# Supplementary material for: North Pontic crossroads: Mobility in Ukraine from the Bronze Age to the early modern period
Source: Sci Adv. 2025 Jan 8;11(2):eadr0695. doi: 10.1126/sciadv.adr0695 (PMC11708899; doi:10.1126/sciadv.adr0695)
Supplement: Supplementary file 2 — Data S1 to S14 [file sciadv.adr0695_data_s1_to_s14.zip]

Archive with 7 entries (7 files):
- adr0695_data_s1.xlsx
- adr0695_data_s2.xlsb
- adr0695_data_s3_and_s4.xlsx
- adr0695_data_s5_and_s6.xlsx
- adr0695_data_s7_to_s11.xlsx
- adr0695_data_s12_and_s13.xlsx
- adr0695_data_s14.xlsx
