# Supplementary material for: North Pontic crossroads: Mobility in Ukraine from the Bronze Age to the early modern period
Source: Sci Adv. 2025 Jan 8;11(2):eadr0695. doi: 10.1126/sciadv.adr0695 (PMC11708899; doi:10.1126/sciadv.adr0695)
Supplement: Supplementary file 2 — Data S1 to S14 [file sciadv.adr0695_data_s1_to_s14.zip › adr0695_data_s5_and_s6.xlsx]

## Sheet: DataS5
Ref1	N Ref1	Ref2	N Ref2	<-3	-3...3	>3	Cladal? (MIN 95% -3...3)	Comment	Ref1 excess gene flow with	Ref2 excess gene flow with
UkrN_?	1	Ukraine_Neolithic	27	0	306	40	NO	shotgun vs capture		East, West/Central Asia; Western Steppe MLBA; Europe LNBA
Ukraine_Yamnaya	3	UkrBA_Zrubna	2	21	325	0	NO		East, West/Central Asia; Western Steppe EMBA
UkrBA_Zrubna	2	UkrFBA/EIA_Vysotska_Early	2	5	341	0	YES	low no of SNPs
UkrFBA/EIA_Vysotska_Early	2	UkrFBA_Bilozerska_Pre-Cimmerian	3	0	318	28	NO			Siberia; East Asia; Western Steppe
UkrBA_Zrubna	2	UkrFBA_Bilozerska_Pre-Cimmerian	3	0	345	1	YES
UkrFBA_Bilozerska_Pre-Cimmerian	3	UkrFBA/EIA_Cimmerian	1	241	45	60	NO		East, West/Central Asia; Western Steppe; EF; Europe; Ukraine	Siberia; East Asia
UkrFBA/EIA_Cimmerian	1	UkrFBA/EIA_Lusatian	3	65	42	239	NO		Siberia; East Asia	East, West/Central Asia; Western Steppe; EF; Europe; Ukraine
UkrFBA/EIA_Vysotska_Early	2	UkrFBA/EIA_Lusatian	3	0	290	56	NO			Siberia; East, West/Central Asia; Western Steppe; Europe LNBAIA
UkrFBA/EIA_Lusatian	3	UkrEIA_ThracianHallstatt	6	236	97	13	NO		Siberia; East, West/Central Asia; Western Steppe; Europe non-EF; Ukraine non-EF	EF
UkrFBA/EIA_Lusatian	3	UkrEIA_ThracianHallstatt_2	1	1	345	0	YES
UkrFBA/EIA_Vysotska_Early	2	UkrEIA_ThracianHallstatt_2	1	0	285	61	NO			Siberia; East, West/Central Asia; Western Steppe
UkrEIA_ThracianHallstatt	6	UkrEIA_ThracianHallstatt_2	1	24	202	120	NO		West/Central Asia; EF	Siberia; East Asia; Western Steppe; Europe non-EF; Ukraine non-EF
UkrEIA_ThracianHallstatt	6	UkrEIA_Scythian_RightDnipro_IllThr	5	16	153	177	NO		EF	Siberia; East Asia; Western Steppe; Europe non-EF; Ukraine non-EF
UkrEIA_ThracianHallstatt_2	1	UkrEIA_Scythian_RightDnipro_IllThr	5	0	346	0	YES
UkrEIA_Scythian_RightDnipro_IllThr	5	UkrEIA_Scythian_RightDnipro_IllThr_2	2	118	183	45	NO		EF; Europe; Ukraine	Siberia; East Asia
UkrEIA_ThracianHallstatt	6	UkrEIA_Scythian_RightDnipro_IllThr_2	2	49	188	109	NO		EF; Europe; Ukraine	Siberia; East, West/Central Asia; Western Steppe
UkrFBA/EIA_Vysotska_Early	2	UkrEIA_Scythian_RightDnipro_IllThr	5	0	335	11	YES
UkrFBA/EIA_Lusatian	3	UkrEIA_Scythian_RightDnipro_IllThr	5	42	304	0	NO		Western Steppe; Europe non-EF
UkrEIA_Scythian_RightDnipro_IllThr_2	2	UkrEIA_Scythian_LeftDnipro_IllThr	1	2	344	0	YES
UkrEIA_Scythian_LeftDnipro_IllThr	1	UkrEIA_Scythian_LeftDnipro_LocEl	3	55	138	153	NO		Siberia; East Asia	West/Central Asia; Western Steppe MLBA; EF; Europe; Ukraine
UkrEIA_Scythian_LeftDnipro_IllThr	1	UkrEIA_Scythian_LeftDnipro_LocAgr	3	5	250	91	NO		(Siberia)	West/Central Asia; EF; Europe; Ukraine
UkrEIA_Scythian_LeftDnipro_LocEl	3	UkrEIA_Scythian_LeftDnipro_LocAgr	3	28	282	36	NO		EF	Siberia; East Asia
UkrEIA_ThracianHallstatt	6	UkrEIA_Scythian_LeftDnipro_LocEl	3	0	214	132	NO			Siberia; East, West/Central Asia; Western Steppe; Europe non-EF; Ukraine non-EF
UkrEIA_Scythian_LeftDnipro_LocAgr	3	UkrEIA_Scythian_LeftDnipro_LocAgr_2	1	1	344	1	YES
UkrEIA_Scythian_RightDnipro_IllThr	5	UkrEIA_Scythian_LeftDnipro_LocAgr	3	58	251	37	NO		EF; Europe; Ukraine	Siberia; East Asia
UkrEIA_Scythian_RightDnipro_IllThr	5	UkrEIA_Scythian_LeftDnipro_LocAgr_2	1	0	346	0	YES
UkrFBA/EIA_Vysotska_Early	2	UkrEIA_Scythian_LeftDnipro_LocAgr_2	1	0	343	3	YES
UkrFBA/EIA_Lusatian	3	UkrEIA_Scythian_LeftDnipro_LocAgr_2	1	23	323	0	NO		Europe non-EF
UkrEIA_Scythian_SivDon_Nom	7	UkrEIA_Scythian_SivDon_Nom_2	3	27	228	91	NO		Siberia; East Asia	EF; Europe; Ukraine
UkrEIA_Scythian_RightDnipro_IllThr_2	2	UkrEIA_Scythian_SivDon_Nom	7	0	346	0	YES
UkrEIA_Scythian_LeftDnipro_IllThr	1	UkrEIA_Scythian_SivDon_Nom	7	3	274	69	NO			Europe
UkrEIA_Scythian_LeftDnipro_LocAgr	3	UkrEIA_Scythian_SivDon_Nom	7	5	341	0	YES		(Europe EF)
UkrEIA_Scythian_LeftDnipro_LocAgr_2	1	UkrEIA_Scythian_SivDon_Nom	7	45	299	2	NO		EF; Europe; Ukraine
UkrEIA_Scythian_RightDnipro_IllThr	5	UkrEIA_Scythian_SivDon_Nom_2	3	4	342	0	YES
UkrEIA_Scythian_LeftDnipro_LocAgr	3	UkrEIA_Scythian_SivDon_Nom_2	3	0	342	4	YES
UkrEIA_Scythian_LeftDnipro_LocAgr_2	1	UkrEIA_Scythian_SivDon_Nom_2	3	0	346	0	YES
UkrFBA/EIA_Vysotska_Early	2	UkrEIA_Scythian_SivDon_Nom_2	3	0	317	29	NO			Siberia; East Asia
UkrFBA/EIA_Lusatian	3	UkrEIA_Scythian_SivDon_Nom_2	3	62	284	0	NO		Western Steppe; Europe non-EF
UkrEIA_Scythian_SivDon_NomEl	3	UkrEIA_Scythian_SivDon_NomEl_2	1	0	238	108	NO			Siberia; East Asia; Western Steppe; Europe HG
UkrEIA_Scythian_SivDon_NomEl	3	UkrEIA_Scythian_SivDon_NomEl_3	1	0	163	183	NO			East Asia, Western Steppe; Europe incl. EF; Ukraine incl. EF
UkrEIA_Scythian_SivDon_NomEl_2	1	UkrEIA_Scythian_SivDon_NomEl_3	1	43	275	28	NO		Siberia; East Asia	EF; Europe HG, LNBA
UkrEIA_Scythian_LeftDnipro_LocEl	3	UkrEIA_Scythian_SivDon_NomEl	3	163	183	0	NO		Western Steppe; EF; Europe; Ukraine
UkrEIA_Scythian_SivDon_Nom	7	UkrEIA_Scythian_SivDon_NomEl_2	1	2	307	37	NO			Siberia; East Asia
UkrEIA_Scythian_RightDnipro_IllThr	5	UkrEIA_Scythian_SivDon_NomEl_3	1	0	326	20	NO			East Asia; Europe HG
UkrFBA/EIA_Vysotska_Early	2	UkrEIA_Scythian_SivDon_NomEl_3	1	0	345	1	YES
UkrFBA/EIA_Lusatian	3	UkrEIA_Scythian_SivDon_NomEl_3	1	0	346	0	YES
UkrEIA_Scythian_RightDnipro_IllThr_2	2	UkrEIA_Scythian_NBlaSea_Nom	4	0	346	0	YES
UkrEIA_Scythian_SivDon_Nom	7	UkrEIA_Scythian_NBlaSea_Nom	4	0	345	1	YES
UkrEIA_Antiquity_Greeks?_1	1	UkrEIA_Antiquity_Greeks?_2	1	20	248	78	NO		EF	Siberia; East Asia; Western Steppe; Europe
UkrEIA_ThracianHallstatt	6	UkrEIA_Antiquity_Greeks?_1	1	10	336	0	YES		(East Asia)
UkrEIA_Scythian_SivDon_Nom_2	3	UkrEIA_Antiquity_Greeks?_2	1	1	345	0	YES
UkrEIA_Scythian_RightDnipro_IllThr	5	UkrEIA_Antiquity_Greeks?_2	1	6	340	0	YES
UkrEIA_Scythian_NBlaSea_Nom	4	UkrEIA_?	1	2	344	0	YES
UkrEIA_Scythian_RightDnipro_IllThr_2	2	UkrEIA_?	1	0	346	0	YES
UkrEIA_Scythian_SivDon_Nom	7	UkrEIA_?	1	1	345	0	YES
UkrEIA_?	1	UkrEIA_LateScythian_Cri_Nom	3	0	346	0	YES
UkrEIA_Scythian_SivDon_Nom	7	UkrEIA_LateScythian_Cri_Nom	3	1	340	5	YES			(Siberia; East Asia)
UkrEIA_Scythian_SivDon_Nom_2	3	UkrEIA_LateScythian_Cri_Nom	3	37	252	57	NO		EF; Europe	Siberia; East Asia; Western Steppe IA
UkrEIA_Scythian_SivDon_NomEl	3	UkrIA_Sarmatian_SivDon	1	30	316	0	NO		Siberia; East Asia
UkrIA_Chernyakhiv_1	6	UkrIA_Chernyakhiv_2	6	113	219	14	NO		Siberia; East Asia; Western Steppe; Europe; Ukraine	West/Central Asia; EF
UkrIA_Chernyakhiv_2	6	UkrIA_Chernyakhiv_3	1	198	148	0	NO		Siberia; East, West/Central Asia; Western Steppe; Europe incl. EF; Ukraine incl. EF
UkrIA_Chernyakhiv_1	6	UkrIA_Chernyakhiv_3	1	231	115	0	NO		Siberia; East, West/Central Asia; Western Steppe; Europe non-EF; Ukraine non-EF
UkrEIA_Scythian_RightDnipro_IllThr	5	UkrIA_Chernyakhiv_1	6	0	346	0	YES
UkrEIA_Scythian_SivDon_Nom_2	3	UkrIA_Chernyakhiv_1	6	0	346	0	YES
UkrEIA_Antiquity_Greeks?_2	1	UkrIA_Chernyakhiv_1	6	0	346	0	YES
UkrEIA_Scythian_LeftDnipro_LocEl	3	UkrIA_Chernyakhiv_2	6	57	289	0	NO		Siberia; East Asia; Western Steppe; Europe non-EF; Ukraine non-EF
UkrEIA_Antiquity_Greeks?_1	1	UkrIA_Chernyakhiv_2	6	3	280	63	NO		(Europe EF)	Siberia; East Asia; Western Steppe
UkrEIA_Scythian_LeftDnipro_LocEl	3	UkrIA_Chernyakhiv_3	1	257	89	0	NO		Siberia; East, West/Central Asia; Western Steppe; Europe incl. EF; Ukraine incl. EF
UkrEMA_Saltiv_Alans_1	4	UkrEMA_Saltiv_Alans_2	2	230	29	87	NO		West/Central Asia; Western Steppe; EF; Europe; Ukraine	Siberia; East Asia; Western Steppe IA; Ukraine MA
UkrEMA_Saltiv_Bulgars_1	2	UkrEMA_Saltiv_Bulgars_2	1	220	48	78	NO		West/Central Asia; Western Steppe; EF; Europe; Ukraine	Siberia; East Asia; Western Steppe IA; Ukraine MA
UkrEMA_Saltiv_Alans_1	4	UkrEMA_Saltiv_Bulgars_1	2	1	345	0	YES
UkrEMA_Saltiv_Alans_2	2	UkrEMA_Saltiv_Bulgars_2	1	0	346	0	YES
UkrEIA_Scythian_SivDon_NomEl	3	UkrEMA_Saltiv_Alans_1	4	5	338	3	YES
UkrIA_Sarmatian_SivDon	1	UkrEMA_Saltiv_Alans_1	4	1	294	51	NO			Siberia; East Asia
UkrMA_Cuman	2	UkrMA_Cuman_2	1	175	101	70	NO		West/Central Asia; Western Steppe; EF; Europe; Ukraine	Siberia; East Asia; Ukraine MA
UkrEIA_LateScythian_Cri_Nom	3	UkrMA_Cuman	2	87	199	60	NO		West/Central Asia; Western Steppe; EF; Europe LNBAIAMA; Ukraine IA	Siberia; East Asia
UkrEMA_Saltiv_Alans_2	2	UkrMA_Cuman_2	1	8	334	4	YES		(East Asia)
UkrIA_Chernyakhiv_1	6	UkrMA_WhiteCroat_Slavs	1	0	346	0	YES
UkrEIA_Antiquity_Greeks?_2	1	UkrMA_WhiteCroat_Slavs	1	1	344	1	YES
UkrMA_WhiteCroat_Slavs	1	UkrMA_GoldenHorde_Slav/Nom?	3	0	345	1	YES
UkrMA_GoldenHorde_Slav/Nom?	3	UkrMA_GoldenHorde_Nom	2	185	100	61	NO		West/Central Asia; Western Steppe; EF; Europe; Ukraine	Siberia; East Asia
UkrMA_Cuman	2	UkrMA_GoldenHorde_Nom	2	24	320	2	NO		Siberia; East Asia
UkrMA_Cuman	2	UkrMA_Post-Cuman_Cuman?	1	2	344	0	YES
UkrMA_Nogai_1	2	UkrMA_Nogai_2	3	51	220	75	NO		West/Central Asia; EF; Europe LNBAIAMA	Siberia; East Asia; Western Steppe IA; Ukraine MA
UkrMA_Nogai_2	3	UkrMA_Nogai_3	2	232	52	62	NO		East, West/Central Asia; Western Steppe; EF; Europe; Ukraine	Siberia; East Asia
UkrMA_Nogai_1	2	UkrMA_Nogai_3	2	218	53	75	NO		West/Central Asia; Western Steppe; EF; Europe; Ukraine	Siberia; East Asia; Western Steppe IA; Ukraine MA
UkrEMA_Saltiv_Alans_2	2	UkrMA_Nogai_1	2	58	288	0	NO		Siberia; East Asia
UkrEMA_Saltiv_Alans_2	2	UkrMA_Nogai_2	3	12	299	35	NO		West/Central Asia; EF	Siberia; East Asia
UkrMA_Cuman_2	1	UkrMA_Nogai_1	2	36	310	0	NO		Siberia; East Asia; Western Steppe IA
UkrMA_WhiteCroat_Slavs	1	UkrEM_Cossack_Slavs	2	0	346	0	YES
UkrMA_GoldenHorde_Slav/Nom?	3	UkrEM_Cossack_Slavs	2	0	346	0	YES
UkrBA_Zrubna	2	Russia_Srubnaya_Alakul	11	0	349	2	YES
UkrFBA/EIA_Cimmerian	1	Moldova_Cimmerian	3	0	309	42	NO			Siberia; East Asia
UkrEIA_ThracianHallstatt	6	Czech_IA_Hallstatt	7	0	86	265	NO			Siberia; East, West/Central Asia; Western Steppe; EF; Europe; Ukraine
UkrEIA_ThracianHallstatt_2	1	Czech_IA_Hallstatt_2	1	0	350	1	YES
UkrEIA_Scythian_RightDnipro_IllThr	5	HungarianScythian_1	3	0	337	14	YES
UkrEIA_Scythian_RightDnipro_IllThr_2	2	Scy_Kaz_3	1	0	351	0	YES	low no of SNPs
UkrEIA_Scythian_LeftDnipro_LocEl	3	Moldova_Glinoe_Scythian_2	3	0	326	25	NO			Siberia; East Asia
UkrEIA_Scythian_SivDon_NomEl	3	Scy_Kaz_2	1	3	348	0	YES
UkrEIA_Scythian_SivDon_NomEl_2	1	TianShanSaka	10	29	322	0	NO		Western Steppe MLBA; Europe LNBAIA
UkrEIA_Scythian_NBlaSea_Nom	4	Scy_Kaz_3	1	0	351	0	YES	low no of SNPs
UkrEMA_Saltiv_Alans_1	4	SaltovoMayaki	3	0	351	0	YES
UkrEMA_Saltiv_Alans_1	4	Alan	6	0	250	101	NO			West/Central Asia; Western Steppe; EF; Europe

## Sheet: DataS6
pop1	pop2	pop2_grouping	pop3	pop4	est	se	z	p	n
Mbuti	Norway_Medieval	Europe_MA	UkrN_?	Ukraine_Neolithic	-0.0021768	0.000831195	-2.61888	0.008822	86179
Mbuti	UkrEIA_?	Ukraine_EIA	UkrN_?	Ukraine_Neolithic	-0.00249266	0.00112045	-2.22471	0.026101	38915
Mbuti	UkrIA_Chernyakhiv_3	Ukraine_IA	UkrN_?	Ukraine_Neolithic	-0.00235092	0.00115068	-2.04307	0.0410455	34849
Mbuti	Italy_C_BA	Europe_EF	UkrN_?	Ukraine_Neolithic	-0.00149061	0.000755959	-1.97181	0.048631	76504
Mbuti	UkrEIA_Antiquity_Greeks?_1	Ukraine_EIA	UkrN_?	Ukraine_Neolithic	-0.00184243	0.00104174	-1.76861	0.0769598	51284
Mbuti	Ukraine_Crimea_Pantikapaion	Ukraine_IA	UkrN_?	Ukraine_Neolithic	-0.00230764	0.00131898	-1.74956	0.0801948	27845
Mbuti	Ukraine_BA	Ukraine_LNBA	UkrN_?	Ukraine_Neolithic	-0.00272849	0.00169381	-1.61086	0.107211	18748
Mbuti	SaltovoMayaki	WesternSteppe_MA	UkrN_?	Ukraine_Neolithic	-0.00320396	0.00232121	-1.3803	0.167494	7964
Mbuti	UkrEIA_Antiquity_Greeks?_2	Ukraine_EIA	UkrN_?	Ukraine_Neolithic	-0.00146334	0.00112637	-1.29917	0.193887	39905
Mbuti	Ukraine_Trypillia	Ukraine_EF	UkrN_?	Ukraine_Neolithic	-0.000712619	0.000571707	-1.24648	0.212589	86564
Mbuti	China_Xinjian_IA_o1	EastAsia	UkrN_?	Ukraine_Neolithic	-0.00148851	0.00124782	-1.19288	0.232915	26189
Mbuti	Ukraine_Scythian	Ukraine_EIA	UkrN_?	Ukraine_Neolithic	-0.00099113	0.000848829	-1.16764	0.24295	70901
Mbuti	UkrMA_GoldenHorde_Nom	Ukraine_MA	UkrN_?	Ukraine_Neolithic	-0.00112744	0.00104044	-1.08363	0.27853	43845
Mbuti	UkrMA_WhiteCroat_Slavs	Ukraine_MA	UkrN_?	Ukraine_Neolithic	-0.000875933	0.000962216	-0.910329	0.362649	60279
Mbuti	UkrEIA_Scythian_SivDon_Nom_2	Ukraine_EIA	UkrN_?	Ukraine_Neolithic	-0.000838865	0.000933197	-0.898915	0.368698	57137
Mbuti	UkrEM_Cossack_Slavs	Ukraine_MA	UkrN_?	Ukraine_Neolithic	-0.000886068	0.000992623	-0.892653	0.372043	47971
Mbuti	Denmark_EarlyViking	Europe_IA	UkrN_?	Ukraine_Neolithic	-0.000587983	0.000683909	-0.859739	0.389933	86305
Mbuti	UkrEIA_Scythian_RightDnipro_IllThr_2	Ukraine_EIA	UkrN_?	Ukraine_Neolithic	-0.00082573	0.00100459	-0.821955	0.411103	56526
Mbuti	Shamanka_EBA	Siberia	UkrN_?	Ukraine_Neolithic	-0.000537057	0.000681938	-0.787545	0.430963	81426
Mbuti	Italy_Mesolithic	EuropeHG_WHG	UkrN_?	Ukraine_Neolithic	-0.000580652	0.000782442	-0.742102	0.458025	86034
Mbuti	Ireland_Viking	Europe_IA	UkrN_?	Ukraine_Neolithic	-0.000506398	0.000686256	-0.737914	0.460567	84193
Mbuti	UkrEIA_LateScythian_Cri_Nom	Ukraine_EIA	UkrN_?	Ukraine_Neolithic	-0.000717188	0.00103522	-0.692791	0.488441	49400
Mbuti	Moldova_Cimmerian	WesternSteppe_IA	UkrN_?	Ukraine_Neolithic	-0.000706989	0.00109339	-0.646603	0.517889	42397
Mbuti	UkrMA_Cuman_2	Ukraine_MA	UkrN_?	Ukraine_Neolithic	-0.000612699	0.000961406	-0.637294	0.523933	52823
Mbuti	UkrBA_Zrubna	Ukraine_LNBA	UkrN_?	Ukraine_Neolithic	-0.00121671	0.00209432	-0.58096	0.561267	10674
Mbuti	Italy_Medieval	Europe_MA	UkrN_?	Ukraine_Neolithic	-0.000407639	0.000712582	-0.572058	0.567282	80883
Mbuti	China_Miaozigou_MN	EastAsia	UkrN_?	Ukraine_Neolithic	-0.000815091	0.00143133	-0.569464	0.569041	23235
Mbuti	UkrEIA_Scythian_LeftDnipro_LocEl	Ukraine_EIA	UkrN_?	Ukraine_Neolithic	-0.000479397	0.000845905	-0.566727	0.5709	66958
Mbuti	Hungary_Transtisza_LSarmation_EHun	Europe_IA	UkrN_?	Ukraine_Neolithic	-0.000329336	0.000587478	-0.560592	0.575076	86506
Mbuti	Ukraine_CordedWare	Ukraine_LNBA	UkrN_?	Ukraine_Neolithic	-0.000563485	0.00102146	-0.55165	0.581189	57289
Mbuti	UkrEMA_Saltiv_Alans_2	Ukraine_MA	UkrN_?	Ukraine_Neolithic	-0.000435332	0.000847336	-0.513765	0.607416	65349
Mbuti	UkrIA_Sarmatian_SivDon	Ukraine_IA	UkrN_?	Ukraine_Neolithic	-0.000478543	0.000934744	-0.511951	0.608685	64588
Mbuti	HungarianScythian	Europe_IA	UkrN_?	Ukraine_Neolithic	-0.000342683	0.000696531	-0.491985	0.62273	80487
Mbuti	Serbia_Mokrin_EBA_Maros	Europe_LNBA	UkrN_?	Ukraine_Neolithic	-0.00024825	0.000537609	-0.461766	0.644249	86564
Mbuti	Estonia_LBA	Europe_LNBA	UkrN_?	Ukraine_Neolithic	-0.00033607	0.000740247	-0.453997	0.649831	74895
Mbuti	UstIda_LN	Siberia	UkrN_?	Ukraine_Neolithic	-0.000330499	0.000746778	-0.442567	0.658079	80034
Mbuti	UkrMA_Post-Cuman_Cuman?	Ukraine_MA	UkrN_?	Ukraine_Neolithic	-0.000546542	0.00128987	-0.423717	0.671772	31522
Mbuti	Remedello	Europe_EF	UkrN_?	Ukraine_Neolithic	-0.000384673	0.000940414	-0.409047	0.682505	55373
Mbuti	UkrEIA_ThracianHallstatt	Ukraine_EIA	UkrN_?	Ukraine_Neolithic	-0.0003131	0.000765963	-0.408766	0.682711	76901
Mbuti	UkrFBA/EIA_Cimmerian	Ukraine_LNBA	UkrN_?	Ukraine_Neolithic	-0.000492764	0.00121558	-0.405374	0.685203	33853
Mbuti	UkrMA_GoldenHorde_Slav/Nom?	Ukraine_MA	UkrN_?	Ukraine_Neolithic	-0.000329778	0.00081574	-0.404269	0.686015	67888
Mbuti	Sweden_Mesolithic	EuropeHG_SHG	UkrN_?	Ukraine_Neolithic	-0.000305581	0.000779887	-0.391827	0.695186	86564
Mbuti	Namazga_CA	West/CentralAsia	UkrN_?	Ukraine_Neolithic	-0.000315283	0.000829193	-0.380228	0.703776	64459
Mbuti	Moldova_MBA_Catacomb	WesternSteppe_MLBA	UkrN_?	Ukraine_Neolithic	-0.000343356	0.000941283	-0.364774	0.71528	49545
Mbuti	Ukraine_Neolithic_2	Ukraine_EHG	UkrN_?	Ukraine_Neolithic	-0.000571021	0.0015936	-0.358322	0.720103	15439
Mbuti	Sweden_Mgl	Europe_LNBA	UkrN_?	Ukraine_Neolithic	-0.000274353	0.000806392	-0.340223	0.733688	68537
Mbuti	China_Upper_YR_LN	EastAsia	UkrN_?	Ukraine_Neolithic	-0.000233256	0.000691002	-0.337562	0.735693	83992
Mbuti	Italy_IA_Republic	Europe_IA	UkrN_?	Ukraine_Neolithic	-0.000200003	0.000604265	-0.330986	0.740655	86000
Mbuti	UstIda_EBA	Siberia	UkrN_?	Ukraine_Neolithic	-0.000273676	0.000842597	-0.324801	0.745332	65827
Mbuti	Poland_CWC	Europe_LNBA	UkrN_?	Ukraine_Neolithic	-0.000195803	0.00060542	-0.323417	0.74638	86534
Mbuti	UkrFBA_Bilozerska_Pre-Cimmerian	Ukraine_LNBA	UkrN_?	Ukraine_Neolithic	-0.000284227	0.000882969	-0.321899	0.747529	70027
Mbuti	Russia_LenaRiver_N	Siberia	UkrN_?	Ukraine_Neolithic	-0.000226396	0.000703796	-0.321678	0.747697	86518
Mbuti	Russia_Viking	Europe_IA	UkrN_?	Ukraine_Neolithic	-0.000153749	0.000551708	-0.278677	0.780492	86554
Mbuti	UkrEIA_Scythian_LeftDnipro_LocAgr_2	Ukraine_EIA	UkrN_?	Ukraine_Neolithic	-0.000267023	0.000984918	-0.271112	0.786305	58968
Mbuti	UkrMA_Nogai_2	Ukraine_MA	UkrN_?	Ukraine_Neolithic	-0.000193072	0.000764342	-0.2526	0.800578	74215
Mbuti	Kangju	WesternSteppe_IA	UkrN_?	Ukraine_Neolithic	-0.000171408	0.000694572	-0.246783	0.805076	84572
Mbuti	Russia_DevilsCave_N	Siberia	UkrN_?	Ukraine_Neolithic	-0.000175607	0.000717223	-0.244843	0.806578	86485
Mbuti	UkrIA_Chernyakhiv_1	Ukraine_IA	UkrN_?	Ukraine_Neolithic	-0.000179349	0.000784534	-0.228606	0.819175	71243
Mbuti	UkrEIA_Scythian_SivDon_NomEl	Ukraine_EIA	UkrN_?	Ukraine_Neolithic	-0.000160461	0.000715167	-0.224368	0.822471	78850
Mbuti	ScySar_SU	WesternSteppe_IA	UkrN_?	Ukraine_Neolithic	-0.000166289	0.000751845	-0.221175	0.824956	74169
Mbuti	Mongolia_Khovd_MLBAXiongnuLateMedieval	EastAsia	UkrN_?	Ukraine_Neolithic	-0.000207355	0.0010068	-0.205954	0.836827	45921
Mbuti	Ukraine_Viking	Ukraine_IA	UkrN_?	Ukraine_Neolithic	-0.000187552	0.000984288	-0.190546	0.848881	63714
Mbuti	Scy_Kaz	WesternSteppe_IA	UkrN_?	Ukraine_Neolithic	-0.000324501	0.00198394	-0.163564	0.870075	11909
Mbuti	Greenland_LateNorse	Europe_IA	UkrN_?	Ukraine_Neolithic	-0.000127615	0.000801273	-0.159265	0.87346	85974
Mbuti	UkrFBA/EIA_Lusatian	Ukraine_LNBA	UkrN_?	Ukraine_Neolithic	-0.000117134	0.000799687	-0.146475	0.883547	82703
Mbuti	Germany_EarlyMedieval	Europe_MA	UkrN_?	Ukraine_Neolithic	-8.63005e-05	0.00059231	-0.145702	0.884157	86489
Mbuti	UkrIA_Chernyakhiv_2	Ukraine_IA	UkrN_?	Ukraine_Neolithic	-7.19552e-05	0.000695676	-0.103432	0.91762	81646
Mbuti	UkrEIA_Scythian_NBlaSea_Nom	Ukraine_EIA	UkrN_?	Ukraine_Neolithic	-8.39143e-05	0.000926633	-0.0905583	0.927844	53979
Mbuti	Italy_N	Europe_EF	UkrN_?	Ukraine_Neolithic	-4.5644e-05	0.000571047	-0.0799305	0.936293	86075
Mbuti	Estonia_EIA	Europe_IA	UkrN_?	Ukraine_Neolithic	-6.68116e-05	0.000850003	-0.0786017	0.937349	60686
Mbuti	Italy_Imperial	Europe_IA	UkrN_?	Ukraine_Neolithic	-2.87363e-05	0.000519798	-0.0552835	0.955913	86080
Mbuti	UkrMA_Cuman	Ukraine_MA	UkrN_?	Ukraine_Neolithic	-4.83332e-05	0.0010164	-0.0475533	0.962072	47933
Mbuti	Denmark_Viking	Europe_IA	UkrN_?	Ukraine_Neolithic	-2.3315e-05	0.000518611	-0.0449566	0.964142	86563
Mbuti	China_Wuzhuangguoliang_LN	EastAsia	UkrN_?	Ukraine_Neolithic	-0.000115464	0.00276582	-0.0417466	0.966701	3733
Mbuti	Sweden_Gotland_Hemmor_PittedWare_BattleAxe	EuropeHG_SHG	UkrN_?	Ukraine_Neolithic	-3.18261e-05	0.000838291	-0.0379654	0.969715	80999
Mbuti	Nomad_IA	WesternSteppe_IA	UkrN_?	Ukraine_Neolithic	-2.35689e-05	0.000728342	-0.0323597	0.974185	84642
Mbuti	UkrEIA_ThracianHallstatt_2	Ukraine_EIA	UkrN_?	Ukraine_Neolithic	-6.37108e-06	0.000939735	-0.00677966	0.994591	62654
Mbuti	Hungary_MidAvar_oEastAsiaMedium	Europe_IA	UkrN_?	Ukraine_Neolithic	2.25801e-05	0.000661635	0.0341277	0.972775	86456
Mbuti	Italy_C	Europe_EF	UkrN_?	Ukraine_Neolithic	3.47794e-05	0.00067602	0.0514473	0.958969	85916
Mbuti	CentralSaka	WesternSteppe_IA	UkrN_?	Ukraine_Neolithic	3.74831e-05	0.000634296	0.059094	0.952877	84702
Mbuti	Italy_LA	Europe_IA	UkrN_?	Ukraine_Neolithic	3.69696e-05	0.000541355	0.0682909	0.945554	86081
Mbuti	Shamanka_EN	Siberia	UkrN_?	Ukraine_Neolithic	4.46564e-05	0.000575406	0.0776085	0.938139	86554
Mbuti	Sweden_Megalithic	Europe_EF	UkrN_?	Ukraine_Neolithic	5.8979e-05	0.000698507	0.0844358	0.93271	86431
Mbuti	TianShanHun	WesternSteppe_IA	UkrN_?	Ukraine_Neolithic	4.75538e-05	0.000520095	0.091433	0.927149	86561
Mbuti	Russia_AngaraRiver_N	Siberia	UkrN_?	Ukraine_Neolithic	7.39337e-05	0.000672649	0.109914	0.912477	86534
Mbuti	UkrEIA_Scythian_LeftDnipro_LocAgr	Ukraine_EIA	UkrN_?	Ukraine_Neolithic	0.00012539	0.000893016	0.140412	0.888334	61868
Mbuti	Sweden_Gotland_Vasterbjers_PittedWare_BattleAxe	EuropeHG_SHG	UkrN_?	Ukraine_Neolithic	9.43264e-05	0.000635155	0.148509	0.881941	86563
Mbuti	Tagar	WesternSteppe_IA	UkrN_?	Ukraine_Neolithic	8.78843e-05	0.000586147	0.149936	0.880815	86240
Mbuti	Hungary_DanubeTisza_LSarmation_EHun	Europe_IA	UkrN_?	Ukraine_Neolithic	9.67135e-05	0.000638055	0.151575	0.879522	86111
Mbuti	Estonia_EarlyViking	Europe_IA	UkrN_?	Ukraine_Neolithic	9.54506e-05	0.000524207	0.182086	0.855515	86562
Mbuti	UkrEIA_Scythian_RightDnipro_IllThr	Ukraine_EIA	UkrN_?	Ukraine_Neolithic	0.000138079	0.000717804	0.192364	0.847457	81823
Mbuti	UkrMA_Nogai_3	Ukraine_MA	UkrN_?	Ukraine_Neolithic	0.000190353	0.000886754	0.214663	0.83003	55142
Mbuti	Sarmatian	WesternSteppe_IA	UkrN_?	Ukraine_Neolithic	0.000141922	0.000645968	0.219705	0.826101	82885
Mbuti	Hungary_Hun	Europe_IA	UkrN_?	Ukraine_Neolithic	0.000137301	0.000589849	0.232773	0.815938	86500
Mbuti	Nomad_Med	WesternSteppe_MA	UkrN_?	Ukraine_Neolithic	0.000139244	0.000592698	0.234933	0.814261	86427
Mbuti	UkrEIA_Scythian_SivDon_Nom	Ukraine_EIA	UkrN_?	Ukraine_Neolithic	0.000159235	0.000646084	0.246463	0.805324	84622
Mbuti	Poland_GlobularAmphora	Europe_EF	UkrN_?	Ukraine_Neolithic	0.000158874	0.000562217	0.282585	0.777495	86563
Mbuti	Hungary_DanubeTisza_MLAvar	Europe_IA	UkrN_?	Ukraine_Neolithic	0.000199558	0.000685814	0.290981	0.771066	81536
Mbuti	Estonia_HG_CCC	EuropeHG_EHG	UkrN_?	Ukraine_Neolithic	0.000384631	0.00128138	0.300171	0.764047	28554
Mbuti	Ingria_IA	Europe_IA	UkrN_?	Ukraine_Neolithic	0.000300631	0.000991057	0.303344	0.761628	42961
Mbuti	UkrEIA_Scythian_SivDon_NomEl_2	Ukraine_EIA	UkrN_?	Ukraine_Neolithic	0.000682148	0.00203869	0.334601	0.737926	10287
Mbuti	UkrFBA/EIA_Vysotska_Early	Ukraine_LNBA	UkrN_?	Ukraine_Neolithic	0.000752888	0.00216116	0.348372	0.727561	10564
Mbuti	Norway_IA	Europe_IA	UkrN_?	Ukraine_Neolithic	0.000250831	0.000712757	0.351917	0.724901	82245
Mbuti	Central_LNBA	Europe_LNBA	UkrN_?	Ukraine_Neolithic	0.000200818	0.000561138	0.357877	0.720436	86207
Mbuti	UkrEMA_Saltiv_Bulgars_2	Ukraine_MA	UkrN_?	Ukraine_Neolithic	0.000446719	0.00123529	0.361632	0.717627	31036
Mbuti	Alan	West/CentralAsia	UkrN_?	Ukraine_Neolithic	0.00022748	0.000625375	0.36375	0.716045	86138
Mbuti	Italy_Medieval_EarlyModern	Europe_MA	UkrN_?	Ukraine_Neolithic	0.000192323	0.00052771	0.364447	0.715524	86080
Mbuti	Norway_Viking	Europe_IA	UkrN_?	Ukraine_Neolithic	0.000207671	0.00052594	0.394857	0.692949	86563
Mbuti	Moldova_Glinoe_Scythian	WesternSteppe_IA	UkrN_?	Ukraine_Neolithic	0.000298534	0.000746724	0.399792	0.68931	73706
Mbuti	Natufian	Levant/Anatolia_EF	UkrN_?	Ukraine_Neolithic	0.000421104	0.00103316	0.407588	0.683576	43757
Mbuti	Vietnam_N	EastAsia	UkrN_?	Ukraine_Neolithic	0.000623494	0.00151751	0.410867	0.68117	19164
Mbuti	Hungary_EarlyArpadian	Europe_IA	UkrN_?	Ukraine_Neolithic	0.000218937	0.000523664	0.418088	0.675883	86564
Mbuti	Poland_BKG	Europe_EF	UkrN_?	Ukraine_Neolithic	0.000262648	0.000606711	0.432905	0.665084	86520
Mbuti	Hungary_MidLateAvar	Europe_IA	UkrN_?	Ukraine_Neolithic	0.000248834	0.000570653	0.436051	0.6628	86542
Mbuti	Mongolia_Selenge_XiongnuMedieval	EastAsia	UkrN_?	Ukraine_Neolithic	0.000365155	0.00083234	0.438709	0.660872	68901
Mbuti	Estonia_MA	Europe_MA	UkrN_?	Ukraine_Neolithic	0.000402379	0.00090468	0.444775	0.656482	57567
Mbuti	Hungary_MidAvar	Europe_IA	UkrN_?	Ukraine_Neolithic	0.000238788	0.000523701	0.455963	0.648416	86564
Mbuti	Hungary_EarlyAvar_Elite	Europe_IA	UkrN_?	Ukraine_Neolithic	0.000269719	0.000571143	0.472244	0.636753	86550
Mbuti	UkrEMA_Saltiv_Bulgars_1	Ukraine_MA	UkrN_?	Ukraine_Neolithic	0.000478643	0.00100848	0.474619	0.635059	48535
Mbuti	Russia_Srubnaya_Alakul	WesternSteppe_IA	UkrN_?	Ukraine_Neolithic	0.000294868	0.000613612	0.480545	0.63084	86489
Mbuti	Northern_LNBA	Europe_LNBA	UkrN_?	Ukraine_Neolithic	0.000332179	0.000674509	0.492476	0.622383	84270
Mbuti	Scotland_Viking	Europe_IA	UkrN_?	Ukraine_Neolithic	0.00034206	0.000676388	0.505716	0.613056	83600
Mbuti	Hungary_DanubeTisza_EAvar	Europe_IA	UkrN_?	Ukraine_Neolithic	0.000301331	0.000585409	0.514736	0.606737	86370
Mbuti	Denmark_IA	Europe_IA	UkrN_?	Ukraine_Neolithic	0.000352354	0.000673346	0.523288	0.600774	86401
Mbuti	Hungary_LateAvar	Europe_IA	UkrN_?	Ukraine_Neolithic	0.000260151	0.000488551	0.532495	0.594383	86564
Mbuti	Ukraine_Medieval	Ukraine_MA	UkrN_?	Ukraine_Neolithic	0.000471315	0.00087459	0.538898	0.589958	75833
Mbuti	Czech_Bohemia_Jordanow_N	Europe_EF	UkrN_?	Ukraine_Neolithic	0.000422018	0.000767293	0.550009	0.582313	77465
Mbuti	Petrovka	WesternSteppe_MLBA	UkrN_?	Ukraine_Neolithic	0.000762571	0.0013592	0.561044	0.574768	25723
Mbuti	Poland_Viking	Europe_IA	UkrN_?	Ukraine_Neolithic	0.000403147	0.000717973	0.561508	0.574452	85150
Mbuti	Hungary_Hun_oEastAsian	Europe_IA	UkrN_?	Ukraine_Neolithic	0.000419342	0.000744996	0.562878	0.573518	83324
Mbuti	Kazakhstann_OtrarCulture_LIA	WesternSteppe_IA	UkrN_?	Ukraine_Neolithic	0.000385025	0.000667631	0.576703	0.56414	84193
Mbuti	TianShanSaka	WesternSteppe_IA	UkrN_?	Ukraine_Neolithic	0.00035867	0.000607528	0.590376	0.554939	85586
Mbuti	UkrMA_Nogai_1	Ukraine_MA	UkrN_?	Ukraine_Neolithic	0.000557671	0.000924085	0.603484	0.546187	54201
Mbuti	Hungary_Conqueror_Commoner	Europe_IA	UkrN_?	Ukraine_Neolithic	0.000300298	0.000497361	0.603784	0.545988	86564
Mbuti	UkrEMA_Saltiv_Alans_1	Ukraine_MA	UkrN_?	Ukraine_Neolithic	0.000471537	0.000754005	0.625376	0.531724	72799
Mbuti	Russia_LenaRiver_BA	Siberia	UkrN_?	Ukraine_Neolithic	0.000433927	0.000676697	0.641242	0.521365	86557
Mbuti	China_YR_MN	EastAsia	UkrN_?	Ukraine_Neolithic	0.00045313	0.000666194	0.680176	0.496393	86017
Mbuti	Czech_Bohemia_Rivnac_N	Europe_EF	UkrN_?	Ukraine_Neolithic	0.000461304	0.00065946	0.699517	0.484229	80618
Mbuti	WHG	EuropeHG_WHG	UkrN_?	Ukraine_Neolithic	0.000500428	0.00070967	0.705156	0.480713	86134
Mbuti	Czech_Bohemia_FunnelBeaker_N	Europe_EF	UkrN_?	Ukraine_Neolithic	0.000498631	0.000704155	0.708128	0.478866	80817
Mbuti	Hungary_Conqueror_Elite	Europe_IA	UkrN_?	Ukraine_Neolithic	0.000364485	0.000504931	0.721851	0.470386	86564
Mbuti	Hungary_MidAvar_oEastAsiaHigh	Europe_IA	UkrN_?	Ukraine_Neolithic	0.000502477	0.000691682	0.726456	0.467559	84269
Mbuti	Sweden_Viking	Europe_IA	UkrN_?	Ukraine_Neolithic	0.000385281	0.000514005	0.749567	0.453515	86562
Mbuti	Okunevo_EMBA	WesternSteppe_EMBA	UkrN_?	Ukraine_Neolithic	0.000440181	0.000583875	0.753897	0.450911	86560
Mbuti	Yamnaya_Kalmykia	WesternSteppe_EMBA	UkrN_?	Ukraine_Neolithic	0.000502648	0.000665911	0.754828	0.450352	83831
Mbuti	China_Xinjiang_Wutulan_IA	EastAsia	UkrN_?	Ukraine_Neolithic	0.000641408	0.000846896	0.757363	0.448833	54878
Mbuti	Romania_N	Europe_EF	UkrN_?	Ukraine_Neolithic	0.000665841	0.000875345	0.760661	0.44686	58324
Mbuti	Iceland_Viking	Europe_IA	UkrN_?	Ukraine_Neolithic	0.000428583	0.000553665	0.774082	0.438882	86559
Mbuti	Hungary_EarlyAvar	Europe_IA	UkrN_?	Ukraine_Neolithic	0.000395351	0.000496821	0.795761	0.426171	86564
Mbuti	China_AmurRiver_LPaleolithic	EastAsia	UkrN_?	Ukraine_Neolithic	0.00062864	0.000785317	0.800491	0.423426	65373
Mbuti	Hungary_DanubeTisza_LAvar	Europe_IA	UkrN_?	Ukraine_Neolithic	0.000505132	0.000607068	0.832084	0.405361	86165
Mbuti	Estonia_CWC	Europe_LNBA	UkrN_?	Ukraine_Neolithic	0.000551208	0.000655527	0.840861	0.400426	84584
Mbuti	Mongolia_Khovd_MLBAEarlyMedieval	EastAsia	UkrN_?	Ukraine_Neolithic	0.000628101	0.000721387	0.870685	0.383926	81125
Mbuti	Faroes_EarlyModern	Europe_MA	UkrN_?	Ukraine_Neolithic	0.000522144	0.000592619	0.881079	0.378275	86551
Mbuti	China_Xinjian_IA	EastAsia	UkrN_?	Ukraine_Neolithic	0.000810524	0.000883247	0.917663	0.358795	59976
Mbuti	SHG	EuropeHG_SHG	UkrN_?	Ukraine_Neolithic	0.000662967	0.000721501	0.918871	0.358163	80985
Mbuti	Vietnam_LN	EastAsia	UkrN_?	Ukraine_Neolithic	0.00119919	0.00129725	0.92441	0.355273	27019
Mbuti	Germany_BellBeaker	Europe_LNBA	UkrN_?	Ukraine_Neolithic	0.000578031	0.000610166	0.947333	0.343469	85437
Mbuti	Andronovo	WesternSteppe_MLBA	UkrN_?	Ukraine_Neolithic	0.000672603	0.000684917	0.982021	0.326089	86260
Mbuti	China_YR_LN	EastAsia	UkrN_?	Ukraine_Neolithic	0.000621962	0.000626775	0.992321	0.321041	86492
Mbuti	Russia_Caucasus_Maikop_Novosvobodnaya	West/CentralAsia	UkrN_?	Ukraine_Neolithic	0.000786073	0.000788894	0.996425	0.319044	66039
Mbuti	XiongNu	EastAsia	UkrN_?	Ukraine_Neolithic	0.000663884	0.000661123	1.00418	0.315294	86511
Mbuti	Ukraine_BellBeaker	Ukraine_LNBA	UkrN_?	Ukraine_Neolithic	0.00167136	0.00164336	1.01704	0.309135	18810
Mbuti	Iberia_MN	Europe_EF	UkrN_?	Ukraine_Neolithic	0.000733016	0.000701672	1.04467	0.296175	77226
Mbuti	Fatyanovo	Europe_LNBA	UkrN_?	Ukraine_Neolithic	0.000585639	0.000556252	1.05283	0.292419	86482
Mbuti	LBK_EN	Europe_EF	UkrN_?	Ukraine_Neolithic	0.000590817	0.000561139	1.05289	0.292392	86545
Mbuti	UkrEIA_Scythian_SivDon_NomEl_3	Ukraine_EIA	UkrN_?	Ukraine_Neolithic	0.00121961	0.00115651	1.05456	0.291627	43235
Mbuti	Vietnam_BA_DongSonCulture	EastAsia	UkrN_?	Ukraine_Neolithic	0.00149996	0.0013924	1.07725	0.281368	21402
Mbuti	Kazakhstan_Sarmatian_IA	WesternSteppe_IA	UkrN_?	Ukraine_Neolithic	0.00067078	0.000617177	1.08685	0.277103	85215
Mbuti	Latvia_HG_CCC	EuropeHG_EHG	UkrN_?	Ukraine_Neolithic	0.000794931	0.000713759	1.11373	0.265397	82950
Mbuti	China_Xinjiang_Tuoganbai_BA	EastAsia	UkrN_?	Ukraine_Neolithic	0.00081443	0.000722201	1.1277	0.259445	75873
Mbuti	Hungary_Langobard	Europe_IA	UkrN_?	Ukraine_Neolithic	0.000635081	0.00055324	1.14793	0.250997	86564
Mbuti	Czech_Bohemia_BellBeaker	Europe_LNBA	UkrN_?	Ukraine_Neolithic	0.000651153	0.00055868	1.16552	0.243808	85416
Mbuti	Germany_Tollense_BA	Europe_LNBA	UkrN_?	Ukraine_Neolithic	0.00132418	0.00113145	1.17034	0.241863	37766
Mbuti	Mongolia_Sukhbaatar_LateMedieval	EastAsia	UkrN_?	Ukraine_Neolithic	0.000677096	0.000576455	1.17459	0.240161	86253
Mbuti	Russia_AngaraRiver_BA	Siberia	UkrN_?	Ukraine_Neolithic	0.00080471	0.000665619	1.20896	0.226677	86562
Mbuti	Russia_Steppe_Maikop	WesternSteppe_EMBA	UkrN_?	Ukraine_Neolithic	0.000892953	0.000733775	1.21693	0.223631	76571
Mbuti	China_YR_LBIA	EastAsia	UkrN_?	Ukraine_Neolithic	0.000801371	0.000651367	1.23029	0.218588	85939
Mbuti	Russia_Siberia_Lena_EBA	Siberia	UkrN_?	Ukraine_Neolithic	0.000783322	0.000634069	1.23539	0.216685	85012
Mbuti	Russia_KolymaRiver_LN	Siberia	UkrN_?	Ukraine_Neolithic	0.000856576	0.000692008	1.23781	0.215786	86552
Mbuti	Hungary_C	Europe_EF	UkrN_?	Ukraine_Neolithic	0.000794163	0.000632512	1.25557	0.209272	83047
Mbuti	Russia_Siberia_Irkutsk_EBA	Siberia	UkrN_?	Ukraine_Neolithic	0.00098565	0.00077215	1.2765	0.201778	76065
Mbuti	Mongolia_Bulgan_EarlyMedievalLateMedieval	EastAsia	UkrN_?	Ukraine_Neolithic	0.000840867	0.000633569	1.32719	0.184446	85106
Mbuti	Central_CWC	Europe_LNBA	UkrN_?	Ukraine_Neolithic	0.000854222	0.000638675	1.33749	0.181063	85512
Mbuti	Dali_MLBA	WesternSteppe_MLBA	UkrN_?	Ukraine_Neolithic	0.00110338	0.000811457	1.35975	0.173909	73819
Mbuti	Greenland_EarlyNorse	Europe_IA	UkrN_?	Ukraine_Neolithic	0.00077574	0.000570041	1.36085	0.173561	86528
Mbuti	WesternRussiaHG	EuropeHG_EHG	UkrN_?	Ukraine_Neolithic	0.001218	0.000886051	1.37464	0.169243	83564
Mbuti	Wusun	WesternSteppe_IA	UkrN_?	Ukraine_Neolithic	0.000952734	0.000686834	1.38714	0.165399	83992
Mbuti	Mongolia_Umungobi_LateMedieval	EastAsia	UkrN_?	Ukraine_Neolithic	0.000890001	0.000637266	1.39659	0.162536	83188
Mbuti	Hungary_Transtisza_EAvar	Europe_IA	UkrN_?	Ukraine_Neolithic	0.000808234	0.000571067	1.4153	0.15698	86238
Mbuti	Mongolia_Arkhangai_LateMedieval	EastAsia	UkrN_?	Ukraine_Neolithic	0.000966793	0.000676826	1.42842	0.15317	82779
Mbuti	England_Viking	Europe_IA	UkrN_?	Ukraine_Neolithic	0.000777594	0.00054056	1.4385	0.150293	86564
Mbuti	China_WLR_LN	EastAsia	UkrN_?	Ukraine_Neolithic	0.00115057	0.000790167	1.45611	0.145361	71712
Mbuti	Samara_Eneolithic	WesternSteppe_N	UkrN_?	Ukraine_Neolithic	0.00131273	0.00089779	1.46218	0.143691	60537
Mbuti	Armenia_EarlyMedieval	West/CentralAsia	UkrN_?	Ukraine_Neolithic	0.000957994	0.000648004	1.47838	0.139307	81907
Mbuti	Armenia_EBA_KuraAraxes	West/CentralAsia	UkrN_?	Ukraine_Neolithic	0.000956248	0.000638994	1.49649	0.134526	80415
Mbuti	Yamnaya_Caucasus	WesternSteppe_EMBA	UkrN_?	Ukraine_Neolithic	0.00124471	0.000821921	1.51439	0.129926	62368
Mbuti	China_Xinjiang_Junmachanyilian_Historical	EastAsia	UkrN_?	Ukraine_Neolithic	0.00132097	0.000858386	1.5389	0.12383	66731
Mbuti	Botai	WesternSteppe_CA	UkrN_?	Ukraine_Neolithic	0.00105612	0.000680254	1.55254	0.120533	86547
Mbuti	Kazakhstan_Tasmola_EIA	WesternSteppe_IA	UkrN_?	Ukraine_Neolithic	0.000837494	0.0005341	1.56805	0.11687	86470
Mbuti	Poland_BellBeaker	Europe_LNBA	UkrN_?	Ukraine_Neolithic	0.001049	0.000659145	1.59145	0.111509	84703
Mbuti	Anatolia_N	Levant/Anatolia_EF	UkrN_?	Ukraine_Neolithic	0.000915959	0.000559103	1.63826	0.101367	86277
Mbuti	Mongolia_Arkhangai_Xiongnu	EastAsia	UkrN_?	Ukraine_Neolithic	0.00101527	0.000616458	1.64693	0.0995719	84953
Mbuti	Russia_Late_Sarmatian	WesternSteppe_IA	UkrN_?	Ukraine_Neolithic	0.00122479	0.000742868	1.64873	0.0992022	74170
Mbuti	China_Xinjiang_Xiaohe_BA	EastAsia	UkrN_?	Ukraine_Neolithic	0.00118564	0.000710696	1.66828	0.0952594	85706
Mbuti	Armenia_EBA	West/CentralAsia	UkrN_?	Ukraine_Neolithic	0.0010649	0.000636237	1.67375	0.0941802	79542
Mbuti	Ukraine_Yamnaya	Ukraine_LNBA	UkrN_?	Ukraine_Neolithic	0.00127395	0.000758565	1.67943	0.093069	71421
Mbuti	Mongolia_Khuvsgul_XiongnuLateMedieval_2	EastAsia	UkrN_?	Ukraine_Neolithic	0.00110691	0.000648013	1.70817	0.0876055	83799
Mbuti	Armenia_MLBA	West/CentralAsia	UkrN_?	Ukraine_Neolithic	0.00126634	0.000740084	1.71108	0.0870661	78005
Mbuti	Czech_Bohemia_GlobularAmphorae_N	Europe_EF	UkrN_?	Ukraine_Neolithic	0.00122197	0.000712084	1.71605	0.0861527	76856
Mbuti	Czech_CordedWare	Europe_LNBA	UkrN_?	Ukraine_Neolithic	0.00104902	0.00060533	1.73297	0.0831008	83561
Mbuti	Iraq_PPNA	West/CentralAsia	UkrN_?	Ukraine_Neolithic	0.00193265	0.00111512	1.73313	0.0830729	37363
Mbuti	Slovakia_LIA_LaTene	Europe_IA	UkrN_?	Ukraine_Neolithic	0.00118229	0.000677931	1.74397	0.0811647	79813
Mbuti	China_Upper_YR_IA	EastAsia	UkrN_?	Ukraine_Neolithic	0.00132352	0.000757728	1.74669	0.0806913	80132
Mbuti	Lithuania_HG_M	EuropeHG_WHG	UkrN_?	Ukraine_Neolithic	0.00119672	0.000675437	1.77178	0.0764317	84568
Mbuti	Czech_N	Europe_EF	UkrN_?	Ukraine_Neolithic	0.00115273	0.000646932	1.78184	0.0747747	83444
Mbuti	Russia_Buryatia_Xiongnu	Siberia	UkrN_?	Ukraine_Neolithic	0.00115231	0.000641898	1.79515	0.0726291	83446
Mbuti	Mongolia_Bulgan_Xiongnu	EastAsia	UkrN_?	Ukraine_Neolithic	0.0013201	0.000735199	1.79556	0.0725638	78213
Mbuti	Iron_Gates_HG	EuropeHG_WHG	UkrN_?	Ukraine_Neolithic	0.00113401	0.000630549	1.79845	0.0721061	86404
Mbuti	Kyrgyzstan_AlaiNura_IA	WesternSteppe_IA	UkrN_?	Ukraine_Neolithic	0.00113967	0.000618486	1.84267	0.0653766	85345
Mbuti	Lithuania_BA	Europe_LNBA	UkrN_?	Ukraine_Neolithic	0.00185011	0.00100131	1.84768	0.064648	46338
Mbuti	Bustan_BA	West/CentralAsia	UkrN_?	Ukraine_Neolithic	0.00144991	0.000778247	1.86304	0.062456	69802
Mbuti	Mongolia_Dornod_LateMedieval	EastAsia	UkrN_?	Ukraine_Neolithic	0.00117448	0.000629888	1.86458	0.0622403	85026
Mbuti	Lithuania_CWC	Europe_LNBA	UkrN_?	Ukraine_Neolithic	0.00125163	0.000668355	1.87271	0.0611084	86126
Mbuti	Iberia_Chl	Europe_EF	UkrN_?	Ukraine_Neolithic	0.00115427	0.000615239	1.87613	0.0606368	86563
Mbuti	China_Xinjiang_Kuokesuxi_EIA	EastAsia	UkrN_?	Ukraine_Neolithic	0.00130465	0.000688903	1.89381	0.0582507	80208
Mbuti	Armenia_ChL	West/CentralAsia	UkrN_?	Ukraine_Neolithic	0.00126072	0.000664276	1.89788	0.0577113	81106
Mbuti	Hungary_Tiszaregion_EAvar	Europe_IA	UkrN_?	Ukraine_Neolithic	0.00147741	0.000774789	1.90686	0.0565386	67378
Mbuti	Ukraine_GlobularAmphora	Ukraine_EF	UkrN_?	Ukraine_Neolithic	0.00129303	0.000677728	1.90789	0.0564055	81705
Mbuti	Russia_Sargat_IA	WesternSteppe_IA	UkrN_?	Ukraine_Neolithic	0.00111696	0.000581786	1.91987	0.054874	85871
Mbuti	China_NEastAsia_Coastal_EN	EastAsia	UkrN_?	Ukraine_Neolithic	0.00125144	0.000651341	1.92133	0.0546903	82042
Mbuti	Scythian_East	WesternSteppe_IA	UkrN_?	Ukraine_Neolithic	0.00128908	0.000666187	1.93501	0.0529885	84187
Mbuti	UkrEIA_Scythian_LeftDnipro_IllThr	Ukraine_EIA	UkrN_?	Ukraine_Neolithic	0.00196724	0.00100682	1.95392	0.0507107	52178
Mbuti	Sappali_Tepe_BA	West/CentralAsia	UkrN_?	Ukraine_Neolithic	0.00109544	0.000559698	1.95719	0.050325	85969
Mbuti	Yamnaya_Samara	WesternSteppe_EMBA	UkrN_?	Ukraine_Neolithic	0.00120163	0.000613498	1.95866	0.0501526	85962
Mbuti	Mongolia_Tuv_LateMedieval	EastAsia	UkrN_?	Ukraine_Neolithic	0.00142716	0.000725696	1.96662	0.0492275	78484
Mbuti	Central_MN	Europe_EF	UkrN_?	Ukraine_Neolithic	0.00136106	0.000685849	1.98448	0.0472022	85217
Mbuti	Mongolia_EIA_SlabGrave_1	EastAsia	UkrN_?	Ukraine_Neolithic	0.00118896	0.000595161	1.99771	0.0457479	85262
Mbuti	Uzbekistan_Bustan_BA	West/CentralAsia	UkrN_?	Ukraine_Neolithic	0.0016474	0.00082011	2.00875	0.0445635	64446
Mbuti	Russia_MN_Boisman	Siberia	UkrN_?	Ukraine_Neolithic	0.00128368	0.000634394	2.02347	0.0430246	81084
Mbuti	Czech_Bohemia_Unetice_EBA	Europe_LNBA	UkrN_?	Ukraine_Neolithic	0.00105294	0.000513924	2.04882	0.0404801	86526
Mbuti	Kazakhstan_Birlik_Tasmola_EIA	WesternSteppe_IA	UkrN_?	Ukraine_Neolithic	0.00155069	0.000753317	2.05849	0.0395434	75834
Mbuti	Hungary_BA	Europe_LNBA	UkrN_?	Ukraine_Neolithic	0.00138761	0.000670326	2.07005	0.0384479	83284
Mbuti	China_SEastAsia_Coastal_LN	EastAsia	UkrN_?	Ukraine_Neolithic	0.00189863	0.000906908	2.09353	0.0363023	46943
Mbuti	Russia_Mezhovskaya	WesternSteppe_MLBA	UkrN_?	Ukraine_Neolithic	0.00174366	0.000826659	2.10929	0.0349197	80290
Mbuti	Japan_HG_Jomon	EastAsia	UkrN_?	Ukraine_Neolithic	0.00158863	0.000747977	2.1239	0.0336788	75192
Mbuti	Mongolia_Sukhbaatar_MLBAXiongnuLateMedieval	EastAsia	UkrN_?	Ukraine_Neolithic	0.00132599	0.000612969	2.16323	0.0305235	85693
Mbuti	Mongolia_Uvs_EIAXiongnuLateMedival	EastAsia	UkrN_?	Ukraine_Neolithic	0.00128602	0.000592999	2.16866	0.0301081	85354
Mbuti	Levänluhta	Europe_IA	UkrN_?	Ukraine_Neolithic	0.00193714	0.000889325	2.17822	0.0293899	51042
Mbuti	Armenia_IA	West/CentralAsia	UkrN_?	Ukraine_Neolithic	0.00138202	0.000630362	2.19242	0.0283492	79054
Mbuti	Butkara_IA	West/CentralAsia	UkrN_?	Ukraine_Neolithic	0.00161117	0.000731175	2.20353	0.0275572	71895
Mbuti	Poland_EBA	Europe_LNBA	UkrN_?	Ukraine_Neolithic	0.0014668	0.000656243	2.23515	0.0254076	85087
Mbuti	Russia_UstBelaya_Angara	Siberia	UkrN_?	Ukraine_Neolithic	0.00138925	0.000617307	2.25051	0.0244168	86204
Mbuti	Mongolia_Selenge_XiongnuLateMedieval	EastAsia	UkrN_?	Ukraine_Neolithic	0.00180897	0.000802037	2.25547	0.0241039	78641
Mbuti	Armenia_LBA	West/CentralAsia	UkrN_?	Ukraine_Neolithic	0.00117611	0.000520107	2.26129	0.0237411	86463
Mbuti	Switzerland_EBA_1	Europe_EF	UkrN_?	Ukraine_Neolithic	0.00164792	0.000723373	2.2781	0.0227205	70710
Mbuti	Mongolia_Sukhbaatar_XiongnuLateMedieval	EastAsia	UkrN_?	Ukraine_Neolithic	0.00164832	0.000713744	2.30941	0.020921	78632
Mbuti	Russia_Steppe_Eneolithic	WesternSteppe_CA	UkrN_?	Ukraine_Neolithic	0.00163034	0.000705428	2.31114	0.0208252	80627
Mbuti	Iran_ChL	West/CentralAsia	UkrN_?	Ukraine_Neolithic	0.00155473	0.000670913	2.31733	0.020486	80505
Mbuti	Latvia_HG_M	EuropeHG_WHG	UkrN_?	Ukraine_Neolithic	0.00146603	0.000630806	2.32405	0.0201227	86518
Mbuti	Hungary_EBA_BellBeaker	Europe_LNBA	UkrN_?	Ukraine_Neolithic	0.00135601	0.000580528	2.33582	0.0195007	84604
Mbuti	Armenia_MBA	West/CentralAsia	UkrN_?	Ukraine_Neolithic	0.00180452	0.000767131	2.35229	0.018658	71922
Mbuti	Kyrgyzstan_Saka_IA	WesternSteppe_IA	UkrN_?	Ukraine_Neolithic	0.00163804	0.000691824	2.36772	0.0178983	76894
Mbuti	Czech_C_Baalberge	Europe_EF	UkrN_?	Ukraine_Neolithic	0.00134043	0.0005637	2.37791	0.017411	85652
Mbuti	Czech_IA_Hallstatt	Europe_IA	UkrN_?	Ukraine_Neolithic	0.00169525	0.000711814	2.3816	0.0172378	74861
Mbuti	Slovakia_IA_Vekerzug	Europe_IA	UkrN_?	Ukraine_Neolithic	0.0013722	0.000575779	2.3832	0.0171629	85051
Mbuti	Armenia_UrartianEmpire	West/CentralAsia	UkrN_?	Ukraine_Neolithic	0.00195706	0.000809702	2.41701	0.0156485	70667
Mbuti	Afanasievo	WesternSteppe_EMBA	UkrN_?	Ukraine_Neolithic	0.00135276	0.000559434	2.41808	0.0156026	86552
Mbuti	Switzerland_LN	Europe_EF	UkrN_?	Ukraine_Neolithic	0.00137424	0.000565896	2.42844	0.0151641	84787
Mbuti	Mongolia_Arkhangai_XiongnuEarlyMedieval_3	EastAsia	UkrN_?	Ukraine_Neolithic	0.0015057	0.000607216	2.47969	0.0131498	85956
Mbuti	Czech_Bohemia_CordedWare	Europe_LNBA	UkrN_?	Ukraine_Neolithic	0.00132131	0.000529902	2.4935	0.0126491	86393
Mbuti	Sintashta	WesternSteppe_MLBA	UkrN_?	Ukraine_Neolithic	0.00140744	0.000553139	2.54447	0.0109444	86323
Mbuti	Kazakhstan_Berel_IA	WesternSteppe_IA	UkrN_?	Ukraine_Neolithic	0.00145673	0.000569574	2.55758	0.0105403	86287
Mbuti	EHG	EuropeHG_EHG	UkrN_?	Ukraine_Neolithic	0.00187323	0.000729613	2.56743	0.0102456	82066
Mbuti	China_AmurRiver_Mesolithic	EastAsia	UkrN_?	Ukraine_Neolithic	0.00211383	0.000822055	2.5714	0.0101288	52852
Mbuti	Levant_N	Levant/Anatolia_EF	UkrN_?	Ukraine_Neolithic	0.00199387	0.000760488	2.62183	0.008746	68551
Mbuti	Iran_Hasanlu_IA	West/CentralAsia	UkrN_?	Ukraine_Neolithic	0.00146856	0.000559184	2.62626	0.00863286	85107
Mbuti	Romania_C_Bodrogkeresztur	Europe_EF	UkrN_?	Ukraine_Neolithic	0.00143622	0.000546336	2.62882	0.00856822	86273
Mbuti	Moldova_MBA_MultiCordonedWare	WesternSteppe_MLBA	UkrN_?	Ukraine_Neolithic	0.00203393	0.000766593	2.6532	0.00797317	70404
Mbuti	Russia_Uelen_OldBeringSea	Siberia	UkrN_?	Ukraine_Neolithic	0.00178251	0.000669554	2.66223	0.0077624	82589
Mbuti	Mongolia_Arkhangai_EarlyMedieval	EastAsia	UkrN_?	Ukraine_Neolithic	0.00150783	0.000563802	2.6744	0.00748638	85934
Mbuti	Kairan_MLBA	WesternSteppe_MLBA	UkrN_?	Ukraine_Neolithic	0.0018644	0.000696347	2.6774	0.0074196	78729
Mbuti	Armenia_LBA_EIA_o	West/CentralAsia	UkrN_?	Ukraine_Neolithic	0.00213573	0.000796948	2.67988	0.00736489	69242
Mbuti	Zrubnaya	WesternSteppe_MLBA	UkrN_?	Ukraine_Neolithic	0.00154369	0.00057154	2.70092	0.00691479	85877
Mbuti	Czech_IA_LaTene	Europe_IA	UkrN_?	Ukraine_Neolithic	0.00147551	0.000541985	2.72242	0.00648056	85739
Mbuti	Mongolia_LBA_Khovsgol_6	EastAsia	UkrN_?	Ukraine_Neolithic	0.00155644	0.00056984	2.73137	0.00630724	85749
Mbuti	Gonur1_BA	West/CentralAsia	UkrN_?	Ukraine_Neolithic	0.00190401	0.000694024	2.74344	0.00607989	74426
Mbuti	West_Siberia_N	Siberia	UkrN_?	Ukraine_Neolithic	0.00221167	0.000798501	2.76977	0.00560956	68898
Mbuti	Russia_Buryatia_PreBronze	Siberia	UkrN_?	Ukraine_Neolithic	0.0024263	0.00087452	2.77443	0.00552984	68341
Mbuti	Udegram_IA	West/CentralAsia	UkrN_?	Ukraine_Neolithic	0.00170246	0.000612615	2.77901	0.00545247	82965
Mbuti	Iberia_EN	Europe_EF	UkrN_?	Ukraine_Neolithic	0.00195091	0.000701468	2.78118	0.00541618	80459
Mbuti	Russia_North_Caucasus_MBA	West/CentralAsia	UkrN_?	Ukraine_Neolithic	0.00190555	0.000684724	2.78294	0.00538687	78857
Mbuti	Poltavka	WesternSteppe_EMBA	UkrN_?	Ukraine_Neolithic	0.00178317	0.000631246	2.82483	0.00473052	84904
Mbuti	Mongolia_Selenge_LateMedieval	EastAsia	UkrN_?	Ukraine_Neolithic	0.00182938	0.000647177	2.82671	0.00470295	83436
Mbuti	Hungary_Transtisza_LAvar	Europe_IA	UkrN_?	Ukraine_Neolithic	0.00201228	0.000710358	2.83277	0.00461468	77899
Mbuti	Slovenia_EIA	Europe_IA	UkrN_?	Ukraine_Neolithic	0.0016248	0.000570723	2.84691	0.0044146	84922
Mbuti	Czech_EBA_Unetice	Europe_LNBA	UkrN_?	Ukraine_Neolithic	0.00148114	0.00052007	2.84797	0.00439992	85746
Mbuti	Russia_Ekven_IA	Siberia	UkrN_?	Ukraine_Neolithic	0.00167721	0.000588863	2.84821	0.00439656	86299
Mbuti	Mongolia_North_N	EastAsia	UkrN_?	Ukraine_Neolithic	0.00186658	0.000645212	2.89297	0.00381612	83440
Mbuti	Potapovka	WesternSteppe_EMBA	UkrN_?	Ukraine_Neolithic	0.0018799	0.000641991	2.92823	0.00340899	80969
Mbuti	Hungary_NorthHungaryMountains_LAvar	Europe_IA	UkrN_?	Ukraine_Neolithic	0.00199031	0.000678874	2.93178	0.00337026	74483
Mbuti	Armenia_Lchashen_LBA	West/CentralAsia	UkrN_?	Ukraine_Neolithic	0.00168612	0.000573859	2.93822	0.00330103	82933
Mbuti	Latvia_BA	Europe_LNBA	UkrN_?	Ukraine_Neolithic	0.00176066	0.000599196	2.93837	0.00329945	83758
Mbuti	Mongolia_LBA_CenterWest_4	EastAsia	UkrN_?	Ukraine_Neolithic	0.00173112	0.000586421	2.952	0.00315721	84199
Mbuti	Dashti_Kozy_BA	WesternSteppe_MLBA	UkrN_?	Ukraine_Neolithic	0.00215974	0.000731199	2.95369	0.00313996	77517
Mbuti	Pakistan_H_Barikot	West/CentralAsia	UkrN_?	Ukraine_Neolithic	0.00198406	0.000668234	2.96911	0.00298666	79414
Mbuti	Hungary_EN	Europe_EF	UkrN_?	Ukraine_Neolithic	0.00181103	0.000602448	3.00612	0.00264608	82746
Mbuti	Mongolia_Khuvsgul_XiongnuLateMedieval_1	EastAsia	UkrN_?	Ukraine_Neolithic	0.00200744	0.000664659	3.02025	0.00252565	82230
Mbuti	China_WLR_MN	EastAsia	UkrN_?	Ukraine_Neolithic	0.00231812	0.00075842	3.05651	0.00223929	85472
Mbuti	Hungary_EIA_Prescythian_Mezocsat	Europe_IA	UkrN_?	Ukraine_Neolithic	0.00191449	0.000626111	3.05776	0.00223001	79071
Mbuti	Maitan_MLBA_Alakul	WesternSteppe_MLBA	UkrN_?	Ukraine_Neolithic	0.00185509	0.00060565	3.06296	0.00219156	84025
Mbuti	Germany_Lech_EBA	Europe_LNBA	UkrN_?	Ukraine_Neolithic	0.00182468	0.000595161	3.06586	0.00217045	83910
Mbuti	Romania_BA_Arman	Europe_LNBA	UkrN_?	Ukraine_Neolithic	0.00218529	0.000706774	3.09191	0.0019887	72556
Mbuti	Mongolia_LBA_Ulaanzukh_2	EastAsia	UkrN_?	Ukraine_Neolithic	0.0022187	0.000715028	3.10296	0.00191593	73987
Mbuti	Armenia_EIA	West/CentralAsia	UkrN_?	Ukraine_Neolithic	0.00205722	0.00065415	3.14487	0.00166158	76524
Mbuti	Dzharkutan1_BA	West/CentralAsia	UkrN_?	Ukraine_Neolithic	0.0018904	0.000599824	3.1516	0.00162378	82862
Mbuti	Germany_SouthernGermany_EBA	Europe_LNBA	UkrN_?	Ukraine_Neolithic	0.00211726	0.000670519	3.15765	0.00159047	74010
Mbuti	China_Xinjiang_Songshugou_EIA	EastAsia	UkrN_?	Ukraine_Neolithic	0.00222682	0.000704268	3.16189	0.0015675	72543
Mbuti	Pakistan_H_SaiduSharif	West/CentralAsia	UkrN_?	Ukraine_Neolithic	0.00184081	0.000565971	3.25247	0.00114406	84508
Mbuti	Hungary_IA_LaTene	Europe_IA	UkrN_?	Ukraine_Neolithic	0.00187049	0.000572329	3.26821	0.00108231	85311
Mbuti	China_Xinjiang_Jierzankale_IA	EastAsia	UkrN_?	Ukraine_Neolithic	0.002061	0.000628198	3.28081	0.00103511	73706
Mbuti	Kazakh_Mys_MLBA	WesternSteppe_MLBA	UkrN_?	Ukraine_Neolithic	0.00223296	0.000677348	3.29663	0.000978539	75726
Mbuti	Aktogai_MLBA	WesternSteppe_MLBA	UkrN_?	Ukraine_Neolithic	0.00221787	0.000672531	3.2978	0.000974445	79200
Mbuti	BolshoyOleniOstrov	Europe_LNBA	UkrN_?	Ukraine_Neolithic	0.00223948	0.000659837	3.39399	0.000688835	80656
Mbuti	China_Xinjiang_Chaganguole_BA_Chemurcheck	EastAsia	UkrN_?	Ukraine_Neolithic	0.00237418	0.00069456	3.41825	0.000630246	74629
Mbuti	Ukraine_Mesolithic	Ukraine_EHG	UkrN_?	Ukraine_Neolithic	0.00244732	0.000715949	3.41828	0.000630173	76439
Mbuti	Armenia_LIA	West/CentralAsia	UkrN_?	Ukraine_Neolithic	0.00221026	0.000640777	3.44935	0.000561937	79973
Mbuti	Iran_N	West/CentralAsia	UkrN_?	Ukraine_Neolithic	0.00277826	0.000797255	3.48479	0.000492527	71599
Mbuti	Switzerland_EBA_2	Europe_LNBA	UkrN_?	Ukraine_Neolithic	0.00211088	0.000602668	3.50256	0.000460815	81984
Mbuti	Czech_BellBeaker	Europe_LNBA	UkrN_?	Ukraine_Neolithic	0.0018692	0.000531644	3.51589	0.00043828	86148
Mbuti	Mongolia_Arkhangai_XiongnuEarlyMedieval_2	EastAsia	UkrN_?	Ukraine_Neolithic	0.00281413	0.000797672	3.52793	0.000418829	70802
Mbuti	Armenia_LBA_EIA	West/CentralAsia	UkrN_?	Ukraine_Neolithic	0.00196457	0.000525704	3.73702	0.000186213	86328
Mbuti	Zevakinskiy_LBA	WesternSteppe_MLBA	UkrN_?	Ukraine_Neolithic	0.00234893	0.000627276	3.74465	0.000180643	81293
Mbuti	Russia_Steppe_Catacomb	WesternSteppe_MLBA	UkrN_?	Ukraine_Neolithic	0.0027941	0.00073106	3.82199	0.000132381	70756
Mbuti	Mongolia_EIA_Sagly_4	EastAsia	UkrN_?	Ukraine_Neolithic	0.00213695	0.000554703	3.85242	0.000116958	85603
Mbuti	Oy_Dzhaylau_MLBA	WesternSteppe_MLBA	UkrN_?	Ukraine_Neolithic	0.00259885	0.000672454	3.86472	0.000111216	79507
Mbuti	Ukraine_Eneolithic	Ukraine_LNBA	UkrN_?	Ukraine_Neolithic	0.00281144	0.000727162	3.86632	0.00011049	71989
Mbuti	Czech_EBA	Europe_LNBA	UkrN_?	Ukraine_Neolithic	0.00233667	0.000595224	3.9257	8.64781e-05	82698
Mbuti	Turkmenistan_C_Geoksyur	West/CentralAsia	UkrN_?	Ukraine_Neolithic	0.00242998	0.000609691	3.9856	6.73092e-05	80876
Mbuti	Russia_North_Caucasus	WesternSteppe_MLBA	UkrN_?	Ukraine_Neolithic	0.00293648	0.000719854	4.07927	4.51771e-05	70415
Mbuti	Pakistan_Butkara_IA	West/CentralAsia	UkrN_?	Ukraine_Neolithic	0.00283243	0.000694	4.08131	4.47828e-05	73898
Mbuti	Pakistan_Katelai_IA	West/CentralAsia	UkrN_?	Ukraine_Neolithic	0.00234399	0.000565683	4.14365	3.41817e-05	81784
Mbuti	Krasnoyarsk_MLBA	WesternSteppe_MLBA	UkrN_?	Ukraine_Neolithic	0.00241893	0.00056869	4.25352	2.10439e-05	84324
Mbuti	Levant_BA	Levant/Anatolia_EF	UkrN_?	Ukraine_Neolithic	0.00300359	0.000701693	4.28049	1.86482e-05	70901
Mbuti	China_AmurRiver_N	EastAsia	UkrN_?	Ukraine_Neolithic	0.0030593	0.000714289	4.283	1.84393e-05	64020
Mbuti	Pakistan_Loebanr_IA	West/CentralAsia	UkrN_?	Ukraine_Neolithic	0.00238849	0.000522661	4.56987	4.88031e-06	85228
Mbuti	Pakistan_Katelai_IA	West/CentralAsia	Ukraine_Yamnaya	UkrBA_Zrubna	-0.00285209	0.00058898	-4.84242	1.2827e-06	92961
Mbuti	Yamnaya_Caucasus	WesternSteppe_EMBA	Ukraine_Yamnaya	UkrBA_Zrubna	-0.00422778	0.000883522	-4.78515	1.70859e-06	74765
Mbuti	Afanasievo	WesternSteppe_EMBA	Ukraine_Yamnaya	UkrBA_Zrubna	-0.00258577	0.000569841	-4.53771	5.6869e-06	95508
Mbuti	China_Xinjiang_Chaganguole_BA_Chemurcheck	EastAsia	Ukraine_Yamnaya	UkrBA_Zrubna	-0.00317778	0.000729106	-4.35846	1.30984e-05	87000
Mbuti	China_Xinjiang_Jierzankale_IA	EastAsia	Ukraine_Yamnaya	UkrBA_Zrubna	-0.00292537	0.000716698	-4.08174	4.47006e-05	85830
Mbuti	Mongolia_LBA_CenterWest_4	EastAsia	Ukraine_Yamnaya	UkrBA_Zrubna	-0.00246296	0.000611067	-4.03059	5.56358e-05	94478
Mbuti	Russia_Steppe_Maikop	WesternSteppe_EMBA	Ukraine_Yamnaya	UkrBA_Zrubna	-0.00282478	0.000776229	-3.6391	0.000273591	88687
Mbuti	Mongolia_EIA_SlabGrave_1	EastAsia	Ukraine_Yamnaya	UkrBA_Zrubna	-0.00212202	0.000595992	-3.56049	0.000370158	95067
Mbuti	Russia_North_Caucasus	WesternSteppe_MLBA	Ukraine_Yamnaya	UkrBA_Zrubna	-0.00272729	0.000767321	-3.55429	0.000378995	82748
Mbuti	Dzharkutan1_BA	West/CentralAsia	Ukraine_Yamnaya	UkrBA_Zrubna	-0.00215936	0.00062183	-3.47259	0.000515471	93406
Mbuti	Mongolia_LBA_Ulaanzukh_2	EastAsia	Ukraine_Yamnaya	UkrBA_Zrubna	-0.0027406	0.00079007	-3.4688	0.000522781	86594
Mbuti	Armenia_IA	West/CentralAsia	Ukraine_Yamnaya	UkrBA_Zrubna	-0.0022738	0.000666567	-3.41121	0.000646763	90746
Mbuti	Russia_Siberia_Lena_EBA	Siberia	Ukraine_Yamnaya	UkrBA_Zrubna	-0.0022354	0.000657395	-3.4004	0.000672884	94805
Mbuti	Levant_BA	Levant/Anatolia_EF	Ukraine_Yamnaya	UkrBA_Zrubna	-0.00250543	0.00075904	-3.30079	0.000964126	83610
Mbuti	Russia_Uelen_OldBeringSea	Siberia	Ukraine_Yamnaya	UkrBA_Zrubna	-0.00243057	0.000736668	-3.29941	0.0009689	93411
Mbuti	China_Xinjiang_Tuoganbai_BA	EastAsia	Ukraine_Yamnaya	UkrBA_Zrubna	-0.00241022	0.000756865	-3.18448	0.00145013	88071
Mbuti	Armenia_LBA_EIA	West/CentralAsia	Ukraine_Yamnaya	UkrBA_Zrubna	-0.00164947	0.000526016	-3.13579	0.00171395	95448
Mbuti	China_AmurRiver_Mesolithic	EastAsia	Ukraine_Yamnaya	UkrBA_Zrubna	-0.00278391	0.000899875	-3.09366	0.00197703	64555
Mbuti	Sappali_Tepe_BA	West/CentralAsia	Ukraine_Yamnaya	UkrBA_Zrubna	-0.00181131	0.000585744	-3.09233	0.00198593	95333
Mbuti	Pakistan_Butkara_IA	West/CentralAsia	Ukraine_Yamnaya	UkrBA_Zrubna	-0.00216759	0.000711147	-3.04802	0.00230354	86415
Mbuti	Armenia_LIA	West/CentralAsia	Ukraine_Yamnaya	UkrBA_Zrubna	-0.00199499	0.000662927	-3.00936	0.00261798	91329
Mbuti	Pakistan_Loebanr_IA	West/CentralAsia	Ukraine_Yamnaya	UkrBA_Zrubna	-0.0016595	0.000556487	-2.98209	0.00286284	95035
Mbuti	Iran_Hasanlu_IA	West/CentralAsia	Ukraine_Yamnaya	UkrBA_Zrubna	-0.00173681	0.000584168	-2.97314	0.00294767	94929
Mbuti	Russia_KolymaRiver_LN	Siberia	Ukraine_Yamnaya	UkrBA_Zrubna	-0.00215506	0.000726571	-2.96607	0.00301633	95502
Mbuti	Mongolia_Bulgan_EarlyMedievalLateMedieval	EastAsia	Ukraine_Yamnaya	UkrBA_Zrubna	-0.0019794	0.000668174	-2.9624	0.00305248	94819
Mbuti	China_AmurRiver_N	EastAsia	Ukraine_Yamnaya	UkrBA_Zrubna	-0.00229029	0.000791769	-2.89263	0.00382036	76704
Mbuti	Russia_Steppe_Eneolithic	WesternSteppe_CA	Ukraine_Yamnaya	UkrBA_Zrubna	-0.00211173	0.000733197	-2.88016	0.00397468	91960
Mbuti	Armenia_ChL	West/CentralAsia	Ukraine_Yamnaya	UkrBA_Zrubna	-0.00208339	0.000723425	-2.8799	0.00397796	92162
Mbuti	Yamnaya_Samara	WesternSteppe_EMBA	Ukraine_Yamnaya	UkrBA_Zrubna	-0.0017889	0.000625478	-2.86006	0.00423563	95346
Mbuti	China_Xinjiang_Kuokesuxi_EIA	EastAsia	Ukraine_Yamnaya	UkrBA_Zrubna	-0.00197554	0.000693512	-2.8486	0.00439119	90805
Mbuti	Mongolia_Umungobi_LateMedieval	EastAsia	Ukraine_Yamnaya	UkrBA_Zrubna	-0.00189659	0.000668643	-2.83648	0.0045614	93649
Mbuti	Pakistan_H_Barikot	West/CentralAsia	Ukraine_Yamnaya	UkrBA_Zrubna	-0.00201103	0.000709835	-2.8331	0.00460991	90929
Mbuti	Czech_BellBeaker	Europe_LNBA	Ukraine_Yamnaya	UkrBA_Zrubna	-0.00157326	0.000555386	-2.83272	0.00461534	95400
Mbuti	Russia_Ekven_IA	Siberia	Ukraine_Yamnaya	UkrBA_Zrubna	-0.00175332	0.000631251	-2.77753	0.00547733	95439
Mbuti	China_Xinjiang_Wutulan_IA	EastAsia	Ukraine_Yamnaya	UkrBA_Zrubna	-0.00245121	0.000884278	-2.77199	0.00557146	65368
Mbuti	Armenia_Lchashen_LBA	West/CentralAsia	Ukraine_Yamnaya	UkrBA_Zrubna	-0.00159376	0.000575663	-2.76857	0.00563033	93738
Mbuti	Bustan_BA	West/CentralAsia	Ukraine_Yamnaya	UkrBA_Zrubna	-0.00223463	0.0008096	-2.76016	0.00577722	81733
Mbuti	Armenia_LBA	West/CentralAsia	Ukraine_Yamnaya	UkrBA_Zrubna	-0.00145215	0.00052837	-2.74836	0.00598947	95496
Mbuti	Gonur1_BA	West/CentralAsia	Ukraine_Yamnaya	UkrBA_Zrubna	-0.00192283	0.000700558	-2.74471	0.00605649	86382
Mbuti	Hungary_EarlyAvar_Elite	Europe_IA	Ukraine_Yamnaya	UkrBA_Zrubna	-0.00172617	0.00063619	-2.7133	0.00666166	95501
Mbuti	China_Xinjiang_Xiaohe_BA	EastAsia	Ukraine_Yamnaya	UkrBA_Zrubna	-0.00200664	0.000743127	-2.70027	0.00692834	95017
Mbuti	Mongolia_Tuv_LateMedieval	EastAsia	Ukraine_Yamnaya	UkrBA_Zrubna	-0.00200554	0.000744621	-2.69336	0.00707349	89710
Mbuti	Kyrgyzstan_Saka_IA	WesternSteppe_IA	Ukraine_Yamnaya	UkrBA_Zrubna	-0.00202994	0.000755519	-2.68682	0.00721356	87878
Mbuti	Udegram_IA	West/CentralAsia	Ukraine_Yamnaya	UkrBA_Zrubna	-0.00158192	0.000600615	-2.63384	0.00844252	93605
Mbuti	Mongolia_Dornod_LateMedieval	EastAsia	Ukraine_Yamnaya	UkrBA_Zrubna	-0.00169929	0.000646244	-2.62949	0.00855122	94736
Mbuti	Mongolia_EIA_Sagly_4	EastAsia	Ukraine_Yamnaya	UkrBA_Zrubna	-0.00154825	0.000591297	-2.6184	0.00883431	95176
Mbuti	China_Xinjiang_Songshugou_EIA	EastAsia	Ukraine_Yamnaya	UkrBA_Zrubna	-0.00195985	0.000754364	-2.59801	0.00937655	84826
Mbuti	Butkara_IA	West/CentralAsia	Ukraine_Yamnaya	UkrBA_Zrubna	-0.00200107	0.00077172	-2.593	0.00951429	84434
Mbuti	BolshoyOleniOstrov	Europe_LNBA	Ukraine_Yamnaya	UkrBA_Zrubna	-0.00178959	0.000692988	-2.58243	0.00981062	91838
Mbuti	China_WLR_LN	EastAsia	Ukraine_Yamnaya	UkrBA_Zrubna	-0.00228053	0.000890637	-2.56056	0.0104504	80814
Mbuti	Mongolia_LBA_Khovsgol_6	EastAsia	Ukraine_Yamnaya	UkrBA_Zrubna	-0.00149557	0.000596317	-2.50802	0.0121411	95215
Mbuti	Russia_MN_Boisman	Siberia	Ukraine_Yamnaya	UkrBA_Zrubna	-0.0017493	0.000700403	-2.49757	0.0125049	92433
Mbuti	Russia_AngaraRiver_BA	Siberia	Ukraine_Yamnaya	UkrBA_Zrubna	-0.00172593	0.000696426	-2.47826	0.0132023	95505
Mbuti	Kazakhstan_Berel_IA	WesternSteppe_IA	Ukraine_Yamnaya	UkrBA_Zrubna	-0.00138929	0.000568507	-2.44375	0.0145355	95453
Mbuti	Japan_HG_Jomon	EastAsia	Ukraine_Yamnaya	UkrBA_Zrubna	-0.00190451	0.000793227	-2.40096	0.0163521	87600
Mbuti	Armenia_EarlyMedieval	West/CentralAsia	Ukraine_Yamnaya	UkrBA_Zrubna	-0.00171376	0.000720409	-2.37888	0.0173655	92839
Mbuti	Mongolia_Sukhbaatar_MLBAXiongnuLateMedieval	EastAsia	Ukraine_Yamnaya	UkrBA_Zrubna	-0.00149287	0.000635566	-2.34889	0.0188297	95182
Mbuti	Russia_Caucasus_Maikop_Novosvobodnaya	West/CentralAsia	Ukraine_Yamnaya	UkrBA_Zrubna	-0.00195846	0.000834427	-2.34708	0.0189213	78282
Mbuti	China_NEastAsia_Coastal_EN	EastAsia	Ukraine_Yamnaya	UkrBA_Zrubna	-0.00163921	0.000703852	-2.32891	0.0198637	92903
Mbuti	Romania_BA_Arman	Europe_LNBA	Ukraine_Yamnaya	UkrBA_Zrubna	-0.00172571	0.000748096	-2.30681	0.0210655	85163
Mbuti	Kazakhstann_OtrarCulture_LIA	WesternSteppe_IA	Ukraine_Yamnaya	UkrBA_Zrubna	-0.0015567	0.000685431	-2.27113	0.0231393	94145
Mbuti	West_Siberia_N	Siberia	Ukraine_Yamnaya	UkrBA_Zrubna	-0.0019219	0.000847729	-2.26712	0.023383	81773
Mbuti	Yamnaya_Kalmykia	WesternSteppe_EMBA	Ukraine_Yamnaya	UkrBA_Zrubna	-0.00157964	0.000700423	-2.25526	0.0241169	93353
Mbuti	Russia_Sargat_IA	WesternSteppe_IA	Ukraine_Yamnaya	UkrBA_Zrubna	-0.00138122	0.000613284	-2.25218	0.0243111	95225
Mbuti	Armenia_EBA	West/CentralAsia	Ukraine_Yamnaya	UkrBA_Zrubna	-0.00164983	0.000733437	-2.24945	0.0244836	90973
Mbuti	Hungary_Transtisza_EAvar	Europe_IA	Ukraine_Yamnaya	UkrBA_Zrubna	-0.00129611	0.000580472	-2.23285	0.0255591	95407
Mbuti	China_AmurRiver_LPaleolithic	EastAsia	Ukraine_Yamnaya	UkrBA_Zrubna	-0.00186854	0.000839686	-2.22529	0.026062	77608
Mbuti	Russia_North_Caucasus_MBA	West/CentralAsia	Ukraine_Yamnaya	UkrBA_Zrubna	-0.00160501	0.000721946	-2.22317	0.0262047	90563
Mbuti	Germany_SouthernGermany_EBA	Europe_LNBA	Ukraine_Yamnaya	UkrBA_Zrubna	-0.00150416	0.000679625	-2.21321	0.0268829	86471
Mbuti	Potapovka	WesternSteppe_EMBA	Ukraine_Yamnaya	UkrBA_Zrubna	-0.00153645	0.000698726	-2.19892	0.0278833	92187
Mbuti	Mongolia_Sukhbaatar_LateMedieval	EastAsia	Ukraine_Yamnaya	UkrBA_Zrubna	-0.00130763	0.000602152	-2.17159	0.0298867	95430
Mbuti	Mongolia_Arkhangai_Xiongnu	EastAsia	Ukraine_Yamnaya	UkrBA_Zrubna	-0.00139002	0.000644507	-2.15672	0.0310279	94758
Mbuti	Russia_AngaraRiver_N	Siberia	Ukraine_Yamnaya	UkrBA_Zrubna	-0.00153859	0.000716391	-2.14769	0.0317382	95479
Mbuti	Czech_EBA_Unetice	Europe_LNBA	Ukraine_Yamnaya	UkrBA_Zrubna	-0.00118924	0.000556097	-2.13855	0.0324717	95273
Mbuti	Armenia_EBA_KuraAraxes	West/CentralAsia	Ukraine_Yamnaya	UkrBA_Zrubna	-0.00144439	0.000689391	-2.09518	0.0361553	91732
Mbuti	Poltavka	WesternSteppe_EMBA	Ukraine_Yamnaya	UkrBA_Zrubna	-0.0013903	0.000673424	-2.06452	0.0389687	94726
Mbuti	Russia_DevilsCave_N	Siberia	Ukraine_Yamnaya	UkrBA_Zrubna	-0.00152419	0.000744501	-2.04727	0.0406318	95433
Mbuti	Mongolia_North_N	EastAsia	Ukraine_Yamnaya	UkrBA_Zrubna	-0.00135572	0.00067761	-2.00074	0.0454201	94056
Mbuti	Mongolia_Selenge_LateMedieval	EastAsia	Ukraine_Yamnaya	UkrBA_Zrubna	-0.00135918	0.000681857	-1.99334	0.0462237	93769
Mbuti	Iran_N	West/CentralAsia	Ukraine_Yamnaya	UkrBA_Zrubna	-0.00171873	0.000863359	-1.99075	0.0465084	83251
Mbuti	Turkmenistan_C_Geoksyur	West/CentralAsia	Ukraine_Yamnaya	UkrBA_Zrubna	-0.00128433	0.000645936	-1.98832	0.0467761	92026
Mbuti	Mongolia_Arkhangai_EarlyMedieval	EastAsia	Ukraine_Yamnaya	UkrBA_Zrubna	-0.00114697	0.000579718	-1.9785	0.0478723	95297
Mbuti	Okunevo_EMBA	WesternSteppe_EMBA	Ukraine_Yamnaya	UkrBA_Zrubna	-0.00120451	0.000621463	-1.93818	0.0526007	95502
Mbuti	Russia_Steppe_Catacomb	WesternSteppe_MLBA	Ukraine_Yamnaya	UkrBA_Zrubna	-0.00152272	0.000785885	-1.93759	0.0526732	82938
Mbuti	Zevakinskiy_LBA	WesternSteppe_MLBA	Ukraine_Yamnaya	UkrBA_Zrubna	-0.00128274	0.000662304	-1.93678	0.0527723	92569
Mbuti	Czech_EBA	Europe_LNBA	Ukraine_Yamnaya	UkrBA_Zrubna	-0.00114355	0.000595092	-1.92164	0.0546507	93600
Mbuti	Mongolia_Selenge_XiongnuMedieval	EastAsia	Ukraine_Yamnaya	UkrBA_Zrubna	-0.00169969	0.00088804	-1.91398	0.0556231	79361
Mbuti	Hungary_DanubeTisza_MLAvar	Europe_IA	Ukraine_Yamnaya	UkrBA_Zrubna	-0.00140052	0.000746116	-1.87708	0.0605068	92287
Mbuti	China_Xinjiang_Junmachanyilian_Historical	EastAsia	Ukraine_Yamnaya	UkrBA_Zrubna	-0.00165742	0.000907174	-1.82701	0.0676983	78825
Mbuti	Russia_LenaRiver_N	Siberia	Ukraine_Yamnaya	UkrBA_Zrubna	-0.00140977	0.000774472	-1.8203	0.068714	95460
Mbuti	Mongolia_Arkhangai_XiongnuEarlyMedieval_2	EastAsia	Ukraine_Yamnaya	UkrBA_Zrubna	-0.00153001	0.0008447	-1.81131	0.0700926	82570
Mbuti	Hungary_Transtisza_LAvar	Europe_IA	Ukraine_Yamnaya	UkrBA_Zrubna	-0.00127173	0.000706165	-1.8009	0.0717192	89527
Mbuti	Russia_UstBelaya_Angara	Siberia	Ukraine_Yamnaya	UkrBA_Zrubna	-0.00113537	0.000633891	-1.79112	0.0732742	95347
Mbuti	Shamanka_EBA	Siberia	Ukraine_Yamnaya	UkrBA_Zrubna	-0.0013653	0.000768177	-1.77732	0.0755155	89840
Mbuti	Namazga_CA	West/CentralAsia	Ukraine_Yamnaya	UkrBA_Zrubna	-0.0016083	0.000912115	-1.76326	0.0778569	71025
Mbuti	Armenia_EIA	West/CentralAsia	Ukraine_Yamnaya	UkrBA_Zrubna	-0.00115544	0.000672583	-1.71792	0.0858112	88523
Mbuti	China_SEastAsia_Coastal_LN	EastAsia	Ukraine_Yamnaya	UkrBA_Zrubna	-0.00165733	0.000969382	-1.70967	0.0873261	57312
Mbuti	Ukraine_Neolithic	Ukraine_EHG	Ukraine_Yamnaya	UkrBA_Zrubna	-0.00113569	0.000669483	-1.69637	0.0898165	92086
Mbuti	Ukraine_Eneolithic	Ukraine_LNBA	Ukraine_Yamnaya	UkrBA_Zrubna	-0.00127024	0.000750249	-1.69309	0.0904376	84553
Mbuti	Levänluhta	Europe_IA	Ukraine_Yamnaya	UkrBA_Zrubna	-0.00166012	0.00098504	-1.68533	0.0919245	61090
Mbuti	Hungary_Tiszaregion_EAvar	Europe_IA	Ukraine_Yamnaya	UkrBA_Zrubna	-0.00141619	0.000843417	-1.67911	0.0931312	80032
Mbuti	Krasnoyarsk_MLBA	WesternSteppe_MLBA	Ukraine_Yamnaya	UkrBA_Zrubna	-0.000967578	0.000580217	-1.66761	0.0953926	94595
Mbuti	Germany_Lech_EBA	Europe_LNBA	Ukraine_Yamnaya	UkrBA_Zrubna	-0.00102562	0.000617232	-1.66165	0.0965837	94149
Mbuti	Russia_Buryatia_PreBronze	Siberia	Ukraine_Yamnaya	UkrBA_Zrubna	-0.00147018	0.000886012	-1.65933	0.0970501	79785
Mbuti	Kyrgyzstan_AlaiNura_IA	WesternSteppe_IA	Ukraine_Yamnaya	UkrBA_Zrubna	-0.00102736	0.000620253	-1.65635	0.0976507	94870
Mbuti	Botai	WesternSteppe_CA	Ukraine_Yamnaya	UkrBA_Zrubna	-0.00115752	0.000705647	-1.64036	0.10093	95499
Mbuti	Czech_IA_LaTene	Europe_IA	Ukraine_Yamnaya	UkrBA_Zrubna	-0.000891803	0.000544116	-1.63899	0.101214	95269
Mbuti	Czech_Bohemia_CordedWare	Europe_LNBA	Ukraine_Yamnaya	UkrBA_Zrubna	-0.000896974	0.000547519	-1.63825	0.101369	95492
Mbuti	Armenia_MBA	West/CentralAsia	Ukraine_Yamnaya	UkrBA_Zrubna	-0.00126655	0.000780157	-1.62345	0.104493	84054
Mbuti	Russia_Buryatia_Xiongnu	Siberia	Ukraine_Yamnaya	UkrBA_Zrubna	-0.00107786	0.000666505	-1.61718	0.105839	93692
Mbuti	Latvia_BA	Europe_LNBA	Ukraine_Yamnaya	UkrBA_Zrubna	-0.00100788	0.000624395	-1.61418	0.106489	94161
Mbuti	Anatolia_N	Levant/Anatolia_EF	Ukraine_Yamnaya	UkrBA_Zrubna	-0.0009218	0.00057108	-1.61414	0.106498	95448
Mbuti	Moldova_MBA_Catacomb	WesternSteppe_MLBA	Ukraine_Yamnaya	UkrBA_Zrubna	-0.00172746	0.0010773	-1.60351	0.108823	58395
Mbuti	Estonia_CWC	Europe_LNBA	Ukraine_Yamnaya	UkrBA_Zrubna	-0.00109141	0.000688582	-1.58502	0.112962	93801
Mbuti	Hungary_EBA_BellBeaker	Europe_LNBA	Ukraine_Yamnaya	UkrBA_Zrubna	-0.000978246	0.000620319	-1.57701	0.114794	94700
Mbuti	Pakistan_H_SaiduSharif	West/CentralAsia	Ukraine_Yamnaya	UkrBA_Zrubna	-0.000964214	0.000613356	-1.57203	0.115944	94612
Mbuti	Kazakhstan_Birlik_Tasmola_EIA	WesternSteppe_IA	Ukraine_Yamnaya	UkrBA_Zrubna	-0.00129098	0.000823467	-1.56774	0.116942	86788
Mbuti	Shamanka_EN	Siberia	Ukraine_Yamnaya	UkrBA_Zrubna	-0.000977083	0.000628173	-1.55544	0.119842	95501
Mbuti	Mongolia_Uvs_EIAXiongnuLateMedival	EastAsia	Ukraine_Yamnaya	UkrBA_Zrubna	-0.000965971	0.000621229	-1.55494	0.119961	94981
Mbuti	Mongolia_Khuvsgul_XiongnuLateMedieval_2	EastAsia	Ukraine_Yamnaya	UkrBA_Zrubna	-0.00105735	0.000682571	-1.54907	0.121365	93964
Mbuti	Mongolia_Khovd_MLBAXiongnuLateMedieval	EastAsia	Ukraine_Yamnaya	UkrBA_Zrubna	-0.00166426	0.0010988	-1.51462	0.12987	54754
Mbuti	Russia_Siberia_Irkutsk_EBA	Siberia	Ukraine_Yamnaya	UkrBA_Zrubna	-0.00124988	0.000825447	-1.51418	0.12998	86803
Mbuti	Mongolia_Sukhbaatar_XiongnuLateMedieval	EastAsia	Ukraine_Yamnaya	UkrBA_Zrubna	-0.00120518	0.000799088	-1.5082	0.131503	89342
Mbuti	Russia_Mezhovskaya	WesternSteppe_MLBA	Ukraine_Yamnaya	UkrBA_Zrubna	-0.00126254	0.00085493	-1.47678	0.139735	89832
Mbuti	Ukraine_Scythian	Ukraine_EIA	Ukraine_Yamnaya	UkrBA_Zrubna	-0.00133909	0.000913199	-1.46637	0.142548	78531
Mbuti	Switzerland_EBA_2	Europe_LNBA	Ukraine_Yamnaya	UkrBA_Zrubna	-0.000935028	0.000639683	-1.46171	0.143822	92771
Mbuti	China_WLR_MN	EastAsia	Ukraine_Yamnaya	UkrBA_Zrubna	-0.00123439	0.00084813	-1.45543	0.145551	94519
Mbuti	Hungary_DanubeTisza_LAvar	Europe_IA	Ukraine_Yamnaya	UkrBA_Zrubna	-0.000895121	0.000619792	-1.44423	0.148675	95364
Mbuti	UstIda_LN	Siberia	Ukraine_Yamnaya	UkrBA_Zrubna	-0.00111777	0.000781277	-1.4307	0.152516	88165
Mbuti	Central_CWC	Europe_LNBA	Ukraine_Yamnaya	UkrBA_Zrubna	-0.00092475	0.000650118	-1.42244	0.1549	95032
Mbuti	Armenia_LBA_EIA_o	West/CentralAsia	Ukraine_Yamnaya	UkrBA_Zrubna	-0.00115048	0.000824128	-1.396	0.162716	81856
Mbuti	Hungary_EN	Europe_EF	Ukraine_Yamnaya	UkrBA_Zrubna	-0.00087238	0.00062576	-1.39411	0.163284	93582
Mbuti	Hungary_DanubeTisza_EAvar	Europe_IA	Ukraine_Yamnaya	UkrBA_Zrubna	-0.000870169	0.000633796	-1.37295	0.169769	95420
Mbuti	Czech_CordedWare	Europe_LNBA	Ukraine_Yamnaya	UkrBA_Zrubna	-0.000853719	0.000629199	-1.35683	0.174834	94106
Mbuti	Mongolia_Arkhangai_XiongnuEarlyMedieval_3	EastAsia	Ukraine_Yamnaya	UkrBA_Zrubna	-0.000869601	0.000642253	-1.35398	0.175741	95256
Mbuti	China_YR_LBIA	EastAsia	Ukraine_Yamnaya	UkrBA_Zrubna	-0.00094972	0.000704476	-1.34812	0.177619	95028
Mbuti	Russia_LenaRiver_BA	Siberia	Ukraine_Yamnaya	UkrBA_Zrubna	-0.000961593	0.000723276	-1.3295	0.183684	95494
Mbuti	Kazakhstan_Tasmola_EIA	WesternSteppe_IA	Ukraine_Yamnaya	UkrBA_Zrubna	-0.000748596	0.000563246	-1.32907	0.183824	95498
Mbuti	Hungary_Hun_oEastAsian	Europe_IA	Ukraine_Yamnaya	UkrBA_Zrubna	-0.00101685	0.000774603	-1.31274	0.18927	92326
Mbuti	Kairan_MLBA	WesternSteppe_MLBA	Ukraine_Yamnaya	UkrBA_Zrubna	-0.000907638	0.000700304	-1.29606	0.194954	90502
Mbuti	Mongolia_Arkhangai_LateMedieval	EastAsia	Ukraine_Yamnaya	UkrBA_Zrubna	-0.000942491	0.000727488	-1.29554	0.195134	93038
Mbuti	Oy_Dzhaylau_MLBA	WesternSteppe_MLBA	Ukraine_Yamnaya	UkrBA_Zrubna	-0.000928009	0.000717719	-1.293	0.196012	91133
Mbuti	Mongolia_Bulgan_Xiongnu	EastAsia	Ukraine_Yamnaya	UkrBA_Zrubna	-0.00104121	0.000810678	-1.28437	0.199013	89039
Mbuti	UkrEMA_Saltiv_Alans_2	Ukraine_MA	Ukraine_Yamnaya	UkrBA_Zrubna	-0.00119526	0.000936394	-1.27645	0.201797	72625
Mbuti	Hungary_EIA_Prescythian_Mezocsat	Europe_IA	Ukraine_Yamnaya	UkrBA_Zrubna	-0.000854635	0.000671722	-1.2723	0.203265	90916
Mbuti	Scythian_East	WesternSteppe_IA	Ukraine_Yamnaya	UkrBA_Zrubna	-0.000866554	0.000682473	-1.26973	0.204182	94219
Mbuti	UkrEMA_Saltiv_Bulgars_2	Ukraine_MA	Ukraine_Yamnaya	UkrBA_Zrubna	-0.00176484	0.00139919	-1.26134	0.207188	34501
Mbuti	Czech_Bohemia_Unetice_EBA	Europe_LNBA	Ukraine_Yamnaya	UkrBA_Zrubna	-0.000653398	0.000527752	-1.23808	0.215687	95508
Mbuti	EHG	EuropeHG_EHG	Ukraine_Yamnaya	UkrBA_Zrubna	-0.000973373	0.000786319	-1.23789	0.215758	92549
Mbuti	SaltovoMayaki	WesternSteppe_MA	Ukraine_Yamnaya	UkrBA_Zrubna	-0.00314228	0.00257941	-1.21821	0.223143	9324
Mbuti	Aktogai_MLBA	WesternSteppe_MLBA	Ukraine_Yamnaya	UkrBA_Zrubna	-0.00085805	0.000705679	-1.21592	0.224015	90831
Mbuti	Slovenia_EIA	Europe_IA	Ukraine_Yamnaya	UkrBA_Zrubna	-0.000721186	0.000593767	-1.21459	0.224521	94890
Mbuti	UkrN_?	Ukraine_EHG	Ukraine_Yamnaya	UkrBA_Zrubna	-0.00335308	0.00276691	-1.21185	0.225571	8947
Mbuti	Dashti_Kozy_BA	WesternSteppe_MLBA	Ukraine_Yamnaya	UkrBA_Zrubna	-0.000845467	0.000703697	-1.20146	0.229571	89579
Mbuti	Moldova_MBA_MultiCordonedWare	WesternSteppe_MLBA	Ukraine_Yamnaya	UkrBA_Zrubna	-0.0010068	0.000849952	-1.18454	0.236201	83012
Mbuti	Latvia_HG_M	EuropeHG_WHG	Ukraine_Yamnaya	UkrBA_Zrubna	-0.000746978	0.000630717	-1.18433	0.236282	95478
Mbuti	China_Miaozigou_MN	EastAsia	Ukraine_Yamnaya	UkrBA_Zrubna	-0.00177102	0.00154007	-1.14996	0.25016	26111
Mbuti	Iran_ChL	West/CentralAsia	Ukraine_Yamnaya	UkrBA_Zrubna	-0.000767787	0.000699364	-1.09784	0.272276	91560
Mbuti	Hungary_MidLateAvar	Europe_IA	Ukraine_Yamnaya	UkrBA_Zrubna	-0.000655501	0.000604708	-1.084	0.278367	95491
Mbuti	Hungary_IA_LaTene	Europe_IA	Ukraine_Yamnaya	UkrBA_Zrubna	-0.000623286	0.0005753	-1.08341	0.278626	95043
Mbuti	Hungary_MidAvar_oEastAsiaHigh	Europe_IA	Ukraine_Yamnaya	UkrBA_Zrubna	-0.000815954	0.000767105	-1.06368	0.287474	93100
Mbuti	Switzerland_EBA_1	Europe_EF	Ukraine_Yamnaya	UkrBA_Zrubna	-0.000792096	0.000749633	-1.05665	0.290674	83101
Mbuti	Italy_Medieval	Europe_MA	Ukraine_Yamnaya	UkrBA_Zrubna	-0.000847189	0.000802901	-1.05516	0.291352	89315
Mbuti	Russia_Late_Sarmatian	WesternSteppe_IA	Ukraine_Yamnaya	UkrBA_Zrubna	-0.00093506	0.000889798	-1.05087	0.293319	81657
Mbuti	Slovakia_IA_Vekerzug	Europe_IA	Ukraine_Yamnaya	UkrBA_Zrubna	-0.000597915	0.000579739	-1.03135	0.302375	94916
Mbuti	Kazakhstan_Sarmatian_IA	WesternSteppe_IA	Ukraine_Yamnaya	UkrBA_Zrubna	-0.000649424	0.000630007	-1.03082	0.302626	94928
Mbuti	Czech_IA_Hallstatt	Europe_IA	Ukraine_Yamnaya	UkrBA_Zrubna	-0.00072918	0.000723391	-1.008	0.313453	87197
Mbuti	Kazakh_Mys_MLBA	WesternSteppe_MLBA	Ukraine_Yamnaya	UkrBA_Zrubna	-0.000720472	0.000742785	-0.96996	0.332066	88021
Mbuti	Samara_Eneolithic	WesternSteppe_N	Ukraine_Yamnaya	UkrBA_Zrubna	-0.000935146	0.000983637	-0.950702	0.341756	70050
Mbuti	Poland_BellBeaker	Europe_LNBA	Ukraine_Yamnaya	UkrBA_Zrubna	-0.000641023	0.000676975	-0.946894	0.343693	94291
Mbuti	Maitan_MLBA_Alakul	WesternSteppe_MLBA	Ukraine_Yamnaya	UkrBA_Zrubna	-0.000564319	0.000608501	-0.927392	0.353723	94389
Mbuti	Nomad_Med	WesternSteppe_MA	Ukraine_Yamnaya	UkrBA_Zrubna	-0.000562161	0.000628004	-0.895155	0.370704	95354
Mbuti	Ukraine_Mesolithic	Ukraine_EHG	Ukraine_Yamnaya	UkrBA_Zrubna	-0.000680287	0.000770687	-0.882702	0.377398	88367
Mbuti	Lithuania_BA	Europe_LNBA	Ukraine_Yamnaya	UkrBA_Zrubna	-0.000940404	0.00106658	-0.881698	0.37794	55768
Mbuti	Northern_LNBA	Europe_LNBA	Ukraine_Yamnaya	UkrBA_Zrubna	-0.000601433	0.000693854	-0.866801	0.386051	94095
Mbuti	Armenia_UrartianEmpire	West/CentralAsia	Ukraine_Yamnaya	UkrBA_Zrubna	-0.00072712	0.000845723	-0.859762	0.38992	82481
Mbuti	Czech_N	Europe_EF	Ukraine_Yamnaya	UkrBA_Zrubna	-0.000568872	0.000668154	-0.851408	0.394543	93599
Mbuti	Slovakia_LIA_LaTene	Europe_IA	Ukraine_Yamnaya	UkrBA_Zrubna	-0.000561056	0.000663873	-0.845125	0.398041	91358
Mbuti	China_YR_LN	EastAsia	Ukraine_Yamnaya	UkrBA_Zrubna	-0.000547443	0.000655908	-0.834634	0.403924	95489
Mbuti	Hungary_BA	Europe_LNBA	Ukraine_Yamnaya	UkrBA_Zrubna	-0.000545802	0.000681835	-0.80049	0.423427	93297
Mbuti	China_Upper_YR_LN	EastAsia	Ukraine_Yamnaya	UkrBA_Zrubna	-0.000569472	0.000715622	-0.795772	0.426165	92837
Mbuti	Ukraine_CordedWare	Ukraine_LNBA	Ukraine_Yamnaya	UkrBA_Zrubna	-0.000849847	0.00106922	-0.794831	0.426712	63263
Mbuti	Hungary_EarlyAvar	Europe_IA	Ukraine_Yamnaya	UkrBA_Zrubna	-0.000406967	0.000524401	-0.776062	0.437712	95508
Mbuti	Hungary_Conqueror_Elite	Europe_IA	Ukraine_Yamnaya	UkrBA_Zrubna	-0.00038834	0.000519475	-0.747563	0.454724	95509
Mbuti	Hungary_LateAvar	Europe_IA	Ukraine_Yamnaya	UkrBA_Zrubna	-0.000383965	0.000514728	-0.745958	0.455693	95509
Mbuti	Nomad_IA	WesternSteppe_IA	Ukraine_Yamnaya	UkrBA_Zrubna	-0.000550567	0.000766679	-0.718119	0.472684	93439
Mbuti	Czech_Bohemia_BellBeaker	Europe_LNBA	Ukraine_Yamnaya	UkrBA_Zrubna	-0.000424894	0.000593005	-0.71651	0.473676	95059
Mbuti	Latvia_HG_CCC	EuropeHG_EHG	Ukraine_Yamnaya	UkrBA_Zrubna	-0.000502748	0.000708752	-0.709343	0.478112	93069
Mbuti	UkrMA_Nogai_3	Ukraine_MA	Ukraine_Yamnaya	UkrBA_Zrubna	-0.000677512	0.000979403	-0.69176	0.489088	62053
Mbuti	UkrEIA_Antiquity_Greeks?_2	Ukraine_EIA	Ukraine_Yamnaya	UkrBA_Zrubna	-0.000922547	0.00137375	-0.671553	0.501869	43569
Mbuti	Italy_IA_Republic	Europe_IA	Ukraine_Yamnaya	UkrBA_Zrubna	-0.000429178	0.000639608	-0.671002	0.50222	94790
Mbuti	UkrEIA_Scythian_RightDnipro_IllThr_2	Ukraine_EIA	Ukraine_Yamnaya	UkrBA_Zrubna	-0.00068398	0.00102276	-0.668761	0.503648	63375
Mbuti	Vietnam_N	EastAsia	Ukraine_Yamnaya	UkrBA_Zrubna	-0.0010125	0.00152118	-0.665599	0.505667	24081
Mbuti	Romania_N	Europe_EF	Ukraine_Yamnaya	UkrBA_Zrubna	-0.000622459	0.000935545	-0.665343	0.505831	67664
Mbuti	UkrEIA_Scythian_NBlaSea_Nom	Ukraine_EIA	Ukraine_Yamnaya	UkrBA_Zrubna	-0.000686405	0.00103567	-0.662762	0.507483	61067
Mbuti	Poland_EBA	Europe_LNBA	Ukraine_Yamnaya	UkrBA_Zrubna	-0.000447518	0.000686135	-0.65223	0.514253	94391
Mbuti	Iberia_EN	Europe_EF	Ukraine_Yamnaya	UkrBA_Zrubna	-0.000484141	0.000748641	-0.646693	0.51783	91485
Mbuti	China_YR_MN	EastAsia	Ukraine_Yamnaya	UkrBA_Zrubna	-0.00043879	0.000726686	-0.603824	0.545961	95053
Mbuti	Czech_Bohemia_Jordanow_N	Europe_EF	Ukraine_Yamnaya	UkrBA_Zrubna	-0.000482622	0.000800491	-0.602907	0.54657	88665
Mbuti	Mongolia_Khuvsgul_XiongnuLateMedieval_1	EastAsia	Ukraine_Yamnaya	UkrBA_Zrubna	-0.000401603	0.000694299	-0.578429	0.562975	92781
Mbuti	Switzerland_LN	Europe_EF	Ukraine_Yamnaya	UkrBA_Zrubna	-0.000343517	0.000599729	-0.572787	0.566789	94736
Mbuti	Iberia_MN	Europe_EF	Ukraine_Yamnaya	UkrBA_Zrubna	-0.00042088	0.000737156	-0.570951	0.568033	88901
Mbuti	China_Upper_YR_IA	EastAsia	Ukraine_Yamnaya	UkrBA_Zrubna	-0.000421412	0.000783724	-0.537705	0.590781	89003
Mbuti	Zrubnaya	WesternSteppe_MLBA	Ukraine_Yamnaya	UkrBA_Zrubna	-0.000324024	0.000606698	-0.534078	0.593287	95325
Mbuti	Armenia_MLBA	West/CentralAsia	Ukraine_Yamnaya	UkrBA_Zrubna	-0.000420583	0.000804299	-0.522919	0.601031	88868
Mbuti	Russia_Viking	Europe_IA	Ukraine_Yamnaya	UkrBA_Zrubna	-0.000303027	0.000588444	-0.514964	0.606578	95504
Mbuti	Romania_C_Bodrogkeresztur	Europe_EF	Ukraine_Yamnaya	UkrBA_Zrubna	-0.000287838	0.000559669	-0.5143	0.607042	95449
Mbuti	Uzbekistan_Bustan_BA	West/CentralAsia	Ukraine_Yamnaya	UkrBA_Zrubna	-0.00044769	0.00088677	-0.504855	0.613661	76690
Mbuti	Germany_BellBeaker	Europe_LNBA	Ukraine_Yamnaya	UkrBA_Zrubna	-0.000305732	0.000627053	-0.487569	0.625855	94961
Mbuti	China_Wuzhuangguoliang_LN	EastAsia	Ukraine_Yamnaya	UkrBA_Zrubna	-0.00158035	0.00335792	-0.470632	0.637903	4280
Mbuti	UkrMA_WhiteCroat_Slavs	Ukraine_MA	Ukraine_Yamnaya	UkrBA_Zrubna	-0.000487624	0.0010853	-0.449299	0.653216	67020
Mbuti	XiongNu	EastAsia	Ukraine_Yamnaya	UkrBA_Zrubna	-0.000301154	0.00069283	-0.434673	0.6638	95466
Mbuti	Hungary_NorthHungaryMountains_LAvar	Europe_IA	Ukraine_Yamnaya	UkrBA_Zrubna	-0.000284017	0.000745102	-0.381179	0.70307	86947
Mbuti	Alan	West/CentralAsia	Ukraine_Yamnaya	UkrBA_Zrubna	-0.000237294	0.000688765	-0.344521	0.730455	95065
Mbuti	TianShanHun	WesternSteppe_IA	Ukraine_Yamnaya	UkrBA_Zrubna	-0.000185077	0.000558613	-0.331315	0.740406	95507
Mbuti	Italy_C_BA	Europe_EF	Ukraine_Yamnaya	UkrBA_Zrubna	-0.000264934	0.000842189	-0.314578	0.753082	84455
Mbuti	Hungary_Transtisza_LSarmation_EHun	Europe_IA	Ukraine_Yamnaya	UkrBA_Zrubna	-0.000179147	0.000588138	-0.304601	0.76067	95482
Mbuti	China_Xinjian_IA	EastAsia	Ukraine_Yamnaya	UkrBA_Zrubna	-0.000269494	0.000933834	-0.288589	0.772896	66498
Mbuti	Mongolia_Khovd_MLBAEarlyMedieval	EastAsia	Ukraine_Yamnaya	UkrBA_Zrubna	-0.000216553	0.000774385	-0.279645	0.77975	91875
Mbuti	Estonia_HG_CCC	EuropeHG_EHG	Ukraine_Yamnaya	UkrBA_Zrubna	-0.000378288	0.00135668	-0.278833	0.780373	34604
Mbuti	UkrIA_Sarmatian_SivDon	Ukraine_IA	Ukraine_Yamnaya	UkrBA_Zrubna	-0.000269517	0.00100724	-0.267581	0.789022	72197
Mbuti	Sarmatian	WesternSteppe_IA	Ukraine_Yamnaya	UkrBA_Zrubna	-0.000186658	0.000701472	-0.266095	0.790166	91436
Mbuti	Sintashta	WesternSteppe_MLBA	Ukraine_Yamnaya	UkrBA_Zrubna	-0.00014209	0.00055259	-0.257135	0.797075	95466
Mbuti	TianShanSaka	WesternSteppe_IA	Ukraine_Yamnaya	UkrBA_Zrubna	-0.000171923	0.000671355	-0.256084	0.797886	94398
Mbuti	Ukraine_GlobularAmphora	Ukraine_EF	Ukraine_Yamnaya	UkrBA_Zrubna	-0.000175363	0.000687565	-0.255049	0.798685	92665
Mbuti	UkrIA_Chernyakhiv_1	Ukraine_IA	Ukraine_Yamnaya	UkrBA_Zrubna	-0.000181867	0.000843753	-0.215545	0.829342	79614
Mbuti	Mongolia_Selenge_XiongnuLateMedieval	EastAsia	Ukraine_Yamnaya	UkrBA_Zrubna	-0.000164117	0.000850209	-0.193032	0.846934	89113
Mbuti	Hungary_C	Europe_EF	Ukraine_Yamnaya	UkrBA_Zrubna	-0.000112423	0.00064364	-0.174668	0.86134	93494
Mbuti	Central_LNBA	Europe_LNBA	Ukraine_Yamnaya	UkrBA_Zrubna	-7.53461e-05	0.000579135	-0.130101	0.896486	95427
Mbuti	SHG	EuropeHG_SHG	Ukraine_Yamnaya	UkrBA_Zrubna	-8.62072e-05	0.000727543	-0.118491	0.905679	91421
Mbuti	Lithuania_CWC	Europe_LNBA	Ukraine_Yamnaya	UkrBA_Zrubna	-8.01781e-05	0.000694546	-0.11544	0.908097	95274
Mbuti	UkrFBA/EIA_Vysotska_Early	Ukraine_LNBA	Ukraine_Yamnaya	UkrBA_Zrubna	-0.000240031	0.00242592	-0.0989444	0.921182	11399
Mbuti	Kangju	WesternSteppe_IA	Ukraine_Yamnaya	UkrBA_Zrubna	-4.89788e-05	0.000718585	-0.0681601	0.945658	93351
Mbuti	Tagar	WesternSteppe_IA	Ukraine_Yamnaya	UkrBA_Zrubna	-3.63757e-05	0.000632371	-0.0575226	0.954129	95160
Mbuti	Poland_CWC	Europe_LNBA	Ukraine_Yamnaya	UkrBA_Zrubna	-3.52664e-05	0.00064492	-0.0546833	0.956391	95477
Mbuti	Hungary_MidAvar_oEastAsiaMedium	Europe_IA	Ukraine_Yamnaya	UkrBA_Zrubna	-3.80615e-05	0.000698245	-0.0545103	0.956529	95423
Mbuti	UkrEIA_?	Ukraine_EIA	Ukraine_Yamnaya	UkrBA_Zrubna	-5.11138e-05	0.00123081	-0.0415286	0.966874	43476
Mbuti	UkrMA_GoldenHorde_Slav/Nom?	Ukraine_MA	Ukraine_Yamnaya	UkrBA_Zrubna	-3.09297e-05	0.000896722	-0.0344919	0.972485	75440
Mbuti	UkrEMA_Saltiv_Alans_1	Ukraine_MA	Ukraine_Yamnaya	UkrBA_Zrubna	-2.5846e-05	0.000868971	-0.0297432	0.976272	80337
Mbuti	UkrMA_Cuman	Ukraine_MA	Ukraine_Yamnaya	UkrBA_Zrubna	-6.65851e-06	0.00109981	-0.00605423	0.995169	54233
Mbuti	Czech_Bohemia_FunnelBeaker_N	Europe_EF	Ukraine_Yamnaya	UkrBA_Zrubna	2.94192e-07	0.000736796	0.000399285	0.999681	91723
Mbuti	Sweden_Mesolithic	EuropeHG_SHG	Ukraine_Yamnaya	UkrBA_Zrubna	2.54487e-06	0.00082638	0.00307954	0.997543	95508
Mbuti	Italy_Imperial	Europe_IA	Ukraine_Yamnaya	UkrBA_Zrubna	2.84039e-05	0.000539931	0.0526064	0.958045	94910
Mbuti	UkrEIA_Scythian_SivDon_NomEl	Ukraine_EIA	Ukraine_Yamnaya	UkrBA_Zrubna	4.64219e-05	0.000784994	0.0591366	0.952843	88111
Mbuti	Hungary_Langobard	Europe_IA	Ukraine_Yamnaya	UkrBA_Zrubna	3.96376e-05	0.000563938	0.0702872	0.943965	95509
Mbuti	Levant_N	Levant/Anatolia_EF	Ukraine_Yamnaya	UkrBA_Zrubna	6.77229e-05	0.000818831	0.0827068	0.934085	80727
Mbuti	Central_MN	Europe_EF	Ukraine_Yamnaya	UkrBA_Zrubna	6.6037e-05	0.000722756	0.0913684	0.9272	94707
Mbuti	Ukraine_BellBeaker	Ukraine_LNBA	Ukraine_Yamnaya	UkrBA_Zrubna	0.000224176	0.00180922	0.123908	0.901388	20755
Mbuti	Czech_Bohemia_Rivnac_N	Europe_EF	Ukraine_Yamnaya	UkrBA_Zrubna	0.000104304	0.000704278	0.148101	0.882263	91559
Mbuti	Fatyanovo	Europe_LNBA	Ukraine_Yamnaya	UkrBA_Zrubna	9.02071e-05	0.000594718	0.151681	0.879439	95448
Mbuti	Hungary_MidAvar	Europe_IA	Ukraine_Yamnaya	UkrBA_Zrubna	9.54616e-05	0.000548169	0.174146	0.861751	95509
Mbuti	Czech_C_Baalberge	Europe_EF	Ukraine_Yamnaya	UkrBA_Zrubna	0.000102802	0.000582884	0.176367	0.860006	95245
Mbuti	Hungary_DanubeTisza_LSarmation_EHun	Europe_IA	Ukraine_Yamnaya	UkrBA_Zrubna	0.000118415	0.000651932	0.181636	0.855868	95171
Mbuti	Hungary_EarlyArpadian	Europe_IA	Ukraine_Yamnaya	UkrBA_Zrubna	0.000104289	0.000544874	0.191401	0.848211	95509
Mbuti	Lithuania_HG_M	EuropeHG_WHG	Ukraine_Yamnaya	UkrBA_Zrubna	0.000131452	0.000674169	0.194985	0.845405	94703
Mbuti	Norway_IA	Europe_IA	Ukraine_Yamnaya	UkrBA_Zrubna	0.000158757	0.000778932	0.203814	0.838499	90897
Mbuti	Iraq_PPNA	West/CentralAsia	Ukraine_Yamnaya	UkrBA_Zrubna	0.00029282	0.00117888	0.248387	0.803835	44135
Mbuti	Hungary_Hun	Europe_IA	Ukraine_Yamnaya	UkrBA_Zrubna	0.000170621	0.000617776	0.276186	0.782406	95444
Mbuti	Moldova_Cimmerian	WesternSteppe_IA	Ukraine_Yamnaya	UkrBA_Zrubna	0.000327215	0.00117947	0.277427	0.781453	46754
Mbuti	Greenland_LateNorse	Europe_IA	Ukraine_Yamnaya	UkrBA_Zrubna	0.000254928	0.000909311	0.280353	0.779207	94907
Mbuti	Denmark_EarlyViking	Europe_IA	Ukraine_Yamnaya	UkrBA_Zrubna	0.000199495	0.000701218	0.284498	0.776028	95296
Mbuti	Ukraine_Viking	Ukraine_IA	Ukraine_Yamnaya	UkrBA_Zrubna	0.000307878	0.00101917	0.302088	0.762585	70532
Mbuti	Italy_Medieval_EarlyModern	Europe_MA	Ukraine_Yamnaya	UkrBA_Zrubna	0.000165756	0.000544307	0.304527	0.760727	94909
Mbuti	Greenland_EarlyNorse	Europe_IA	Ukraine_Yamnaya	UkrBA_Zrubna	0.000198604	0.000644035	0.308375	0.757797	95486
Mbuti	Germany_Tollense_BA	Europe_LNBA	Ukraine_Yamnaya	UkrBA_Zrubna	0.00037434	0.00120958	0.30948	0.756956	41748
Mbuti	Sweden_Viking	Europe_IA	Ukraine_Yamnaya	UkrBA_Zrubna	0.00017123	0.000522791	0.327531	0.743267	95509
Mbuti	UkrFBA/EIA_Lusatian	Ukraine_LNBA	Ukraine_Yamnaya	UkrBA_Zrubna	0.000265834	0.000787711	0.337476	0.735758	91144
Mbuti	Estonia_LBA	Europe_LNBA	Ukraine_Yamnaya	UkrBA_Zrubna	0.000282769	0.000798646	0.354061	0.723293	85079
Mbuti	Hungary_Conqueror_Commoner	Europe_IA	Ukraine_Yamnaya	UkrBA_Zrubna	0.000185967	0.000518944	0.358356	0.720077	95509
Mbuti	Wusun	WesternSteppe_IA	Ukraine_Yamnaya	UkrBA_Zrubna	0.000293524	0.000780957	0.375852	0.707027	92790
Mbuti	CentralSaka	WesternSteppe_IA	Ukraine_Yamnaya	UkrBA_Zrubna	0.000266597	0.000702659	0.379412	0.704382	93462
Mbuti	Faroes_EarlyModern	Europe_MA	Ukraine_Yamnaya	UkrBA_Zrubna	0.000246616	0.000641891	0.384202	0.700829	95495
Mbuti	LBK_EN	Europe_EF	Ukraine_Yamnaya	UkrBA_Zrubna	0.000238559	0.000607501	0.392689	0.694549	95502
Mbuti	Norway_Viking	Europe_IA	Ukraine_Yamnaya	UkrBA_Zrubna	0.000227346	0.000548749	0.414299	0.678655	95509
Mbuti	Natufian	Levant/Anatolia_EF	Ukraine_Yamnaya	UkrBA_Zrubna	0.000465439	0.00109088	0.426666	0.669623	52534
Mbuti	Italy_LA	Europe_IA	Ukraine_Yamnaya	UkrBA_Zrubna	0.00023884	0.00055698	0.428813	0.66806	94912
Mbuti	Russia_Srubnaya_Alakul	WesternSteppe_IA	Ukraine_Yamnaya	UkrBA_Zrubna	0.000264677	0.000613944	0.431109	0.666389	95419
Mbuti	Serbia_Mokrin_EBA_Maros	Europe_LNBA	Ukraine_Yamnaya	UkrBA_Zrubna	0.000252854	0.000562376	0.449617	0.652987	95509
Mbuti	Petrovka	WesternSteppe_MLBA	Ukraine_Yamnaya	UkrBA_Zrubna	0.000709992	0.00155852	0.455556	0.648709	29881
Mbuti	UkrMA_Cuman_2	Ukraine_MA	Ukraine_Yamnaya	UkrBA_Zrubna	0.000532145	0.00114709	0.46391	0.642712	59364
Mbuti	Czech_Bohemia_GlobularAmphorae_N	Europe_EF	Ukraine_Yamnaya	UkrBA_Zrubna	0.000352597	0.000745461	0.472992	0.636219	88057
Mbuti	UkrFBA_Bilozerska_Pre-Cimmerian	Ukraine_LNBA	Ukraine_Yamnaya	UkrBA_Zrubna	0.000464056	0.000956795	0.485011	0.627668	77068
Mbuti	Vietnam_LN	EastAsia	Ukraine_Yamnaya	UkrBA_Zrubna	0.000704202	0.0014352	0.490664	0.623664	29890
Mbuti	Moldova_Glinoe_Scythian	WesternSteppe_IA	Ukraine_Yamnaya	UkrBA_Zrubna	0.000408776	0.000827164	0.494189	0.621172	81489
Mbuti	Ukraine_Medieval	Ukraine_MA	Ukraine_Yamnaya	UkrBA_Zrubna	0.000497564	0.00100116	0.496987	0.619198	84188
Mbuti	UkrEIA_Scythian_LeftDnipro_IllThr	Ukraine_EIA	Ukraine_Yamnaya	UkrBA_Zrubna	0.000572619	0.00111005	0.515851	0.605958	58588
Mbuti	Ukraine_Neolithic_2	Ukraine_EHG	Ukraine_Yamnaya	UkrBA_Zrubna	0.00102832	0.00184972	0.555931	0.578258	18416
Mbuti	UstIda_EBA	Siberia	Ukraine_Yamnaya	UkrBA_Zrubna	0.000508481	0.000909833	0.558873	0.576249	72397
Mbuti	UkrEIA_ThracianHallstatt_2	Ukraine_EIA	Ukraine_Yamnaya	UkrBA_Zrubna	0.000609943	0.00100295	0.608149	0.543088	69838
Mbuti	Iceland_Viking	Europe_IA	Ukraine_Yamnaya	UkrBA_Zrubna	0.000355146	0.000566178	0.627269	0.530483	95508
Mbuti	Denmark_Viking	Europe_IA	Ukraine_Yamnaya	UkrBA_Zrubna	0.000330527	0.000526315	0.628003	0.530002	95509
Mbuti	Andronovo	WesternSteppe_MLBA	Ukraine_Yamnaya	UkrBA_Zrubna	0.000426762	0.000677684	0.629736	0.528867	95275
Mbuti	UkrMA_Post-Cuman_Cuman?	Ukraine_MA	Ukraine_Yamnaya	UkrBA_Zrubna	0.0008504	0.00133686	0.636119	0.524699	35449
Mbuti	UkrEMA_Saltiv_Bulgars_1	Ukraine_MA	Ukraine_Yamnaya	UkrBA_Zrubna	0.000807598	0.00115837	0.697184	0.485688	54130
Mbuti	Italy_C	Europe_EF	Ukraine_Yamnaya	UkrBA_Zrubna	0.000514172	0.000720184	0.713946	0.47526	94718
Mbuti	HungarianScythian	Europe_IA	Ukraine_Yamnaya	UkrBA_Zrubna	0.000532791	0.000743568	0.716534	0.473662	88882
Mbuti	UkrIA_Chernyakhiv_3	Ukraine_IA	Ukraine_Yamnaya	UkrBA_Zrubna	0.00100098	0.00138184	0.72438	0.468833	39739
Mbuti	UkrEIA_Scythian_SivDon_Nom	Ukraine_EIA	Ukraine_Yamnaya	UkrBA_Zrubna	0.000501742	0.000692384	0.724658	0.468662	93648
Mbuti	UkrEM_Cossack_Slavs	Ukraine_MA	Ukraine_Yamnaya	UkrBA_Zrubna	0.000832252	0.0011425	0.728448	0.46634	53194
Mbuti	UkrMA_Nogai_1	Ukraine_MA	Ukraine_Yamnaya	UkrBA_Zrubna	0.000748708	0.00100627	0.744041	0.456852	60558
Mbuti	Estonia_EarlyViking	Europe_IA	Ukraine_Yamnaya	UkrBA_Zrubna	0.000410763	0.000541312	0.758829	0.447955	95508
Mbuti	Iron_Gates_HG	EuropeHG_WHG	Ukraine_Yamnaya	UkrBA_Zrubna	0.000465804	0.00060085	0.775242	0.438197	95494
Mbuti	Iberia_Chl	Europe_EF	Ukraine_Yamnaya	UkrBA_Zrubna	0.000485461	0.000614367	0.790181	0.429422	95508
Mbuti	UkrMA_Nogai_2	Ukraine_MA	Ukraine_Yamnaya	UkrBA_Zrubna	0.000666702	0.000835757	0.797723	0.425031	82631
Mbuti	UkrEIA_Scythian_RightDnipro_IllThr	Ukraine_EIA	Ukraine_Yamnaya	UkrBA_Zrubna	0.000682981	0.000801444	0.852189	0.394109	90689
Mbuti	Poland_Viking	Europe_IA	Ukraine_Yamnaya	UkrBA_Zrubna	0.000609297	0.000714931	0.852246	0.394077	94077
Mbuti	Ingria_IA	Europe_IA	Ukraine_Yamnaya	UkrBA_Zrubna	0.000945156	0.00109706	0.861533	0.388944	50822
Mbuti	Ireland_Viking	Europe_IA	Ukraine_Yamnaya	UkrBA_Zrubna	0.000649034	0.000742059	0.874639	0.38177	92948
Mbuti	Ukraine_BA	Ukraine_LNBA	Ukraine_Yamnaya	UkrBA_Zrubna	0.00160022	0.00171798	0.931456	0.351617	21464
Mbuti	Vietnam_BA_DongSonCulture	EastAsia	Ukraine_Yamnaya	UkrBA_Zrubna	0.0014727	0.00157337	0.936016	0.349265	23648
Mbuti	ScySar_SU	WesternSteppe_IA	Ukraine_Yamnaya	UkrBA_Zrubna	0.000723947	0.000768355	0.942203	0.346089	84279
Mbuti	UkrEIA_Scythian_LeftDnipro_LocAgr	Ukraine_EIA	Ukraine_Yamnaya	UkrBA_Zrubna	0.000920143	0.000946967	0.971674	0.331213	69728
Mbuti	England_Viking	Europe_IA	Ukraine_Yamnaya	UkrBA_Zrubna	0.000550026	0.000549247	1.00142	0.316625	95509
Mbuti	Italy_N	Europe_EF	Ukraine_Yamnaya	UkrBA_Zrubna	0.000633949	0.00061633	1.02859	0.303674	94903
Mbuti	UkrMA_GoldenHorde_Nom	Ukraine_MA	Ukraine_Yamnaya	UkrBA_Zrubna	0.00125137	0.00114898	1.08911	0.276104	49035
Mbuti	Denmark_IA	Europe_IA	Ukraine_Yamnaya	UkrBA_Zrubna	0.000814778	0.000729965	1.11619	0.264341	95348
Mbuti	UkrEIA_Antiquity_Greeks?_1	Ukraine_EIA	Ukraine_Yamnaya	UkrBA_Zrubna	0.00130333	0.00110732	1.17701	0.239191	56250
Mbuti	UkrEIA_Scythian_LeftDnipro_LocEl	Ukraine_EIA	Ukraine_Yamnaya	UkrBA_Zrubna	0.00104385	0.000886386	1.17765	0.238936	74497
Mbuti	Sweden_Gotland_Hemmor_PittedWare_BattleAxe	EuropeHG_SHG	Ukraine_Yamnaya	UkrBA_Zrubna	0.00101004	0.000849017	1.18966	0.234179	89442
Mbuti	WesternRussiaHG	EuropeHG_EHG	Ukraine_Yamnaya	UkrBA_Zrubna	0.00108874	0.000904701	1.20342	0.228813	92666
Mbuti	UkrIA_Chernyakhiv_2	Ukraine_IA	Ukraine_Yamnaya	UkrBA_Zrubna	0.000897424	0.000732996	1.22432	0.22083	90701
Mbuti	Italy_Mesolithic	EuropeHG_WHG	Ukraine_Yamnaya	UkrBA_Zrubna	0.000982995	0.000793644	1.23859	0.215499	94849
Mbuti	WHG	EuropeHG_WHG	Ukraine_Yamnaya	UkrBA_Zrubna	0.000849092	0.00068497	1.2396	0.215122	95314
Mbuti	Dali_MLBA	WesternSteppe_MLBA	Ukraine_Yamnaya	UkrBA_Zrubna	0.0010331	0.00082448	1.25303	0.210195	85006
Mbuti	UkrEIA_Scythian_SivDon_NomEl_3	Ukraine_EIA	Ukraine_Yamnaya	UkrBA_Zrubna	0.00162009	0.00127425	1.27141	0.203584	47674
Mbuti	Scy_Kaz	WesternSteppe_IA	Ukraine_Yamnaya	UkrBA_Zrubna	0.00285815	0.0022236	1.28537	0.198664	14136
Mbuti	Sweden_Mgl	Europe_LNBA	Ukraine_Yamnaya	UkrBA_Zrubna	0.00121714	0.000940844	1.29367	0.19578	76112
Mbuti	UkrEIA_Scythian_SivDon_NomEl_2	Ukraine_EIA	Ukraine_Yamnaya	UkrBA_Zrubna	0.00316627	0.00230853	1.37156	0.170202	12166
Mbuti	Estonia_MA	Europe_MA	Ukraine_Yamnaya	UkrBA_Zrubna	0.00130051	0.000937788	1.38679	0.165506	66211
Mbuti	Sweden_Megalithic	Europe_EF	Ukraine_Yamnaya	UkrBA_Zrubna	0.000995713	0.000709886	1.40264	0.160725	95370
Mbuti	Scotland_Viking	Europe_IA	Ukraine_Yamnaya	UkrBA_Zrubna	0.00106622	0.000750321	1.42101	0.155313	92160
Mbuti	UkrFBA/EIA_Cimmerian	Ukraine_LNBA	Ukraine_Yamnaya	UkrBA_Zrubna	0.00198184	0.00135925	1.45804	0.14483	37777
Mbuti	UkrEIA_ThracianHallstatt	Ukraine_EIA	Ukraine_Yamnaya	UkrBA_Zrubna	0.00122309	0.000783904	1.56025	0.1187	85419
Mbuti	UkrEIA_Scythian_LeftDnipro_LocAgr_2	Ukraine_EIA	Ukraine_Yamnaya	UkrBA_Zrubna	0.00163743	0.00103779	1.5778	0.114611	65550
Mbuti	Ukraine_Trypillia	Ukraine_EF	Ukraine_Yamnaya	UkrBA_Zrubna	0.000942783	0.000579976	1.62556	0.104044	95509
Mbuti	Estonia_EIA	Europe_IA	Ukraine_Yamnaya	UkrBA_Zrubna	0.00144718	0.000889393	1.62716	0.103704	69954
Mbuti	Poland_BKG	Europe_EF	Ukraine_Yamnaya	UkrBA_Zrubna	0.00104928	0.000612518	1.71307	0.0867003	95458
Mbuti	Poland_GlobularAmphora	Europe_EF	Ukraine_Yamnaya	UkrBA_Zrubna	0.00102337	0.000579448	1.7661	0.0773783	95508
Mbuti	China_Xinjian_IA_o1	EastAsia	Ukraine_Yamnaya	UkrBA_Zrubna	0.00285988	0.00148392	1.92725	0.0539489	29452
Mbuti	UkrEIA_Scythian_SivDon_Nom_2	Ukraine_EIA	Ukraine_Yamnaya	UkrBA_Zrubna	0.00202512	0.00103504	1.95657	0.0503979	64077
Mbuti	Germany_EarlyMedieval	Europe_MA	Ukraine_Yamnaya	UkrBA_Zrubna	0.00128418	0.000645652	1.98896	0.0467054	95438
Mbuti	Sweden_Gotland_Vasterbjers_PittedWare_BattleAxe	EuropeHG_SHG	Ukraine_Yamnaya	UkrBA_Zrubna	0.00135056	0.000657594	2.0538	0.0399952	95508
Mbuti	Remedello	Europe_EF	Ukraine_Yamnaya	UkrBA_Zrubna	0.00233781	0.00104871	2.22922	0.0257994	61204
Mbuti	UkrEIA_LateScythian_Cri_Nom	Ukraine_EIA	Ukraine_Yamnaya	UkrBA_Zrubna	0.0024969	0.00105334	2.37046	0.0177659	55185
Mbuti	Norway_Medieval	Europe_MA	Ukraine_Yamnaya	UkrBA_Zrubna	0.0020139	0.000819435	2.45767	0.013984	95120
Mbuti	Ukraine_Crimea_Pantikapaion	Ukraine_IA	Ukraine_Yamnaya	UkrBA_Zrubna	0.00375309	0.00149126	2.51672	0.0118452	30338
Mbuti	Potapovka	WesternSteppe_EMBA	UkrBA_Zrubna	UkrFBA/EIA_Vysotska_Early	-0.00617129	0.00186975	-3.3006	0.000964776	13367
Mbuti	Scythian_East	WesternSteppe_IA	UkrBA_Zrubna	UkrFBA/EIA_Vysotska_Early	-0.00581207	0.00178452	-3.25694	0.00112622	14419
Mbuti	UkrMA_Nogai_1	Ukraine_MA	UkrBA_Zrubna	UkrFBA/EIA_Vysotska_Early	-0.0084283	0.00260108	-3.24031	0.00119401	9477
Mbuti	UkrFBA_Bilozerska_Pre-Cimmerian	Ukraine_LNBA	UkrBA_Zrubna	UkrFBA/EIA_Vysotska_Early	-0.00759864	0.00244427	-3.10875	0.00187881	12335
Mbuti	CentralSaka	WesternSteppe_IA	UkrBA_Zrubna	UkrFBA/EIA_Vysotska_Early	-0.00535256	0.00178091	-3.00552	0.00265125	14813
Mbuti	Russia_Srubnaya_Alakul	WesternSteppe_IA	UkrBA_Zrubna	UkrFBA/EIA_Vysotska_Early	-0.00478755	0.00161853	-2.95796	0.00309681	15133
Mbuti	Kazakhstan_Berel_IA	WesternSteppe_IA	UkrBA_Zrubna	UkrFBA/EIA_Vysotska_Early	-0.00435464	0.00150569	-2.89213	0.00382639	15003
Mbuti	Nomad_Med	WesternSteppe_MA	UkrBA_Zrubna	UkrFBA/EIA_Vysotska_Early	-0.00447143	0.00159126	-2.81	0.00495416	15130
Mbuti	Mongolia_EIA_Sagly_4	EastAsia	UkrBA_Zrubna	UkrFBA/EIA_Vysotska_Early	-0.0042592	0.00156781	-2.71665	0.00659463	14640
Mbuti	Russia_UstBelaya_Angara	Siberia	UkrBA_Zrubna	UkrFBA/EIA_Vysotska_Early	-0.00433574	0.00166613	-2.60228	0.00926069	15001
Mbuti	UkrIA_Sarmatian_SivDon	Ukraine_IA	UkrBA_Zrubna	UkrFBA/EIA_Vysotska_Early	-0.00659768	0.00260059	-2.53699	0.0111809	11355
Mbuti	Botai	WesternSteppe_CA	UkrBA_Zrubna	UkrFBA/EIA_Vysotska_Early	-0.00443157	0.00177896	-2.4911	0.0127349	15147
Mbuti	Pakistan_H_Barikot	West/CentralAsia	UkrBA_Zrubna	UkrFBA/EIA_Vysotska_Early	-0.00467515	0.00190199	-2.45802	0.0139704	13070
Mbuti	Pakistan_H_SaiduSharif	West/CentralAsia	UkrBA_Zrubna	UkrFBA/EIA_Vysotska_Early	-0.00388249	0.00159438	-2.43511	0.0148874	14329
Mbuti	Russia_Ekven_IA	Siberia	UkrBA_Zrubna	UkrFBA/EIA_Vysotska_Early	-0.00388325	0.00160814	-2.41474	0.0157464	14996
Mbuti	China_Xinjiang_Xiaohe_BA	EastAsia	UkrBA_Zrubna	UkrFBA/EIA_Vysotska_Early	-0.00438084	0.00181434	-2.41457	0.0157539	14851
Mbuti	Pakistan_Loebanr_IA	West/CentralAsia	UkrBA_Zrubna	UkrFBA/EIA_Vysotska_Early	-0.00340691	0.00145217	-2.34608	0.0189721	14448
Mbuti	EHG	EuropeHG_EHG	UkrBA_Zrubna	UkrFBA/EIA_Vysotska_Early	-0.00489553	0.00209273	-2.33931	0.0193196	13760
Mbuti	Tagar	WesternSteppe_IA	UkrBA_Zrubna	UkrFBA/EIA_Vysotska_Early	-0.00390143	0.00167094	-2.33487	0.0195502	15099
Mbuti	Japan_HG_Jomon	EastAsia	UkrBA_Zrubna	UkrFBA/EIA_Vysotska_Early	-0.00486586	0.00209322	-2.32458	0.0200944	11996
Mbuti	UkrEMA_Saltiv_Bulgars_1	Ukraine_MA	UkrBA_Zrubna	UkrFBA/EIA_Vysotska_Early	-0.00660886	0.00289086	-2.28612	0.0222471	8505
Mbuti	Levänluhta	Europe_IA	UkrBA_Zrubna	UkrFBA/EIA_Vysotska_Early	-0.0064889	0.00285727	-2.27102	0.023146	8171
Mbuti	Alan	West/CentralAsia	UkrBA_Zrubna	UkrFBA/EIA_Vysotska_Early	-0.00411227	0.00181079	-2.27098	0.0231481	15089
Mbuti	Mongolia_Khovd_MLBAEarlyMedieval	EastAsia	UkrBA_Zrubna	UkrFBA/EIA_Vysotska_Early	-0.00459854	0.00203683	-2.2577	0.0239646	13478
Mbuti	Hungary_Hun	Europe_IA	UkrBA_Zrubna	UkrFBA/EIA_Vysotska_Early	-0.00359487	0.00159374	-2.25561	0.0240949	15135
Mbuti	Wusun	WesternSteppe_IA	UkrBA_Zrubna	UkrFBA/EIA_Vysotska_Early	-0.00437749	0.00194748	-2.24777	0.0245912	14744
Mbuti	Mongolia_Uvs_EIAXiongnuLateMedival	EastAsia	UkrBA_Zrubna	UkrFBA/EIA_Vysotska_Early	-0.00368681	0.0016525	-2.23105	0.0256777	14626
Mbuti	Russia_Late_Sarmatian	WesternSteppe_IA	UkrBA_Zrubna	UkrFBA/EIA_Vysotska_Early	-0.00488353	0.00221143	-2.20831	0.0272227	12979
Mbuti	Iran_Hasanlu_IA	West/CentralAsia	UkrBA_Zrubna	UkrFBA/EIA_Vysotska_Early	-0.00355822	0.0016256	-2.18886	0.0286069	14482
Mbuti	Russia_Uelen_OldBeringSea	Siberia	UkrBA_Zrubna	UkrFBA/EIA_Vysotska_Early	-0.00403578	0.00185328	-2.17764	0.0294325	13752
Mbuti	Mongolia_LBA_Khovsgol_6	EastAsia	UkrBA_Zrubna	UkrFBA/EIA_Vysotska_Early	-0.00348154	0.0015992	-2.17705	0.0294772	14704
Mbuti	Oy_Dzhaylau_MLBA	WesternSteppe_MLBA	UkrBA_Zrubna	UkrFBA/EIA_Vysotska_Early	-0.00409432	0.00190231	-2.15228	0.031375	12958
Mbuti	Aktogai_MLBA	WesternSteppe_MLBA	UkrBA_Zrubna	UkrFBA/EIA_Vysotska_Early	-0.00397905	0.0018784	-2.11832	0.0341479	12859
Mbuti	Shamanka_EN	Siberia	UkrBA_Zrubna	UkrFBA/EIA_Vysotska_Early	-0.0033719	0.00160218	-2.10458	0.0353283	15148
Mbuti	Russia_MN_Boisman	Siberia	UkrBA_Zrubna	UkrFBA/EIA_Vysotska_Early	-0.00368678	0.00176263	-2.09164	0.036471	13263
Mbuti	Butkara_IA	West/CentralAsia	UkrBA_Zrubna	UkrFBA/EIA_Vysotska_Early	-0.00442873	0.00214275	-2.06685	0.0387486	11511
Mbuti	Russia_AngaraRiver_BA	Siberia	UkrBA_Zrubna	UkrFBA/EIA_Vysotska_Early	-0.00352113	0.00170678	-2.06303	0.0391102	15149
Mbuti	Russia_Buryatia_PreBronze	Siberia	UkrBA_Zrubna	UkrFBA/EIA_Vysotska_Early	-0.0050608	0.00248568	-2.03598	0.041752	11226
Mbuti	WesternRussiaHG	EuropeHG_EHG	UkrBA_Zrubna	UkrFBA/EIA_Vysotska_Early	-0.00444511	0.00218956	-2.03014	0.0423424	14515
Mbuti	Dashti_Kozy_BA	WesternSteppe_MLBA	UkrBA_Zrubna	UkrFBA/EIA_Vysotska_Early	-0.00394849	0.00196051	-2.01401	0.0440083	12547
Mbuti	Greenland_EarlyNorse	Europe_IA	UkrBA_Zrubna	UkrFBA/EIA_Vysotska_Early	-0.00319609	0.00158794	-2.01272	0.044144	15129
Mbuti	Mongolia_Arkhangai_XiongnuEarlyMedieval_3	EastAsia	UkrBA_Zrubna	UkrFBA/EIA_Vysotska_Early	-0.00330134	0.00164063	-2.01224	0.0441941	14874
Mbuti	England_Viking	Europe_IA	UkrBA_Zrubna	UkrFBA/EIA_Vysotska_Early	-0.0027948	0.00139004	-2.01059	0.0443692	15149
Mbuti	Russia_LenaRiver_BA	Siberia	UkrBA_Zrubna	UkrFBA/EIA_Vysotska_Early	-0.0036666	0.00182378	-2.01044	0.0443847	15148
Mbuti	Sappali_Tepe_BA	West/CentralAsia	UkrBA_Zrubna	UkrFBA/EIA_Vysotska_Early	-0.00281181	0.00139965	-2.00893	0.0445442	14834
Mbuti	Russia_Buryatia_Xiongnu	Siberia	UkrBA_Zrubna	UkrFBA/EIA_Vysotska_Early	-0.0035869	0.00179439	-1.99895	0.0456136	14084
Mbuti	Poltavka	WesternSteppe_EMBA	UkrBA_Zrubna	UkrFBA/EIA_Vysotska_Early	-0.00345476	0.00173292	-1.99361	0.0461952	14474
Mbuti	China_Xinjiang_Tuoganbai_BA	EastAsia	UkrBA_Zrubna	UkrFBA/EIA_Vysotska_Early	-0.00419999	0.00212186	-1.97939	0.0477717	12252
Mbuti	Poland_CWC	Europe_LNBA	UkrBA_Zrubna	UkrFBA/EIA_Vysotska_Early	-0.00307011	0.00155706	-1.97173	0.0486404	15137
Mbuti	Udegram_IA	West/CentralAsia	UkrBA_Zrubna	UkrFBA/EIA_Vysotska_Early	-0.00345513	0.00175839	-1.96494	0.0494215	13893
Mbuti	Lithuania_CWC	Europe_LNBA	UkrBA_Zrubna	UkrFBA/EIA_Vysotska_Early	-0.00341239	0.00174448	-1.9561	0.0504529	15031
Mbuti	China_AmurRiver_N	EastAsia	UkrBA_Zrubna	UkrFBA/EIA_Vysotska_Early	-0.00406369	0.00208302	-1.95086	0.0510737	10306
Mbuti	Russia_KolymaRiver_LN	Siberia	UkrBA_Zrubna	UkrFBA/EIA_Vysotska_Early	-0.00357834	0.00183557	-1.94945	0.0512418	15149
Mbuti	Kyrgyzstan_AlaiNura_IA	WesternSteppe_IA	UkrBA_Zrubna	UkrFBA/EIA_Vysotska_Early	-0.00330645	0.00169654	-1.94894	0.0513028	14662
Mbuti	Krasnoyarsk_MLBA	WesternSteppe_MLBA	UkrBA_Zrubna	UkrFBA/EIA_Vysotska_Early	-0.00318413	0.00163519	-1.94725	0.0515042	14127
Mbuti	Mongolia_Umungobi_LateMedieval	EastAsia	UkrBA_Zrubna	UkrFBA/EIA_Vysotska_Early	-0.00353434	0.00181623	-1.94597	0.0516579	13996
Mbuti	Mongolia_Khuvsgul_XiongnuLateMedieval_2	EastAsia	UkrBA_Zrubna	UkrFBA/EIA_Vysotska_Early	-0.00362114	0.00186426	-1.9424	0.0520885	14237
Mbuti	TianShanSaka	WesternSteppe_IA	UkrBA_Zrubna	UkrFBA/EIA_Vysotska_Early	-0.0031893	0.00165955	-1.92178	0.0546328	14990
Mbuti	Hungary_Hun_oEastAsian	Europe_IA	UkrBA_Zrubna	UkrFBA/EIA_Vysotska_Early	-0.003782	0.00198005	-1.91006	0.0561258	14504
Mbuti	Andronovo	WesternSteppe_MLBA	UkrBA_Zrubna	UkrFBA/EIA_Vysotska_Early	-0.00340619	0.00179006	-1.90284	0.0570611	15040
Mbuti	Germany_EarlyMedieval	Europe_MA	UkrBA_Zrubna	UkrFBA/EIA_Vysotska_Early	-0.00303694	0.00159882	-1.8995	0.0574994	15137
Mbuti	Hungary_DanubeTisza_MLAvar	Europe_IA	UkrBA_Zrubna	UkrFBA/EIA_Vysotska_Early	-0.00397224	0.00210274	-1.88908	0.0588809	13694
Mbuti	Okunevo_EMBA	WesternSteppe_EMBA	UkrBA_Zrubna	UkrFBA/EIA_Vysotska_Early	-0.00288892	0.0015428	-1.87252	0.0611351	15148
Mbuti	UkrEIA_Scythian_LeftDnipro_LocAgr	Ukraine_EIA	UkrBA_Zrubna	UkrFBA/EIA_Vysotska_Early	-0.00470545	0.00252154	-1.86611	0.0620266	11082
Mbuti	Sweden_Mgl	Europe_LNBA	UkrBA_Zrubna	UkrFBA/EIA_Vysotska_Early	-0.00433385	0.00234665	-1.84682	0.0647726	11888
Mbuti	Hungary_DanubeTisza_LAvar	Europe_IA	UkrBA_Zrubna	UkrFBA/EIA_Vysotska_Early	-0.00303108	0.00164468	-1.84296	0.0653346	15009
Mbuti	Mongolia_Arkhangai_EarlyMedieval	EastAsia	UkrBA_Zrubna	UkrFBA/EIA_Vysotska_Early	-0.0027627	0.00149952	-1.84239	0.0654177	14858
Mbuti	Estonia_HG_CCC	EuropeHG_EHG	UkrBA_Zrubna	UkrFBA/EIA_Vysotska_Early	-0.00734981	0.00401219	-1.83187	0.0669707	4694
Mbuti	Afanasievo	WesternSteppe_EMBA	UkrBA_Zrubna	UkrFBA/EIA_Vysotska_Early	-0.00261343	0.00142914	-1.82867	0.067449	15133
Mbuti	UkrEIA_LateScythian_Cri_Nom	Ukraine_EIA	UkrBA_Zrubna	UkrFBA/EIA_Vysotska_Early	-0.00523782	0.00289606	-1.8086	0.0705127	8655
Mbuti	Mongolia_Selenge_XiongnuLateMedieval	EastAsia	UkrBA_Zrubna	UkrFBA/EIA_Vysotska_Early	-0.00398091	0.00221089	-1.80059	0.0717673	13167
Mbuti	Gonur1_BA	West/CentralAsia	UkrBA_Zrubna	UkrFBA/EIA_Vysotska_Early	-0.00353504	0.00196386	-1.80005	0.0718526	12028
Mbuti	Czech_EBA	Europe_LNBA	UkrBA_Zrubna	UkrFBA/EIA_Vysotska_Early	-0.0029754	0.00165454	-1.79833	0.0721246	13725
Mbuti	Hungary_DanubeTisza_EAvar	Europe_IA	UkrBA_Zrubna	UkrFBA/EIA_Vysotska_Early	-0.00283929	0.00159097	-1.78463	0.0743207	15082
Mbuti	Mongolia_Tuv_LateMedieval	EastAsia	UkrBA_Zrubna	UkrFBA/EIA_Vysotska_Early	-0.00358967	0.00205375	-1.74786	0.0804875	12890
Mbuti	China_Upper_YR_IA	EastAsia	UkrBA_Zrubna	UkrFBA/EIA_Vysotska_Early	-0.0035446	0.0020383	-1.739	0.0820346	13912
Mbuti	Iran_ChL	West/CentralAsia	UkrBA_Zrubna	UkrFBA/EIA_Vysotska_Early	-0.0031461	0.00181277	-1.73552	0.0826487	13428
Mbuti	China_WLR_MN	EastAsia	UkrBA_Zrubna	UkrFBA/EIA_Vysotska_Early	-0.00361055	0.00208063	-1.73532	0.0826841	14910
Mbuti	UkrEIA_Scythian_SivDon_NomEl	Ukraine_EIA	UkrBA_Zrubna	UkrFBA/EIA_Vysotska_Early	-0.00340176	0.00197344	-1.72378	0.0847483	13847
Mbuti	Hungary_Transtisza_EAvar	Europe_IA	UkrBA_Zrubna	UkrFBA/EIA_Vysotska_Early	-0.00266188	0.00154523	-1.72264	0.0849535	14995
Mbuti	Sintashta	WesternSteppe_MLBA	UkrBA_Zrubna	UkrFBA/EIA_Vysotska_Early	-0.00256412	0.00149567	-1.71437	0.0864611	14988
Mbuti	Pakistan_Butkara_IA	West/CentralAsia	UkrBA_Zrubna	UkrFBA/EIA_Vysotska_Early	-0.00325057	0.0019368	-1.67832	0.0932854	11780
Mbuti	Hungary_Conqueror_Elite	Europe_IA	UkrBA_Zrubna	UkrFBA/EIA_Vysotska_Early	-0.00223907	0.00133884	-1.6724	0.0944455	15149
Mbuti	Dzharkutan1_BA	West/CentralAsia	UkrBA_Zrubna	UkrFBA/EIA_Vysotska_Early	-0.00283018	0.00170273	-1.66214	0.0964839	13808
Mbuti	China_Upper_YR_LN	EastAsia	UkrBA_Zrubna	UkrFBA/EIA_Vysotska_Early	-0.00326777	0.00196816	-1.66032	0.0968498	14694
Mbuti	Czech_Bohemia_CordedWare	Europe_LNBA	UkrBA_Zrubna	UkrFBA/EIA_Vysotska_Early	-0.00238636	0.00144495	-1.65152	0.098633	15044
Mbuti	China_YR_LN	EastAsia	UkrBA_Zrubna	UkrFBA/EIA_Vysotska_Early	-0.00273892	0.00167007	-1.64001	0.101003	15105
Mbuti	Zrubnaya	WesternSteppe_MLBA	UkrBA_Zrubna	UkrFBA/EIA_Vysotska_Early	-0.00251159	0.00154482	-1.62582	0.103988	14788
Mbuti	Armenia_EBA_KuraAraxes	West/CentralAsia	UkrBA_Zrubna	UkrFBA/EIA_Vysotska_Early	-0.00292577	0.00180337	-1.62239	0.10472	13269
Mbuti	TianShanHun	WesternSteppe_IA	UkrBA_Zrubna	UkrFBA/EIA_Vysotska_Early	-0.00226832	0.00139945	-1.62087	0.105045	15148
Mbuti	UkrMA_Cuman	Ukraine_MA	UkrBA_Zrubna	UkrFBA/EIA_Vysotska_Early	-0.00478287	0.00299917	-1.59473	0.110772	8459
Mbuti	UstIda_LN	Siberia	UkrBA_Zrubna	UkrFBA/EIA_Vysotska_Early	-0.00331174	0.00207962	-1.59248	0.111278	14085
Mbuti	Czech_CordedWare	Europe_LNBA	UkrBA_Zrubna	UkrFBA/EIA_Vysotska_Early	-0.00275869	0.00173402	-1.59092	0.111627	13982
Mbuti	Mongolia_Sukhbaatar_MLBAXiongnuLateMedieval	EastAsia	UkrBA_Zrubna	UkrFBA/EIA_Vysotska_Early	-0.00264666	0.00166966	-1.58515	0.112933	14713
Mbuti	Mongolia_Arkhangai_Xiongnu	EastAsia	UkrBA_Zrubna	UkrFBA/EIA_Vysotska_Early	-0.00278533	0.00176002	-1.58255	0.113523	14533
Mbuti	Shamanka_EBA	Siberia	UkrBA_Zrubna	UkrFBA/EIA_Vysotska_Early	-0.00313858	0.00198487	-1.58125	0.11382	14343
Mbuti	Armenia_EarlyMedieval	West/CentralAsia	UkrBA_Zrubna	UkrFBA/EIA_Vysotska_Early	-0.00297882	0.00189364	-1.57307	0.115703	13575
Mbuti	Mongolia_Sukhbaatar_LateMedieval	EastAsia	UkrBA_Zrubna	UkrFBA/EIA_Vysotska_Early	-0.00240766	0.00154361	-1.55976	0.118817	14986
Mbuti	Latvia_HG_CCC	EuropeHG_EHG	UkrBA_Zrubna	UkrFBA/EIA_Vysotska_Early	-0.00297141	0.00190612	-1.55887	0.119026	14181
Mbuti	UkrEIA_Scythian_LeftDnipro_LocAgr_2	Ukraine_EIA	UkrBA_Zrubna	UkrFBA/EIA_Vysotska_Early	-0.00436574	0.00280577	-1.55599	0.119711	10465
Mbuti	UkrEIA_Scythian_SivDon_Nom	Ukraine_EIA	UkrBA_Zrubna	UkrFBA/EIA_Vysotska_Early	-0.00283919	0.00182699	-1.55402	0.120178	14842
Mbuti	Czech_Bohemia_Unetice_EBA	Europe_LNBA	UkrBA_Zrubna	UkrFBA/EIA_Vysotska_Early	-0.00210115	0.00136399	-1.54044	0.123452	15123
Mbuti	Armenia_LBA_EIA	West/CentralAsia	UkrBA_Zrubna	UkrFBA/EIA_Vysotska_Early	-0.00213278	0.00139579	-1.52801	0.12651	14991
Mbuti	China_Xinjiang_Jierzankale_IA	EastAsia	UkrBA_Zrubna	UkrFBA/EIA_Vysotska_Early	-0.00301805	0.00197799	-1.52581	0.127056	11716
Mbuti	China_Xinjian_IA	EastAsia	UkrBA_Zrubna	UkrFBA/EIA_Vysotska_Early	-0.00374961	0.00246962	-1.51829	0.128941	10570
Mbuti	Denmark_Viking	Europe_IA	UkrBA_Zrubna	UkrFBA/EIA_Vysotska_Early	-0.00205048	0.00136608	-1.501	0.133357	15149
Mbuti	West_Siberia_N	Siberia	UkrBA_Zrubna	UkrFBA/EIA_Vysotska_Early	-0.00352102	0.00235663	-1.49409	0.135151	10816
Mbuti	Nomad_IA	WesternSteppe_IA	UkrBA_Zrubna	UkrFBA/EIA_Vysotska_Early	-0.00279434	0.00188317	-1.48385	0.13785	14844
Mbuti	Kazakhstan_Tasmola_EIA	WesternSteppe_IA	UkrBA_Zrubna	UkrFBA/EIA_Vysotska_Early	-0.00211416	0.00144117	-1.46698	0.142382	15103
Mbuti	Iran_N	West/CentralAsia	UkrBA_Zrubna	UkrFBA/EIA_Vysotska_Early	-0.00327486	0.00224248	-1.46037	0.144187	11629
Mbuti	UkrEM_Cossack_Slavs	Ukraine_MA	UkrBA_Zrubna	UkrFBA/EIA_Vysotska_Early	-0.00427513	0.00293364	-1.45728	0.145039	8567
Mbuti	Armenia_IA	West/CentralAsia	UkrBA_Zrubna	UkrFBA/EIA_Vysotska_Early	-0.0026662	0.00183956	-1.44937	0.147235	12777
Mbuti	Norway_Medieval	Europe_MA	UkrBA_Zrubna	UkrFBA/EIA_Vysotska_Early	-0.00299472	0.00207074	-1.44621	0.148118	15096
Mbuti	Russia_North_Caucasus	WesternSteppe_MLBA	UkrBA_Zrubna	UkrFBA/EIA_Vysotska_Early	-0.00311423	0.00217375	-1.43265	0.151957	11233
Mbuti	XiongNu	EastAsia	UkrBA_Zrubna	UkrFBA/EIA_Vysotska_Early	-0.00264114	0.00185529	-1.42357	0.154571	15145
Mbuti	Hungary_Conqueror_Commoner	Europe_IA	UkrBA_Zrubna	UkrFBA/EIA_Vysotska_Early	-0.00189349	0.00135041	-1.40216	0.160868	15149
Mbuti	Switzerland_EBA_2	Europe_LNBA	UkrBA_Zrubna	UkrFBA/EIA_Vysotska_Early	-0.00244034	0.00174854	-1.39564	0.162822	13704
Mbuti	Mongolia_EIA_SlabGrave_1	EastAsia	UkrBA_Zrubna	UkrFBA/EIA_Vysotska_Early	-0.00225438	0.00161748	-1.39376	0.163389	14491
Mbuti	Moldova_MBA_MultiCordonedWare	WesternSteppe_MLBA	UkrBA_Zrubna	UkrFBA/EIA_Vysotska_Early	-0.00305438	0.00219809	-1.38956	0.164662	11343
Mbuti	Denmark_IA	Europe_IA	UkrBA_Zrubna	UkrFBA/EIA_Vysotska_Early	-0.00259143	0.00188152	-1.3773	0.168418	15130
Mbuti	Mongolia_LBA_CenterWest_4	EastAsia	UkrBA_Zrubna	UkrFBA/EIA_Vysotska_Early	-0.00238326	0.00173292	-1.37529	0.169042	14101
Mbuti	Central_CWC	Europe_LNBA	UkrBA_Zrubna	UkrFBA/EIA_Vysotska_Early	-0.00235532	0.0017186	-1.37049	0.170534	14723
Mbuti	China_YR_MN	EastAsia	UkrBA_Zrubna	UkrFBA/EIA_Vysotska_Early	-0.00262409	0.00191914	-1.36733	0.171522	15002
Mbuti	Hungary_MidAvar_oEastAsiaHigh	Europe_IA	UkrBA_Zrubna	UkrFBA/EIA_Vysotska_Early	-0.00254763	0.00186425	-1.36657	0.171761	14785
Mbuti	Hungary_EarlyAvar_Elite	Europe_IA	UkrBA_Zrubna	UkrFBA/EIA_Vysotska_Early	-0.00218965	0.00160275	-1.36619	0.171881	15147
Mbuti	Sweden_Viking	Europe_IA	UkrBA_Zrubna	UkrFBA/EIA_Vysotska_Early	-0.00183572	0.00134396	-1.3659	0.17197	15149
Mbuti	Mongolia_Khuvsgul_XiongnuLateMedieval_1	EastAsia	UkrBA_Zrubna	UkrFBA/EIA_Vysotska_Early	-0.00266326	0.00195148	-1.36474	0.172336	13874
Mbuti	UstIda_EBA	Siberia	UkrBA_Zrubna	UkrFBA/EIA_Vysotska_Early	-0.0032611	0.00240323	-1.35697	0.174791	11595
Mbuti	Hungary_Tiszaregion_EAvar	Europe_IA	UkrBA_Zrubna	UkrFBA/EIA_Vysotska_Early	-0.00320127	0.00236523	-1.35347	0.175906	10790
Mbuti	Armenia_ChL	West/CentralAsia	UkrBA_Zrubna	UkrFBA/EIA_Vysotska_Early	-0.00247746	0.00184963	-1.33943	0.180429	13458
Mbuti	Yamnaya_Samara	WesternSteppe_EMBA	UkrBA_Zrubna	UkrFBA/EIA_Vysotska_Early	-0.00215716	0.00161823	-1.33304	0.182519	14832
Mbuti	Serbia_Mokrin_EBA_Maros	Europe_LNBA	UkrBA_Zrubna	UkrFBA/EIA_Vysotska_Early	-0.00188778	0.0014453	-1.30616	0.191499	15149
Mbuti	Pakistan_Katelai_IA	West/CentralAsia	UkrBA_Zrubna	UkrFBA/EIA_Vysotska_Early	-0.00208961	0.00160143	-1.30484	0.191948	13392
Mbuti	Russia_North_Caucasus_MBA	West/CentralAsia	UkrBA_Zrubna	UkrFBA/EIA_Vysotska_Early	-0.00260863	0.00200367	-1.30192	0.192943	12850
Mbuti	Russia_Steppe_Maikop	WesternSteppe_EMBA	UkrBA_Zrubna	UkrFBA/EIA_Vysotska_Early	-0.0026447	0.00203542	-1.29934	0.193827	12399
Mbuti	Hungary_EarlyAvar	Europe_IA	UkrBA_Zrubna	UkrFBA/EIA_Vysotska_Early	-0.00174357	0.00134409	-1.29721	0.194558	15149
Mbuti	UkrEIA_ThracianHallstatt	Ukraine_EIA	UkrBA_Zrubna	UkrFBA/EIA_Vysotska_Early	-0.00263832	0.00203964	-1.29352	0.19583	13754
Mbuti	Armenia_LBA_EIA_o	West/CentralAsia	UkrBA_Zrubna	UkrFBA/EIA_Vysotska_Early	-0.00312131	0.00241537	-1.29227	0.196264	11013
Mbuti	Czech_BellBeaker	Europe_LNBA	UkrBA_Zrubna	UkrFBA/EIA_Vysotska_Early	-0.00191622	0.00148323	-1.29192	0.196385	14895
Mbuti	Kazakhstann_OtrarCulture_LIA	WesternSteppe_IA	UkrBA_Zrubna	UkrFBA/EIA_Vysotska_Early	-0.0024163	0.00187664	-1.28757	0.197895	14278
Mbuti	Yamnaya_Kalmykia	WesternSteppe_EMBA	UkrBA_Zrubna	UkrFBA/EIA_Vysotska_Early	-0.00237057	0.00184224	-1.28678	0.19817	14441
Mbuti	Germany_BellBeaker	Europe_LNBA	UkrBA_Zrubna	UkrFBA/EIA_Vysotska_Early	-0.00218562	0.00170251	-1.28376	0.199225	14741
Mbuti	Germany_Tollense_BA	Europe_LNBA	UkrBA_Zrubna	UkrFBA/EIA_Vysotska_Early	-0.00443602	0.00347921	-1.27501	0.202307	6550
Mbuti	Mongolia_Bulgan_EarlyMedievalLateMedieval	EastAsia	UkrBA_Zrubna	UkrFBA/EIA_Vysotska_Early	-0.0022461	0.00176664	-1.27139	0.203589	14566
Mbuti	Hungary_EarlyArpadian	Europe_IA	UkrBA_Zrubna	UkrFBA/EIA_Vysotska_Early	-0.0018134	0.00144006	-1.25925	0.207939	15149
Mbuti	Hungary_LateAvar	Europe_IA	UkrBA_Zrubna	UkrFBA/EIA_Vysotska_Early	-0.0016418	0.0013121	-1.25127	0.210835	15149
Mbuti	Armenia_LIA	West/CentralAsia	UkrBA_Zrubna	UkrFBA/EIA_Vysotska_Early	-0.00215994	0.00173226	-1.24689	0.212437	13081
Mbuti	Mongolia_Arkhangai_LateMedieval	EastAsia	UkrBA_Zrubna	UkrFBA/EIA_Vysotska_Early	-0.00244476	0.00198683	-1.23048	0.218518	13984
Mbuti	Lithuania_HG_M	EuropeHG_WHG	UkrBA_Zrubna	UkrFBA/EIA_Vysotska_Early	-0.00218305	0.00177962	-1.2267	0.219937	14332
Mbuti	Scy_Kaz	WesternSteppe_IA	UkrBA_Zrubna	UkrFBA/EIA_Vysotska_Early	-0.00694132	0.00566491	-1.22532	0.220456	2221
Mbuti	Turkmenistan_C_Geoksyur	West/CentralAsia	UkrBA_Zrubna	UkrFBA/EIA_Vysotska_Early	-0.0021131	0.0017257	-1.22449	0.220767	13220
Mbuti	Russia_Mezhovskaya	WesternSteppe_MLBA	UkrBA_Zrubna	UkrFBA/EIA_Vysotska_Early	-0.00283496	0.00231709	-1.2235	0.221141	13698
Mbuti	UkrEMA_Saltiv_Alans_1	Ukraine_MA	UkrBA_Zrubna	UkrFBA/EIA_Vysotska_Early	-0.00270044	0.00221112	-1.2213	0.221973	12876
Mbuti	Germany_SouthernGermany_EBA	Europe_LNBA	UkrBA_Zrubna	UkrFBA/EIA_Vysotska_Early	-0.00244422	0.0020017	-1.22107	0.222059	11897
Mbuti	Maitan_MLBA_Alakul	WesternSteppe_MLBA	UkrBA_Zrubna	UkrFBA/EIA_Vysotska_Early	-0.00211231	0.00173344	-1.21856	0.22301	14114
Mbuti	UkrEMA_Saltiv_Alans_2	Ukraine_MA	UkrBA_Zrubna	UkrFBA/EIA_Vysotska_Early	-0.00310677	0.00255682	-1.21509	0.224332	11487
Mbuti	Czech_IA_LaTene	Europe_IA	UkrBA_Zrubna	UkrFBA/EIA_Vysotska_Early	-0.0017697	0.00145843	-1.21343	0.224964	14734
Mbuti	UkrEIA_Antiquity_Greeks?_1	Ukraine_EIA	UkrBA_Zrubna	UkrFBA/EIA_Vysotska_Early	-0.003531	0.00291464	-1.21147	0.225716	9157
Mbuti	Remedello	Europe_EF	UkrBA_Zrubna	UkrFBA/EIA_Vysotska_Early	-0.00315332	0.00264425	-1.19252	0.233057	9930
Mbuti	Poland_BellBeaker	Europe_LNBA	UkrBA_Zrubna	UkrFBA/EIA_Vysotska_Early	-0.0020623	0.00174364	-1.18276	0.236905	14604
Mbuti	Hungary_MidAvar_oEastAsiaMedium	Europe_IA	UkrBA_Zrubna	UkrFBA/EIA_Vysotska_Early	-0.00221444	0.00187634	-1.18019	0.237925	15128
Mbuti	ScySar_SU	WesternSteppe_IA	UkrBA_Zrubna	UkrFBA/EIA_Vysotska_Early	-0.00244798	0.0020766	-1.17884	0.238462	13295
Mbuti	Latvia_HG_M	EuropeHG_WHG	UkrBA_Zrubna	UkrFBA/EIA_Vysotska_Early	-0.00189725	0.00161216	-1.17684	0.239261	15121
Mbuti	Armenia_MLBA	West/CentralAsia	UkrBA_Zrubna	UkrFBA/EIA_Vysotska_Early	-0.00244714	0.00208699	-1.17257	0.240968	13085
Mbuti	Uzbekistan_Bustan_BA	West/CentralAsia	UkrBA_Zrubna	UkrFBA/EIA_Vysotska_Early	-0.00292853	0.00251327	-1.16523	0.243928	10365
Mbuti	Poland_EBA	Europe_LNBA	UkrBA_Zrubna	UkrFBA/EIA_Vysotska_Early	-0.00218503	0.00188455	-1.15944	0.246275	14729
Mbuti	Kairan_MLBA	WesternSteppe_MLBA	UkrBA_Zrubna	UkrFBA/EIA_Vysotska_Early	-0.00234461	0.00204572	-1.1461	0.251753	12774
Mbuti	Ukraine_Neolithic	Ukraine_EHG	UkrBA_Zrubna	UkrFBA/EIA_Vysotska_Early	-0.00205493	0.00181633	-1.13136	0.257903	13307
Mbuti	Lithuania_BA	Europe_LNBA	UkrBA_Zrubna	UkrFBA/EIA_Vysotska_Early	-0.00359244	0.00317739	-1.13062	0.258213	7365
Mbuti	Armenia_EBA	West/CentralAsia	UkrBA_Zrubna	UkrFBA/EIA_Vysotska_Early	-0.00212449	0.00189601	-1.12051	0.262498	13160
Mbuti	Armenia_LBA	West/CentralAsia	UkrBA_Zrubna	UkrFBA/EIA_Vysotska_Early	-0.00151444	0.00135911	-1.11429	0.265156	15087
Mbuti	UkrEIA_ThracianHallstatt_2	Ukraine_EIA	UkrBA_Zrubna	UkrFBA/EIA_Vysotska_Early	-0.0029807	0.00269559	-1.10577	0.268826	11218
Mbuti	Kangju	WesternSteppe_IA	UkrBA_Zrubna	UkrFBA/EIA_Vysotska_Early	-0.00203302	0.00184872	-1.09969	0.271466	14824
Mbuti	Estonia_EarlyViking	Europe_IA	UkrBA_Zrubna	UkrFBA/EIA_Vysotska_Early	-0.00151684	0.00139199	-1.08969	0.275851	15149
Mbuti	Mongolia_Selenge_LateMedieval	EastAsia	UkrBA_Zrubna	UkrFBA/EIA_Vysotska_Early	-0.00192677	0.00177194	-1.08738	0.276869	14078
Mbuti	Russia_AngaraRiver_N	Siberia	UkrBA_Zrubna	UkrFBA/EIA_Vysotska_Early	-0.00192308	0.00178694	-1.07619	0.281844	15145
Mbuti	Hungary_MidLateAvar	Europe_IA	UkrBA_Zrubna	UkrFBA/EIA_Vysotska_Early	-0.00167569	0.00155811	-1.07547	0.282166	15143
Mbuti	Norway_Viking	Europe_IA	UkrBA_Zrubna	UkrFBA/EIA_Vysotska_Early	-0.00154075	0.00143739	-1.07191	0.283759	15149
Mbuti	Norway_IA	Europe_IA	UkrBA_Zrubna	UkrFBA/EIA_Vysotska_Early	-0.00205295	0.00193074	-1.0633	0.287646	14400
Mbuti	Yamnaya_Caucasus	WesternSteppe_EMBA	UkrBA_Zrubna	UkrFBA/EIA_Vysotska_Early	-0.00257152	0.00243035	-1.05809	0.290017	9811
Mbuti	China_YR_LBIA	EastAsia	UkrBA_Zrubna	UkrFBA/EIA_Vysotska_Early	-0.00179108	0.00173871	-1.03012	0.302952	14970
Mbuti	Fatyanovo	Europe_LNBA	UkrBA_Zrubna	UkrFBA/EIA_Vysotska_Early	-0.00161963	0.00158275	-1.0233	0.306166	15133
Mbuti	Petrovka	WesternSteppe_MLBA	UkrBA_Zrubna	UkrFBA/EIA_Vysotska_Early	-0.00433733	0.00425571	-1.01918	0.308118	4126
Mbuti	Czech_EBA_Unetice	Europe_LNBA	UkrBA_Zrubna	UkrFBA/EIA_Vysotska_Early	-0.00146801	0.00146906	-0.999289	0.317655	14701
Mbuti	Hungary_BA	Europe_LNBA	UkrBA_Zrubna	UkrFBA/EIA_Vysotska_Early	-0.00183785	0.00184047	-0.998577	0.318	14139
Mbuti	BolshoyOleniOstrov	Europe_LNBA	UkrBA_Zrubna	UkrFBA/EIA_Vysotska_Early	-0.00187212	0.00188237	-0.994554	0.319953	13227
Mbuti	Latvia_BA	Europe_LNBA	UkrBA_Zrubna	UkrFBA/EIA_Vysotska_Early	-0.00170338	0.00171494	-0.993258	0.320584	13994
Mbuti	Hungary_EIA_Prescythian_Mezocsat	Europe_IA	UkrBA_Zrubna	UkrFBA/EIA_Vysotska_Early	-0.00181327	0.00186927	-0.970039	0.332027	12767
Mbuti	Hungary_NorthHungaryMountains_LAvar	Europe_IA	UkrBA_Zrubna	UkrFBA/EIA_Vysotska_Early	-0.00196054	0.00202437	-0.968468	0.332811	11859
Mbuti	China_Xinjian_IA_o1	EastAsia	UkrBA_Zrubna	UkrFBA/EIA_Vysotska_Early	-0.00387263	0.00401045	-0.965633	0.334228	4492
Mbuti	Czech_C_Baalberge	Europe_EF	UkrBA_Zrubna	UkrFBA/EIA_Vysotska_Early	-0.00152969	0.0015861	-0.964431	0.33483	14664
Mbuti	China_Xinjiang_Chaganguole_BA_Chemurcheck	EastAsia	UkrBA_Zrubna	UkrFBA/EIA_Vysotska_Early	-0.0018956	0.0019716	-0.96145	0.336326	12060
Mbuti	Hungary_Langobard	Europe_IA	UkrBA_Zrubna	UkrFBA/EIA_Vysotska_Early	-0.00141656	0.00147602	-0.959717	0.337198	15149
Mbuti	Mongolia_Arkhangai_XiongnuEarlyMedieval_2	EastAsia	UkrBA_Zrubna	UkrFBA/EIA_Vysotska_Early	-0.00211284	0.00220213	-0.959454	0.33733	11438
Mbuti	Levant_BA	Levant/Anatolia_EF	UkrBA_Zrubna	UkrFBA/EIA_Vysotska_Early	-0.00202588	0.00211229	-0.959091	0.337513	11168
Mbuti	Kazakhstan_Sarmatian_IA	WesternSteppe_IA	UkrBA_Zrubna	UkrFBA/EIA_Vysotska_Early	-0.00160122	0.00170079	-0.941457	0.346471	14626
Mbuti	Italy_LA	Europe_IA	UkrBA_Zrubna	UkrFBA/EIA_Vysotska_Early	-0.00136995	0.00146687	-0.93393	0.35034	15060
Mbuti	Mongolia_Khovd_MLBAXiongnuLateMedieval	EastAsia	UkrBA_Zrubna	UkrFBA/EIA_Vysotska_Early	-0.00277217	0.00297341	-0.93232	0.351171	7425
Mbuti	Denmark_EarlyViking	Europe_IA	UkrBA_Zrubna	UkrFBA/EIA_Vysotska_Early	-0.00177292	0.00190551	-0.93042	0.352154	15074
Mbuti	UkrN_?	Ukraine_EHG	UkrBA_Zrubna	UkrFBA/EIA_Vysotska_Early	-0.00710702	0.00764706	-0.92938	0.352692	1495
Mbuti	UkrEIA_Scythian_LeftDnipro_LocEl	Ukraine_EIA	UkrBA_Zrubna	UkrFBA/EIA_Vysotska_Early	-0.0021964	0.00238206	-0.922058	0.356498	11885
Mbuti	Greenland_LateNorse	Europe_IA	UkrBA_Zrubna	UkrFBA/EIA_Vysotska_Early	-0.0019998	0.00216904	-0.921975	0.356542	15064
Mbuti	Romania_N	Europe_EF	UkrBA_Zrubna	UkrFBA/EIA_Vysotska_Early	-0.00246108	0.00267319	-0.920654	0.357231	9464
Mbuti	Italy_Imperial	Europe_IA	UkrBA_Zrubna	UkrFBA/EIA_Vysotska_Early	-0.00122398	0.00135021	-0.906506	0.364668	15060
Mbuti	Moldova_MBA_Catacomb	WesternSteppe_MLBA	UkrBA_Zrubna	UkrFBA/EIA_Vysotska_Early	-0.00257224	0.00283942	-0.905903	0.364987	7994
Mbuti	Czech_Bohemia_BellBeaker	Europe_LNBA	UkrBA_Zrubna	UkrFBA/EIA_Vysotska_Early	-0.0013589	0.00153449	-0.88557	0.375849	14629
Mbuti	Italy_Medieval_EarlyModern	Europe_MA	UkrBA_Zrubna	UkrFBA/EIA_Vysotska_Early	-0.00126238	0.00142677	-0.884781	0.376275	15061
Mbuti	Northern_LNBA	Europe_LNBA	UkrBA_Zrubna	UkrFBA/EIA_Vysotska_Early	-0.00166323	0.00189485	-0.877763	0.380072	14378
Mbuti	Russia_Viking	Europe_IA	UkrBA_Zrubna	UkrFBA/EIA_Vysotska_Early	-0.00129391	0.00149943	-0.862933	0.388174	15148
Mbuti	Estonia_LBA	Europe_LNBA	UkrBA_Zrubna	UkrFBA/EIA_Vysotska_Early	-0.00179711	0.00211017	-0.851642	0.394413	13317
Mbuti	UkrMA_Post-Cuman_Cuman?	Ukraine_MA	UkrBA_Zrubna	UkrFBA/EIA_Vysotska_Early	-0.003105	0.00366305	-0.847654	0.39663	5522
Mbuti	Hungary_Transtisza_LSarmation_EHun	Europe_IA	UkrBA_Zrubna	UkrFBA/EIA_Vysotska_Early	-0.00124777	0.00149081	-0.836978	0.402605	15136
Mbuti	Central_LNBA	Europe_LNBA	UkrBA_Zrubna	UkrFBA/EIA_Vysotska_Early	-0.00124517	0.00148944	-0.836	0.403155	14960
Mbuti	Vietnam_N	EastAsia	UkrBA_Zrubna	UkrFBA/EIA_Vysotska_Early	-0.00367104	0.00439629	-0.835033	0.403699	3161
Mbuti	Hungary_MidAvar	Europe_IA	UkrBA_Zrubna	UkrFBA/EIA_Vysotska_Early	-0.00113843	0.00137612	-0.827274	0.408082	15149
Mbuti	UkrMA_GoldenHorde_Slav/Nom?	Ukraine_MA	UkrBA_Zrubna	UkrFBA/EIA_Vysotska_Early	-0.0019633	0.00237435	-0.826877	0.408307	11906
Mbuti	UkrIA_Chernyakhiv_1	Ukraine_IA	UkrBA_Zrubna	UkrFBA/EIA_Vysotska_Early	-0.00177878	0.00221539	-0.802921	0.42202	12532
Mbuti	Sarmatian	WesternSteppe_IA	UkrBA_Zrubna	UkrFBA/EIA_Vysotska_Early	-0.00152398	0.00189906	-0.80249	0.42227	14607
Mbuti	Mongolia_North_N	EastAsia	UkrBA_Zrubna	UkrFBA/EIA_Vysotska_Early	-0.00146298	0.00183246	-0.79837	0.424656	13890
Mbuti	China_AmurRiver_LPaleolithic	EastAsia	UkrBA_Zrubna	UkrFBA/EIA_Vysotska_Early	-0.00181426	0.00228173	-0.795122	0.426542	10553
Mbuti	Faroes_EarlyModern	Europe_MA	UkrBA_Zrubna	UkrFBA/EIA_Vysotska_Early	-0.00126843	0.0016203	-0.78284	0.433721	15146
Mbuti	Kazakh_Mys_MLBA	WesternSteppe_MLBA	UkrBA_Zrubna	UkrFBA/EIA_Vysotska_Early	-0.00154626	0.0019878	-0.777873	0.436644	12153
Mbuti	Slovenia_EIA	Europe_IA	UkrBA_Zrubna	UkrFBA/EIA_Vysotska_Early	-0.00118727	0.00153378	-0.774083	0.438882	14314
Mbuti	WHG	EuropeHG_WHG	UkrBA_Zrubna	UkrFBA/EIA_Vysotska_Early	-0.00137381	0.00178408	-0.770037	0.441278	15036
Mbuti	Ukraine_Trypillia	Ukraine_EF	UkrBA_Zrubna	UkrFBA/EIA_Vysotska_Early	-0.00115088	0.00150209	-0.766182	0.443568	15149
Mbuti	Sweden_Gotland_Vasterbjers_PittedWare_BattleAxe	EuropeHG_SHG	UkrBA_Zrubna	UkrFBA/EIA_Vysotska_Early	-0.00121823	0.00160956	-0.756872	0.449126	15148
Mbuti	UkrMA_Nogai_2	Ukraine_MA	UkrBA_Zrubna	UkrFBA/EIA_Vysotska_Early	-0.00169862	0.00224451	-0.75679	0.449176	13013
Mbuti	SHG	EuropeHG_SHG	UkrBA_Zrubna	UkrFBA/EIA_Vysotska_Early	-0.0014445	0.0019265	-0.749806	0.453372	13537
Mbuti	Slovakia_IA_Vekerzug	Europe_IA	UkrBA_Zrubna	UkrFBA/EIA_Vysotska_Early	-0.00113357	0.00152649	-0.742598	0.457725	14368
Mbuti	China_NEastAsia_Coastal_EN	EastAsia	UkrBA_Zrubna	UkrFBA/EIA_Vysotska_Early	-0.00139092	0.001888	-0.736718	0.461294	13666
Mbuti	Ireland_Viking	Europe_IA	UkrBA_Zrubna	UkrFBA/EIA_Vysotska_Early	-0.00134982	0.00183472	-0.73571	0.461907	14755
Mbuti	Ukraine_Viking	Ukraine_IA	UkrBA_Zrubna	UkrFBA/EIA_Vysotska_Early	-0.00193392	0.00264076	-0.732334	0.463965	11085
Mbuti	UkrIA_Chernyakhiv_2	Ukraine_IA	UkrBA_Zrubna	UkrFBA/EIA_Vysotska_Early	-0.00132925	0.00187616	-0.708493	0.478639	14322
Mbuti	Moldova_Glinoe_Scythian	WesternSteppe_IA	UkrBA_Zrubna	UkrFBA/EIA_Vysotska_Early	-0.00148296	0.00209543	-0.707712	0.479124	12992
Mbuti	Russia_Siberia_Irkutsk_EBA	Siberia	UkrBA_Zrubna	UkrFBA/EIA_Vysotska_Early	-0.00142935	0.00203794	-0.701372	0.483071	12666
Mbuti	Iceland_Viking	Europe_IA	UkrBA_Zrubna	UkrFBA/EIA_Vysotska_Early	-0.00102908	0.00146858	-0.700729	0.483472	15148
Mbuti	UkrEIA_Scythian_NBlaSea_Nom	Ukraine_EIA	UkrBA_Zrubna	UkrFBA/EIA_Vysotska_Early	-0.00186066	0.00265775	-0.700088	0.483873	9618
Mbuti	Italy_IA_Republic	Europe_IA	UkrBA_Zrubna	UkrFBA/EIA_Vysotska_Early	-0.00112702	0.00161048	-0.699807	0.484048	15047
Mbuti	China_Wuzhuangguoliang_LN	EastAsia	UkrBA_Zrubna	UkrFBA/EIA_Vysotska_Early	-0.00646672	0.00925563	-0.69868	0.484752	596
Mbuti	Poland_GlobularAmphora	Europe_EF	UkrBA_Zrubna	UkrFBA/EIA_Vysotska_Early	-0.00103586	0.00148315	-0.698421	0.484914	15149
Mbuti	Mongolia_Dornod_LateMedieval	EastAsia	UkrBA_Zrubna	UkrFBA/EIA_Vysotska_Early	-0.00117204	0.0017165	-0.682806	0.494729	14558
Mbuti	China_Xinjiang_Songshugou_EIA	EastAsia	UkrBA_Zrubna	UkrFBA/EIA_Vysotska_Early	-0.00133725	0.00198146	-0.674881	0.499751	11619
Mbuti	Russia_DevilsCave_N	Siberia	UkrBA_Zrubna	UkrFBA/EIA_Vysotska_Early	-0.0012643	0.00187855	-0.673015	0.500938	15127
Mbuti	Hungary_EBA_BellBeaker	Europe_LNBA	UkrBA_Zrubna	UkrFBA/EIA_Vysotska_Early	-0.00108735	0.00163338	-0.665706	0.505599	14290
Mbuti	Scotland_Viking	Europe_IA	UkrBA_Zrubna	UkrFBA/EIA_Vysotska_Early	-0.00125415	0.00188429	-0.665582	0.505678	14668
Mbuti	UkrMA_Cuman_2	Ukraine_MA	UkrBA_Zrubna	UkrFBA/EIA_Vysotska_Early	-0.00190817	0.00295994	-0.644667	0.519143	9313
Mbuti	Czech_Bohemia_Jordanow_N	Europe_EF	UkrBA_Zrubna	UkrFBA/EIA_Vysotska_Early	-0.0013502	0.00210076	-0.64272	0.520406	12853
Mbuti	Ukraine_CordedWare	Ukraine_LNBA	UkrBA_Zrubna	UkrFBA/EIA_Vysotska_Early	-0.00176245	0.00284927	-0.618564	0.536204	10083
Mbuti	UkrEIA_Scythian_RightDnipro_IllThr_2	Ukraine_EIA	UkrBA_Zrubna	UkrFBA/EIA_Vysotska_Early	-0.00166399	0.00269617	-0.617169	0.537123	9966
Mbuti	Namazga_CA	West/CentralAsia	UkrBA_Zrubna	UkrFBA/EIA_Vysotska_Early	-0.00138038	0.00227146	-0.607708	0.543381	11591
Mbuti	Armenia_MBA	West/CentralAsia	UkrBA_Zrubna	UkrFBA/EIA_Vysotska_Early	-0.00133899	0.00228013	-0.587244	0.55704	11607
Mbuti	UkrMA_GoldenHorde_Nom	Ukraine_MA	UkrBA_Zrubna	UkrFBA/EIA_Vysotska_Early	-0.00180509	0.00311438	-0.5796	0.562184	7802
Mbuti	Moldova_Cimmerian	WesternSteppe_IA	UkrBA_Zrubna	UkrFBA/EIA_Vysotska_Early	-0.0018703	0.0032588	-0.573922	0.566021	7530
Mbuti	Ukraine_Crimea_Pantikapaion	Ukraine_IA	UkrBA_Zrubna	UkrFBA/EIA_Vysotska_Early	-0.00229266	0.00401251	-0.571379	0.567743	4807
Mbuti	Russia_Steppe_Eneolithic	WesternSteppe_CA	UkrBA_Zrubna	UkrFBA/EIA_Vysotska_Early	-0.00107466	0.00190125	-0.56524	0.571911	13260
Mbuti	Estonia_EIA	Europe_IA	UkrBA_Zrubna	UkrFBA/EIA_Vysotska_Early	-0.0013774	0.00243708	-0.565186	0.571947	10884
Mbuti	Ukraine_Mesolithic	Ukraine_EHG	UkrBA_Zrubna	UkrFBA/EIA_Vysotska_Early	-0.0011399	0.00201738	-0.565041	0.572046	12417
Mbuti	China_AmurRiver_Mesolithic	EastAsia	UkrBA_Zrubna	UkrFBA/EIA_Vysotska_Early	-0.00145107	0.00257483	-0.563559	0.573054	8399
Mbuti	Armenia_EIA	West/CentralAsia	UkrBA_Zrubna	UkrFBA/EIA_Vysotska_Early	-0.00105594	0.00188911	-0.558962	0.576187	12512
Mbuti	China_WLR_LN	EastAsia	UkrBA_Zrubna	UkrFBA/EIA_Vysotska_Early	-0.00124335	0.00222558	-0.558661	0.576393	12148
Mbuti	Vietnam_LN	EastAsia	UkrBA_Zrubna	UkrFBA/EIA_Vysotska_Early	-0.00202618	0.00364232	-0.55629	0.578013	4812
Mbuti	Hungary_IA_LaTene	Europe_IA	UkrBA_Zrubna	UkrFBA/EIA_Vysotska_Early	-0.00078822	0.00147255	-0.535276	0.592459	14529
Mbuti	Armenia_Lchashen_LBA	West/CentralAsia	UkrBA_Zrubna	UkrFBA/EIA_Vysotska_Early	-0.000866572	0.00163357	-0.530478	0.59578	13683
Mbuti	UkrEIA_Scythian_LeftDnipro_IllThr	Ukraine_EIA	UkrBA_Zrubna	UkrFBA/EIA_Vysotska_Early	-0.00164996	0.00311829	-0.529125	0.596719	9230
Mbuti	Ukraine_Yamnaya	Ukraine_LNBA	UkrBA_Zrubna	UkrFBA/EIA_Vysotska_Early	-0.00121721	0.0023585	-0.516095	0.605788	11399
Mbuti	Italy_Medieval	Europe_MA	UkrBA_Zrubna	UkrFBA/EIA_Vysotska_Early	-0.000983567	0.00198465	-0.495587	0.620186	14128
Mbuti	Hungary_C	Europe_EF	UkrBA_Zrubna	UkrFBA/EIA_Vysotska_Early	-0.000852683	0.00175751	-0.485165	0.627559	13841
Mbuti	Ingria_IA	Europe_IA	UkrBA_Zrubna	UkrFBA/EIA_Vysotska_Early	-0.00134126	0.00281942	-0.475722	0.634272	7844
Mbuti	Mongolia_Selenge_XiongnuMedieval	EastAsia	UkrBA_Zrubna	UkrFBA/EIA_Vysotska_Early	-0.00113942	0.00242294	-0.470266	0.638165	11263
Mbuti	UkrEIA_Scythian_RightDnipro_IllThr	Ukraine_EIA	UkrBA_Zrubna	UkrFBA/EIA_Vysotska_Early	-0.00096866	0.00206744	-0.468532	0.639404	14311
Mbuti	Ukraine_BA	Ukraine_LNBA	UkrBA_Zrubna	UkrFBA/EIA_Vysotska_Early	-0.00208907	0.00453708	-0.460445	0.645197	3630
Mbuti	Armenia_UrartianEmpire	West/CentralAsia	UkrBA_Zrubna	UkrFBA/EIA_Vysotska_Early	-0.000968535	0.0021647	-0.447423	0.65457	11452
Mbuti	Mongolia_LBA_Ulaanzukh_2	EastAsia	UkrBA_Zrubna	UkrFBA/EIA_Vysotska_Early	-0.00094865	0.0021351	-0.444312	0.656817	11837
Mbuti	China_Xinjiang_Junmachanyilian_Historical	EastAsia	UkrBA_Zrubna	UkrFBA/EIA_Vysotska_Early	-0.00114659	0.00259038	-0.442634	0.658031	10593
Mbuti	Ukraine_Medieval	Ukraine_MA	UkrBA_Zrubna	UkrFBA/EIA_Vysotska_Early	-0.00109624	0.00248111	-0.441836	0.658608	13303
Mbuti	Sweden_Megalithic	Europe_EF	UkrBA_Zrubna	UkrFBA/EIA_Vysotska_Early	-0.000791394	0.00184429	-0.429105	0.667847	15121
Mbuti	Zevakinskiy_LBA	WesternSteppe_MLBA	UkrBA_Zrubna	UkrFBA/EIA_Vysotska_Early	-0.000747984	0.00179145	-0.417529	0.676291	13308
Mbuti	Ukraine_Eneolithic	Ukraine_LNBA	UkrBA_Zrubna	UkrFBA/EIA_Vysotska_Early	-0.000890003	0.00217586	-0.409036	0.682514	11470
Mbuti	Russia_Sargat_IA	WesternSteppe_IA	UkrBA_Zrubna	UkrFBA/EIA_Vysotska_Early	-0.0006323	0.00155328	-0.407075	0.683953	14857
Mbuti	Central_MN	Europe_EF	UkrBA_Zrubna	UkrFBA/EIA_Vysotska_Early	-0.000743245	0.00187116	-0.39721	0.691213	14643
Mbuti	Mongolia_Bulgan_Xiongnu	EastAsia	UkrBA_Zrubna	UkrFBA/EIA_Vysotska_Early	-0.000771546	0.00214517	-0.359667	0.719096	13042
Mbuti	UkrEIA_Scythian_SivDon_Nom_2	Ukraine_EIA	UkrBA_Zrubna	UkrFBA/EIA_Vysotska_Early	-0.000880196	0.00254895	-0.345317	0.729856	10296
Mbuti	Poland_BKG	Europe_EF	UkrBA_Zrubna	UkrFBA/EIA_Vysotska_Early	-0.000571809	0.0016672	-0.342975	0.731617	15142
Mbuti	Germany_Lech_EBA	Europe_LNBA	UkrBA_Zrubna	UkrFBA/EIA_Vysotska_Early	-0.000566613	0.00165552	-0.342256	0.732158	14119
Mbuti	Kyrgyzstan_Saka_IA	WesternSteppe_IA	UkrBA_Zrubna	UkrFBA/EIA_Vysotska_Early	-0.000662236	0.00203713	-0.325083	0.745118	12678
Mbuti	Ukraine_GlobularAmphora	Ukraine_EF	UkrBA_Zrubna	UkrFBA/EIA_Vysotska_Early	-0.000523187	0.00196384	-0.26641	0.789924	13499
Mbuti	UkrMA_Nogai_3	Ukraine_MA	UkrBA_Zrubna	UkrFBA/EIA_Vysotska_Early	-0.000680856	0.00277308	-0.245523	0.806051	9608
Mbuti	Iron_Gates_HG	EuropeHG_WHG	UkrBA_Zrubna	UkrFBA/EIA_Vysotska_Early	-0.000378953	0.00156649	-0.241912	0.808848	15033
Mbuti	Russia_LenaRiver_N	Siberia	UkrBA_Zrubna	UkrFBA/EIA_Vysotska_Early	-0.000448621	0.001903	-0.235744	0.813631	15139
Mbuti	UkrEIA_Scythian_SivDon_NomEl_3	Ukraine_EIA	UkrBA_Zrubna	UkrFBA/EIA_Vysotska_Early	-0.000710657	0.003063	-0.232013	0.816528	7710
Mbuti	Natufian	Levant/Anatolia_EF	UkrBA_Zrubna	UkrFBA/EIA_Vysotska_Early	-0.000659848	0.00301119	-0.219132	0.826547	7186
Mbuti	UkrEIA_?	Ukraine_EIA	UkrBA_Zrubna	UkrFBA/EIA_Vysotska_Early	-0.000701944	0.00341865	-0.205328	0.837316	6945
Mbuti	Iberia_EN	Europe_EF	UkrBA_Zrubna	UkrFBA/EIA_Vysotska_Early	-0.000391992	0.00194044	-0.202011	0.839908	13340
Mbuti	China_Miaozigou_MN	EastAsia	UkrBA_Zrubna	UkrFBA/EIA_Vysotska_Early	-0.000824873	0.00425322	-0.193941	0.846222	3940
Mbuti	Kazakhstan_Birlik_Tasmola_EIA	WesternSteppe_IA	UkrBA_Zrubna	UkrFBA/EIA_Vysotska_Early	-0.000412541	0.00220818	-0.186824	0.851799	12625
Mbuti	Italy_Mesolithic	EuropeHG_WHG	UkrBA_Zrubna	UkrFBA/EIA_Vysotska_Early	-0.000351489	0.00192424	-0.182664	0.855062	15055
Mbuti	Dali_MLBA	WesternSteppe_MLBA	UkrBA_Zrubna	UkrFBA/EIA_Vysotska_Early	-0.000391984	0.00222633	-0.176067	0.860241	12171
Mbuti	Iberia_MN	Europe_EF	UkrBA_Zrubna	UkrFBA/EIA_Vysotska_Early	-0.000348522	0.00199657	-0.17456	0.861425	12553
Mbuti	UkrEIA_Antiquity_Greeks?_2	Ukraine_EIA	UkrBA_Zrubna	UkrFBA/EIA_Vysotska_Early	-0.000565725	0.0033655	-0.168096	0.866508	7402
Mbuti	China_SEastAsia_Coastal_LN	EastAsia	UkrBA_Zrubna	UkrFBA/EIA_Vysotska_Early	-0.000477482	0.00292851	-0.163046	0.870482	7653
Mbuti	UkrFBA/EIA_Cimmerian	Ukraine_LNBA	UkrBA_Zrubna	UkrFBA/EIA_Vysotska_Early	-0.000501002	0.00345321	-0.145083	0.884645	6487
Mbuti	Czech_IA_Hallstatt	Europe_IA	UkrBA_Zrubna	UkrFBA/EIA_Vysotska_Early	-0.00026722	0.00206329	-0.129512	0.896953	12013
Mbuti	Italy_N	Europe_EF	UkrBA_Zrubna	UkrFBA/EIA_Vysotska_Early	-0.000160667	0.0015662	-0.102584	0.918293	15060
Mbuti	Hungary_Transtisza_LAvar	Europe_IA	UkrBA_Zrubna	UkrFBA/EIA_Vysotska_Early	-0.000175788	0.00199446	-0.0881381	0.929767	12681
Mbuti	Russia_Siberia_Lena_EBA	Siberia	UkrBA_Zrubna	UkrFBA/EIA_Vysotska_Early	-0.000134813	0.00176373	-0.0764364	0.939072	14516
Mbuti	Vietnam_BA_DongSonCulture	EastAsia	UkrBA_Zrubna	UkrFBA/EIA_Vysotska_Early	-0.000290599	0.00408064	-0.0712141	0.943227	3943
Mbuti	China_Xinjiang_Kuokesuxi_EIA	EastAsia	UkrBA_Zrubna	UkrFBA/EIA_Vysotska_Early	-7.28113e-05	0.00190398	-0.0382416	0.969495	13448
Mbuti	LBK_EN	Europe_EF	UkrBA_Zrubna	UkrFBA/EIA_Vysotska_Early	-4.98831e-05	0.00148541	-0.0335821	0.97321	15143
Mbuti	Russia_Steppe_Catacomb	WesternSteppe_MLBA	UkrBA_Zrubna	UkrFBA/EIA_Vysotska_Early	-5.92909e-05	0.00225375	-0.0263076	0.979012	11244
Mbuti	Slovakia_LIA_LaTene	Europe_IA	UkrBA_Zrubna	UkrFBA/EIA_Vysotska_Early	4.81102e-06	0.00189335	0.00254101	0.997973	12991
Mbuti	Romania_BA_Arman	Europe_LNBA	UkrBA_Zrubna	UkrFBA/EIA_Vysotska_Early	8.48296e-06	0.0020216	0.00419617	0.996652	11648
Mbuti	Bustan_BA	West/CentralAsia	UkrBA_Zrubna	UkrFBA/EIA_Vysotska_Early	2.49238e-05	0.00215344	0.0115739	0.990766	11368
Mbuti	UkrEIA_Scythian_SivDon_NomEl_2	Ukraine_EIA	UkrBA_Zrubna	UkrFBA/EIA_Vysotska_Early	0.000158085	0.00594785	0.0265785	0.978796	1845
Mbuti	Czech_Bohemia_Rivnac_N	Europe_EF	UkrBA_Zrubna	UkrFBA/EIA_Vysotska_Early	6.65542e-05	0.001852	0.0359364	0.971333	13335
Mbuti	HungarianScythian	Europe_IA	UkrBA_Zrubna	UkrFBA/EIA_Vysotska_Early	9.8112e-05	0.00195259	0.0502471	0.959925	14142
Mbuti	Czech_Bohemia_GlobularAmphorae_N	Europe_EF	UkrBA_Zrubna	UkrFBA/EIA_Vysotska_Early	0.000125095	0.00213782	0.0585155	0.953338	12657
Mbuti	Samara_Eneolithic	WesternSteppe_N	UkrBA_Zrubna	UkrFBA/EIA_Vysotska_Early	0.000207495	0.00253731	0.0817776	0.934824	9940
Mbuti	Ukraine_BellBeaker	Ukraine_LNBA	UkrBA_Zrubna	UkrFBA/EIA_Vysotska_Early	0.00045571	0.00495198	0.0920258	0.926678	3383
Mbuti	Czech_N	Europe_EF	UkrBA_Zrubna	UkrFBA/EIA_Vysotska_Early	0.000187189	0.0018164	0.103055	0.917919	14090
Mbuti	Iberia_Chl	Europe_EF	UkrBA_Zrubna	UkrFBA/EIA_Vysotska_Early	0.000171638	0.00160374	0.107024	0.91477	15149
Mbuti	Iraq_PPNA	West/CentralAsia	UkrBA_Zrubna	UkrFBA/EIA_Vysotska_Early	0.000394646	0.00341869	0.115438	0.908098	6282
Mbuti	Sweden_Gotland_Hemmor_PittedWare_BattleAxe	EuropeHG_SHG	UkrBA_Zrubna	UkrFBA/EIA_Vysotska_Early	0.000283257	0.00207257	0.136669	0.891292	14195
Mbuti	Hungary_EN	Europe_EF	UkrBA_Zrubna	UkrFBA/EIA_Vysotska_Early	0.000265778	0.0016946	0.156838	0.875372	13681
Mbuti	Estonia_MA	Europe_MA	UkrBA_Zrubna	UkrFBA/EIA_Vysotska_Early	0.000488508	0.00252603	0.19339	0.846654	10457
Mbuti	UkrIA_Chernyakhiv_3	Ukraine_IA	UkrBA_Zrubna	UkrFBA/EIA_Vysotska_Early	0.0007463	0.00363972	0.205043	0.837538	5946
Mbuti	Hungary_DanubeTisza_LSarmation_EHun	Europe_IA	UkrBA_Zrubna	UkrFBA/EIA_Vysotska_Early	0.00042867	0.00171736	0.249609	0.802889	15016
Mbuti	Switzerland_LN	Europe_EF	UkrBA_Zrubna	UkrFBA/EIA_Vysotska_Early	0.000416126	0.0015818	0.263071	0.792496	14379
Mbuti	Czech_Bohemia_FunnelBeaker_N	Europe_EF	UkrBA_Zrubna	UkrFBA/EIA_Vysotska_Early	0.000513921	0.00193915	0.265024	0.790991	13520
Mbuti	Poland_Viking	Europe_IA	UkrBA_Zrubna	UkrFBA/EIA_Vysotska_Early	0.000578851	0.00185999	0.311213	0.755639	14893
Mbuti	Italy_C	Europe_EF	UkrBA_Zrubna	UkrFBA/EIA_Vysotska_Early	0.000662652	0.00191415	0.346186	0.729203	15028
Mbuti	Romania_C_Bodrogkeresztur	Europe_EF	UkrBA_Zrubna	UkrFBA/EIA_Vysotska_Early	0.00056141	0.00143345	0.391651	0.695316	14974
Mbuti	Mongolia_Sukhbaatar_XiongnuLateMedieval	EastAsia	UkrBA_Zrubna	UkrFBA/EIA_Vysotska_Early	0.000891325	0.00209744	0.424959	0.670867	13206
Mbuti	Switzerland_EBA_1	Europe_EF	UkrBA_Zrubna	UkrFBA/EIA_Vysotska_Early	0.00104749	0.00212157	0.493735	0.621493	11286
Mbuti	Russia_Caucasus_Maikop_Novosvobodnaya	West/CentralAsia	UkrBA_Zrubna	UkrFBA/EIA_Vysotska_Early	0.00142535	0.0024051	0.592636	0.553425	10553
Mbuti	UkrMA_WhiteCroat_Slavs	Ukraine_MA	UkrBA_Zrubna	UkrFBA/EIA_Vysotska_Early	0.00169326	0.00273311	0.619536	0.535563	10655
Mbuti	Estonia_CWC	Europe_LNBA	UkrBA_Zrubna	UkrFBA/EIA_Vysotska_Early	0.00140574	0.00181128	0.776105	0.437687	14763
Mbuti	Ukraine_Scythian	Ukraine_EIA	UkrBA_Zrubna	UkrFBA/EIA_Vysotska_Early	0.00194718	0.00240186	0.810697	0.41754	12379
Mbuti	UkrFBA/EIA_Lusatian	Ukraine_LNBA	UkrBA_Zrubna	UkrFBA/EIA_Vysotska_Early	0.00169806	0.00207999	0.816382	0.414282	14465
Mbuti	UkrEMA_Saltiv_Bulgars_2	Ukraine_MA	UkrBA_Zrubna	UkrFBA/EIA_Vysotska_Early	0.00348471	0.00370409	0.940773	0.346821	5560
Mbuti	Anatolia_N	Levant/Anatolia_EF	UkrBA_Zrubna	UkrFBA/EIA_Vysotska_Early	0.00141642	0.00149893	0.944955	0.344682	14974
Mbuti	Sweden_Mesolithic	EuropeHG_SHG	UkrBA_Zrubna	UkrFBA/EIA_Vysotska_Early	0.00250017	0.00208846	1.19714	0.231254	15149
Mbuti	SaltovoMayaki	WesternSteppe_MA	UkrBA_Zrubna	UkrFBA/EIA_Vysotska_Early	0.0113017	0.0073288	1.5421	0.123049	1377
Mbuti	Levant_N	Levant/Anatolia_EF	UkrBA_Zrubna	UkrFBA/EIA_Vysotska_Early	0.00366271	0.00223829	1.63639	0.101759	11098
Mbuti	Italy_C_BA	Europe_EF	UkrBA_Zrubna	UkrFBA/EIA_Vysotska_Early	0.00343157	0.0020631	1.66331	0.096251	13496
Mbuti	China_Xinjiang_Wutulan_IA	EastAsia	UkrBA_Zrubna	UkrFBA/EIA_Vysotska_Early	0.00437042	0.0025732	1.69844	0.0894246	8951
Mbuti	Ukraine_Neolithic_2	Ukraine_EHG	UkrBA_Zrubna	UkrFBA/EIA_Vysotska_Early	0.0112272	0.00531533	2.11223	0.034667	2429
Mbuti	UkrEIA_Scythian_SivDon_Nom_2	Ukraine_EIA	UkrFBA/EIA_Vysotska_Early	UkrFBA_Bilozerska_Pre-Cimmerian	-0.00213809	0.00102958	-2.07666	0.0378333	69016
Mbuti	Iron_Gates_HG	EuropeHG_WHG	UkrFBA/EIA_Vysotska_Early	UkrFBA_Bilozerska_Pre-Cimmerian	-0.00137136	0.000662781	-2.06911	0.0385361	102855
Mbuti	Sweden_Mesolithic	EuropeHG_SHG	UkrFBA/EIA_Vysotska_Early	UkrFBA_Bilozerska_Pre-Cimmerian	-0.00178953	0.000870485	-2.05579	0.0398032	103546
Mbuti	UkrEIA_Antiquity_Greeks?_1	Ukraine_EIA	UkrFBA/EIA_Vysotska_Early	UkrFBA_Bilozerska_Pre-Cimmerian	-0.00232315	0.00118972	-1.95268	0.0508572	61659
Mbuti	Switzerland_EBA_1	Europe_EF	UkrFBA/EIA_Vysotska_Early	UkrFBA_Bilozerska_Pre-Cimmerian	-0.00145163	0.000811857	-1.78804	0.0737702	80129
Mbuti	Italy_C	Europe_EF	UkrFBA/EIA_Vysotska_Early	UkrFBA_Bilozerska_Pre-Cimmerian	-0.00130198	0.000777397	-1.67479	0.0939752	102723
Mbuti	Czech_Bohemia_Jordanow_N	Europe_EF	UkrFBA/EIA_Vysotska_Early	UkrFBA_Bilozerska_Pre-Cimmerian	-0.0011717	0.000819581	-1.42963	0.152822	88908
Mbuti	WHG	EuropeHG_WHG	UkrFBA/EIA_Vysotska_Early	UkrFBA_Bilozerska_Pre-Cimmerian	-0.000980614	0.000752528	-1.30309	0.192543	102762
Mbuti	Iberia_EN	Europe_EF	UkrFBA/EIA_Vysotska_Early	UkrFBA_Bilozerska_Pre-Cimmerian	-0.00106077	0.000816102	-1.2998	0.193671	92877
Mbuti	Switzerland_LN	Europe_EF	UkrFBA/EIA_Vysotska_Early	UkrFBA_Bilozerska_Pre-Cimmerian	-0.000819583	0.000651429	-1.25813	0.208345	98915
Mbuti	Greenland_LateNorse	Europe_IA	UkrFBA/EIA_Vysotska_Early	UkrFBA_Bilozerska_Pre-Cimmerian	-0.00111238	0.00089549	-1.2422	0.214161	102770
Mbuti	LBK_EN	Europe_EF	UkrFBA/EIA_Vysotska_Early	UkrFBA_Bilozerska_Pre-Cimmerian	-0.000782	0.000642052	-1.21797	0.223236	103509
Mbuti	Czech_Bohemia_FunnelBeaker_N	Europe_EF	UkrFBA/EIA_Vysotska_Early	UkrFBA_Bilozerska_Pre-Cimmerian	-0.000709622	0.000766188	-0.926172	0.354356	93411
Mbuti	UkrMA_Nogai_2	Ukraine_MA	UkrFBA/EIA_Vysotska_Early	UkrFBA_Bilozerska_Pre-Cimmerian	-0.000793982	0.000860883	-0.922288	0.356379	89274
Mbuti	Romania_BA_Arman	Europe_LNBA	UkrFBA/EIA_Vysotska_Early	UkrFBA_Bilozerska_Pre-Cimmerian	-0.000736876	0.000819916	-0.898721	0.368801	81766
Mbuti	Czech_Bohemia_GlobularAmphorae_N	Europe_EF	UkrFBA/EIA_Vysotska_Early	UkrFBA_Bilozerska_Pre-Cimmerian	-0.000720505	0.000807384	-0.892394	0.372182	88335
Mbuti	Levant_N	Levant/Anatolia_EF	UkrFBA/EIA_Vysotska_Early	UkrFBA_Bilozerska_Pre-Cimmerian	-0.000774281	0.000870609	-0.889355	0.373812	77041
Mbuti	Poland_BKG	Europe_EF	UkrFBA/EIA_Vysotska_Early	UkrFBA_Bilozerska_Pre-Cimmerian	-0.000588653	0.000675496	-0.871438	0.383515	103499
Mbuti	Ukraine_Neolithic_2	Ukraine_EHG	UkrFBA/EIA_Vysotska_Early	UkrFBA_Bilozerska_Pre-Cimmerian	-0.00175687	0.00205433	-0.855203	0.392439	17479
Mbuti	Italy_C_BA	Europe_EF	UkrFBA/EIA_Vysotska_Early	UkrFBA_Bilozerska_Pre-Cimmerian	-0.000702978	0.000852396	-0.824708	0.409537	91140
Mbuti	Italy_Mesolithic	EuropeHG_WHG	UkrFBA/EIA_Vysotska_Early	UkrFBA_Bilozerska_Pre-Cimmerian	-0.00065404	0.000828474	-0.78945	0.429849	102865
Mbuti	Hungary_EN	Europe_EF	UkrFBA/EIA_Vysotska_Early	UkrFBA_Bilozerska_Pre-Cimmerian	-0.000510838	0.000686308	-0.744328	0.456678	94714
Mbuti	Iberia_Chl	Europe_EF	UkrFBA/EIA_Vysotska_Early	UkrFBA_Bilozerska_Pre-Cimmerian	-0.000476894	0.000654427	-0.72872	0.466173	103542
Mbuti	Sweden_Gotland_Vasterbjers_PittedWare_BattleAxe	EuropeHG_SHG	UkrFBA/EIA_Vysotska_Early	UkrFBA_Bilozerska_Pre-Cimmerian	-0.000517743	0.00071613	-0.722974	0.469696	103542
Mbuti	Lithuania_HG_M	EuropeHG_WHG	UkrFBA/EIA_Vysotska_Early	UkrFBA_Bilozerska_Pre-Cimmerian	-0.000535095	0.000743054	-0.720128	0.471446	98631
Mbuti	Iberia_MN	Europe_EF	UkrFBA/EIA_Vysotska_Early	UkrFBA_Bilozerska_Pre-Cimmerian	-0.000548146	0.000789969	-0.693884	0.487755	88480
Mbuti	Sweden_Megalithic	Europe_EF	UkrFBA/EIA_Vysotska_Early	UkrFBA_Bilozerska_Pre-Cimmerian	-0.00048608	0.000718804	-0.676234	0.498892	103341
Mbuti	Latvia_HG_M	EuropeHG_WHG	UkrFBA/EIA_Vysotska_Early	UkrFBA_Bilozerska_Pre-Cimmerian	-0.000476362	0.000707658	-0.673153	0.50085	103394
Mbuti	UkrEM_Cossack_Slavs	Ukraine_MA	UkrFBA/EIA_Vysotska_Early	UkrFBA_Bilozerska_Pre-Cimmerian	-0.000775735	0.00116691	-0.664776	0.506194	57920
Mbuti	Anatolia_N	Levant/Anatolia_EF	UkrFBA/EIA_Vysotska_Early	UkrFBA_Bilozerska_Pre-Cimmerian	-0.000364769	0.00059593	-0.612101	0.540471	102524
Mbuti	UkrEIA_Scythian_RightDnipro_IllThr_2	Ukraine_EIA	UkrFBA/EIA_Vysotska_Early	UkrFBA_Bilozerska_Pre-Cimmerian	-0.000634523	0.00104118	-0.60943	0.54224	67844
Mbuti	UkrIA_Chernyakhiv_2	Ukraine_IA	UkrFBA/EIA_Vysotska_Early	UkrFBA_Bilozerska_Pre-Cimmerian	-0.000459452	0.000797823	-0.575883	0.564695	97976
Mbuti	China_Miaozigou_MN	EastAsia	UkrFBA/EIA_Vysotska_Early	UkrFBA_Bilozerska_Pre-Cimmerian	-0.000932733	0.00163048	-0.572062	0.56728	27272
Mbuti	Mongolia_Sukhbaatar_XiongnuLateMedieval	EastAsia	UkrFBA/EIA_Vysotska_Early	UkrFBA_Bilozerska_Pre-Cimmerian	-0.000490154	0.000876906	-0.558958	0.57619	90972
Mbuti	Ukraine_BellBeaker	Ukraine_LNBA	UkrFBA/EIA_Vysotska_Early	UkrFBA_Bilozerska_Pre-Cimmerian	-0.00105829	0.00190647	-0.555105	0.578823	22619
Mbuti	Ukraine_GlobularAmphora	Ukraine_EF	UkrFBA/EIA_Vysotska_Early	UkrFBA_Bilozerska_Pre-Cimmerian	-0.000424321	0.00076546	-0.554334	0.57935	93630
Mbuti	Ukraine_Scythian	Ukraine_EIA	UkrFBA/EIA_Vysotska_Early	UkrFBA_Bilozerska_Pre-Cimmerian	-0.000509759	0.000919867	-0.554166	0.579466	84340
Mbuti	Ukraine_BA	Ukraine_LNBA	UkrFBA/EIA_Vysotska_Early	UkrFBA_Bilozerska_Pre-Cimmerian	-0.000911307	0.00176232	-0.517106	0.605082	21756
Mbuti	Remedello	Europe_EF	UkrFBA/EIA_Vysotska_Early	UkrFBA_Bilozerska_Pre-Cimmerian	-0.000507387	0.00104069	-0.487551	0.625868	65395
Mbuti	Poland_GlobularAmphora	Europe_EF	UkrFBA/EIA_Vysotska_Early	UkrFBA_Bilozerska_Pre-Cimmerian	-0.00026206	0.000592168	-0.442543	0.658096	103536
Mbuti	Ukraine_Trypillia	Ukraine_EF	UkrFBA/EIA_Vysotska_Early	UkrFBA_Bilozerska_Pre-Cimmerian	-0.000276341	0.000625619	-0.441709	0.6587	103545
Mbuti	Czech_N	Europe_EF	UkrFBA/EIA_Vysotska_Early	UkrFBA_Bilozerska_Pre-Cimmerian	-0.00030079	0.00070394	-0.427295	0.669165	97327
Mbuti	UkrEIA_Scythian_RightDnipro_IllThr	Ukraine_EIA	UkrFBA/EIA_Vysotska_Early	UkrFBA_Bilozerska_Pre-Cimmerian	-0.000355699	0.00083443	-0.426278	0.669905	98140
Mbuti	Italy_N	Europe_EF	UkrFBA/EIA_Vysotska_Early	UkrFBA_Bilozerska_Pre-Cimmerian	-0.00025342	0.000661765	-0.382945	0.70176	102945
Mbuti	Central_MN	Europe_EF	UkrFBA/EIA_Vysotska_Early	UkrFBA_Bilozerska_Pre-Cimmerian	-0.000264342	0.000774824	-0.341163	0.732981	100827
Mbuti	SHG	EuropeHG_SHG	UkrFBA/EIA_Vysotska_Early	UkrFBA_Bilozerska_Pre-Cimmerian	-0.000254427	0.000771632	-0.329726	0.741607	93641
Mbuti	Vietnam_BA_DongSonCulture	EastAsia	UkrFBA/EIA_Vysotska_Early	UkrFBA_Bilozerska_Pre-Cimmerian	-0.000459085	0.00160057	-0.286826	0.774246	24475
Mbuti	Slovakia_LIA_LaTene	Europe_IA	UkrFBA/EIA_Vysotska_Early	UkrFBA_Bilozerska_Pre-Cimmerian	-0.000215398	0.000762618	-0.282446	0.777601	90949
Mbuti	Czech_C_Baalberge	Europe_EF	UkrFBA/EIA_Vysotska_Early	UkrFBA_Bilozerska_Pre-Cimmerian	-0.00014233	0.000633585	-0.224642	0.822258	100699
Mbuti	Levant_BA	Levant/Anatolia_EF	UkrFBA/EIA_Vysotska_Early	UkrFBA_Bilozerska_Pre-Cimmerian	-0.000175782	0.000801472	-0.219324	0.826398	79565
Mbuti	Iraq_PPNA	West/CentralAsia	UkrFBA/EIA_Vysotska_Early	UkrFBA_Bilozerska_Pre-Cimmerian	-0.000275069	0.0013572	-0.202673	0.83939	41126
Mbuti	Hungary_C	Europe_EF	UkrFBA/EIA_Vysotska_Early	UkrFBA_Bilozerska_Pre-Cimmerian	-0.000148226	0.000753104	-0.19682	0.843968	96062
Mbuti	Hungary_IA_LaTene	Europe_IA	UkrFBA/EIA_Vysotska_Early	UkrFBA_Bilozerska_Pre-Cimmerian	-0.000123301	0.000629121	-0.195989	0.844619	99887
Mbuti	UkrEIA_Scythian_SivDon_NomEl_2	Ukraine_EIA	UkrFBA/EIA_Vysotska_Early	UkrFBA_Bilozerska_Pre-Cimmerian	-0.000295334	0.00253825	-0.116353	0.907372	11851
Mbuti	Petrovka	WesternSteppe_MLBA	UkrFBA/EIA_Vysotska_Early	UkrFBA_Bilozerska_Pre-Cimmerian	-0.000190805	0.00165311	-0.115422	0.90811	28898
Mbuti	Slovenia_EIA	Europe_IA	UkrFBA/EIA_Vysotska_Early	UkrFBA_Bilozerska_Pre-Cimmerian	-7.18616e-05	0.00063458	-0.113243	0.909838	98894
Mbuti	UkrEMA_Saltiv_Alans_2	Ukraine_MA	UkrFBA/EIA_Vysotska_Early	UkrFBA_Bilozerska_Pre-Cimmerian	-8.81431e-05	0.000973826	-0.0905122	0.92788	78786
Mbuti	Sweden_Mgl	Europe_LNBA	UkrFBA/EIA_Vysotska_Early	UkrFBA_Bilozerska_Pre-Cimmerian	-3.38591e-05	0.000881985	-0.0383896	0.969377	81219
Mbuti	Hungary_EIA_Prescythian_Mezocsat	Europe_IA	UkrFBA/EIA_Vysotska_Early	UkrFBA_Bilozerska_Pre-Cimmerian	-2.26447e-05	0.000744815	-0.0304031	0.975746	89425
Mbuti	Hungary_BA	Europe_LNBA	UkrFBA/EIA_Vysotska_Early	UkrFBA_Bilozerska_Pre-Cimmerian	-1.13966e-05	0.00073816	-0.0154392	0.987682	97582
Mbuti	Serbia_Mokrin_EBA_Maros	Europe_LNBA	UkrFBA/EIA_Vysotska_Early	UkrFBA_Bilozerska_Pre-Cimmerian	5.14601e-06	0.000588059	0.00875083	0.993018	103547
Mbuti	Hungary_EBA_BellBeaker	Europe_LNBA	UkrFBA/EIA_Vysotska_Early	UkrFBA_Bilozerska_Pre-Cimmerian	1.07045e-05	0.000650899	0.0164456	0.986879	98632
Mbuti	Armenia_UrartianEmpire	West/CentralAsia	UkrFBA/EIA_Vysotska_Early	UkrFBA_Bilozerska_Pre-Cimmerian	1.83475e-05	0.000920869	0.0199242	0.984104	80468
Mbuti	Estonia_MA	Europe_MA	UkrFBA/EIA_Vysotska_Early	UkrFBA_Bilozerska_Pre-Cimmerian	2.29088e-05	0.00100646	0.0227617	0.98184	68569
Mbuti	UkrEIA_Scythian_SivDon_NomEl_3	Ukraine_EIA	UkrFBA/EIA_Vysotska_Early	UkrFBA_Bilozerska_Pre-Cimmerian	4.5782e-05	0.00130529	0.0350741	0.972021	52028
Mbuti	UkrEIA_ThracianHallstatt_2	Ukraine_EIA	UkrFBA/EIA_Vysotska_Early	UkrFBA_Bilozerska_Pre-Cimmerian	4.20239e-05	0.00108694	0.0386627	0.969159	76015
Mbuti	Hungary_MidLateAvar	Europe_IA	UkrFBA/EIA_Vysotska_Early	UkrFBA_Bilozerska_Pre-Cimmerian	3.0965e-05	0.000642481	0.048196	0.96156	103477
Mbuti	Faroes_EarlyModern	Europe_MA	UkrFBA/EIA_Vysotska_Early	UkrFBA_Bilozerska_Pre-Cimmerian	3.20768e-05	0.000613154	0.0523143	0.958278	103505
Mbuti	Czech_Bohemia_Rivnac_N	Europe_EF	UkrFBA/EIA_Vysotska_Early	UkrFBA_Bilozerska_Pre-Cimmerian	3.98401e-05	0.00074848	0.0532281	0.95755	92906
Mbuti	Iran_ChL	West/CentralAsia	UkrFBA/EIA_Vysotska_Early	UkrFBA_Bilozerska_Pre-Cimmerian	5.70682e-05	0.000747099	0.0763864	0.939112	92920
Mbuti	UkrEMA_Saltiv_Bulgars_2	Ukraine_MA	UkrFBA/EIA_Vysotska_Early	UkrFBA_Bilozerska_Pre-Cimmerian	0.000118011	0.00143314	0.0823443	0.934373	37426
Mbuti	Scotland_Viking	Europe_IA	UkrFBA/EIA_Vysotska_Early	UkrFBA_Bilozerska_Pre-Cimmerian	6.94417e-05	0.000746412	0.093034	0.925877	99864
Mbuti	UkrFBA/EIA_Lusatian	Ukraine_LNBA	UkrFBA/EIA_Vysotska_Early	UkrFBA_Bilozerska_Pre-Cimmerian	9.41551e-05	0.000819949	0.11483	0.90858	98906
Mbuti	Latvia_BA	Europe_LNBA	UkrFBA/EIA_Vysotska_Early	UkrFBA_Bilozerska_Pre-Cimmerian	7.88883e-05	0.000686544	0.114906	0.908519	96861
Mbuti	Romania_C_Bodrogkeresztur	Europe_EF	UkrFBA/EIA_Vysotska_Early	UkrFBA_Bilozerska_Pre-Cimmerian	7.09909e-05	0.000607991	0.116763	0.907048	102404
Mbuti	Hungary_DanubeTisza_LSarmation_EHun	Europe_IA	UkrFBA/EIA_Vysotska_Early	UkrFBA_Bilozerska_Pre-Cimmerian	8.69352e-05	0.000718493	0.120997	0.903694	102649
Mbuti	Norway_Medieval	Europe_MA	UkrFBA/EIA_Vysotska_Early	UkrFBA_Bilozerska_Pre-Cimmerian	0.000118379	0.000864875	0.136874	0.89113	103012
Mbuti	UkrEIA_ThracianHallstatt	Ukraine_EIA	UkrFBA/EIA_Vysotska_Early	UkrFBA_Bilozerska_Pre-Cimmerian	0.000126857	0.000845514	0.150036	0.880736	92547
Mbuti	Ukraine_Medieval	Ukraine_MA	UkrFBA/EIA_Vysotska_Early	UkrFBA_Bilozerska_Pre-Cimmerian	0.000142813	0.000894409	0.159673	0.873139	90542
Mbuti	UkrFBA/EIA_Cimmerian	Ukraine_LNBA	UkrFBA/EIA_Vysotska_Early	UkrFBA_Bilozerska_Pre-Cimmerian	0.000223714	0.00136867	0.163453	0.870162	40230
Mbuti	Slovakia_IA_Vekerzug	Europe_IA	UkrFBA/EIA_Vysotska_Early	UkrFBA_Bilozerska_Pre-Cimmerian	0.000112184	0.000648005	0.173123	0.862555	99198
Mbuti	UkrEIA_?	Ukraine_EIA	UkrFBA/EIA_Vysotska_Early	UkrFBA_Bilozerska_Pre-Cimmerian	0.000238896	0.00130624	0.182889	0.854885	46801
Mbuti	Moldova_Cimmerian	WesternSteppe_IA	UkrFBA/EIA_Vysotska_Early	UkrFBA_Bilozerska_Pre-Cimmerian	0.000246862	0.00129654	0.190402	0.848994	50101
Mbuti	Hungary_Transtisza_LSarmation_EHun	Europe_IA	UkrFBA/EIA_Vysotska_Early	UkrFBA_Bilozerska_Pre-Cimmerian	0.000125663	0.000622976	0.201714	0.840141	103461
Mbuti	SaltovoMayaki	WesternSteppe_MA	UkrFBA/EIA_Vysotska_Early	UkrFBA_Bilozerska_Pre-Cimmerian	0.000556599	0.00267287	0.20824	0.835041	9582
Mbuti	Ukraine_Neolithic	Ukraine_EHG	UkrFBA/EIA_Vysotska_Early	UkrFBA_Bilozerska_Pre-Cimmerian	0.000165683	0.000770338	0.215079	0.829706	92560
Mbuti	UkrEIA_Antiquity_Greeks?_2	Ukraine_EIA	UkrFBA/EIA_Vysotska_Early	UkrFBA_Bilozerska_Pre-Cimmerian	0.000274813	0.00127223	0.216009	0.828981	48164
Mbuti	Germany_Tollense_BA	Europe_LNBA	UkrFBA/EIA_Vysotska_Early	UkrFBA_Bilozerska_Pre-Cimmerian	0.000277314	0.00127702	0.217157	0.828086	44736
Mbuti	Ingria_IA	Europe_IA	UkrFBA/EIA_Vysotska_Early	UkrFBA_Bilozerska_Pre-Cimmerian	0.000250265	0.00114562	0.218454	0.827075	50946
Mbuti	Sweden_Gotland_Hemmor_PittedWare_BattleAxe	EuropeHG_SHG	UkrFBA/EIA_Vysotska_Early	UkrFBA_Bilozerska_Pre-Cimmerian	0.000206382	0.00087894	0.234808	0.814358	96504
Mbuti	Armenia_EIA	West/CentralAsia	UkrFBA/EIA_Vysotska_Early	UkrFBA_Bilozerska_Pre-Cimmerian	0.000173701	0.000734626	0.236449	0.813084	87334
Mbuti	Lithuania_BA	Europe_LNBA	UkrFBA/EIA_Vysotska_Early	UkrFBA_Bilozerska_Pre-Cimmerian	0.000324618	0.00118295	0.274415	0.783766	52412
Mbuti	UkrMA_GoldenHorde_Nom	Ukraine_MA	UkrFBA/EIA_Vysotska_Early	UkrFBA_Bilozerska_Pre-Cimmerian	0.000311946	0.00112322	0.277724	0.781224	52916
Mbuti	Romania_N	Europe_EF	UkrFBA/EIA_Vysotska_Early	UkrFBA_Bilozerska_Pre-Cimmerian	0.000275794	0.000985352	0.279894	0.779558	66248
Mbuti	Levänluhta	Europe_IA	UkrFBA/EIA_Vysotska_Early	UkrFBA_Bilozerska_Pre-Cimmerian	0.000307239	0.00109667	0.280157	0.779357	58089
Mbuti	Mongolia_Khovd_MLBAXiongnuLateMedieval	EastAsia	UkrFBA/EIA_Vysotska_Early	UkrFBA_Bilozerska_Pre-Cimmerian	0.00035501	0.00117007	0.303409	0.761578	53148
Mbuti	Poland_Viking	Europe_IA	UkrFBA/EIA_Vysotska_Early	UkrFBA_Bilozerska_Pre-Cimmerian	0.000231525	0.000750108	0.308655	0.757584	101801
Mbuti	Ukraine_Mesolithic	Ukraine_EHG	UkrFBA/EIA_Vysotska_Early	UkrFBA_Bilozerska_Pre-Cimmerian	0.000272742	0.000825333	0.330464	0.74105	86829
Mbuti	Ukraine_Viking	Ukraine_IA	UkrFBA/EIA_Vysotska_Early	UkrFBA_Bilozerska_Pre-Cimmerian	0.000382783	0.00111214	0.344185	0.730707	76033
Mbuti	UkrMA_GoldenHorde_Slav/Nom?	Ukraine_MA	UkrFBA/EIA_Vysotska_Early	UkrFBA_Bilozerska_Pre-Cimmerian	0.000353662	0.000948542	0.372848	0.709262	81901
Mbuti	UkrIA_Chernyakhiv_1	Ukraine_IA	UkrFBA/EIA_Vysotska_Early	UkrFBA_Bilozerska_Pre-Cimmerian	0.000345895	0.000868987	0.398044	0.690598	85559
Mbuti	China_SEastAsia_Coastal_LN	EastAsia	UkrFBA/EIA_Vysotska_Early	UkrFBA_Bilozerska_Pre-Cimmerian	0.000428981	0.00104114	0.412031	0.680317	53923
Mbuti	Germany_SouthernGermany_EBA	Europe_LNBA	UkrFBA/EIA_Vysotska_Early	UkrFBA_Bilozerska_Pre-Cimmerian	0.000325241	0.000771138	0.421767	0.673195	83569
Mbuti	UkrMA_WhiteCroat_Slavs	Ukraine_MA	UkrFBA/EIA_Vysotska_Early	UkrFBA_Bilozerska_Pre-Cimmerian	0.000483626	0.00112745	0.428955	0.667956	72370
Mbuti	UkrIA_Chernyakhiv_3	Ukraine_IA	UkrFBA/EIA_Vysotska_Early	UkrFBA_Bilozerska_Pre-Cimmerian	0.000597354	0.00132922	0.4494	0.653143	42014
Mbuti	Dashti_Kozy_BA	WesternSteppe_MLBA	UkrFBA/EIA_Vysotska_Early	UkrFBA_Bilozerska_Pre-Cimmerian	0.00036069	0.000800713	0.450461	0.652378	87814
Mbuti	Natufian	Levant/Anatolia_EF	UkrFBA/EIA_Vysotska_Early	UkrFBA_Bilozerska_Pre-Cimmerian	0.00055025	0.00118641	0.463794	0.642795	48902
Mbuti	Northern_LNBA	Europe_LNBA	UkrFBA/EIA_Vysotska_Early	UkrFBA_Bilozerska_Pre-Cimmerian	0.000364339	0.000726627	0.501412	0.616081	98840
Mbuti	Armenia_LIA	West/CentralAsia	UkrFBA/EIA_Vysotska_Early	UkrFBA_Bilozerska_Pre-Cimmerian	0.000369613	0.000702253	0.526325	0.598663	91368
Mbuti	Ukraine_Crimea_Pantikapaion	Ukraine_IA	UkrFBA/EIA_Vysotska_Early	UkrFBA_Bilozerska_Pre-Cimmerian	0.000836657	0.00153525	0.544964	0.585778	32512
Mbuti	Estonia_EIA	Europe_IA	UkrFBA/EIA_Vysotska_Early	UkrFBA_Bilozerska_Pre-Cimmerian	0.000521984	0.00095368	0.547337	0.584147	71953
Mbuti	Hungary_MidAvar	Europe_IA	UkrFBA/EIA_Vysotska_Early	UkrFBA_Bilozerska_Pre-Cimmerian	0.000311229	0.000565487	0.550374	0.582063	103547
Mbuti	Mongolia_Arkhangai_XiongnuEarlyMedieval_2	EastAsia	UkrFBA/EIA_Vysotska_Early	UkrFBA_Bilozerska_Pre-Cimmerian	0.000501	0.00090452	0.553885	0.579657	80866
Mbuti	Hungary_Langobard	Europe_IA	UkrFBA/EIA_Vysotska_Early	UkrFBA_Bilozerska_Pre-Cimmerian	0.000333287	0.000581172	0.573474	0.566324	103548
Mbuti	Italy_Medieval_EarlyModern	Europe_MA	UkrFBA/EIA_Vysotska_Early	UkrFBA_Bilozerska_Pre-Cimmerian	0.000330376	0.000566707	0.582975	0.55991	102950
Mbuti	HungarianScythian	Europe_IA	UkrFBA/EIA_Vysotska_Early	UkrFBA_Bilozerska_Pre-Cimmerian	0.000439049	0.000737186	0.595574	0.55146	96139
Mbuti	Italy_Medieval	Europe_MA	UkrFBA/EIA_Vysotska_Early	UkrFBA_Bilozerska_Pre-Cimmerian	0.000481161	0.000806557	0.596562	0.5508	96266
Mbuti	WesternRussiaHG	EuropeHG_EHG	UkrFBA/EIA_Vysotska_Early	UkrFBA_Bilozerska_Pre-Cimmerian	0.000566292	0.000917354	0.617311	0.53703	99502
Mbuti	Denmark_IA	Europe_IA	UkrFBA/EIA_Vysotska_Early	UkrFBA_Bilozerska_Pre-Cimmerian	0.000458437	0.00073115	0.627008	0.530654	103310
Mbuti	Uzbekistan_Bustan_BA	West/CentralAsia	UkrFBA/EIA_Vysotska_Early	UkrFBA_Bilozerska_Pre-Cimmerian	0.000640813	0.000975569	0.656862	0.51127	72499
Mbuti	Russia_Caucasus_Maikop_Novosvobodnaya	West/CentralAsia	UkrFBA/EIA_Vysotska_Early	UkrFBA_Bilozerska_Pre-Cimmerian	0.000623124	0.000930301	0.669808	0.50298	74390
Mbuti	Poland_EBA	Europe_LNBA	UkrFBA/EIA_Vysotska_Early	UkrFBA_Bilozerska_Pre-Cimmerian	0.000497291	0.000741098	0.671019	0.502208	100866
Mbuti	UkrEIA_Scythian_SivDon_NomEl	Ukraine_EIA	UkrFBA/EIA_Vysotska_Early	UkrFBA_Bilozerska_Pre-Cimmerian	0.000551586	0.000811516	0.679698	0.496696	94815
Mbuti	Russia_LenaRiver_N	Siberia	UkrFBA/EIA_Vysotska_Early	UkrFBA_Bilozerska_Pre-Cimmerian	0.000549666	0.000803807	0.683828	0.494084	103472
Mbuti	UkrEIA_LateScythian_Cri_Nom	Ukraine_EIA	UkrFBA/EIA_Vysotska_Early	UkrFBA_Bilozerska_Pre-Cimmerian	0.000788855	0.00115302	0.684162	0.493873	59536
Mbuti	Ireland_Viking	Europe_IA	UkrFBA/EIA_Vysotska_Early	UkrFBA_Bilozerska_Pre-Cimmerian	0.000537508	0.000778628	0.690326	0.489989	100735
Mbuti	Armenia_MBA	West/CentralAsia	UkrFBA/EIA_Vysotska_Early	UkrFBA_Bilozerska_Pre-Cimmerian	0.000613819	0.000862041	0.712053	0.476432	81774
Mbuti	Italy_LA	Europe_IA	UkrFBA/EIA_Vysotska_Early	UkrFBA_Bilozerska_Pre-Cimmerian	0.000418868	0.000576802	0.726191	0.467722	102948
Mbuti	Estonia_HG_CCC	EuropeHG_EHG	UkrFBA/EIA_Vysotska_Early	UkrFBA_Bilozerska_Pre-Cimmerian	0.00113747	0.00156205	0.728191	0.466497	33151
Mbuti	Moldova_MBA_MultiCordonedWare	WesternSteppe_MLBA	UkrFBA/EIA_Vysotska_Early	UkrFBA_Bilozerska_Pre-Cimmerian	0.000666588	0.000914822	0.728653	0.466214	79624
Mbuti	Germany_Lech_EBA	Europe_LNBA	UkrFBA/EIA_Vysotska_Early	UkrFBA_Bilozerska_Pre-Cimmerian	0.000477874	0.000648721	0.73664	0.461341	97353
Mbuti	Switzerland_EBA_2	Europe_LNBA	UkrFBA/EIA_Vysotska_Early	UkrFBA_Bilozerska_Pre-Cimmerian	0.000500658	0.00066617	0.751547	0.452324	94955
Mbuti	Greenland_EarlyNorse	Europe_IA	UkrFBA/EIA_Vysotska_Early	UkrFBA_Bilozerska_Pre-Cimmerian	0.000500476	0.000634888	0.788291	0.430527	103436
Mbuti	Armenia_EarlyMedieval	West/CentralAsia	UkrFBA/EIA_Vysotska_Early	UkrFBA_Bilozerska_Pre-Cimmerian	0.000600733	0.000746021	0.805249	0.420676	94468
Mbuti	China_Wuzhuangguoliang_LN	EastAsia	UkrFBA/EIA_Vysotska_Early	UkrFBA_Bilozerska_Pre-Cimmerian	0.00267034	0.00327893	0.814393	0.41542	4421
Mbuti	Armenia_ChL	West/CentralAsia	UkrFBA/EIA_Vysotska_Early	UkrFBA_Bilozerska_Pre-Cimmerian	0.000574914	0.000705899	0.814442	0.415392	93543
Mbuti	Namazga_CA	West/CentralAsia	UkrFBA/EIA_Vysotska_Early	UkrFBA_Bilozerska_Pre-Cimmerian	0.000774251	0.000942591	0.821407	0.411414	76113
Mbuti	Gonur1_BA	West/CentralAsia	UkrFBA/EIA_Vysotska_Early	UkrFBA_Bilozerska_Pre-Cimmerian	0.000644722	0.000768627	0.838796	0.401584	84154
Mbuti	UkrEIA_Scythian_NBlaSea_Nom	Ukraine_EIA	UkrFBA/EIA_Vysotska_Early	UkrFBA_Bilozerska_Pre-Cimmerian	0.000855793	0.0010097	0.847569	0.396678	64844
Mbuti	Sweden_Viking	Europe_IA	UkrFBA/EIA_Vysotska_Early	UkrFBA_Bilozerska_Pre-Cimmerian	0.000465017	0.000544524	0.853987	0.393112	103545
Mbuti	Denmark_Viking	Europe_IA	UkrFBA/EIA_Vysotska_Early	UkrFBA_Bilozerska_Pre-Cimmerian	0.000491473	0.000552486	0.889566	0.373699	103544
Mbuti	Russia_KolymaRiver_LN	Siberia	UkrFBA/EIA_Vysotska_Early	UkrFBA_Bilozerska_Pre-Cimmerian	0.000705834	0.000783894	0.90042	0.367897	103532
Mbuti	UkrEMA_Saltiv_Bulgars_1	Ukraine_MA	UkrFBA/EIA_Vysotska_Early	UkrFBA_Bilozerska_Pre-Cimmerian	0.00103378	0.00113837	0.90813	0.36381	58187
Mbuti	UkrEIA_Scythian_LeftDnipro_LocAgr_2	Ukraine_EIA	UkrFBA/EIA_Vysotska_Early	UkrFBA_Bilozerska_Pre-Cimmerian	0.00103035	0.00110198	0.934994	0.349791	71443
Mbuti	Norway_Viking	Europe_IA	UkrFBA/EIA_Vysotska_Early	UkrFBA_Bilozerska_Pre-Cimmerian	0.000548001	0.000579904	0.944987	0.344666	103541
Mbuti	Hungary_EarlyArpadian	Europe_IA	UkrFBA/EIA_Vysotska_Early	UkrFBA_Bilozerska_Pre-Cimmerian	0.000556141	0.0005712	0.973637	0.330237	103544
Mbuti	Italy_Imperial	Europe_IA	UkrFBA/EIA_Vysotska_Early	UkrFBA_Bilozerska_Pre-Cimmerian	0.000574627	0.000563621	1.01953	0.307953	102951
Mbuti	UkrMA_Cuman	Ukraine_MA	UkrFBA/EIA_Vysotska_Early	UkrFBA_Bilozerska_Pre-Cimmerian	0.00119068	0.00113385	1.05012	0.293663	57845
Mbuti	Czech_EBA_Unetice	Europe_LNBA	UkrFBA/EIA_Vysotska_Early	UkrFBA_Bilozerska_Pre-Cimmerian	0.000625927	0.000591275	1.05861	0.289779	100872
Mbuti	Mongolia_Bulgan_Xiongnu	EastAsia	UkrFBA/EIA_Vysotska_Early	UkrFBA_Bilozerska_Pre-Cimmerian	0.000913862	0.000851943	1.07268	0.283415	90413
Mbuti	Mongolia_Selenge_XiongnuLateMedieval	EastAsia	UkrFBA/EIA_Vysotska_Early	UkrFBA_Bilozerska_Pre-Cimmerian	0.00099227	0.000923239	1.07477	0.282477	91100
Mbuti	Czech_EBA	Europe_LNBA	UkrFBA/EIA_Vysotska_Early	UkrFBA_Bilozerska_Pre-Cimmerian	0.000736416	0.00068468	1.07556	0.282123	95073
Mbuti	UkrEIA_Scythian_LeftDnipro_IllThr	Ukraine_EIA	UkrFBA/EIA_Vysotska_Early	UkrFBA_Bilozerska_Pre-Cimmerian	0.00121879	0.00112893	1.07959	0.280325	63320
Mbuti	Russia_Viking	Europe_IA	UkrFBA/EIA_Vysotska_Early	UkrFBA_Bilozerska_Pre-Cimmerian	0.000673098	0.000606113	1.11052	0.266777	103526
Mbuti	Bustan_BA	West/CentralAsia	UkrFBA/EIA_Vysotska_Early	UkrFBA_Bilozerska_Pre-Cimmerian	0.000954261	0.000855359	1.11563	0.264582	79324
Mbuti	UkrN_?	Ukraine_EHG	UkrFBA/EIA_Vysotska_Early	UkrFBA_Bilozerska_Pre-Cimmerian	0.00314251	0.00280206	1.1215	0.262076	9699
Mbuti	Germany_BellBeaker	Europe_LNBA	UkrFBA/EIA_Vysotska_Early	UkrFBA_Bilozerska_Pre-Cimmerian	0.000762621	0.000679426	1.12245	0.261671	101036
Mbuti	England_Viking	Europe_IA	UkrFBA/EIA_Vysotska_Early	UkrFBA_Bilozerska_Pre-Cimmerian	0.000695757	0.000584262	1.19083	0.23372	103539
Mbuti	Armenia_IA	West/CentralAsia	UkrFBA/EIA_Vysotska_Early	UkrFBA_Bilozerska_Pre-Cimmerian	0.00087678	0.000731889	1.19797	0.230929	89768
Mbuti	Iran_Hasanlu_IA	West/CentralAsia	UkrFBA/EIA_Vysotska_Early	UkrFBA_Bilozerska_Pre-Cimmerian	0.000785385	0.000652913	1.20289	0.229017	99533
Mbuti	Hungary_Hun	Europe_IA	UkrFBA/EIA_Vysotska_Early	UkrFBA_Bilozerska_Pre-Cimmerian	0.000802482	0.000664376	1.20787	0.227096	103391
Mbuti	Norway_IA	Europe_IA	UkrFBA/EIA_Vysotska_Early	UkrFBA_Bilozerska_Pre-Cimmerian	0.000916265	0.000758486	1.20802	0.22704	97952
Mbuti	China_Upper_YR_LN	EastAsia	UkrFBA/EIA_Vysotska_Early	UkrFBA_Bilozerska_Pre-Cimmerian	0.000881433	0.000728813	1.20941	0.226506	100140
Mbuti	Moldova_MBA_Catacomb	WesternSteppe_MLBA	UkrFBA/EIA_Vysotska_Early	UkrFBA_Bilozerska_Pre-Cimmerian	0.00138581	0.00113085	1.22546	0.220402	55959
Mbuti	UkrBA_Zrubna	Ukraine_LNBA	UkrFBA/EIA_Vysotska_Early	UkrFBA_Bilozerska_Pre-Cimmerian	0.00318707	0.00258984	1.2306	0.218471	12335
Mbuti	Estonia_EarlyViking	Europe_IA	UkrFBA/EIA_Vysotska_Early	UkrFBA_Bilozerska_Pre-Cimmerian	0.000715536	0.00057798	1.23799	0.215718	103542
Mbuti	Armenia_EBA	West/CentralAsia	UkrFBA/EIA_Vysotska_Early	UkrFBA_Bilozerska_Pre-Cimmerian	0.000999451	0.00080439	1.2425	0.214054	91453
Mbuti	Hungary_NorthHungaryMountains_LAvar	Europe_IA	UkrFBA/EIA_Vysotska_Early	UkrFBA_Bilozerska_Pre-Cimmerian	0.00100411	0.000806802	1.24455	0.213297	83947
Mbuti	Ukraine_CordedWare	Ukraine_LNBA	UkrFBA/EIA_Vysotska_Early	UkrFBA_Bilozerska_Pre-Cimmerian	0.00146339	0.00117385	1.24666	0.212521	68396
Mbuti	Russia_North_Caucasus_MBA	West/CentralAsia	UkrFBA/EIA_Vysotska_Early	UkrFBA_Bilozerska_Pre-Cimmerian	0.00101742	0.000815542	1.24753	0.212203	89886
Mbuti	Russia_LenaRiver_BA	Siberia	UkrFBA/EIA_Vysotska_Early	UkrFBA_Bilozerska_Pre-Cimmerian	0.00100327	0.000801816	1.25124	0.210846	103530
Mbuti	Armenia_Lchashen_LBA	West/CentralAsia	UkrFBA/EIA_Vysotska_Early	UkrFBA_Bilozerska_Pre-Cimmerian	0.00082928	0.000662482	1.25178	0.210651	95043
Mbuti	China_Xinjian_IA_o1	EastAsia	UkrFBA/EIA_Vysotska_Early	UkrFBA_Bilozerska_Pre-Cimmerian	0.00205116	0.001619	1.26693	0.20518	31019
Mbuti	UkrIA_Sarmatian_SivDon	Ukraine_IA	UkrFBA/EIA_Vysotska_Early	UkrFBA_Bilozerska_Pre-Cimmerian	0.00131718	0.00103912	1.26759	0.204944	78150
Mbuti	Czech_Bohemia_Unetice_EBA	Europe_LNBA	UkrFBA/EIA_Vysotska_Early	UkrFBA_Bilozerska_Pre-Cimmerian	0.00071231	0.000557799	1.277	0.201602	103403
Mbuti	Czech_IA_Hallstatt	Europe_IA	UkrFBA/EIA_Vysotska_Early	UkrFBA_Bilozerska_Pre-Cimmerian	0.00104923	0.000818965	1.28117	0.200134	84672
Mbuti	Russia_Steppe_Maikop	WesternSteppe_EMBA	UkrFBA/EIA_Vysotska_Early	UkrFBA_Bilozerska_Pre-Cimmerian	0.00106943	0.000834467	1.28157	0.199994	86995
Mbuti	UkrEIA_Scythian_LeftDnipro_LocEl	Ukraine_EIA	UkrFBA/EIA_Vysotska_Early	UkrFBA_Bilozerska_Pre-Cimmerian	0.00116498	0.000884848	1.31659	0.187975	80658
Mbuti	Kairan_MLBA	WesternSteppe_MLBA	UkrFBA/EIA_Vysotska_Early	UkrFBA_Bilozerska_Pre-Cimmerian	0.00101522	0.000770352	1.31786	0.187551	89316
Mbuti	Mongolia_LBA_Ulaanzukh_2	EastAsia	UkrFBA/EIA_Vysotska_Early	UkrFBA_Bilozerska_Pre-Cimmerian	0.00111849	0.000831743	1.34475	0.178706	83831
Mbuti	Czech_IA_LaTene	Europe_IA	UkrFBA/EIA_Vysotska_Early	UkrFBA_Bilozerska_Pre-Cimmerian	0.000808236	0.000599097	1.34909	0.177308	101116
Mbuti	Italy_IA_Republic	Europe_IA	UkrFBA/EIA_Vysotska_Early	UkrFBA_Bilozerska_Pre-Cimmerian	0.000907659	0.000660422	1.37436	0.16933	102840
Mbuti	China_AmurRiver_Mesolithic	EastAsia	UkrFBA/EIA_Vysotska_Early	UkrFBA_Bilozerska_Pre-Cimmerian	0.00135501	0.000963008	1.40706	0.15941	61449
Mbuti	China_Xinjiang_Junmachanyilian_Historical	EastAsia	UkrFBA/EIA_Vysotska_Early	UkrFBA_Bilozerska_Pre-Cimmerian	0.00135791	0.000963583	1.40923	0.158768	75632
Mbuti	Central_CWC	Europe_LNBA	UkrFBA/EIA_Vysotska_Early	UkrFBA_Bilozerska_Pre-Cimmerian	0.000970196	0.000688233	1.40969	0.158631	101162
Mbuti	China_AmurRiver_LPaleolithic	EastAsia	UkrFBA/EIA_Vysotska_Early	UkrFBA_Bilozerska_Pre-Cimmerian	0.00125322	0.000888103	1.41111	0.158211	75334
Mbuti	Vietnam_N	EastAsia	UkrFBA/EIA_Vysotska_Early	UkrFBA_Bilozerska_Pre-Cimmerian	0.00237956	0.00167794	1.41814	0.156149	21558
Mbuti	Iceland_Viking	Europe_IA	UkrFBA/EIA_Vysotska_Early	UkrFBA_Bilozerska_Pre-Cimmerian	0.000877812	0.000601574	1.45919	0.144512	103536
Mbuti	Poland_BellBeaker	Europe_LNBA	UkrFBA/EIA_Vysotska_Early	UkrFBA_Bilozerska_Pre-Cimmerian	0.00100767	0.000686835	1.46712	0.142342	100164
Mbuti	ScySar_SU	WesternSteppe_IA	UkrFBA/EIA_Vysotska_Early	UkrFBA_Bilozerska_Pre-Cimmerian	0.00120081	0.000813592	1.47594	0.13996	88302
Mbuti	China_Xinjiang_Kuokesuxi_EIA	EastAsia	UkrFBA/EIA_Vysotska_Early	UkrFBA_Bilozerska_Pre-Cimmerian	0.00109296	0.000739235	1.47851	0.139272	93295
Mbuti	Lithuania_CWC	Europe_LNBA	UkrFBA/EIA_Vysotska_Early	UkrFBA_Bilozerska_Pre-Cimmerian	0.00110143	0.000742781	1.48285	0.138115	102682
Mbuti	Hungary_Conqueror_Commoner	Europe_IA	UkrFBA/EIA_Vysotska_Early	UkrFBA_Bilozerska_Pre-Cimmerian	0.000803889	0.000538325	1.49332	0.135355	103548
Mbuti	UkrEMA_Saltiv_Alans_1	Ukraine_MA	UkrFBA/EIA_Vysotska_Early	UkrFBA_Bilozerska_Pre-Cimmerian	0.00128433	0.000856744	1.49908	0.133853	87308
Mbuti	Latvia_HG_CCC	EuropeHG_EHG	UkrFBA/EIA_Vysotska_Early	UkrFBA_Bilozerska_Pre-Cimmerian	0.0011532	0.000768351	1.50088	0.133387	97345
Mbuti	Russia_Steppe_Catacomb	WesternSteppe_MLBA	UkrFBA/EIA_Vysotska_Early	UkrFBA_Bilozerska_Pre-Cimmerian	0.00124277	0.00082668	1.50333	0.132754	79750
Mbuti	Central_LNBA	Europe_LNBA	UkrFBA/EIA_Vysotska_Early	UkrFBA_Bilozerska_Pre-Cimmerian	0.00093968	0.000624792	1.50399	0.132584	102419
Mbuti	Hungary_DanubeTisza_MLAvar	Europe_IA	UkrFBA/EIA_Vysotska_Early	UkrFBA_Bilozerska_Pre-Cimmerian	0.00118948	0.000780846	1.52333	0.127677	94684
Mbuti	Mongolia_Tuv_LateMedieval	EastAsia	UkrFBA/EIA_Vysotska_Early	UkrFBA_Bilozerska_Pre-Cimmerian	0.00124081	0.000812067	1.52797	0.12652	90157
Mbuti	Moldova_Glinoe_Scythian	WesternSteppe_IA	UkrFBA/EIA_Vysotska_Early	UkrFBA_Bilozerska_Pre-Cimmerian	0.00129646	0.000840983	1.5416	0.123171	87605
Mbuti	Andronovo	WesternSteppe_MLBA	UkrFBA/EIA_Vysotska_Early	UkrFBA_Bilozerska_Pre-Cimmerian	0.00116534	0.00075537	1.54274	0.122893	102998
Mbuti	Udegram_IA	West/CentralAsia	UkrFBA/EIA_Vysotska_Early	UkrFBA_Bilozerska_Pre-Cimmerian	0.00103456	0.00067034	1.54334	0.122747	95820
Mbuti	Sarmatian	WesternSteppe_IA	UkrFBA/EIA_Vysotska_Early	UkrFBA_Bilozerska_Pre-Cimmerian	0.00114656	0.000730876	1.56875	0.116707	98948
Mbuti	China_NEastAsia_Coastal_EN	EastAsia	UkrFBA/EIA_Vysotska_Early	UkrFBA_Bilozerska_Pre-Cimmerian	0.0012412	0.000788712	1.57371	0.115556	94832
Mbuti	UkrMA_Post-Cuman_Cuman?	Ukraine_MA	UkrFBA/EIA_Vysotska_Early	UkrFBA_Bilozerska_Pre-Cimmerian	0.00227149	0.00144089	1.57644	0.114923	38148
Mbuti	Sappali_Tepe_BA	West/CentralAsia	UkrFBA/EIA_Vysotska_Early	UkrFBA_Bilozerska_Pre-Cimmerian	0.000937394	0.000589959	1.58891	0.11208	101639
Mbuti	Alan	West/CentralAsia	UkrFBA/EIA_Vysotska_Early	UkrFBA_Bilozerska_Pre-Cimmerian	0.0011043	0.000688957	1.60286	0.108966	102985
Mbuti	UkrEIA_Scythian_LeftDnipro_LocAgr	Ukraine_EIA	UkrFBA/EIA_Vysotska_Early	UkrFBA_Bilozerska_Pre-Cimmerian	0.00152592	0.000945641	1.61363	0.106607	74568
Mbuti	Hungary_MidAvar_oEastAsiaMedium	Europe_IA	UkrFBA/EIA_Vysotska_Early	UkrFBA_Bilozerska_Pre-Cimmerian	0.00116337	0.000719057	1.61792	0.105681	103405
Mbuti	Japan_HG_Jomon	EastAsia	UkrFBA/EIA_Vysotska_Early	UkrFBA_Bilozerska_Pre-Cimmerian	0.00138518	0.000855444	1.61925	0.105393	84618
Mbuti	XiongNu	EastAsia	UkrFBA/EIA_Vysotska_Early	UkrFBA_Bilozerska_Pre-Cimmerian	0.00121838	0.000747141	1.63072	0.10295	103462
Mbuti	Oy_Dzhaylau_MLBA	WesternSteppe_MLBA	UkrFBA/EIA_Vysotska_Early	UkrFBA_Bilozerska_Pre-Cimmerian	0.00123268	0.000754375	1.63405	0.102249	90532
Mbuti	Estonia_LBA	Europe_LNBA	UkrFBA/EIA_Vysotska_Early	UkrFBA_Bilozerska_Pre-Cimmerian	0.00131928	0.000801607	1.64579	0.0998072	88935
Mbuti	Tagar	WesternSteppe_IA	UkrFBA/EIA_Vysotska_Early	UkrFBA_Bilozerska_Pre-Cimmerian	0.00113301	0.000663359	1.70799	0.0876377	103164
Mbuti	Hungary_Tiszaregion_EAvar	Europe_IA	UkrFBA/EIA_Vysotska_Early	UkrFBA_Bilozerska_Pre-Cimmerian	0.00148257	0.000867353	1.70931	0.0873935	76467
Mbuti	UstIda_LN	Siberia	UkrFBA/EIA_Vysotska_Early	UkrFBA_Bilozerska_Pre-Cimmerian	0.00142037	0.000827183	1.71712	0.0859574	95774
Mbuti	UkrEIA_Scythian_SivDon_Nom	Ukraine_EIA	UkrFBA/EIA_Vysotska_Early	UkrFBA_Bilozerska_Pre-Cimmerian	0.00121248	0.0006965	1.74081	0.0817162	101453
Mbuti	Hungary_LateAvar	Europe_IA	UkrFBA/EIA_Vysotska_Early	UkrFBA_Bilozerska_Pre-Cimmerian	0.000951633	0.000540708	1.75998	0.078412	103548
Mbuti	Hungary_MidAvar_oEastAsiaHigh	Europe_IA	UkrFBA/EIA_Vysotska_Early	UkrFBA_Bilozerska_Pre-Cimmerian	0.00140166	0.000790239	1.77372	0.0761092	100669
Mbuti	China_Xinjian_IA	EastAsia	UkrFBA/EIA_Vysotska_Early	UkrFBA_Bilozerska_Pre-Cimmerian	0.00172641	0.000967685	1.78406	0.0744131	71143
Mbuti	Hungary_EarlyAvar	Europe_IA	UkrFBA/EIA_Vysotska_Early	UkrFBA_Bilozerska_Pre-Cimmerian	0.000991032	0.000547011	1.81172	0.0700289	103546
Mbuti	Czech_BellBeaker	Europe_LNBA	UkrFBA/EIA_Vysotska_Early	UkrFBA_Bilozerska_Pre-Cimmerian	0.00107695	0.000590772	1.82295	0.0683107	102105
Mbuti	Russia_DevilsCave_N	Siberia	UkrFBA/EIA_Vysotska_Early	UkrFBA_Bilozerska_Pre-Cimmerian	0.00146601	0.000803056	1.82554	0.0679197	103408
Mbuti	Mongolia_Khuvsgul_XiongnuLateMedieval_2	EastAsia	UkrFBA/EIA_Vysotska_Early	UkrFBA_Bilozerska_Pre-Cimmerian	0.00133329	0.000723642	1.84247	0.0654064	97973
Mbuti	Mongolia_Arkhangai_EarlyMedieval	EastAsia	UkrFBA/EIA_Vysotska_Early	UkrFBA_Bilozerska_Pre-Cimmerian	0.00125188	0.000664161	1.88491	0.0594425	101754
Mbuti	BolshoyOleniOstrov	Europe_LNBA	UkrFBA/EIA_Vysotska_Early	UkrFBA_Bilozerska_Pre-Cimmerian	0.00147114	0.000777927	1.8911	0.0586111	92438
Mbuti	Fatyanovo	Europe_LNBA	UkrFBA/EIA_Vysotska_Early	UkrFBA_Bilozerska_Pre-Cimmerian	0.00120474	0.000635897	1.89456	0.0581511	103397
Mbuti	Scythian_East	WesternSteppe_IA	UkrFBA/EIA_Vysotska_Early	UkrFBA_Bilozerska_Pre-Cimmerian	0.0013313	0.000700524	1.90043	0.0573768	99117
Mbuti	UkrMA_Cuman_2	Ukraine_MA	UkrFBA/EIA_Vysotska_Early	UkrFBA_Bilozerska_Pre-Cimmerian	0.00223119	0.00117347	1.90136	0.0572546	64166
Mbuti	Dzharkutan1_BA	West/CentralAsia	UkrFBA/EIA_Vysotska_Early	UkrFBA_Bilozerska_Pre-Cimmerian	0.00128057	0.000671234	1.90778	0.056419	95295
Mbuti	Russia_Srubnaya_Alakul	WesternSteppe_IA	UkrFBA/EIA_Vysotska_Early	UkrFBA_Bilozerska_Pre-Cimmerian	0.00121581	0.000634602	1.91587	0.0553821	103424
Mbuti	China_Xinjiang_Tuoganbai_BA	EastAsia	UkrFBA/EIA_Vysotska_Early	UkrFBA_Bilozerska_Pre-Cimmerian	0.0015615	0.000814623	1.91684	0.0552582	86135
Mbuti	Czech_CordedWare	Europe_LNBA	UkrFBA/EIA_Vysotska_Early	UkrFBA_Bilozerska_Pre-Cimmerian	0.00134268	0.000695423	1.93074	0.0535147	96656
Mbuti	Mongolia_Selenge_XiongnuMedieval	EastAsia	UkrFBA/EIA_Vysotska_Early	UkrFBA_Bilozerska_Pre-Cimmerian	0.00172977	0.00089459	1.93359	0.0531635	78852
Mbuti	Nomad_Med	WesternSteppe_MA	UkrFBA/EIA_Vysotska_Early	UkrFBA_Bilozerska_Pre-Cimmerian	0.00127529	0.000658942	1.93536	0.0529459	103352
Mbuti	Czech_Bohemia_BellBeaker	Europe_LNBA	UkrFBA/EIA_Vysotska_Early	UkrFBA_Bilozerska_Pre-Cimmerian	0.00123961	0.00063943	1.93862	0.0525481	100354
Mbuti	Samara_Eneolithic	WesternSteppe_N	UkrFBA/EIA_Vysotska_Early	UkrFBA_Bilozerska_Pre-Cimmerian	0.00209727	0.00107743	1.94655	0.0515883	69293
Mbuti	Armenia_LBA	West/CentralAsia	UkrFBA/EIA_Vysotska_Early	UkrFBA_Bilozerska_Pre-Cimmerian	0.00109802	0.000559226	1.96346	0.0495922	103182
Mbuti	UkrMA_Nogai_3	Ukraine_MA	UkrFBA/EIA_Vysotska_Early	UkrFBA_Bilozerska_Pre-Cimmerian	0.00194624	0.0009888	1.96828	0.0490354	66717
Mbuti	Hungary_Conqueror_Elite	Europe_IA	UkrFBA/EIA_Vysotska_Early	UkrFBA_Bilozerska_Pre-Cimmerian	0.00106761	0.000541031	1.97328	0.0484637	103548
Mbuti	Poland_CWC	Europe_LNBA	UkrFBA/EIA_Vysotska_Early	UkrFBA_Bilozerska_Pre-Cimmerian	0.00126045	0.0006379	1.97593	0.0481622	103497
Mbuti	China_YR_LBIA	EastAsia	UkrFBA/EIA_Vysotska_Early	UkrFBA_Bilozerska_Pre-Cimmerian	0.00142675	0.000713462	1.99976	0.0455263	102344
Mbuti	Hungary_EarlyAvar_Elite	Europe_IA	UkrFBA/EIA_Vysotska_Early	UkrFBA_Bilozerska_Pre-Cimmerian	0.00131414	0.000646531	2.0326	0.0420932	103528
Mbuti	Mongolia_North_N	EastAsia	UkrFBA/EIA_Vysotska_Early	UkrFBA_Bilozerska_Pre-Cimmerian	0.00147266	0.00071781	2.05159	0.0402091	96266
Mbuti	Russia_Uelen_OldBeringSea	Siberia	UkrFBA/EIA_Vysotska_Early	UkrFBA_Bilozerska_Pre-Cimmerian	0.00163437	0.000789896	2.0691	0.0385369	95186
Mbuti	Dali_MLBA	WesternSteppe_MLBA	UkrFBA/EIA_Vysotska_Early	UkrFBA_Bilozerska_Pre-Cimmerian	0.00187877	0.000907655	2.06992	0.0384599	84626
Mbuti	Yamnaya_Caucasus	WesternSteppe_EMBA	UkrFBA/EIA_Vysotska_Early	UkrFBA_Bilozerska_Pre-Cimmerian	0.00199099	0.000961277	2.0712	0.0383405	70076
Mbuti	Russia_Late_Sarmatian	WesternSteppe_IA	UkrFBA/EIA_Vysotska_Early	UkrFBA_Bilozerska_Pre-Cimmerian	0.00183637	0.000875069	2.09855	0.0358569	88591
Mbuti	Armenia_LBA_EIA	West/CentralAsia	UkrFBA/EIA_Vysotska_Early	UkrFBA_Bilozerska_Pre-Cimmerian	0.00118136	0.000560416	2.108	0.0350309	102608
Mbuti	Ukraine_Eneolithic	Ukraine_LNBA	UkrFBA/EIA_Vysotska_Early	UkrFBA_Bilozerska_Pre-Cimmerian	0.0017784	0.000841833	2.11253	0.034641	81210
Mbuti	Kyrgyzstan_AlaiNura_IA	WesternSteppe_IA	UkrFBA/EIA_Vysotska_Early	UkrFBA_Bilozerska_Pre-Cimmerian	0.0014684	0.000681306	2.15527	0.0311407	100705
Mbuti	Mongolia_Arkhangai_LateMedieval	EastAsia	UkrFBA/EIA_Vysotska_Early	UkrFBA_Bilozerska_Pre-Cimmerian	0.00161428	0.000748847	2.15569	0.0311081	96530
Mbuti	Russia_Sargat_IA	WesternSteppe_IA	UkrFBA/EIA_Vysotska_Early	UkrFBA_Bilozerska_Pre-Cimmerian	0.0014039	0.000650608	2.15783	0.0309411	101833
Mbuti	Pakistan_Butkara_IA	West/CentralAsia	UkrFBA/EIA_Vysotska_Early	UkrFBA_Bilozerska_Pre-Cimmerian	0.00172527	0.000797382	2.16367	0.0304895	83135
Mbuti	Hungary_Transtisza_LAvar	Europe_IA	UkrFBA/EIA_Vysotska_Early	UkrFBA_Bilozerska_Pre-Cimmerian	0.00171996	0.000789517	2.17849	0.0293693	88564
Mbuti	UstIda_EBA	Siberia	UkrFBA/EIA_Vysotska_Early	UkrFBA_Bilozerska_Pre-Cimmerian	0.00212106	0.000970825	2.1848	0.0289036	78934
Mbuti	China_WLR_MN	EastAsia	UkrFBA/EIA_Vysotska_Early	UkrFBA_Bilozerska_Pre-Cimmerian	0.00190885	0.000872301	2.1883	0.0286479	102050
Mbuti	Armenia_EBA_KuraAraxes	West/CentralAsia	UkrFBA/EIA_Vysotska_Early	UkrFBA_Bilozerska_Pre-Cimmerian	0.00163956	0.000748548	2.19032	0.0285007	92073
Mbuti	Ukraine_Yamnaya	Ukraine_LNBA	UkrFBA/EIA_Vysotska_Early	UkrFBA_Bilozerska_Pre-Cimmerian	0.00196668	0.000894009	2.19984	0.0278183	80501
Mbuti	Yamnaya_Kalmykia	WesternSteppe_EMBA	UkrFBA/EIA_Vysotska_Early	UkrFBA_Bilozerska_Pre-Cimmerian	0.00172919	0.000785623	2.20104	0.027733	98973
Mbuti	China_WLR_LN	EastAsia	UkrFBA/EIA_Vysotska_Early	UkrFBA_Bilozerska_Pre-Cimmerian	0.00201391	0.000914274	2.20274	0.0276129	83637
Mbuti	Vietnam_LN	EastAsia	UkrFBA/EIA_Vysotska_Early	UkrFBA_Bilozerska_Pre-Cimmerian	0.00314968	0.00141365	2.22804	0.0258776	31736
Mbuti	Hungary_Transtisza_EAvar	Europe_IA	UkrFBA/EIA_Vysotska_Early	UkrFBA_Bilozerska_Pre-Cimmerian	0.00141111	0.000632149	2.23224	0.0255991	102657
Mbuti	Russia_Steppe_Eneolithic	WesternSteppe_CA	UkrFBA/EIA_Vysotska_Early	UkrFBA_Bilozerska_Pre-Cimmerian	0.00175849	0.000769734	2.28454	0.0223397	92089
Mbuti	China_Xinjiang_Chaganguole_BA_Chemurcheck	EastAsia	UkrFBA/EIA_Vysotska_Early	UkrFBA_Bilozerska_Pre-Cimmerian	0.00181964	0.000796208	2.28539	0.0222903	84797
Mbuti	China_YR_MN	EastAsia	UkrFBA/EIA_Vysotska_Early	UkrFBA_Bilozerska_Pre-Cimmerian	0.00171628	0.000750251	2.28761	0.0221603	102512
Mbuti	Butkara_IA	West/CentralAsia	UkrFBA/EIA_Vysotska_Early	UkrFBA_Bilozerska_Pre-Cimmerian	0.00201692	0.000877697	2.29796	0.0215638	80906
Mbuti	Kazakh_Mys_MLBA	WesternSteppe_MLBA	UkrFBA/EIA_Vysotska_Early	UkrFBA_Bilozerska_Pre-Cimmerian	0.00178736	0.000768089	2.32702	0.0199642	85574
Mbuti	Kyrgyzstan_Saka_IA	WesternSteppe_IA	UkrFBA/EIA_Vysotska_Early	UkrFBA_Bilozerska_Pre-Cimmerian	0.00181697	0.000780586	2.32771	0.0199277	88573
Mbuti	Russia_Mezhovskaya	WesternSteppe_MLBA	UkrFBA/EIA_Vysotska_Early	UkrFBA_Bilozerska_Pre-Cimmerian	0.00211611	0.000907918	2.33073	0.0197677	94536
Mbuti	Estonia_CWC	Europe_LNBA	UkrFBA/EIA_Vysotska_Early	UkrFBA_Bilozerska_Pre-Cimmerian	0.00165598	0.000710376	2.33114	0.0197461	100779
Mbuti	Iran_N	West/CentralAsia	UkrFBA/EIA_Vysotska_Early	UkrFBA_Bilozerska_Pre-Cimmerian	0.00214515	0.000912107	2.35186	0.0186796	80882
Mbuti	Hungary_DanubeTisza_EAvar	Europe_IA	UkrFBA/EIA_Vysotska_Early	UkrFBA_Bilozerska_Pre-Cimmerian	0.00153941	0.000647187	2.37861	0.017378	103114
Mbuti	West_Siberia_N	Siberia	UkrFBA/EIA_Vysotska_Early	UkrFBA_Bilozerska_Pre-Cimmerian	0.0021773	0.000913641	2.3831	0.0171673	77367
Mbuti	Czech_Bohemia_CordedWare	Europe_LNBA	UkrFBA/EIA_Vysotska_Early	UkrFBA_Bilozerska_Pre-Cimmerian	0.00139227	0.000580343	2.39905	0.0164377	102917
Mbuti	Scy_Kaz	WesternSteppe_IA	UkrFBA/EIA_Vysotska_Early	UkrFBA_Bilozerska_Pre-Cimmerian	0.0054071	0.00222173	2.43374	0.0149438	13940
Mbuti	China_AmurRiver_N	EastAsia	UkrFBA/EIA_Vysotska_Early	UkrFBA_Bilozerska_Pre-Cimmerian	0.0021138	0.00086715	2.43764	0.0147836	73969
Mbuti	Denmark_EarlyViking	Europe_IA	UkrFBA/EIA_Vysotska_Early	UkrFBA_Bilozerska_Pre-Cimmerian	0.001762	0.000720731	2.44473	0.0144959	103117
Mbuti	Potapovka	WesternSteppe_EMBA	UkrFBA/EIA_Vysotska_Early	UkrFBA_Bilozerska_Pre-Cimmerian	0.00186797	0.000760823	2.4552	0.0140807	93060
Mbuti	Hungary_DanubeTisza_LAvar	Europe_IA	UkrFBA/EIA_Vysotska_Early	UkrFBA_Bilozerska_Pre-Cimmerian	0.00165606	0.000673752	2.45796	0.0139728	102658
Mbuti	Shamanka_EBA	Siberia	UkrFBA/EIA_Vysotska_Early	UkrFBA_Bilozerska_Pre-Cimmerian	0.00189154	0.000767761	2.46371	0.0137507	97552
Mbuti	Mongolia_Umungobi_LateMedieval	EastAsia	UkrFBA/EIA_Vysotska_Early	UkrFBA_Bilozerska_Pre-Cimmerian	0.0017996	0.000726578	2.47681	0.0132562	96764
Mbuti	Armenia_MLBA	West/CentralAsia	UkrFBA/EIA_Vysotska_Early	UkrFBA_Bilozerska_Pre-Cimmerian	0.00205955	0.00082618	2.49286	0.012672	90376
Mbuti	Wusun	WesternSteppe_IA	UkrFBA/EIA_Vysotska_Early	UkrFBA_Bilozerska_Pre-Cimmerian	0.00193488	0.000775778	2.49412	0.0126269	100390
Mbuti	Kazakhstan_Sarmatian_IA	WesternSteppe_IA	UkrFBA/EIA_Vysotska_Early	UkrFBA_Bilozerska_Pre-Cimmerian	0.00167572	0.000671646	2.49495	0.0125975	100363
Mbuti	Yamnaya_Samara	WesternSteppe_EMBA	UkrFBA/EIA_Vysotska_Early	UkrFBA_Bilozerska_Pre-Cimmerian	0.00160869	0.000644185	2.49725	0.012516	101721
Mbuti	Germany_EarlyMedieval	Europe_MA	UkrFBA/EIA_Vysotska_Early	UkrFBA_Bilozerska_Pre-Cimmerian	0.00166077	0.000663174	2.50428	0.0122703	103424
Mbuti	China_YR_LN	EastAsia	UkrFBA/EIA_Vysotska_Early	UkrFBA_Bilozerska_Pre-Cimmerian	0.00173322	0.000691069	2.50802	0.0121409	103315
Mbuti	Mongolia_LBA_Khovsgol_6	EastAsia	UkrFBA/EIA_Vysotska_Early	UkrFBA_Bilozerska_Pre-Cimmerian	0.00162866	0.00064578	2.522	0.0116689	100920
Mbuti	Russia_Buryatia_PreBronze	Siberia	UkrFBA/EIA_Vysotska_Early	UkrFBA_Bilozerska_Pre-Cimmerian	0.00246873	0.000973027	2.53717	0.0111753	78369
Mbuti	Mongolia_Sukhbaatar_MLBAXiongnuLateMedieval	EastAsia	UkrFBA/EIA_Vysotska_Early	UkrFBA_Bilozerska_Pre-Cimmerian	0.00170484	0.000670989	2.54078	0.0110604	100979
Mbuti	Mongolia_Arkhangai_XiongnuEarlyMedieval_3	EastAsia	UkrFBA/EIA_Vysotska_Early	UkrFBA_Bilozerska_Pre-Cimmerian	0.00172589	0.000678175	2.5449	0.0109309	101772
Mbuti	EHG	EuropeHG_EHG	UkrFBA/EIA_Vysotska_Early	UkrFBA_Bilozerska_Pre-Cimmerian	0.00215285	0.000839902	2.56322	0.0103706	95434
Mbuti	China_Xinjiang_Songshugou_EIA	EastAsia	UkrFBA/EIA_Vysotska_Early	UkrFBA_Bilozerska_Pre-Cimmerian	0.002022	0.000776621	2.60359	0.00922542	82110
Mbuti	Armenia_LBA_EIA_o	West/CentralAsia	UkrFBA/EIA_Vysotska_Early	UkrFBA_Bilozerska_Pre-Cimmerian	0.00231555	0.000888079	2.60737	0.009124	78338
Mbuti	Mongolia_Arkhangai_Xiongnu	EastAsia	UkrFBA/EIA_Vysotska_Early	UkrFBA_Bilozerska_Pre-Cimmerian	0.00185088	0.000704171	2.62846	0.00857735	99896
Mbuti	Pakistan_Loebanr_IA	West/CentralAsia	UkrFBA/EIA_Vysotska_Early	UkrFBA_Bilozerska_Pre-Cimmerian	0.00157322	0.000596061	2.63936	0.00830621	99551
Mbuti	Hungary_Hun_oEastAsian	Europe_IA	UkrFBA/EIA_Vysotska_Early	UkrFBA_Bilozerska_Pre-Cimmerian	0.00220449	0.00083086	2.65326	0.00797188	99324
Mbuti	Aktogai_MLBA	WesternSteppe_MLBA	UkrFBA/EIA_Vysotska_Early	UkrFBA_Bilozerska_Pre-Cimmerian	0.00201196	0.000753975	2.66847	0.00761976	89862
Mbuti	China_Xinjiang_Wutulan_IA	EastAsia	UkrFBA/EIA_Vysotska_Early	UkrFBA_Bilozerska_Pre-Cimmerian	0.00260547	0.000973917	2.67525	0.00746744	64202
Mbuti	Krasnoyarsk_MLBA	WesternSteppe_MLBA	UkrFBA/EIA_Vysotska_Early	UkrFBA_Bilozerska_Pre-Cimmerian	0.00171199	0.000638771	2.68014	0.00735921	97729
Mbuti	Mongolia_Bulgan_EarlyMedievalLateMedieval	EastAsia	UkrFBA/EIA_Vysotska_Early	UkrFBA_Bilozerska_Pre-Cimmerian	0.00187096	0.000695191	2.69129	0.00711769	99908
Mbuti	Zrubnaya	WesternSteppe_MLBA	UkrFBA/EIA_Vysotska_Early	UkrFBA_Bilozerska_Pre-Cimmerian	0.00172763	0.000632424	2.73176	0.00629977	101464
Mbuti	Russia_AngaraRiver_BA	Siberia	UkrFBA/EIA_Vysotska_Early	UkrFBA_Bilozerska_Pre-Cimmerian	0.00203325	0.000739454	2.74967	0.00596558	103543
Mbuti	Russia_North_Caucasus	WesternSteppe_MLBA	UkrFBA/EIA_Vysotska_Early	UkrFBA_Bilozerska_Pre-Cimmerian	0.00225141	0.000805029	2.79668	0.0051631	79308
Mbuti	Shamanka_EN	Siberia	UkrFBA/EIA_Vysotska_Early	UkrFBA_Bilozerska_Pre-Cimmerian	0.00182236	0.000650936	2.79959	0.00511674	103527
Mbuti	Kangju	WesternSteppe_IA	UkrFBA/EIA_Vysotska_Early	UkrFBA_Bilozerska_Pre-Cimmerian	0.00209277	0.000742393	2.81895	0.00481813	101132
Mbuti	UkrMA_Nogai_1	Ukraine_MA	UkrFBA/EIA_Vysotska_Early	UkrFBA_Bilozerska_Pre-Cimmerian	0.00299344	0.00104941	2.8525	0.00433762	65444
Mbuti	China_Xinjiang_Jierzankale_IA	EastAsia	UkrFBA/EIA_Vysotska_Early	UkrFBA_Bilozerska_Pre-Cimmerian	0.00212782	0.00074572	2.85338	0.00432569	83143
Mbuti	Pakistan_H_Barikot	West/CentralAsia	UkrFBA/EIA_Vysotska_Early	UkrFBA_Bilozerska_Pre-Cimmerian	0.00220685	0.000772833	2.85554	0.00429642	90825
Mbuti	Mongolia_Khovd_MLBAEarlyMedieval	EastAsia	UkrFBA/EIA_Vysotska_Early	UkrFBA_Bilozerska_Pre-Cimmerian	0.00236691	0.000823527	2.87412	0.0040516	93620
Mbuti	Russia_Ekven_IA	Siberia	UkrFBA/EIA_Vysotska_Early	UkrFBA_Bilozerska_Pre-Cimmerian	0.00196246	0.000680801	2.88258	0.00394438	102602
Mbuti	Russia_Siberia_Irkutsk_EBA	Siberia	UkrFBA/EIA_Vysotska_Early	UkrFBA_Bilozerska_Pre-Cimmerian	0.00247917	0.000858878	2.88652	0.0038953	88126
Mbuti	Pakistan_H_SaiduSharif	West/CentralAsia	UkrFBA/EIA_Vysotska_Early	UkrFBA_Bilozerska_Pre-Cimmerian	0.00187841	0.0006463	2.90641	0.00365605	98586
Mbuti	China_Upper_YR_IA	EastAsia	UkrFBA/EIA_Vysotska_Early	UkrFBA_Bilozerska_Pre-Cimmerian	0.00241565	0.00083057	2.90842	0.00363257	95178
Mbuti	Botai	WesternSteppe_CA	UkrFBA/EIA_Vysotska_Early	UkrFBA_Bilozerska_Pre-Cimmerian	0.00222436	0.000762078	2.91881	0.00351373	103513
Mbuti	Nomad_IA	WesternSteppe_IA	UkrFBA/EIA_Vysotska_Early	UkrFBA_Bilozerska_Pre-Cimmerian	0.00232911	0.000783502	2.97269	0.00295202	101213
Mbuti	Russia_UstBelaya_Angara	Siberia	UkrFBA/EIA_Vysotska_Early	UkrFBA_Bilozerska_Pre-Cimmerian	0.00201639	0.00067723	2.97741	0.00290699	102636
Mbuti	Russia_MN_Boisman	Siberia	UkrFBA/EIA_Vysotska_Early	UkrFBA_Bilozerska_Pre-Cimmerian	0.00226353	0.000751368	3.01255	0.00259065	92441
Mbuti	Maitan_MLBA_Alakul	WesternSteppe_MLBA	UkrFBA/EIA_Vysotska_Early	UkrFBA_Bilozerska_Pre-Cimmerian	0.00206407	0.000680469	3.03331	0.00241888	97515
Mbuti	Sintashta	WesternSteppe_MLBA	UkrFBA/EIA_Vysotska_Early	UkrFBA_Bilozerska_Pre-Cimmerian	0.00182843	0.000597067	3.06235	0.00219606	102670
Mbuti	TianShanSaka	WesternSteppe_IA	UkrFBA/EIA_Vysotska_Early	UkrFBA_Bilozerska_Pre-Cimmerian	0.00209113	0.000675862	3.09402	0.00197464	102325
Mbuti	Russia_AngaraRiver_N	Siberia	UkrFBA/EIA_Vysotska_Early	UkrFBA_Bilozerska_Pre-Cimmerian	0.00243891	0.000783965	3.11099	0.0018646	103510
Mbuti	Kazakhstann_OtrarCulture_LIA	WesternSteppe_IA	UkrFBA/EIA_Vysotska_Early	UkrFBA_Bilozerska_Pre-Cimmerian	0.00224847	0.000721225	3.11757	0.00182346	98536
Mbuti	Mongolia_Dornod_LateMedieval	EastAsia	UkrFBA/EIA_Vysotska_Early	UkrFBA_Bilozerska_Pre-Cimmerian	0.00224876	0.000720714	3.12019	0.00180737	99846
Mbuti	TianShanHun	WesternSteppe_IA	UkrFBA/EIA_Vysotska_Early	UkrFBA_Bilozerska_Pre-Cimmerian	0.00179792	0.000576078	3.12096	0.00180261	103540
Mbuti	Mongolia_Uvs_EIAXiongnuLateMedival	EastAsia	UkrFBA/EIA_Vysotska_Early	UkrFBA_Bilozerska_Pre-Cimmerian	0.00208971	0.000664054	3.1469	0.00165012	100393
Mbuti	CentralSaka	WesternSteppe_IA	UkrFBA/EIA_Vysotska_Early	UkrFBA_Bilozerska_Pre-Cimmerian	0.00232709	0.00073807	3.15294	0.00161636	101092
Mbuti	Okunevo_EMBA	WesternSteppe_EMBA	UkrFBA/EIA_Vysotska_Early	UkrFBA_Bilozerska_Pre-Cimmerian	0.00198805	0.000629679	3.15725	0.00159266	103531
Mbuti	Kazakhstan_Tasmola_EIA	WesternSteppe_IA	UkrFBA/EIA_Vysotska_Early	UkrFBA_Bilozerska_Pre-Cimmerian	0.00184103	0.000581643	3.16522	0.00154964	103223
Mbuti	Mongolia_Khuvsgul_XiongnuLateMedieval_1	EastAsia	UkrFBA/EIA_Vysotska_Early	UkrFBA_Bilozerska_Pre-Cimmerian	0.00244333	0.000771192	3.16825	0.0015336	95817
Mbuti	Mongolia_Sukhbaatar_LateMedieval	EastAsia	UkrFBA/EIA_Vysotska_Early	UkrFBA_Bilozerska_Pre-Cimmerian	0.00207746	0.000647813	3.20689	0.0013418	102569
Mbuti	Russia_Siberia_Lena_EBA	Siberia	UkrFBA/EIA_Vysotska_Early	UkrFBA_Bilozerska_Pre-Cimmerian	0.00225614	0.000697149	3.23624	0.00121115	99785
Mbuti	Mongolia_EIA_Sagly_4	EastAsia	UkrFBA/EIA_Vysotska_Early	UkrFBA_Bilozerska_Pre-Cimmerian	0.00197029	0.000605003	3.25666	0.0011273	100425
Mbuti	Turkmenistan_C_Geoksyur	West/CentralAsia	UkrFBA/EIA_Vysotska_Early	UkrFBA_Bilozerska_Pre-Cimmerian	0.00219084	0.000671315	3.2635	0.00110044	92132
Mbuti	Kazakhstan_Birlik_Tasmola_EIA	WesternSteppe_IA	UkrFBA/EIA_Vysotska_Early	UkrFBA_Bilozerska_Pre-Cimmerian	0.00281787	0.000857915	3.28455	0.00102145	87756
Mbuti	Afanasievo	WesternSteppe_EMBA	UkrFBA/EIA_Vysotska_Early	UkrFBA_Bilozerska_Pre-Cimmerian	0.0019942	0.000601971	3.31279	0.000923706	103461
Mbuti	Pakistan_Katelai_IA	West/CentralAsia	UkrFBA/EIA_Vysotska_Early	UkrFBA_Bilozerska_Pre-Cimmerian	0.00216541	0.000646634	3.34874	0.000811811	93143
Mbuti	Poltavka	WesternSteppe_EMBA	UkrFBA/EIA_Vysotska_Early	UkrFBA_Bilozerska_Pre-Cimmerian	0.00238587	0.000693004	3.44279	0.00057574	99587
Mbuti	Kazakhstan_Berel_IA	WesternSteppe_IA	UkrFBA/EIA_Vysotska_Early	UkrFBA_Bilozerska_Pre-Cimmerian	0.00219288	0.000620506	3.53402	0.000409292	102619
Mbuti	Mongolia_Selenge_LateMedieval	EastAsia	UkrFBA/EIA_Vysotska_Early	UkrFBA_Bilozerska_Pre-Cimmerian	0.00263777	0.000716369	3.68213	0.000231291	97175
Mbuti	Zevakinskiy_LBA	WesternSteppe_MLBA	UkrFBA/EIA_Vysotska_Early	UkrFBA_Bilozerska_Pre-Cimmerian	0.00264636	0.000696154	3.8014	0.000143884	92778
Mbuti	Mongolia_EIA_SlabGrave_1	EastAsia	UkrFBA/EIA_Vysotska_Early	UkrFBA_Bilozerska_Pre-Cimmerian	0.00264138	0.000671353	3.93442	8.33989e-05	99734
Mbuti	Russia_Buryatia_Xiongnu	Siberia	UkrFBA/EIA_Vysotska_Early	UkrFBA_Bilozerska_Pre-Cimmerian	0.00289089	0.000720498	4.01235	6.01173e-05	97152
Mbuti	Mongolia_LBA_CenterWest_4	EastAsia	UkrFBA/EIA_Vysotska_Early	UkrFBA_Bilozerska_Pre-Cimmerian	0.00281553	0.000672213	4.18844	2.80879e-05	97615
Mbuti	China_Xinjiang_Xiaohe_BA	EastAsia	UkrFBA/EIA_Vysotska_Early	UkrFBA_Bilozerska_Pre-Cimmerian	0.00346738	0.000781542	4.43659	9.13954e-06	101661
Mbuti	Natufian	Levant/Anatolia_EF	UkrBA_Zrubna	UkrFBA_Bilozerska_Pre-Cimmerian	-0.0036336	0.00122565	-2.96463	0.00303047	47646
Mbuti	UkrEIA_Scythian_SivDon_Nom_2	Ukraine_EIA	UkrBA_Zrubna	UkrFBA_Bilozerska_Pre-Cimmerian	-0.00274272	0.000969125	-2.8301	0.00465333	69568
Mbuti	Ukraine_BA	Ukraine_LNBA	UkrBA_Zrubna	UkrFBA_Bilozerska_Pre-Cimmerian	-0.00433214	0.00175138	-2.47355	0.0133778	24207
Mbuti	Estonia_EIA	Europe_IA	UkrBA_Zrubna	UkrFBA_Bilozerska_Pre-Cimmerian	-0.00223759	0.000941106	-2.37762	0.017425	74349
Mbuti	UkrMA_Nogai_2	Ukraine_MA	UkrBA_Zrubna	UkrFBA_Bilozerska_Pre-Cimmerian	-0.00166178	0.000833975	-1.9926	0.0463048	88618
Mbuti	UkrFBA/EIA_Vysotska_Early	Ukraine_LNBA	UkrBA_Zrubna	UkrFBA_Bilozerska_Pre-Cimmerian	-0.00441157	0.00230319	-1.91542	0.0554391	12335
Mbuti	UkrEIA_Scythian_RightDnipro_IllThr	Ukraine_EIA	UkrBA_Zrubna	UkrFBA_Bilozerska_Pre-Cimmerian	-0.00120849	0.000847892	-1.42529	0.154074	97693
Mbuti	Russia_Steppe_Catacomb	WesternSteppe_MLBA	UkrBA_Zrubna	UkrFBA_Bilozerska_Pre-Cimmerian	-0.00119359	0.000875614	-1.36314	0.172837	76840
Mbuti	Uzbekistan_Bustan_BA	West/CentralAsia	UkrBA_Zrubna	UkrFBA_Bilozerska_Pre-Cimmerian	-0.00133332	0.000992504	-1.34339	0.179147	70053
Mbuti	UkrIA_Sarmatian_SivDon	Ukraine_IA	UkrBA_Zrubna	UkrFBA_Bilozerska_Pre-Cimmerian	-0.00129613	0.000993457	-1.30467	0.192005	77099
Mbuti	Scy_Kaz	WesternSteppe_IA	UkrBA_Zrubna	UkrFBA_Bilozerska_Pre-Cimmerian	-0.00293275	0.00225764	-1.29904	0.193931	14823
Mbuti	UkrMA_GoldenHorde_Nom	Ukraine_MA	UkrBA_Zrubna	UkrFBA_Bilozerska_Pre-Cimmerian	-0.0014818	0.0011524	-1.28584	0.198501	52456
Mbuti	UkrEIA_ThracianHallstatt_2	Ukraine_EIA	UkrBA_Zrubna	UkrFBA_Bilozerska_Pre-Cimmerian	-0.00137118	0.00107595	-1.27439	0.202524	75695
Mbuti	UkrEIA_LateScythian_Cri_Nom	Ukraine_EIA	UkrBA_Zrubna	UkrFBA_Bilozerska_Pre-Cimmerian	-0.00143637	0.00114487	-1.25462	0.209618	59172
Mbuti	ScySar_SU	WesternSteppe_IA	UkrBA_Zrubna	UkrFBA_Bilozerska_Pre-Cimmerian	-0.00100287	0.000801716	-1.25091	0.210969	90691
Mbuti	UkrEM_Cossack_Slavs	Ukraine_MA	UkrBA_Zrubna	UkrFBA_Bilozerska_Pre-Cimmerian	-0.00135056	0.00120061	-1.12489	0.260635	57980
Mbuti	UkrEIA_?	Ukraine_EIA	UkrBA_Zrubna	UkrFBA_Bilozerska_Pre-Cimmerian	-0.00130841	0.0012551	-1.04247	0.297192	46786
Mbuti	UkrMA_Cuman_2	Ukraine_MA	UkrBA_Zrubna	UkrFBA_Bilozerska_Pre-Cimmerian	-0.00107402	0.00106936	-1.00436	0.315205	62958
Mbuti	Ukraine_BellBeaker	Ukraine_LNBA	UkrBA_Zrubna	UkrFBA_Bilozerska_Pre-Cimmerian	-0.0016085	0.00169975	-0.946313	0.343989	22502
Mbuti	Sweden_Mgl	Europe_LNBA	UkrBA_Zrubna	UkrFBA_Bilozerska_Pre-Cimmerian	-0.000875337	0.000985749	-0.887991	0.374545	81310
Mbuti	UkrEIA_Antiquity_Greeks?_1	Ukraine_EIA	UkrBA_Zrubna	UkrFBA_Bilozerska_Pre-Cimmerian	-0.000987915	0.00113118	-0.873351	0.382472	62175
Mbuti	Iran_ChL	West/CentralAsia	UkrBA_Zrubna	UkrFBA_Bilozerska_Pre-Cimmerian	-0.000612157	0.00078831	-0.776544	0.437428	91271
Mbuti	China_Xinjiang_Tuoganbai_BA	EastAsia	UkrBA_Zrubna	UkrFBA_Bilozerska_Pre-Cimmerian	-0.000642958	0.00084737	-0.758768	0.447991	83112
Mbuti	Levant_N	Levant/Anatolia_EF	UkrBA_Zrubna	UkrFBA_Bilozerska_Pre-Cimmerian	-0.000681401	0.000933188	-0.730187	0.465276	74319
Mbuti	Kazakh_Mys_MLBA	WesternSteppe_MLBA	UkrBA_Zrubna	UkrFBA_Bilozerska_Pre-Cimmerian	-0.000592247	0.000825489	-0.717451	0.473096	82466
Mbuti	China_Wuzhuangguoliang_LN	EastAsia	UkrBA_Zrubna	UkrFBA_Bilozerska_Pre-Cimmerian	-0.00234727	0.00334102	-0.702561	0.482329	3994
Mbuti	Czech_Bohemia_Rivnac_N	Europe_EF	UkrBA_Zrubna	UkrFBA_Bilozerska_Pre-Cimmerian	-0.000520919	0.000770673	-0.675927	0.499087	90921
Mbuti	Hungary_DanubeTisza_LSarmation_EHun	Europe_IA	UkrBA_Zrubna	UkrFBA_Bilozerska_Pre-Cimmerian	-0.000462801	0.00071016	-0.651686	0.514604	102497
Mbuti	UkrEIA_Scythian_SivDon_NomEl_2	Ukraine_EIA	UkrBA_Zrubna	UkrFBA_Bilozerska_Pre-Cimmerian	-0.00149146	0.00242047	-0.616185	0.537772	12539
Mbuti	Iraq_PPNA	West/CentralAsia	UkrBA_Zrubna	UkrFBA_Bilozerska_Pre-Cimmerian	-0.000764843	0.00127144	-0.601557	0.547469	41421
Mbuti	Moldova_MBA_MultiCordonedWare	WesternSteppe_MLBA	UkrBA_Zrubna	UkrFBA_Bilozerska_Pre-Cimmerian	-0.000499904	0.000897468	-0.557016	0.577517	76862
Mbuti	Russia_Steppe_Eneolithic	WesternSteppe_CA	UkrBA_Zrubna	UkrFBA_Bilozerska_Pre-Cimmerian	-0.000436512	0.00080675	-0.541075	0.588456	90156
Mbuti	Hungary_C	Europe_EF	UkrBA_Zrubna	UkrFBA_Bilozerska_Pre-Cimmerian	-0.000395111	0.000732553	-0.539362	0.589637	94656
Mbuti	Kairan_MLBA	WesternSteppe_MLBA	UkrBA_Zrubna	UkrFBA_Bilozerska_Pre-Cimmerian	-0.000430819	0.000799075	-0.539147	0.589786	86805
Mbuti	Armenia_EIA	West/CentralAsia	UkrBA_Zrubna	UkrFBA_Bilozerska_Pre-Cimmerian	-0.000416347	0.000788136	-0.528269	0.597313	84764
Mbuti	Armenia_EarlyMedieval	West/CentralAsia	UkrBA_Zrubna	UkrFBA_Bilozerska_Pre-Cimmerian	-0.000406643	0.000789667	-0.514955	0.606585	92765
Mbuti	Hungary_BA	Europe_LNBA	UkrBA_Zrubna	UkrFBA_Bilozerska_Pre-Cimmerian	-0.000372834	0.000731858	-0.509435	0.610448	96561
Mbuti	UkrFBA/EIA_Lusatian	Ukraine_LNBA	UkrBA_Zrubna	UkrFBA_Bilozerska_Pre-Cimmerian	-0.000428725	0.00085218	-0.503092	0.614899	98791
Mbuti	Iberia_EN	Europe_EF	UkrBA_Zrubna	UkrFBA_Bilozerska_Pre-Cimmerian	-0.000380463	0.000770795	-0.493598	0.62159	90825
Mbuti	Gonur1_BA	West/CentralAsia	UkrBA_Zrubna	UkrFBA_Bilozerska_Pre-Cimmerian	-0.000394648	0.000815702	-0.483814	0.628518	81415
Mbuti	Armenia_IA	West/CentralAsia	UkrBA_Zrubna	UkrFBA_Bilozerska_Pre-Cimmerian	-0.00035798	0.000751706	-0.476223	0.633916	87270
Mbuti	Russia_Late_Sarmatian	WesternSteppe_IA	UkrBA_Zrubna	UkrFBA_Bilozerska_Pre-Cimmerian	-0.000418744	0.000879999	-0.475846	0.634184	88532
Mbuti	Poltavka	WesternSteppe_EMBA	UkrBA_Zrubna	UkrFBA_Bilozerska_Pre-Cimmerian	-0.000349223	0.000749332	-0.466045	0.641183	98942
Mbuti	Dashti_Kozy_BA	WesternSteppe_MLBA	UkrBA_Zrubna	UkrFBA_Bilozerska_Pre-Cimmerian	-0.000369297	0.00081423	-0.453554	0.65015	85410
Mbuti	UkrEMA_Saltiv_Bulgars_2	Ukraine_MA	UkrBA_Zrubna	UkrFBA_Bilozerska_Pre-Cimmerian	-0.000595989	0.00133708	-0.445738	0.655786	37496
Mbuti	Lithuania_CWC	Europe_LNBA	UkrBA_Zrubna	UkrFBA_Bilozerska_Pre-Cimmerian	-0.000321343	0.000772972	-0.415724	0.677612	102521
Mbuti	Hungary_NorthHungaryMountains_LAvar	Europe_IA	UkrBA_Zrubna	UkrFBA_Bilozerska_Pre-Cimmerian	-0.000344694	0.000836791	-0.411924	0.680395	80627
Mbuti	Russia_Buryatia_Xiongnu	Siberia	UkrBA_Zrubna	UkrFBA_Bilozerska_Pre-Cimmerian	-0.000283582	0.000705985	-0.401683	0.687917	96011
Mbuti	Vietnam_N	EastAsia	UkrBA_Zrubna	UkrFBA_Bilozerska_Pre-Cimmerian	-0.000721813	0.0018831	-0.383311	0.70149	20502
Mbuti	Iran_Hasanlu_IA	West/CentralAsia	UkrBA_Zrubna	UkrFBA_Bilozerska_Pre-Cimmerian	-0.000241888	0.000641137	-0.37728	0.705965	98720
Mbuti	Nomad_IA	WesternSteppe_IA	UkrBA_Zrubna	UkrFBA_Bilozerska_Pre-Cimmerian	-0.000306031	0.000814409	-0.37577	0.707088	101229
Mbuti	Hungary_IA_LaTene	Europe_IA	UkrBA_Zrubna	UkrFBA_Bilozerska_Pre-Cimmerian	-0.000244048	0.000649997	-0.375461	0.707318	99250
Mbuti	Ukraine_Neolithic_2	Ukraine_EHG	UkrBA_Zrubna	UkrFBA_Bilozerska_Pre-Cimmerian	-0.000748984	0.00200167	-0.374179	0.708271	15827
Mbuti	Slovakia_IA_Vekerzug	Europe_IA	UkrBA_Zrubna	UkrFBA_Bilozerska_Pre-Cimmerian	-0.000230912	0.000647274	-0.356746	0.721282	98167
Mbuti	Ukraine_Medieval	Ukraine_MA	UkrBA_Zrubna	UkrFBA_Bilozerska_Pre-Cimmerian	-0.000339571	0.000981063	-0.346125	0.729249	90576
Mbuti	Dali_MLBA	WesternSteppe_MLBA	UkrBA_Zrubna	UkrFBA_Bilozerska_Pre-Cimmerian	-0.00030678	0.00091299	-0.336017	0.736858	82963
Mbuti	Central_CWC	Europe_LNBA	UkrBA_Zrubna	UkrFBA_Bilozerska_Pre-Cimmerian	-0.000228645	0.000686085	-0.33326	0.738938	100623
Mbuti	UkrEIA_ThracianHallstatt	Ukraine_EIA	UkrBA_Zrubna	UkrFBA_Bilozerska_Pre-Cimmerian	-0.000261999	0.000839796	-0.31198	0.755056	92653
Mbuti	China_Xinjian_IA_o1	EastAsia	UkrBA_Zrubna	UkrFBA_Bilozerska_Pre-Cimmerian	-0.000461988	0.00150694	-0.306574	0.759168	30860
Mbuti	Turkmenistan_C_Geoksyur	West/CentralAsia	UkrBA_Zrubna	UkrFBA_Bilozerska_Pre-Cimmerian	-0.000217694	0.000712092	-0.30571	0.759825	90072
Mbuti	Lithuania_BA	Europe_LNBA	UkrBA_Zrubna	UkrFBA_Bilozerska_Pre-Cimmerian	-0.000356883	0.00120493	-0.296184	0.767089	49853
Mbuti	UkrIA_Chernyakhiv_3	Ukraine_IA	UkrBA_Zrubna	UkrFBA_Bilozerska_Pre-Cimmerian	-0.000398681	0.0014033	-0.284103	0.776332	40533
Mbuti	Remedello	Europe_EF	UkrBA_Zrubna	UkrFBA_Bilozerska_Pre-Cimmerian	-0.000283705	0.00103002	-0.275435	0.782982	66310
Mbuti	Hungary_EIA_Prescythian_Mezocsat	Europe_IA	UkrBA_Zrubna	UkrFBA_Bilozerska_Pre-Cimmerian	-0.000207325	0.000757116	-0.273835	0.784211	86981
Mbuti	China_SEastAsia_Coastal_LN	EastAsia	UkrBA_Zrubna	UkrFBA_Bilozerska_Pre-Cimmerian	-0.000300334	0.0011247	-0.267034	0.789443	50786
Mbuti	UkrEIA_Scythian_LeftDnipro_LocEl	Ukraine_EIA	UkrBA_Zrubna	UkrFBA_Bilozerska_Pre-Cimmerian	-0.000221808	0.000891161	-0.248897	0.80344	80400
Mbuti	Estonia_LBA	Europe_LNBA	UkrBA_Zrubna	UkrFBA_Bilozerska_Pre-Cimmerian	-0.000205452	0.000839386	-0.244765	0.806638	91375
Mbuti	Armenia_ChL	West/CentralAsia	UkrBA_Zrubna	UkrFBA_Bilozerska_Pre-Cimmerian	-0.00019008	0.000777336	-0.244528	0.806822	91869
Mbuti	UkrEIA_Scythian_RightDnipro_IllThr_2	Ukraine_EIA	UkrBA_Zrubna	UkrFBA_Bilozerska_Pre-Cimmerian	-0.000235231	0.00100858	-0.233229	0.815584	67605
Mbuti	Aktogai_MLBA	WesternSteppe_MLBA	UkrBA_Zrubna	UkrFBA_Bilozerska_Pre-Cimmerian	-0.000170325	0.000755807	-0.225355	0.821703	87374
Mbuti	Switzerland_EBA_1	Europe_EF	UkrBA_Zrubna	UkrFBA_Bilozerska_Pre-Cimmerian	-0.000192787	0.000865503	-0.222745	0.823734	76917
Mbuti	Germany_SouthernGermany_EBA	Europe_LNBA	UkrBA_Zrubna	UkrFBA_Bilozerska_Pre-Cimmerian	-0.000173407	0.000795714	-0.217926	0.827486	80842
Mbuti	Oy_Dzhaylau_MLBA	WesternSteppe_MLBA	UkrBA_Zrubna	UkrFBA_Bilozerska_Pre-Cimmerian	-0.000154209	0.000778146	-0.198175	0.842908	88174
Mbuti	Poland_BKG	Europe_EF	UkrBA_Zrubna	UkrFBA_Bilozerska_Pre-Cimmerian	-0.000132811	0.000679758	-0.195381	0.845095	103457
Mbuti	Czech_C_Baalberge	Europe_EF	UkrBA_Zrubna	UkrFBA_Bilozerska_Pre-Cimmerian	-0.000124499	0.000645693	-0.192815	0.847104	100048
Mbuti	Germany_BellBeaker	Europe_LNBA	UkrBA_Zrubna	UkrFBA_Bilozerska_Pre-Cimmerian	-0.000132241	0.00069116	-0.191332	0.848266	100599
Mbuti	WesternRussiaHG	EuropeHG_EHG	UkrBA_Zrubna	UkrFBA_Bilozerska_Pre-Cimmerian	-0.000171207	0.000925576	-0.184973	0.85325	99133
Mbuti	Krasnoyarsk_MLBA	WesternSteppe_MLBA	UkrBA_Zrubna	UkrFBA_Bilozerska_Pre-Cimmerian	-0.000117942	0.000653996	-0.180341	0.856885	96513
Mbuti	Pakistan_Butkara_IA	West/CentralAsia	UkrBA_Zrubna	UkrFBA_Bilozerska_Pre-Cimmerian	-0.000146645	0.000814286	-0.180091	0.857081	80362
Mbuti	Russia_Srubnaya_Alakul	WesternSteppe_IA	UkrBA_Zrubna	UkrFBA_Bilozerska_Pre-Cimmerian	-0.000114461	0.000653089	-0.175261	0.860874	103403
Mbuti	Vietnam_LN	EastAsia	UkrBA_Zrubna	UkrFBA_Bilozerska_Pre-Cimmerian	-0.000197529	0.00142065	-0.139042	0.889417	32555
Mbuti	Armenia_EBA	West/CentralAsia	UkrBA_Zrubna	UkrFBA_Bilozerska_Pre-Cimmerian	-0.000104009	0.000801423	-0.129781	0.89674	89669
Mbuti	Mongolia_Khovd_MLBAEarlyMedieval	EastAsia	UkrBA_Zrubna	UkrFBA_Bilozerska_Pre-Cimmerian	-0.000104136	0.000850233	-0.122479	0.90252	92094
Mbuti	Russia_Caucasus_Maikop_Novosvobodnaya	West/CentralAsia	UkrBA_Zrubna	UkrFBA_Bilozerska_Pre-Cimmerian	-0.000101863	0.000927922	-0.109775	0.912588	71856
Mbuti	England_Viking	Europe_IA	UkrBA_Zrubna	UkrFBA_Bilozerska_Pre-Cimmerian	-6.24858e-05	0.000575843	-0.108512	0.91359	103499
Mbuti	Alan	West/CentralAsia	UkrBA_Zrubna	UkrFBA_Bilozerska_Pre-Cimmerian	-6.34978e-05	0.000695075	-0.0913538	0.927211	103022
Mbuti	Ireland_Viking	Europe_IA	UkrBA_Zrubna	UkrFBA_Bilozerska_Pre-Cimmerian	-6.61159e-05	0.000783484	-0.084387	0.932749	100728
Mbuti	HungarianScythian	Europe_IA	UkrBA_Zrubna	UkrFBA_Bilozerska_Pre-Cimmerian	-6.44495e-05	0.000764178	-0.0843384	0.932787	96501
Mbuti	UkrEIA_Scythian_LeftDnipro_LocAgr_2	Ukraine_EIA	UkrBA_Zrubna	UkrFBA_Bilozerska_Pre-Cimmerian	-8.36964e-05	0.00109703	-0.0762936	0.939186	70775
Mbuti	Poland_GlobularAmphora	Europe_EF	UkrBA_Zrubna	UkrFBA_Bilozerska_Pre-Cimmerian	-4.56155e-05	0.00062287	-0.0732344	0.94162	103499
Mbuti	Ukraine_Mesolithic	Ukraine_EHG	UkrBA_Zrubna	UkrFBA_Bilozerska_Pre-Cimmerian	-6.38422e-05	0.000876418	-0.0728444	0.94193	84509
Mbuti	Scotland_Viking	Europe_IA	UkrBA_Zrubna	UkrFBA_Bilozerska_Pre-Cimmerian	-5.68941e-05	0.000817931	-0.0695585	0.944545	99942
Mbuti	Armenia_EBA_KuraAraxes	West/CentralAsia	UkrBA_Zrubna	UkrFBA_Bilozerska_Pre-Cimmerian	-4.24793e-05	0.000771373	-0.0550697	0.956083	90142
Mbuti	Udegram_IA	West/CentralAsia	UkrBA_Zrubna	UkrFBA_Bilozerska_Pre-Cimmerian	-3.45609e-05	0.000687371	-0.0502798	0.959899	94456
Mbuti	Czech_IA_Hallstatt	Europe_IA	UkrBA_Zrubna	UkrFBA_Bilozerska_Pre-Cimmerian	-3.66448e-05	0.000820618	-0.0446552	0.964382	81607
Mbuti	Ingria_IA	Europe_IA	UkrBA_Zrubna	UkrFBA_Bilozerska_Pre-Cimmerian	-4.33895e-05	0.00117097	-0.0370544	0.970442	52432
Mbuti	UkrIA_Chernyakhiv_2	Ukraine_IA	UkrBA_Zrubna	UkrFBA_Bilozerska_Pre-Cimmerian	-2.37818e-05	0.000776913	-0.0306106	0.97558	97472
Mbuti	Moldova_Glinoe_Scythian	WesternSteppe_IA	UkrBA_Zrubna	UkrFBA_Bilozerska_Pre-Cimmerian	-2.18457e-05	0.00085486	-0.0255547	0.979613	88545
Mbuti	Potapovka	WesternSteppe_EMBA	UkrBA_Zrubna	UkrFBA_Bilozerska_Pre-Cimmerian	-1.9171e-05	0.000789665	-0.0242774	0.980631	91356
Mbuti	UkrEMA_Saltiv_Bulgars_1	Ukraine_MA	UkrBA_Zrubna	UkrFBA_Bilozerska_Pre-Cimmerian	-2.07814e-05	0.00118881	-0.0174809	0.986053	58145
Mbuti	UkrEIA_Scythian_SivDon_NomEl_3	Ukraine_EIA	UkrBA_Zrubna	UkrFBA_Bilozerska_Pre-Cimmerian	-1.27026e-05	0.00123154	-0.0103144	0.99177	51936
Mbuti	UkrEIA_Scythian_SivDon_NomEl	Ukraine_EIA	UkrBA_Zrubna	UkrFBA_Bilozerska_Pre-Cimmerian	-5.91816e-06	0.000836668	-0.00707349	0.994356	93873
Mbuti	Hungary_Langobard	Europe_IA	UkrBA_Zrubna	UkrFBA_Bilozerska_Pre-Cimmerian	-2.36236e-06	0.000609747	-0.00387432	0.996909	103499
Mbuti	Armenia_LBA_EIA_o	West/CentralAsia	UkrBA_Zrubna	UkrFBA_Bilozerska_Pre-Cimmerian	-3.42209e-06	0.000899458	-0.00380462	0.996964	75084
Mbuti	Mongolia_Selenge_XiongnuLateMedieval	EastAsia	UkrBA_Zrubna	UkrFBA_Bilozerska_Pre-Cimmerian	5.33201e-06	0.000875866	0.0060877	0.995143	89866
Mbuti	Iran_N	West/CentralAsia	UkrBA_Zrubna	UkrFBA_Bilozerska_Pre-Cimmerian	1.1006e-05	0.000917658	0.0119935	0.990431	78619
Mbuti	Greenland_LateNorse	Europe_IA	UkrBA_Zrubna	UkrFBA_Bilozerska_Pre-Cimmerian	1.58029e-05	0.000873153	0.0180987	0.98556	102829
Mbuti	Hungary_MidAvar_oEastAsiaHigh	Europe_IA	UkrBA_Zrubna	UkrFBA_Bilozerska_Pre-Cimmerian	2.20851e-05	0.000733972	0.0300898	0.975995	100621
Mbuti	Hungary_Tiszaregion_EAvar	Europe_IA	UkrBA_Zrubna	UkrFBA_Bilozerska_Pre-Cimmerian	2.96816e-05	0.000891521	0.0332932	0.973441	72997
Mbuti	Armenia_UrartianEmpire	West/CentralAsia	UkrBA_Zrubna	UkrFBA_Bilozerska_Pre-Cimmerian	3.1637e-05	0.00091538	0.0345616	0.972429	77836
Mbuti	Kyrgyzstan_AlaiNura_IA	WesternSteppe_IA	UkrBA_Zrubna	UkrFBA_Bilozerska_Pre-Cimmerian	2.51559e-05	0.000687099	0.0366118	0.970795	100098
Mbuti	Armenia_LBA_EIA	West/CentralAsia	UkrBA_Zrubna	UkrFBA_Bilozerska_Pre-Cimmerian	2.41452e-05	0.000585004	0.0412736	0.967078	102332
Mbuti	Greenland_EarlyNorse	Europe_IA	UkrBA_Zrubna	UkrFBA_Bilozerska_Pre-Cimmerian	3.52059e-05	0.000663895	0.0530293	0.957709	103394
Mbuti	Italy_N	Europe_EF	UkrBA_Zrubna	UkrFBA_Bilozerska_Pre-Cimmerian	3.66016e-05	0.000681911	0.0536751	0.957194	102861
Mbuti	Mongolia_Arkhangai_XiongnuEarlyMedieval_2	EastAsia	UkrBA_Zrubna	UkrFBA_Bilozerska_Pre-Cimmerian	7.24086e-05	0.000933994	0.0775257	0.938205	77876
Mbuti	Hungary_Transtisza_LSarmation_EHun	Europe_IA	UkrBA_Zrubna	UkrFBA_Bilozerska_Pre-Cimmerian	5.66715e-05	0.000636092	0.0890933	0.929008	103405
Mbuti	UkrEIA_Antiquity_Greeks?_2	Ukraine_EIA	UkrBA_Zrubna	UkrFBA_Bilozerska_Pre-Cimmerian	0.000133889	0.0013339	0.100374	0.920047	49637
Mbuti	Italy_LA	Europe_IA	UkrBA_Zrubna	UkrFBA_Bilozerska_Pre-Cimmerian	6.16634e-05	0.00058631	0.105172	0.916239	102867
Mbuti	Hungary_Hun	Europe_IA	UkrBA_Zrubna	UkrFBA_Bilozerska_Pre-Cimmerian	7.24722e-05	0.000637707	0.113645	0.909519	103373
Mbuti	Samara_Eneolithic	WesternSteppe_N	UkrBA_Zrubna	UkrFBA_Bilozerska_Pre-Cimmerian	0.000123362	0.00107709	0.114532	0.908816	67721
Mbuti	Romania_BA_Arman	Europe_LNBA	UkrBA_Zrubna	UkrFBA_Bilozerska_Pre-Cimmerian	9.87749e-05	0.000862179	0.114564	0.908791	78863
Mbuti	Switzerland_EBA_2	Europe_LNBA	UkrBA_Zrubna	UkrFBA_Bilozerska_Pre-Cimmerian	9.04494e-05	0.000716323	0.126269	0.899519	93520
Mbuti	Switzerland_LN	Europe_EF	UkrBA_Zrubna	UkrFBA_Bilozerska_Pre-Cimmerian	8.55798e-05	0.000677371	0.126341	0.899462	98165
Mbuti	Ukraine_Neolithic	Ukraine_EHG	UkrBA_Zrubna	UkrFBA_Bilozerska_Pre-Cimmerian	9.54388e-05	0.000726659	0.131339	0.895507	90580
Mbuti	Romania_N	Europe_EF	UkrBA_Zrubna	UkrFBA_Bilozerska_Pre-Cimmerian	0.000141057	0.00104708	0.134715	0.892837	64641
Mbuti	Poland_EBA	Europe_LNBA	UkrBA_Zrubna	UkrFBA_Bilozerska_Pre-Cimmerian	0.000101228	0.000742371	0.136357	0.891539	100516
Mbuti	UkrEMA_Saltiv_Alans_1	Ukraine_MA	UkrBA_Zrubna	UkrFBA_Bilozerska_Pre-Cimmerian	0.000119164	0.000870535	0.136886	0.891121	87356
Mbuti	China_AmurRiver_Mesolithic	EastAsia	UkrBA_Zrubna	UkrFBA_Bilozerska_Pre-Cimmerian	0.000147663	0.0010039	0.147088	0.883062	56435
Mbuti	UkrFBA/EIA_Cimmerian	Ukraine_LNBA	UkrBA_Zrubna	UkrFBA_Bilozerska_Pre-Cimmerian	0.000208535	0.00138208	0.150886	0.880066	43025
Mbuti	Wusun	WesternSteppe_IA	UkrBA_Zrubna	UkrFBA_Bilozerska_Pre-Cimmerian	0.000129942	0.000782108	0.166143	0.868045	100526
Mbuti	Sintashta	WesternSteppe_MLBA	UkrBA_Zrubna	UkrFBA_Bilozerska_Pre-Cimmerian	0.000106601	0.000620297	0.171855	0.863552	102397
Mbuti	Denmark_EarlyViking	Europe_IA	UkrBA_Zrubna	UkrFBA_Bilozerska_Pre-Cimmerian	0.000131174	0.000750557	0.174768	0.861262	102970
Mbuti	Fatyanovo	Europe_LNBA	UkrBA_Zrubna	UkrFBA_Bilozerska_Pre-Cimmerian	0.000134305	0.000654729	0.205131	0.83747	103341
Mbuti	Armenia_MLBA	West/CentralAsia	UkrBA_Zrubna	UkrFBA_Bilozerska_Pre-Cimmerian	0.000166117	0.000809101	0.20531	0.83733	88400
Mbuti	Norway_Viking	Europe_IA	UkrBA_Zrubna	UkrFBA_Bilozerska_Pre-Cimmerian	0.000126071	0.000588996	0.214044	0.830513	103499
Mbuti	Ukraine_GlobularAmphora	Ukraine_EF	UkrBA_Zrubna	UkrFBA_Bilozerska_Pre-Cimmerian	0.000172962	0.00079626	0.217219	0.828038	92064
Mbuti	Iberia_MN	Europe_EF	UkrBA_Zrubna	UkrFBA_Bilozerska_Pre-Cimmerian	0.000183676	0.000821901	0.223477	0.823165	85749
Mbuti	Iberia_Chl	Europe_EF	UkrBA_Zrubna	UkrFBA_Bilozerska_Pre-Cimmerian	0.000159332	0.000708604	0.224853	0.822094	103495
Mbuti	Denmark_IA	Europe_IA	UkrBA_Zrubna	UkrFBA_Bilozerska_Pre-Cimmerian	0.000183169	0.000796905	0.229851	0.818208	103350
Mbuti	Russia_Steppe_Maikop	WesternSteppe_EMBA	UkrBA_Zrubna	UkrFBA_Bilozerska_Pre-Cimmerian	0.000194361	0.000835344	0.232672	0.816016	84572
Mbuti	Slovakia_LIA_LaTene	Europe_IA	UkrBA_Zrubna	UkrFBA_Bilozerska_Pre-Cimmerian	0.000188914	0.000801172	0.235797	0.81359	88628
Mbuti	Mongolia_Arkhangai_XiongnuEarlyMedieval_3	EastAsia	UkrBA_Zrubna	UkrFBA_Bilozerska_Pre-Cimmerian	0.000154739	0.000650157	0.238003	0.811879	101407
Mbuti	Petrovka	WesternSteppe_MLBA	UkrBA_Zrubna	UkrFBA_Bilozerska_Pre-Cimmerian	0.000390878	0.00161814	0.24156	0.809121	27822
Mbuti	Russia_North_Caucasus	WesternSteppe_MLBA	UkrBA_Zrubna	UkrFBA_Bilozerska_Pre-Cimmerian	0.000212424	0.000863093	0.24612	0.80559	76384
Mbuti	Sweden_Mesolithic	EuropeHG_SHG	UkrBA_Zrubna	UkrFBA_Bilozerska_Pre-Cimmerian	0.000241014	0.000869103	0.277313	0.78154	103498
Mbuti	LBK_EN	Europe_EF	UkrBA_Zrubna	UkrFBA_Bilozerska_Pre-Cimmerian	0.000179739	0.000636063	0.282581	0.777498	103470
Mbuti	Armenia_LBA	West/CentralAsia	UkrBA_Zrubna	UkrFBA_Bilozerska_Pre-Cimmerian	0.000164634	0.000572535	0.287554	0.773689	103089
Mbuti	China_Xinjiang_Songshugou_EIA	EastAsia	UkrBA_Zrubna	UkrFBA_Bilozerska_Pre-Cimmerian	0.000233027	0.000800493	0.291105	0.770971	79229
Mbuti	Czech_Bohemia_BellBeaker	Europe_LNBA	UkrBA_Zrubna	UkrFBA_Bilozerska_Pre-Cimmerian	0.000189558	0.000638791	0.296745	0.766661	99701
Mbuti	Denmark_Viking	Europe_IA	UkrBA_Zrubna	UkrFBA_Bilozerska_Pre-Cimmerian	0.000172023	0.000573714	0.299841	0.764298	103499
Mbuti	Estonia_MA	Europe_MA	UkrBA_Zrubna	UkrFBA_Bilozerska_Pre-Cimmerian	0.000326176	0.00103555	0.31498	0.752777	71106
Mbuti	Hungary_MidAvar_oEastAsiaMedium	Europe_IA	UkrBA_Zrubna	UkrFBA_Bilozerska_Pre-Cimmerian	0.000229784	0.000712709	0.322409	0.747143	103358
Mbuti	Japan_HG_Jomon	EastAsia	UkrBA_Zrubna	UkrFBA_Bilozerska_Pre-Cimmerian	0.000273914	0.000848535	0.322808	0.746841	81666
Mbuti	Hungary_MidAvar	Europe_IA	UkrBA_Zrubna	UkrFBA_Bilozerska_Pre-Cimmerian	0.000189829	0.00058382	0.32515	0.745068	103499
Mbuti	Estonia_EarlyViking	Europe_IA	UkrBA_Zrubna	UkrFBA_Bilozerska_Pre-Cimmerian	0.000194719	0.000583139	0.333916	0.738443	103498
Mbuti	Czech_Bohemia_GlobularAmphorae_N	Europe_EF	UkrBA_Zrubna	UkrFBA_Bilozerska_Pre-Cimmerian	0.000285815	0.000852254	0.335363	0.737351	86303
Mbuti	Ukraine_Trypillia	Ukraine_EF	UkrBA_Zrubna	UkrFBA_Bilozerska_Pre-Cimmerian	0.000208406	0.000604557	0.344724	0.730302	103498
Mbuti	China_Xinjiang_Kuokesuxi_EIA	EastAsia	UkrBA_Zrubna	UkrFBA_Bilozerska_Pre-Cimmerian	0.000272302	0.000785291	0.346753	0.728777	91565
Mbuti	Armenia_MBA	West/CentralAsia	UkrBA_Zrubna	UkrFBA_Bilozerska_Pre-Cimmerian	0.000305186	0.000877294	0.347872	0.727936	78777
Mbuti	Andronovo	WesternSteppe_MLBA	UkrBA_Zrubna	UkrFBA_Bilozerska_Pre-Cimmerian	0.000260434	0.000731298	0.356125	0.721747	102820
Mbuti	Italy_Imperial	Europe_IA	UkrBA_Zrubna	UkrFBA_Bilozerska_Pre-Cimmerian	0.000206338	0.000578946	0.356403	0.721539	102866
Mbuti	Czech_Bohemia_Jordanow_N	Europe_EF	UkrBA_Zrubna	UkrFBA_Bilozerska_Pre-Cimmerian	0.000311008	0.000847666	0.3669	0.713694	87261
Mbuti	Anatolia_N	Levant/Anatolia_EF	UkrBA_Zrubna	UkrFBA_Bilozerska_Pre-Cimmerian	0.000236587	0.000640124	0.369595	0.711684	102329
Mbuti	Czech_IA_LaTene	Europe_IA	UkrBA_Zrubna	UkrFBA_Bilozerska_Pre-Cimmerian	0.000226221	0.000605038	0.373895	0.708483	100481
Mbuti	Ukraine_Crimea_Pantikapaion	Ukraine_IA	UkrBA_Zrubna	UkrFBA_Bilozerska_Pre-Cimmerian	0.000590606	0.00149115	0.396075	0.69205	33111
Mbuti	Sweden_Gotland_Vasterbjers_PittedWare_BattleAxe	EuropeHG_SHG	UkrBA_Zrubna	UkrFBA_Bilozerska_Pre-Cimmerian	0.000284525	0.000696673	0.408406	0.682976	103498
Mbuti	Russia_MN_Boisman	Siberia	UkrBA_Zrubna	UkrFBA_Bilozerska_Pre-Cimmerian	0.00029879	0.000717867	0.416219	0.677249	90559
Mbuti	UkrEIA_Scythian_SivDon_Nom	Ukraine_EIA	UkrBA_Zrubna	UkrFBA_Bilozerska_Pre-Cimmerian	0.000299354	0.000714211	0.41914	0.675114	101092
Mbuti	Czech_Bohemia_Unetice_EBA	Europe_LNBA	UkrBA_Zrubna	UkrFBA_Bilozerska_Pre-Cimmerian	0.000245815	0.000582514	0.42199	0.673032	103357
Mbuti	Mongolia_EIA_Sagly_4	EastAsia	UkrBA_Zrubna	UkrFBA_Bilozerska_Pre-Cimmerian	0.000275204	0.000625697	0.439835	0.660056	99750
Mbuti	XiongNu	EastAsia	UkrBA_Zrubna	UkrFBA_Bilozerska_Pre-Cimmerian	0.000329863	0.000747497	0.44129	0.659003	103452
Mbuti	Mongolia_Sukhbaatar_XiongnuLateMedieval	EastAsia	UkrBA_Zrubna	UkrFBA_Bilozerska_Pre-Cimmerian	0.000377382	0.000853749	0.44203	0.658468	89303
Mbuti	WHG	EuropeHG_WHG	UkrBA_Zrubna	UkrFBA_Bilozerska_Pre-Cimmerian	0.000324844	0.000722235	0.449777	0.652872	102576
Mbuti	Romania_C_Bodrogkeresztur	Europe_EF	UkrBA_Zrubna	UkrFBA_Bilozerska_Pre-Cimmerian	0.000284413	0.000624823	0.455189	0.648973	102082
Mbuti	SHG	EuropeHG_SHG	UkrBA_Zrubna	UkrFBA_Bilozerska_Pre-Cimmerian	0.000375722	0.0008122	0.462597	0.643653	92344
Mbuti	Norway_Medieval	Europe_MA	UkrBA_Zrubna	UkrFBA_Bilozerska_Pre-Cimmerian	0.000403994	0.000869973	0.464376	0.642379	103068
Mbuti	Vietnam_BA_DongSonCulture	EastAsia	UkrBA_Zrubna	UkrFBA_Bilozerska_Pre-Cimmerian	0.000747314	0.00155262	0.481323	0.630287	26047
Mbuti	West_Siberia_N	Siberia	UkrBA_Zrubna	UkrFBA_Bilozerska_Pre-Cimmerian	0.0004868	0.000996322	0.488597	0.625127	73453
Mbuti	UkrMA_GoldenHorde_Slav/Nom?	Ukraine_MA	UkrBA_Zrubna	UkrFBA_Bilozerska_Pre-Cimmerian	0.000486781	0.000987245	0.49307	0.621963	80589
Mbuti	UkrEMA_Saltiv_Alans_2	Ukraine_MA	UkrBA_Zrubna	UkrFBA_Bilozerska_Pre-Cimmerian	0.000482155	0.000964458	0.499923	0.61713	78280
Mbuti	Poland_BellBeaker	Europe_LNBA	UkrBA_Zrubna	UkrFBA_Bilozerska_Pre-Cimmerian	0.000364017	0.000713505	0.510181	0.609924	99507
Mbuti	Kazakhstan_Birlik_Tasmola_EIA	WesternSteppe_IA	UkrBA_Zrubna	UkrFBA_Bilozerska_Pre-Cimmerian	0.000443712	0.000849963	0.522037	0.601645	85516
Mbuti	Russia_Buryatia_PreBronze	Siberia	UkrBA_Zrubna	UkrFBA_Bilozerska_Pre-Cimmerian	0.000494929	0.000942561	0.52509	0.59952	76049
Mbuti	Czech_EBA_Unetice	Europe_LNBA	UkrBA_Zrubna	UkrFBA_Bilozerska_Pre-Cimmerian	0.000332981	0.000633771	0.525397	0.599308	100256
Mbuti	Mongolia_Khuvsgul_XiongnuLateMedieval_1	EastAsia	UkrBA_Zrubna	UkrFBA_Bilozerska_Pre-Cimmerian	0.000404674	0.000763251	0.530198	0.595975	94476
Mbuti	Italy_Medieval	Europe_MA	UkrBA_Zrubna	UkrFBA_Bilozerska_Pre-Cimmerian	0.000443288	0.000834909	0.530942	0.595459	96454
Mbuti	UkrMA_Nogai_1	Ukraine_MA	UkrBA_Zrubna	UkrFBA_Bilozerska_Pre-Cimmerian	0.000577576	0.00107844	0.535568	0.592257	64638
Mbuti	Italy_C	Europe_EF	UkrBA_Zrubna	UkrFBA_Bilozerska_Pre-Cimmerian	0.000426135	0.000758232	0.562012	0.574108	102618
Mbuti	Czech_EBA	Europe_LNBA	UkrBA_Zrubna	UkrFBA_Bilozerska_Pre-Cimmerian	0.000395079	0.000698075	0.565955	0.571425	93339
Mbuti	Poland_Viking	Europe_IA	UkrBA_Zrubna	UkrFBA_Bilozerska_Pre-Cimmerian	0.000463678	0.000809876	0.572529	0.566964	101678
Mbuti	Hungary_EBA_BellBeaker	Europe_LNBA	UkrBA_Zrubna	UkrFBA_Bilozerska_Pre-Cimmerian	0.000388233	0.000676785	0.573642	0.56621	97689
Mbuti	Faroes_EarlyModern	Europe_MA	UkrBA_Zrubna	UkrFBA_Bilozerska_Pre-Cimmerian	0.000393887	0.00066015	0.596662	0.550733	103481
Mbuti	Kangju	WesternSteppe_IA	UkrBA_Zrubna	UkrFBA_Bilozerska_Pre-Cimmerian	0.000452157	0.000754114	0.599587	0.548782	101194
Mbuti	Maitan_MLBA_Alakul	WesternSteppe_MLBA	UkrBA_Zrubna	UkrFBA_Bilozerska_Pre-Cimmerian	0.000417969	0.00069176	0.604211	0.545704	96367
Mbuti	Iron_Gates_HG	EuropeHG_WHG	UkrBA_Zrubna	UkrFBA_Bilozerska_Pre-Cimmerian	0.000401611	0.000657703	0.610626	0.541447	102747
Mbuti	Mongolia_Arkhangai_Xiongnu	EastAsia	UkrBA_Zrubna	UkrFBA_Bilozerska_Pre-Cimmerian	0.000437737	0.000712263	0.614572	0.538838	99121
Mbuti	Czech_CordedWare	Europe_LNBA	UkrBA_Zrubna	UkrFBA_Bilozerska_Pre-Cimmerian	0.00042274	0.000684833	0.617289	0.537044	95445
Mbuti	Kazakhstan_Sarmatian_IA	WesternSteppe_IA	UkrBA_Zrubna	UkrFBA_Bilozerska_Pre-Cimmerian	0.000409551	0.000661927	0.618725	0.536098	99750
Mbuti	Bustan_BA	West/CentralAsia	UkrBA_Zrubna	UkrFBA_Bilozerska_Pre-Cimmerian	0.000554706	0.000896063	0.619048	0.535885	77183
Mbuti	Hungary_Conqueror_Commoner	Europe_IA	UkrBA_Zrubna	UkrFBA_Bilozerska_Pre-Cimmerian	0.000348695	0.000558876	0.623921	0.532679	103499
Mbuti	Czech_BellBeaker	Europe_LNBA	UkrBA_Zrubna	UkrFBA_Bilozerska_Pre-Cimmerian	0.000381397	0.000607702	0.627605	0.530263	101783
Mbuti	Central_LNBA	Europe_LNBA	UkrBA_Zrubna	UkrFBA_Bilozerska_Pre-Cimmerian	0.000409306	0.000650305	0.629406	0.529083	102135
Mbuti	UkrEIA_Scythian_LeftDnipro_IllThr	Ukraine_EIA	UkrBA_Zrubna	UkrFBA_Bilozerska_Pre-Cimmerian	0.000743503	0.00117438	0.633104	0.526666	61916
Mbuti	UkrMA_Nogai_3	Ukraine_MA	UkrBA_Zrubna	UkrFBA_Bilozerska_Pre-Cimmerian	0.00061337	0.000965643	0.635194	0.525302	65689
Mbuti	Yamnaya_Kalmykia	WesternSteppe_EMBA	UkrBA_Zrubna	UkrFBA_Bilozerska_Pre-Cimmerian	0.000495818	0.00077491	0.63984	0.522276	98143
Mbuti	Hungary_DanubeTisza_MLAvar	Europe_IA	UkrBA_Zrubna	UkrFBA_Bilozerska_Pre-Cimmerian	0.000490368	0.000765392	0.640676	0.521733	93368
Mbuti	Hungary_LateAvar	Europe_IA	UkrBA_Zrubna	UkrFBA_Bilozerska_Pre-Cimmerian	0.000354169	0.000550837	0.642965	0.520247	103499
Mbuti	Germany_Lech_EBA	Europe_LNBA	UkrBA_Zrubna	UkrFBA_Bilozerska_Pre-Cimmerian	0.000447429	0.000679945	0.658038	0.510514	96118
Mbuti	Pakistan_H_Barikot	West/CentralAsia	UkrBA_Zrubna	UkrFBA_Bilozerska_Pre-Cimmerian	0.000515929	0.000780051	0.661404	0.508353	88998
Mbuti	Italy_Medieval_EarlyModern	Europe_MA	UkrBA_Zrubna	UkrFBA_Bilozerska_Pre-Cimmerian	0.000401837	0.000594037	0.676451	0.498754	102868
Mbuti	Mongolia_Umungobi_LateMedieval	EastAsia	UkrBA_Zrubna	UkrFBA_Bilozerska_Pre-Cimmerian	0.000477519	0.000703445	0.678829	0.497246	95546
Mbuti	Norway_IA	Europe_IA	UkrBA_Zrubna	UkrFBA_Bilozerska_Pre-Cimmerian	0.000566934	0.000824474	0.687631	0.491685	98189
Mbuti	Germany_EarlyMedieval	Europe_MA	UkrBA_Zrubna	UkrFBA_Bilozerska_Pre-Cimmerian	0.000476794	0.000683451	0.697627	0.485411	103422
Mbuti	Latvia_HG_M	EuropeHG_WHG	UkrBA_Zrubna	UkrFBA_Bilozerska_Pre-Cimmerian	0.000491152	0.000690588	0.711209	0.476955	103338
Mbuti	Sappali_Tepe_BA	West/CentralAsia	UkrBA_Zrubna	UkrFBA_Bilozerska_Pre-Cimmerian	0.00044262	0.000619969	0.713939	0.475265	101282
Mbuti	Czech_N	Europe_EF	UkrBA_Zrubna	UkrFBA_Bilozerska_Pre-Cimmerian	0.000540113	0.000753208	0.717083	0.473323	96199
Mbuti	Germany_Tollense_BA	Europe_LNBA	UkrBA_Zrubna	UkrFBA_Bilozerska_Pre-Cimmerian	0.000909484	0.00126749	0.717545	0.473038	45160
Mbuti	Latvia_BA	Europe_LNBA	UkrBA_Zrubna	UkrFBA_Bilozerska_Pre-Cimmerian	0.000504328	0.000702742	0.717656	0.472969	95529
Mbuti	Hungary_Transtisza_LAvar	Europe_IA	UkrBA_Zrubna	UkrFBA_Bilozerska_Pre-Cimmerian	0.000554636	0.000770871	0.719492	0.471838	86368
Mbuti	Sweden_Viking	Europe_IA	UkrBA_Zrubna	UkrFBA_Bilozerska_Pre-Cimmerian	0.000401771	0.00055735	0.72086	0.470996	103499
Mbuti	Slovenia_EIA	Europe_IA	UkrBA_Zrubna	UkrFBA_Bilozerska_Pre-Cimmerian	0.000486759	0.000669866	0.726651	0.46744	97812
Mbuti	Czech_Bohemia_FunnelBeaker_N	Europe_EF	UkrBA_Zrubna	UkrFBA_Bilozerska_Pre-Cimmerian	0.000581505	0.000798555	0.728196	0.466493	92376
Mbuti	UkrEIA_Scythian_LeftDnipro_LocAgr	Ukraine_EIA	UkrBA_Zrubna	UkrFBA_Bilozerska_Pre-Cimmerian	0.000739838	0.000982515	0.753005	0.451447	74885
Mbuti	Sweden_Megalithic	Europe_EF	UkrBA_Zrubna	UkrFBA_Bilozerska_Pre-Cimmerian	0.000578354	0.000765211	0.755811	0.449763	103344
Mbuti	Zrubnaya	WesternSteppe_MLBA	UkrBA_Zrubna	UkrFBA_Bilozerska_Pre-Cimmerian	0.00052542	0.000670791	0.783284	0.433461	101025
Mbuti	Pakistan_Loebanr_IA	West/CentralAsia	UkrBA_Zrubna	UkrFBA_Bilozerska_Pre-Cimmerian	0.000492348	0.000623854	0.789205	0.429992	98656
Mbuti	Czech_Bohemia_CordedWare	Europe_LNBA	UkrBA_Zrubna	UkrFBA_Bilozerska_Pre-Cimmerian	0.00047127	0.000596686	0.789813	0.429637	102789
Mbuti	Russia_North_Caucasus_MBA	West/CentralAsia	UkrBA_Zrubna	UkrFBA_Bilozerska_Pre-Cimmerian	0.000628278	0.000791209	0.794074	0.427152	87784
Mbuti	Levänluhta	Europe_IA	UkrBA_Zrubna	UkrFBA_Bilozerska_Pre-Cimmerian	0.000867399	0.00109215	0.794213	0.427072	55522
Mbuti	Hungary_Transtisza_EAvar	Europe_IA	UkrBA_Zrubna	UkrFBA_Bilozerska_Pre-Cimmerian	0.000506991	0.000636974	0.795936	0.426069	102533
Mbuti	Mongolia_Bulgan_Xiongnu	EastAsia	UkrBA_Zrubna	UkrFBA_Bilozerska_Pre-Cimmerian	0.000663308	0.000829401	0.799743	0.423859	88477
Mbuti	UstIda_LN	Siberia	UkrBA_Zrubna	UkrFBA_Bilozerska_Pre-Cimmerian	0.000679785	0.000841568	0.80776	0.419229	96068
Mbuti	Ukraine_Scythian	Ukraine_EIA	UkrBA_Zrubna	UkrFBA_Bilozerska_Pre-Cimmerian	0.000749292	0.000923736	0.811153	0.417278	84376
Mbuti	Mongolia_Uvs_EIAXiongnuLateMedival	EastAsia	UkrBA_Zrubna	UkrFBA_Bilozerska_Pre-Cimmerian	0.000551168	0.000674858	0.816718	0.41409	99802
Mbuti	Hungary_EarlyArpadian	Europe_IA	UkrBA_Zrubna	UkrFBA_Bilozerska_Pre-Cimmerian	0.000481217	0.000588276	0.818011	0.413351	103499
Mbuti	Armenia_LIA	West/CentralAsia	UkrBA_Zrubna	UkrFBA_Bilozerska_Pre-Cimmerian	0.000604257	0.000738183	0.818573	0.41303	89035
Mbuti	Poland_CWC	Europe_LNBA	UkrBA_Zrubna	UkrFBA_Bilozerska_Pre-Cimmerian	0.000547182	0.00066835	0.818705	0.412955	103457
Mbuti	Iceland_Viking	Europe_IA	UkrBA_Zrubna	UkrFBA_Bilozerska_Pre-Cimmerian	0.000508692	0.000616235	0.825484	0.409097	103497
Mbuti	Mongolia_EIA_SlabGrave_1	EastAsia	UkrBA_Zrubna	UkrFBA_Bilozerska_Pre-Cimmerian	0.000551742	0.000653891	0.843782	0.398791	99048
Mbuti	Scythian_East	WesternSteppe_IA	UkrBA_Zrubna	UkrFBA_Bilozerska_Pre-Cimmerian	0.000637624	0.000754263	0.845361	0.397909	98336
Mbuti	Kazakhstan_Berel_IA	WesternSteppe_IA	UkrBA_Zrubna	UkrFBA_Bilozerska_Pre-Cimmerian	0.000518831	0.000612855	0.846579	0.39723	102439
Mbuti	Kazakhstan_Tasmola_EIA	WesternSteppe_IA	UkrBA_Zrubna	UkrFBA_Bilozerska_Pre-Cimmerian	0.000504788	0.00059128	0.853721	0.393259	103125
Mbuti	UkrN_?	Ukraine_EHG	UkrBA_Zrubna	UkrFBA_Bilozerska_Pre-Cimmerian	0.0024676	0.00286215	0.862151	0.388605	10075
Mbuti	Central_MN	Europe_EF	UkrBA_Zrubna	UkrFBA_Bilozerska_Pre-Cimmerian	0.000671025	0.000774968	0.865875	0.386559	100224
Mbuti	Mongolia_LBA_Khovsgol_6	EastAsia	UkrBA_Zrubna	UkrFBA_Bilozerska_Pre-Cimmerian	0.00055448	0.000640326	0.865933	0.386527	100441
Mbuti	Russia_DevilsCave_N	Siberia	UkrBA_Zrubna	UkrFBA_Bilozerska_Pre-Cimmerian	0.00063715	0.000735786	0.865944	0.386521	103401
Mbuti	Kazakhstann_OtrarCulture_LIA	WesternSteppe_IA	UkrBA_Zrubna	UkrFBA_Bilozerska_Pre-Cimmerian	0.000636255	0.000732576	0.868517	0.385111	97718
Mbuti	Mongolia_Arkhangai_EarlyMedieval	EastAsia	UkrBA_Zrubna	UkrFBA_Bilozerska_Pre-Cimmerian	0.000549349	0.000630184	0.871728	0.383357	101327
Mbuti	Tagar	WesternSteppe_IA	UkrBA_Zrubna	UkrFBA_Bilozerska_Pre-Cimmerian	0.000566383	0.000648715	0.873084	0.382617	103114
Mbuti	Hungary_MidLateAvar	Europe_IA	UkrBA_Zrubna	UkrFBA_Bilozerska_Pre-Cimmerian	0.000556348	0.000632767	0.87923	0.379276	103435
Mbuti	Hungary_Conqueror_Elite	Europe_IA	UkrBA_Zrubna	UkrFBA_Bilozerska_Pre-Cimmerian	0.000489823	0.000553028	0.885711	0.375774	103499
Mbuti	Yamnaya_Samara	WesternSteppe_EMBA	UkrBA_Zrubna	UkrFBA_Bilozerska_Pre-Cimmerian	0.000597832	0.000672996	0.888315	0.374371	101369
Mbuti	UkrIA_Chernyakhiv_1	Ukraine_IA	UkrBA_Zrubna	UkrFBA_Bilozerska_Pre-Cimmerian	0.000746669	0.000825286	0.90474	0.365603	85368
Mbuti	CentralSaka	WesternSteppe_IA	UkrBA_Zrubna	UkrFBA_Bilozerska_Pre-Cimmerian	0.000671622	0.000729607	0.920526	0.357298	101235
Mbuti	Hungary_DanubeTisza_EAvar	Europe_IA	UkrBA_Zrubna	UkrFBA_Bilozerska_Pre-Cimmerian	0.000595028	0.000641853	0.927047	0.353902	103038
Mbuti	China_NEastAsia_Coastal_EN	EastAsia	UkrBA_Zrubna	UkrFBA_Bilozerska_Pre-Cimmerian	0.000708346	0.000757512	0.935095	0.349739	93065
Mbuti	UstIda_EBA	Siberia	UkrBA_Zrubna	UkrFBA_Bilozerska_Pre-Cimmerian	0.000897329	0.00094097	0.95362	0.340276	79116
Mbuti	Armenia_Lchashen_LBA	West/CentralAsia	UkrBA_Zrubna	UkrFBA_Bilozerska_Pre-Cimmerian	0.000634915	0.000661628	0.959624	0.337244	93481
Mbuti	Russia_KolymaRiver_LN	Siberia	UkrBA_Zrubna	UkrFBA_Bilozerska_Pre-Cimmerian	0.000734869	0.000764194	0.961625	0.336238	103486
Mbuti	Hungary_EarlyAvar	Europe_IA	UkrBA_Zrubna	UkrFBA_Bilozerska_Pre-Cimmerian	0.000533258	0.000553562	0.963321	0.335386	103498
Mbuti	Latvia_HG_CCC	EuropeHG_EHG	UkrBA_Zrubna	UkrFBA_Bilozerska_Pre-Cimmerian	0.000789821	0.00081381	0.970523	0.331786	96511
Mbuti	China_YR_MN	EastAsia	UkrBA_Zrubna	UkrFBA_Bilozerska_Pre-Cimmerian	0.000758743	0.00074861	1.01354	0.310804	102486
Mbuti	Moldova_Cimmerian	WesternSteppe_IA	UkrBA_Zrubna	UkrFBA_Bilozerska_Pre-Cimmerian	0.00124878	0.00122914	1.01598	0.309638	50833
Mbuti	Levant_BA	Levant/Anatolia_EF	UkrBA_Zrubna	UkrFBA_Bilozerska_Pre-Cimmerian	0.000844487	0.000827061	1.02107	0.307221	76057
Mbuti	UkrMA_WhiteCroat_Slavs	Ukraine_MA	UkrBA_Zrubna	UkrFBA_Bilozerska_Pre-Cimmerian	0.00110629	0.0010814	1.02302	0.3063	72540
Mbuti	Botai	WesternSteppe_CA	UkrBA_Zrubna	UkrFBA_Bilozerska_Pre-Cimmerian	0.000778129	0.000754293	1.0316	0.302259	103489
Mbuti	Russia_UstBelaya_Angara	Siberia	UkrBA_Zrubna	UkrFBA_Bilozerska_Pre-Cimmerian	0.000716758	0.000694098	1.03265	0.30177	102408
Mbuti	Mongolia_Selenge_LateMedieval	EastAsia	UkrBA_Zrubna	UkrFBA_Bilozerska_Pre-Cimmerian	0.000764206	0.000739844	1.03293	0.301637	96131
Mbuti	Serbia_Mokrin_EBA_Maros	Europe_LNBA	UkrBA_Zrubna	UkrFBA_Bilozerska_Pre-Cimmerian	0.000636318	0.000615029	1.03462	0.300848	103497
Mbuti	Mongolia_LBA_Ulaanzukh_2	EastAsia	UkrBA_Zrubna	UkrFBA_Bilozerska_Pre-Cimmerian	0.000870355	0.00084081	1.03514	0.300604	80411
Mbuti	Mongolia_Tuv_LateMedieval	EastAsia	UkrBA_Zrubna	UkrFBA_Bilozerska_Pre-Cimmerian	0.000813843	0.000777863	1.04626	0.295443	88051
Mbuti	Mongolia_Bulgan_EarlyMedievalLateMedieval	EastAsia	UkrBA_Zrubna	UkrFBA_Bilozerska_Pre-Cimmerian	0.000736715	0.000699483	1.05323	0.292237	99377
Mbuti	Estonia_CWC	Europe_LNBA	UkrBA_Zrubna	UkrFBA_Bilozerska_Pre-Cimmerian	0.000770172	0.00072183	1.06697	0.285984	100481
Mbuti	EHG	EuropeHG_EHG	UkrBA_Zrubna	UkrFBA_Bilozerska_Pre-Cimmerian	0.000923106	0.000861659	1.07131	0.284029	94083
Mbuti	Russia_Uelen_OldBeringSea	Siberia	UkrBA_Zrubna	UkrFBA_Bilozerska_Pre-Cimmerian	0.000865819	0.000806397	1.07369	0.282962	93553
Mbuti	Russia_AngaraRiver_N	Siberia	UkrBA_Zrubna	UkrFBA_Bilozerska_Pre-Cimmerian	0.000818154	0.000761288	1.0747	0.282511	103468
Mbuti	Moldova_MBA_Catacomb	WesternSteppe_MLBA	UkrBA_Zrubna	UkrFBA_Bilozerska_Pre-Cimmerian	0.00124347	0.00115564	1.076	0.281927	53742
Mbuti	China_AmurRiver_N	EastAsia	UkrBA_Zrubna	UkrFBA_Bilozerska_Pre-Cimmerian	0.000984522	0.00090762	1.08473	0.278042	69444
Mbuti	Sweden_Gotland_Hemmor_PittedWare_BattleAxe	EuropeHG_SHG	UkrBA_Zrubna	UkrFBA_Bilozerska_Pre-Cimmerian	0.000999933	0.000913427	1.0947	0.273646	96562
Mbuti	UkrEIA_Scythian_NBlaSea_Nom	Ukraine_EIA	UkrBA_Zrubna	UkrFBA_Bilozerska_Pre-Cimmerian	0.0011082	0.00101133	1.09578	0.273175	64845
Mbuti	China_YR_LN	EastAsia	UkrBA_Zrubna	UkrFBA_Bilozerska_Pre-Cimmerian	0.000744709	0.000664551	1.12062	0.26245	103272
Mbuti	Mongolia_North_N	EastAsia	UkrBA_Zrubna	UkrFBA_Bilozerska_Pre-Cimmerian	0.000837805	0.00072268	1.1593	0.246333	94735
Mbuti	China_YR_LBIA	EastAsia	UkrBA_Zrubna	UkrFBA_Bilozerska_Pre-Cimmerian	0.000827954	0.000713411	1.16056	0.245822	102235
Mbuti	Zevakinskiy_LBA	WesternSteppe_MLBA	UkrBA_Zrubna	UkrFBA_Bilozerska_Pre-Cimmerian	0.00084808	0.000728538	1.16408	0.24439	90772
Mbuti	China_AmurRiver_LPaleolithic	EastAsia	UkrBA_Zrubna	UkrFBA_Bilozerska_Pre-Cimmerian	0.0010214	0.000868604	1.17591	0.239629	71545
Mbuti	Shamanka_EN	Siberia	UkrBA_Zrubna	UkrFBA_Bilozerska_Pre-Cimmerian	0.000737975	0.00062739	1.17626	0.23949	103493
Mbuti	Pakistan_H_SaiduSharif	West/CentralAsia	UkrBA_Zrubna	UkrFBA_Bilozerska_Pre-Cimmerian	0.000765782	0.000650752	1.17676	0.23929	97664
Mbuti	Namazga_CA	West/CentralAsia	UkrBA_Zrubna	UkrFBA_Bilozerska_Pre-Cimmerian	0.00111444	0.000944573	1.17984	0.238065	77985
Mbuti	China_Upper_YR_IA	EastAsia	UkrBA_Zrubna	UkrFBA_Bilozerska_Pre-Cimmerian	0.000955496	0.000802396	1.1908	0.233731	94926
Mbuti	Butkara_IA	West/CentralAsia	UkrBA_Zrubna	UkrFBA_Bilozerska_Pre-Cimmerian	0.00103354	0.000854443	1.2096	0.226432	78271
Mbuti	Mongolia_Khovd_MLBAXiongnuLateMedieval	EastAsia	UkrBA_Zrubna	UkrFBA_Bilozerska_Pre-Cimmerian	0.00136481	0.00112695	1.21107	0.225868	50307
Mbuti	China_Xinjiang_Junmachanyilian_Historical	EastAsia	UkrBA_Zrubna	UkrFBA_Bilozerska_Pre-Cimmerian	0.00121732	0.00099458	1.22396	0.220969	72153
Mbuti	China_Xinjiang_Chaganguole_BA_Chemurcheck	EastAsia	UkrBA_Zrubna	UkrFBA_Bilozerska_Pre-Cimmerian	0.0010342	0.000842072	1.22816	0.219387	81807
Mbuti	Italy_IA_Republic	Europe_IA	UkrBA_Zrubna	UkrFBA_Bilozerska_Pre-Cimmerian	0.000830175	0.000674659	1.23051	0.218506	102763
Mbuti	Ukraine_Eneolithic	Ukraine_LNBA	UkrBA_Zrubna	UkrFBA_Bilozerska_Pre-Cimmerian	0.00109405	0.000884434	1.23701	0.216084	77915
Mbuti	Dzharkutan1_BA	West/CentralAsia	UkrBA_Zrubna	UkrFBA_Bilozerska_Pre-Cimmerian	0.000900021	0.000709509	1.26851	0.204615	94062
Mbuti	Kyrgyzstan_Saka_IA	WesternSteppe_IA	UkrBA_Zrubna	UkrFBA_Bilozerska_Pre-Cimmerian	0.00102935	0.0008053	1.27821	0.201174	86509
Mbuti	Nomad_Med	WesternSteppe_MA	UkrBA_Zrubna	UkrFBA_Bilozerska_Pre-Cimmerian	0.000842832	0.000654948	1.28687	0.19814	103341
Mbuti	Lithuania_HG_M	EuropeHG_WHG	UkrBA_Zrubna	UkrFBA_Bilozerska_Pre-Cimmerian	0.000994594	0.000768426	1.29433	0.195553	97685
Mbuti	Mongolia_Khuvsgul_XiongnuLateMedieval_2	EastAsia	UkrBA_Zrubna	UkrFBA_Bilozerska_Pre-Cimmerian	0.000950035	0.000726525	1.30764	0.190995	96976
Mbuti	Hungary_EN	Europe_EF	UkrBA_Zrubna	UkrFBA_Bilozerska_Pre-Cimmerian	0.000954159	0.000728546	1.30967	0.190306	93145
Mbuti	Russia_Ekven_IA	Siberia	UkrBA_Zrubna	UkrFBA_Bilozerska_Pre-Cimmerian	0.000913903	0.000694425	1.31606	0.188155	102351
Mbuti	Russia_Siberia_Irkutsk_EBA	Siberia	UkrBA_Zrubna	UkrFBA_Bilozerska_Pre-Cimmerian	0.00121614	0.000897712	1.35471	0.175511	86162
Mbuti	Mongolia_Selenge_XiongnuMedieval	EastAsia	UkrBA_Zrubna	UkrFBA_Bilozerska_Pre-Cimmerian	0.00125543	0.000924628	1.35776	0.174538	76385
Mbuti	SaltovoMayaki	WesternSteppe_MA	UkrBA_Zrubna	UkrFBA_Bilozerska_Pre-Cimmerian	0.0037862	0.00271809	1.39297	0.16363	9046
Mbuti	Hungary_Hun_oEastAsian	Europe_IA	UkrBA_Zrubna	UkrFBA_Bilozerska_Pre-Cimmerian	0.00114713	0.000819937	1.39905	0.161798	98894
Mbuti	Russia_Viking	Europe_IA	UkrBA_Zrubna	UkrFBA_Bilozerska_Pre-Cimmerian	0.000864844	0.0006149	1.40648	0.159582	103490
Mbuti	Afanasievo	WesternSteppe_EMBA	UkrBA_Zrubna	UkrFBA_Bilozerska_Pre-Cimmerian	0.000874353	0.000621094	1.40776	0.159201	103408
Mbuti	Russia_Sargat_IA	WesternSteppe_IA	UkrBA_Zrubna	UkrFBA_Bilozerska_Pre-Cimmerian	0.000900335	0.0006387	1.40964	0.158647	101403
Mbuti	Italy_Mesolithic	EuropeHG_WHG	UkrBA_Zrubna	UkrFBA_Bilozerska_Pre-Cimmerian	0.00113373	0.000802276	1.41314	0.157615	102789
Mbuti	Mongolia_Sukhbaatar_MLBAXiongnuLateMedieval	EastAsia	UkrBA_Zrubna	UkrFBA_Bilozerska_Pre-Cimmerian	0.000938316	0.000661654	1.41814	0.156151	100462
Mbuti	TianShanSaka	WesternSteppe_IA	UkrBA_Zrubna	UkrFBA_Bilozerska_Pre-Cimmerian	0.0010279	0.000723213	1.4213	0.155231	102375
Mbuti	China_Xinjian_IA	EastAsia	UkrBA_Zrubna	UkrFBA_Bilozerska_Pre-Cimmerian	0.00143274	0.00099683	1.4373	0.150633	71544
Mbuti	Ukraine_CordedWare	Ukraine_LNBA	UkrBA_Zrubna	UkrFBA_Bilozerska_Pre-Cimmerian	0.0016476	0.00114077	1.44429	0.148657	68492
Mbuti	Sarmatian	WesternSteppe_IA	UkrBA_Zrubna	UkrFBA_Bilozerska_Pre-Cimmerian	0.00106214	0.000729927	1.45513	0.145633	99428
Mbuti	TianShanHun	WesternSteppe_IA	UkrBA_Zrubna	UkrFBA_Bilozerska_Pre-Cimmerian	0.000869856	0.000597578	1.45564	0.145493	103497
Mbuti	Yamnaya_Caucasus	WesternSteppe_EMBA	UkrBA_Zrubna	UkrFBA_Bilozerska_Pre-Cimmerian	0.00140039	0.000944341	1.48293	0.138093	66772
Mbuti	Russia_LenaRiver_N	Siberia	UkrBA_Zrubna	UkrFBA_Bilozerska_Pre-Cimmerian	0.00116626	0.000779316	1.49651	0.13452	103441
Mbuti	China_Miaozigou_MN	EastAsia	UkrBA_Zrubna	UkrFBA_Bilozerska_Pre-Cimmerian	0.00247235	0.00162451	1.5219	0.128034	26611
Mbuti	China_Upper_YR_LN	EastAsia	UkrBA_Zrubna	UkrFBA_Bilozerska_Pre-Cimmerian	0.00113409	0.000743856	1.52461	0.127355	100086
Mbuti	Hungary_DanubeTisza_LAvar	Europe_IA	UkrBA_Zrubna	UkrFBA_Bilozerska_Pre-Cimmerian	0.00100741	0.000657347	1.53253	0.125391	102482
Mbuti	Italy_C_BA	Europe_EF	UkrBA_Zrubna	UkrFBA_Bilozerska_Pre-Cimmerian	0.00135812	0.000874961	1.55221	0.120612	91865
Mbuti	Estonia_HG_CCC	EuropeHG_EHG	UkrBA_Zrubna	UkrFBA_Bilozerska_Pre-Cimmerian	0.00239113	0.00152589	1.56704	0.117105	31273
Mbuti	Mongolia_Sukhbaatar_LateMedieval	EastAsia	UkrBA_Zrubna	UkrFBA_Bilozerska_Pre-Cimmerian	0.0010306	0.000632099	1.63045	0.103007	102344
Mbuti	Mongolia_Dornod_LateMedieval	EastAsia	UkrBA_Zrubna	UkrFBA_Bilozerska_Pre-Cimmerian	0.00111706	0.000684903	1.63097	0.102897	99246
Mbuti	BolshoyOleniOstrov	Europe_LNBA	UkrBA_Zrubna	UkrFBA_Bilozerska_Pre-Cimmerian	0.00122412	0.000748066	1.63638	0.101759	90397
Mbuti	UkrMA_Cuman	Ukraine_MA	UkrBA_Zrubna	UkrFBA_Bilozerska_Pre-Cimmerian	0.00186912	0.00112276	1.66476	0.0959612	56882
Mbuti	Northern_LNBA	Europe_LNBA	UkrBA_Zrubna	UkrFBA_Bilozerska_Pre-Cimmerian	0.0012996	0.000778191	1.67003	0.0949139	97737
Mbuti	UkrMA_Post-Cuman_Cuman?	Ukraine_MA	UkrBA_Zrubna	UkrFBA_Bilozerska_Pre-Cimmerian	0.00261693	0.001413	1.85203	0.0640217	37353
Mbuti	Pakistan_Katelai_IA	West/CentralAsia	UkrBA_Zrubna	UkrFBA_Bilozerska_Pre-Cimmerian	0.00120169	0.000647088	1.85707	0.063301	91253
Mbuti	Mongolia_Arkhangai_LateMedieval	EastAsia	UkrBA_Zrubna	UkrFBA_Bilozerska_Pre-Cimmerian	0.00137717	0.000732732	1.8795	0.0601764	95168
Mbuti	Russia_LenaRiver_BA	Siberia	UkrBA_Zrubna	UkrFBA_Bilozerska_Pre-Cimmerian	0.00146661	0.000773888	1.89512	0.0580768	103489
Mbuti	China_WLR_MN	EastAsia	UkrBA_Zrubna	UkrFBA_Bilozerska_Pre-Cimmerian	0.00162983	0.000843315	1.93265	0.0532791	101919
Mbuti	China_Xinjiang_Jierzankale_IA	EastAsia	UkrBA_Zrubna	UkrFBA_Bilozerska_Pre-Cimmerian	0.00153577	0.000793658	1.93505	0.0529838	79852
Mbuti	Hungary_EarlyAvar_Elite	Europe_IA	UkrBA_Zrubna	UkrFBA_Bilozerska_Pre-Cimmerian	0.00127046	0.000648428	1.95929	0.0500788	103484
Mbuti	Mongolia_LBA_CenterWest_4	EastAsia	UkrBA_Zrubna	UkrFBA_Bilozerska_Pre-Cimmerian	0.00143888	0.000688236	2.09067	0.0365574	96368
Mbuti	Okunevo_EMBA	WesternSteppe_EMBA	UkrBA_Zrubna	UkrFBA_Bilozerska_Pre-Cimmerian	0.00136451	0.000645896	2.11258	0.0346364	103495
Mbuti	Ukraine_Yamnaya	Ukraine_LNBA	UkrBA_Zrubna	UkrFBA_Bilozerska_Pre-Cimmerian	0.00197409	0.000929443	2.12394	0.0336748	77068
Mbuti	Russia_AngaraRiver_BA	Siberia	UkrBA_Zrubna	UkrFBA_Bilozerska_Pre-Cimmerian	0.00167576	0.000749449	2.23599	0.0253525	103497
Mbuti	Ukraine_Viking	Ukraine_IA	UkrBA_Zrubna	UkrFBA_Bilozerska_Pre-Cimmerian	0.00237971	0.00105749	2.25034	0.0244273	75082
Mbuti	China_WLR_LN	EastAsia	UkrBA_Zrubna	UkrFBA_Bilozerska_Pre-Cimmerian	0.00216487	0.000948632	2.28209	0.0224838	82158
Mbuti	China_Xinjiang_Wutulan_IA	EastAsia	UkrBA_Zrubna	UkrFBA_Bilozerska_Pre-Cimmerian	0.00236887	0.000960226	2.46699	0.0136254	59922
Mbuti	Shamanka_EBA	Siberia	UkrBA_Zrubna	UkrFBA_Bilozerska_Pre-Cimmerian	0.00212104	0.000811441	2.61392	0.00895103	97737
Mbuti	China_Xinjiang_Xiaohe_BA	EastAsia	UkrBA_Zrubna	UkrFBA_Bilozerska_Pre-Cimmerian	0.0020729	0.000789654	2.62507	0.00866307	101320
Mbuti	Russia_Mezhovskaya	WesternSteppe_MLBA	UkrBA_Zrubna	UkrFBA_Bilozerska_Pre-Cimmerian	0.00238703	0.000895615	2.66525	0.0076932	93465
Mbuti	Russia_Siberia_Lena_EBA	Siberia	UkrBA_Zrubna	UkrFBA_Bilozerska_Pre-Cimmerian	0.00215302	0.000688991	3.12489	0.00177874	99135
Mbuti	Sintashta	WesternSteppe_MLBA	UkrFBA_Bilozerska_Pre-Cimmerian	UkrFBA/EIA_Cimmerian	-0.00545226	0.000438158	-12.4436	1.51507e-35	325845
Mbuti	Maitan_MLBA_Alakul	WesternSteppe_MLBA	UkrFBA_Bilozerska_Pre-Cimmerian	UkrFBA/EIA_Cimmerian	-0.00577552	0.000476347	-12.1246	7.82393e-34	306098
Mbuti	Czech_IA_LaTene	Europe_IA	UkrFBA_Bilozerska_Pre-Cimmerian	UkrFBA/EIA_Cimmerian	-0.00536901	0.000444813	-12.0703	1.51645e-33	319520
Mbuti	Czech_BellBeaker	Europe_LNBA	UkrFBA_Bilozerska_Pre-Cimmerian	UkrFBA/EIA_Cimmerian	-0.00526047	0.000444924	-11.8233	2.95795e-32	323949
Mbuti	Czech_EBA_Unetice	Europe_LNBA	UkrFBA_Bilozerska_Pre-Cimmerian	UkrFBA/EIA_Cimmerian	-0.00538968	0.000457429	-11.7825	4.80229e-32	319118
Mbuti	Czech_Bohemia_Unetice_EBA	Europe_LNBA	UkrFBA_Bilozerska_Pre-Cimmerian	UkrFBA/EIA_Cimmerian	-0.00501325	0.000427297	-11.7325	8.68894e-32	329015
Mbuti	Iron_Gates_HG	EuropeHG_WHG	UkrFBA_Bilozerska_Pre-Cimmerian	UkrFBA/EIA_Cimmerian	-0.00592801	0.000522541	-11.3446	7.88863e-30	327055
Mbuti	Czech_Bohemia_CordedWare	Europe_LNBA	UkrFBA_Bilozerska_Pre-Cimmerian	UkrFBA/EIA_Cimmerian	-0.00498959	0.000442273	-11.2817	1.6159e-29	327091
Mbuti	Norway_Viking	Europe_IA	UkrFBA_Bilozerska_Pre-Cimmerian	UkrFBA/EIA_Cimmerian	-0.00488502	0.000436118	-11.2011	4.02515e-29	329566
Mbuti	Sweden_Viking	Europe_IA	UkrFBA_Bilozerska_Pre-Cimmerian	UkrFBA/EIA_Cimmerian	-0.00476284	0.000426409	-11.1697	5.73947e-29	329574
Mbuti	Zrubnaya	WesternSteppe_MLBA	UkrFBA_Bilozerska_Pre-Cimmerian	UkrFBA/EIA_Cimmerian	-0.0051849	0.000464546	-11.1612	6.31178e-29	321490
Mbuti	Hungary_IA_LaTene	Europe_IA	UkrFBA_Bilozerska_Pre-Cimmerian	UkrFBA/EIA_Cimmerian	-0.00505041	0.000453137	-11.1454	7.53793e-29	315384
Mbuti	Slovenia_EIA	Europe_IA	UkrFBA_Bilozerska_Pre-Cimmerian	UkrFBA/EIA_Cimmerian	-0.00537515	0.00048243	-11.1418	7.84887e-29	311029
Mbuti	Estonia_EarlyViking	Europe_IA	UkrFBA_Bilozerska_Pre-Cimmerian	UkrFBA/EIA_Cimmerian	-0.00484519	0.000435916	-11.115	1.06102e-28	329571
Mbuti	Latvia_BA	Europe_LNBA	UkrFBA_Bilozerska_Pre-Cimmerian	UkrFBA/EIA_Cimmerian	-0.00554241	0.000502931	-11.0202	3.05357e-28	303797
Mbuti	Denmark_Viking	Europe_IA	UkrFBA_Bilozerska_Pre-Cimmerian	UkrFBA/EIA_Cimmerian	-0.00473455	0.000432992	-10.9345	7.88391e-28	329572
Mbuti	Lithuania_HG_M	EuropeHG_WHG	UkrFBA_Bilozerska_Pre-Cimmerian	UkrFBA/EIA_Cimmerian	-0.00607505	0.00055739	-10.8991	1.164e-27	310362
Mbuti	Hungary_Transtisza_LSarmation_EHun	Europe_IA	UkrFBA_Bilozerska_Pre-Cimmerian	UkrFBA/EIA_Cimmerian	-0.00492973	0.000453531	-10.8696	1.60819e-27	329306
Mbuti	England_Viking	Europe_IA	UkrFBA_Bilozerska_Pre-Cimmerian	UkrFBA/EIA_Cimmerian	-0.00471232	0.00043808	-10.7568	5.50688e-27	329565
Mbuti	Switzerland_LN	Europe_EF	UkrFBA_Bilozerska_Pre-Cimmerian	UkrFBA/EIA_Cimmerian	-0.00514767	0.000480361	-10.7162	8.5397e-27	311754
Mbuti	Czech_C_Baalberge	Europe_EF	UkrFBA_Bilozerska_Pre-Cimmerian	UkrFBA/EIA_Cimmerian	-0.00499268	0.000466466	-10.7032	9.83178e-27	318217
Mbuti	Poland_CWC	Europe_LNBA	UkrFBA_Bilozerska_Pre-Cimmerian	UkrFBA/EIA_Cimmerian	-0.00502018	0.000470126	-10.6784	1.28511e-26	329410
Mbuti	Germany_EarlyMedieval	Europe_MA	UkrFBA_Bilozerska_Pre-Cimmerian	UkrFBA/EIA_Cimmerian	-0.00523371	0.000490483	-10.6705	1.39855e-26	329308
Mbuti	Fatyanovo	Europe_LNBA	UkrFBA_Bilozerska_Pre-Cimmerian	UkrFBA/EIA_Cimmerian	-0.00488532	0.000458255	-10.6607	1.55435e-26	329073
Mbuti	Hungary_Langobard	Europe_IA	UkrFBA_Bilozerska_Pre-Cimmerian	UkrFBA/EIA_Cimmerian	-0.00482984	0.000453196	-10.6573	1.61234e-26	329578
Mbuti	Serbia_Mokrin_EBA_Maros	Europe_LNBA	UkrFBA_Bilozerska_Pre-Cimmerian	UkrFBA/EIA_Cimmerian	-0.00463145	0.000442551	-10.4653	1.24639e-25	329577
Mbuti	Iceland_Viking	Europe_IA	UkrFBA_Bilozerska_Pre-Cimmerian	UkrFBA/EIA_Cimmerian	-0.00479951	0.000459568	-10.4435	1.5684e-25	329559
Mbuti	Poland_GlobularAmphora	Europe_EF	UkrFBA_Bilozerska_Pre-Cimmerian	UkrFBA/EIA_Cimmerian	-0.00487412	0.000468908	-10.3946	2.62327e-25	329557
Mbuti	Ukraine_Trypillia	Ukraine_EF	UkrFBA_Bilozerska_Pre-Cimmerian	UkrFBA/EIA_Cimmerian	-0.00474376	0.000458282	-10.3512	4.13414e-25	329574
Mbuti	Romania_C_Bodrogkeresztur	Europe_EF	UkrFBA_Bilozerska_Pre-Cimmerian	UkrFBA/EIA_Cimmerian	-0.0046954	0.000453877	-10.3451	4.40456e-25	324888
Mbuti	Czech_Bohemia_BellBeaker	Europe_LNBA	UkrFBA_Bilozerska_Pre-Cimmerian	UkrFBA/EIA_Cimmerian	-0.00479178	0.000466077	-10.2811	8.57444e-25	317202
Mbuti	Central_LNBA	Europe_LNBA	UkrFBA_Bilozerska_Pre-Cimmerian	UkrFBA/EIA_Cimmerian	-0.00474899	0.000464492	-10.2241	1.54737e-24	325037
Mbuti	Switzerland_EBA_2	Europe_LNBA	UkrFBA_Bilozerska_Pre-Cimmerian	UkrFBA/EIA_Cimmerian	-0.00504574	0.000501497	-10.0613	8.1872e-24	297181
Mbuti	Germany_BellBeaker	Europe_LNBA	UkrFBA_Bilozerska_Pre-Cimmerian	UkrFBA/EIA_Cimmerian	-0.00495692	0.000493029	-10.054	8.82176e-24	319893
Mbuti	Slovakia_LIA_LaTene	Europe_IA	UkrFBA_Bilozerska_Pre-Cimmerian	UkrFBA/EIA_Cimmerian	-0.005596	0.00055742	-10.0391	1.02592e-23	281250
Mbuti	Latvia_HG_M	EuropeHG_WHG	UkrFBA_Bilozerska_Pre-Cimmerian	UkrFBA/EIA_Cimmerian	-0.00532092	0.000530111	-10.0374	1.0442e-23	329031
Mbuti	Russia_Viking	Europe_IA	UkrFBA_Bilozerska_Pre-Cimmerian	UkrFBA/EIA_Cimmerian	-0.00453539	0.000453658	-9.99738	1.56484e-23	329506
Mbuti	Denmark_EarlyViking	Europe_IA	UkrFBA_Bilozerska_Pre-Cimmerian	UkrFBA/EIA_Cimmerian	-0.00536247	0.000538204	-9.96363	2.19874e-23	327971
Mbuti	Afanasievo	WesternSteppe_EMBA	UkrFBA_Bilozerska_Pre-Cimmerian	UkrFBA/EIA_Cimmerian	-0.00453315	0.000455012	-9.96272	2.21907e-23	329237
Mbuti	Czech_EBA	Europe_LNBA	UkrFBA_Bilozerska_Pre-Cimmerian	UkrFBA/EIA_Cimmerian	-0.00476189	0.000481011	-9.89976	4.17271e-23	296353
Mbuti	Krasnoyarsk_MLBA	WesternSteppe_MLBA	UkrFBA_Bilozerska_Pre-Cimmerian	UkrFBA/EIA_Cimmerian	-0.00458071	0.000464345	-9.86489	5.9102e-23	306562
Mbuti	Slovakia_IA_Vekerzug	Europe_IA	UkrFBA_Bilozerska_Pre-Cimmerian	UkrFBA/EIA_Cimmerian	-0.00466587	0.000473414	-9.8558	6.46974e-23	312240
Mbuti	Germany_Lech_EBA	Europe_LNBA	UkrFBA_Bilozerska_Pre-Cimmerian	UkrFBA/EIA_Cimmerian	-0.00490408	0.000499323	-9.82146	9.10132e-23	305552
Mbuti	Faroes_EarlyModern	Europe_MA	UkrFBA_Bilozerska_Pre-Cimmerian	UkrFBA/EIA_Cimmerian	-0.00483773	0.00049265	-9.81982	9.25111e-23	329491
Mbuti	Italy_LA	Europe_IA	UkrFBA_Bilozerska_Pre-Cimmerian	UkrFBA/EIA_Cimmerian	-0.00425697	0.000433848	-9.8121	9.98666e-23	327731
Mbuti	Hungary_BA	Europe_LNBA	UkrFBA_Bilozerska_Pre-Cimmerian	UkrFBA/EIA_Cimmerian	-0.00512691	0.000524314	-9.77831	1.39516e-22	306566
Mbuti	WHG	EuropeHG_WHG	UkrFBA_Bilozerska_Pre-Cimmerian	UkrFBA/EIA_Cimmerian	-0.0058349	0.000597747	-9.76149	1.64718e-22	326750
Mbuti	Greenland_EarlyNorse	Europe_IA	UkrFBA_Bilozerska_Pre-Cimmerian	UkrFBA/EIA_Cimmerian	-0.00464012	0.000475703	-9.75425	1.76901e-22	329185
Mbuti	Italy_Medieval_EarlyModern	Europe_MA	UkrFBA_Bilozerska_Pre-Cimmerian	UkrFBA/EIA_Cimmerian	-0.00428419	0.000439436	-9.7493	1.85747e-22	327732
Mbuti	Russia_Srubnaya_Alakul	WesternSteppe_IA	UkrFBA_Bilozerska_Pre-Cimmerian	UkrFBA/EIA_Cimmerian	-0.00468444	0.000481107	-9.7368	2.10067e-22	329248
Mbuti	Armenia_LBA_EIA	West/CentralAsia	UkrFBA_Bilozerska_Pre-Cimmerian	UkrFBA/EIA_Cimmerian	-0.00408279	0.000419956	-9.72194	2.43098e-22	325802
Mbuti	Hungary_MidAvar	Europe_IA	UkrFBA_Bilozerska_Pre-Cimmerian	UkrFBA/EIA_Cimmerian	-0.00415361	0.000428506	-9.69324	3.22148e-22	329579
Mbuti	Czech_IA_Hallstatt	Europe_IA	UkrFBA_Bilozerska_Pre-Cimmerian	UkrFBA/EIA_Cimmerian	-0.00537615	0.000555745	-9.67378	3.8973e-22	258385
Mbuti	Czech_N	Europe_EF	UkrFBA_Bilozerska_Pre-Cimmerian	UkrFBA/EIA_Cimmerian	-0.0050432	0.000521389	-9.67261	3.94179e-22	305481
Mbuti	Yamnaya_Samara	WesternSteppe_EMBA	UkrFBA_Bilozerska_Pre-Cimmerian	UkrFBA/EIA_Cimmerian	-0.00458897	0.000478215	-9.59605	8.3067e-22	322498
Mbuti	Estonia_CWC	Europe_LNBA	UkrFBA_Bilozerska_Pre-Cimmerian	UkrFBA/EIA_Cimmerian	-0.00490084	0.000511606	-9.57933	9.76743e-22	319194
Mbuti	Poland_Viking	Europe_IA	UkrFBA_Bilozerska_Pre-Cimmerian	UkrFBA/EIA_Cimmerian	-0.00518255	0.000545367	-9.50287	2.0418e-21	323646
Mbuti	Hungary_EN	Europe_EF	UkrFBA_Bilozerska_Pre-Cimmerian	UkrFBA/EIA_Cimmerian	-0.00484856	0.000510398	-9.49956	2.10774e-21	295267
Mbuti	Hungary_EarlyArpadian	Europe_IA	UkrFBA_Bilozerska_Pre-Cimmerian	UkrFBA/EIA_Cimmerian	-0.00391999	0.000413124	-9.48865	2.34043e-21	329578
Mbuti	Italy_IA_Republic	Europe_IA	UkrFBA_Bilozerska_Pre-Cimmerian	UkrFBA/EIA_Cimmerian	-0.00455071	0.000486054	-9.36257	7.78197e-21	327463
Mbuti	Poland_BellBeaker	Europe_LNBA	UkrFBA_Bilozerska_Pre-Cimmerian	UkrFBA/EIA_Cimmerian	-0.00480254	0.000515063	-9.32418	1.1185e-20	316770
Mbuti	Lithuania_CWC	Europe_LNBA	UkrFBA_Bilozerska_Pre-Cimmerian	UkrFBA/EIA_Cimmerian	-0.00483003	0.000521047	-9.26984	1.86424e-20	326160
Mbuti	Czech_Bohemia_Rivnac_N	Europe_EF	UkrFBA_Bilozerska_Pre-Cimmerian	UkrFBA/EIA_Cimmerian	-0.00505565	0.000545463	-9.26855	1.88691e-20	288809
Mbuti	Hungary_Conqueror_Commoner	Europe_IA	UkrFBA_Bilozerska_Pre-Cimmerian	UkrFBA/EIA_Cimmerian	-0.00381691	0.00041216	-9.26075	2.03007e-20	329581
Mbuti	Ukraine_Neolithic	Ukraine_EHG	UkrFBA_Bilozerska_Pre-Cimmerian	UkrFBA/EIA_Cimmerian	-0.00499314	0.000539981	-9.24689	2.31128e-20	287757
Mbuti	Hungary_EBA_BellBeaker	Europe_LNBA	UkrFBA_Bilozerska_Pre-Cimmerian	UkrFBA/EIA_Cimmerian	-0.00442667	0.000478826	-9.24485	2.35567e-20	310701
Mbuti	Northern_LNBA	Europe_LNBA	UkrFBA_Bilozerska_Pre-Cimmerian	UkrFBA/EIA_Cimmerian	-0.00505061	0.000547182	-9.23022	2.70074e-20	310745
Mbuti	Denmark_IA	Europe_IA	UkrFBA_Bilozerska_Pre-Cimmerian	UkrFBA/EIA_Cimmerian	-0.00523378	0.000569845	-9.18457	4.13179e-20	329051
Mbuti	SHG	EuropeHG_SHG	UkrFBA_Bilozerska_Pre-Cimmerian	UkrFBA/EIA_Cimmerian	-0.00543363	0.00059213	-9.17641	4.45683e-20	293598
Mbuti	Poltavka	WesternSteppe_EMBA	UkrFBA_Bilozerska_Pre-Cimmerian	UkrFBA/EIA_Cimmerian	-0.00474477	0.00051765	-9.16599	4.9095e-20	314652
Mbuti	Kazakh_Mys_MLBA	WesternSteppe_MLBA	UkrFBA_Bilozerska_Pre-Cimmerian	UkrFBA/EIA_Cimmerian	-0.00519158	0.000566561	-9.16332	5.03249e-20	261493
Mbuti	Central_CWC	Europe_LNBA	UkrFBA_Bilozerska_Pre-Cimmerian	UkrFBA/EIA_Cimmerian	-0.00456091	0.00049892	-9.14157	6.15541e-20	320429
Mbuti	Hungary_EIA_Prescythian_Mezocsat	Europe_IA	UkrFBA_Bilozerska_Pre-Cimmerian	UkrFBA/EIA_Cimmerian	-0.00472026	0.000516406	-9.14061	6.21031e-20	275343
Mbuti	Italy_Mesolithic	EuropeHG_WHG	UkrFBA_Bilozerska_Pre-Cimmerian	UkrFBA/EIA_Cimmerian	-0.00598023	0.000656629	-9.10747	8.43267e-20	327461
Mbuti	Italy_C	Europe_EF	UkrFBA_Bilozerska_Pre-Cimmerian	UkrFBA/EIA_Cimmerian	-0.00498868	0.00055094	-9.05485	1.36758e-19	326943
Mbuti	Armenia_LBA	West/CentralAsia	UkrFBA_Bilozerska_Pre-Cimmerian	UkrFBA/EIA_Cimmerian	-0.00380751	0.00042254	-9.011	2.04184e-19	328245
Mbuti	Scotland_Viking	Europe_IA	UkrFBA_Bilozerska_Pre-Cimmerian	UkrFBA/EIA_Cimmerian	-0.00487137	0.000542047	-8.98699	2.54092e-19	318475
Mbuti	Italy_N	Europe_EF	UkrFBA_Bilozerska_Pre-Cimmerian	UkrFBA/EIA_Cimmerian	-0.0043618	0.000488127	-8.9358	4.04248e-19	327711
Mbuti	Anatolia_N	Levant/Anatolia_EF	UkrFBA_Bilozerska_Pre-Cimmerian	UkrFBA/EIA_Cimmerian	-0.00419342	0.000469841	-8.92518	4.44957e-19	325548
Mbuti	Czech_Bohemia_FunnelBeaker_N	Europe_EF	UkrFBA_Bilozerska_Pre-Cimmerian	UkrFBA/EIA_Cimmerian	-0.00508761	0.000570352	-8.92011	4.65818e-19	292706
Mbuti	Sweden_Megalithic	Europe_EF	UkrFBA_Bilozerska_Pre-Cimmerian	UkrFBA/EIA_Cimmerian	-0.00508602	0.000571349	-8.90178	5.49585e-19	329080
Mbuti	Italy_Imperial	Europe_IA	UkrFBA_Bilozerska_Pre-Cimmerian	UkrFBA/EIA_Cimmerian	-0.00382102	0.000430339	-8.87909	6.74125e-19	327741
Mbuti	Sweden_Gotland_Vasterbjers_PittedWare_BattleAxe	EuropeHG_SHG	UkrFBA_Bilozerska_Pre-Cimmerian	UkrFBA/EIA_Cimmerian	-0.00494977	0.000558824	-8.85748	8.18399e-19	329577
Mbuti	Central_MN	Europe_EF	UkrFBA_Bilozerska_Pre-Cimmerian	UkrFBA/EIA_Cimmerian	-0.00491833	0.00055529	-8.85722	8.20369e-19	319162
Mbuti	Andronovo	WesternSteppe_MLBA	UkrFBA_Bilozerska_Pre-Cimmerian	UkrFBA/EIA_Cimmerian	-0.0047582	0.000537743	-8.84847	8.87271e-19	327344
Mbuti	Poland_BKG	Europe_EF	UkrFBA_Bilozerska_Pre-Cimmerian	UkrFBA/EIA_Cimmerian	-0.00437107	0.000495306	-8.82498	1.09478e-18	329444
Mbuti	LBK_EN	Europe_EF	UkrFBA_Bilozerska_Pre-Cimmerian	UkrFBA/EIA_Cimmerian	-0.00417192	0.000474497	-8.7923	1.46528e-18	329467
Mbuti	Armenia_Lchashen_LBA	West/CentralAsia	UkrFBA_Bilozerska_Pre-Cimmerian	UkrFBA/EIA_Cimmerian	-0.00398011	0.000452843	-8.78916	1.50676e-18	296518
Mbuti	Aktogai_MLBA	WesternSteppe_MLBA	UkrFBA_Bilozerska_Pre-Cimmerian	UkrFBA/EIA_Cimmerian	-0.00482327	0.000552149	-8.73545	2.42693e-18	276517
Mbuti	Yamnaya_Kalmykia	WesternSteppe_EMBA	UkrFBA_Bilozerska_Pre-Cimmerian	UkrFBA/EIA_Cimmerian	-0.00472499	0.000541022	-8.73346	2.47009e-18	311677
Mbuti	Norway_Medieval	Europe_MA	UkrFBA_Bilozerska_Pre-Cimmerian	UkrFBA/EIA_Cimmerian	-0.00540756	0.000621227	-8.70465	3.1855e-18	328068
Mbuti	Hungary_DanubeTisza_LSarmation_EHun	Europe_IA	UkrFBA_Bilozerska_Pre-Cimmerian	UkrFBA/EIA_Cimmerian	-0.00441993	0.000508483	-8.69238	3.54914e-18	326552
Mbuti	Kairan_MLBA	WesternSteppe_MLBA	UkrFBA_Bilozerska_Pre-Cimmerian	UkrFBA/EIA_Cimmerian	-0.00482812	0.000558155	-8.65014	5.14349e-18	275252
Mbuti	Iberia_Chl	Europe_EF	UkrFBA_Bilozerska_Pre-Cimmerian	UkrFBA/EIA_Cimmerian	-0.0042572	0.000495735	-8.58765	8.87692e-18	329559
Mbuti	Ukraine_GlobularAmphora	Ukraine_EF	UkrFBA_Bilozerska_Pre-Cimmerian	UkrFBA/EIA_Cimmerian	-0.00489246	0.000570168	-8.58074	9.42678e-18	292089
Mbuti	Czech_CordedWare	Europe_LNBA	UkrFBA_Bilozerska_Pre-Cimmerian	UkrFBA/EIA_Cimmerian	-0.0044191	0.000515729	-8.56865	1.04702e-17	302757
Mbuti	Armenia_MLBA	West/CentralAsia	UkrFBA_Bilozerska_Pre-Cimmerian	UkrFBA/EIA_Cimmerian	-0.00475097	0.000558877	-8.50092	1.88095e-17	280370
Mbuti	Hungary_C	Europe_EF	UkrFBA_Bilozerska_Pre-Cimmerian	UkrFBA/EIA_Cimmerian	-0.00442562	0.000523302	-8.45711	2.74089e-17	301139
Mbuti	Iberia_MN	Europe_EF	UkrFBA_Bilozerska_Pre-Cimmerian	UkrFBA/EIA_Cimmerian	-0.00485578	0.00058037	-8.3667	5.92542e-17	271948
Mbuti	Oy_Dzhaylau_MLBA	WesternSteppe_MLBA	UkrFBA_Bilozerska_Pre-Cimmerian	UkrFBA/EIA_Cimmerian	-0.00453556	0.000549708	-8.25086	1.57264e-16	279826
Mbuti	Estonia_LBA	Europe_LNBA	UkrFBA_Bilozerska_Pre-Cimmerian	UkrFBA/EIA_Cimmerian	-0.0046946	0.00057086	-8.22374	1.97248e-16	283757
Mbuti	Sweden_Gotland_Hemmor_PittedWare_BattleAxe	EuropeHG_SHG	UkrFBA_Bilozerska_Pre-Cimmerian	UkrFBA/EIA_Cimmerian	-0.00526295	0.000641521	-8.20386	2.32787e-16	307559
Mbuti	Armenia_IA	West/CentralAsia	UkrFBA_Bilozerska_Pre-Cimmerian	UkrFBA/EIA_Cimmerian	-0.00417181	0.000512046	-8.14734	3.72013e-16	276096
Mbuti	Poland_EBA	Europe_LNBA	UkrFBA_Bilozerska_Pre-Cimmerian	UkrFBA/EIA_Cimmerian	-0.00424583	0.000521388	-8.14332	3.84576e-16	319913
Mbuti	Romania_BA_Arman	Europe_LNBA	UkrFBA_Bilozerska_Pre-Cimmerian	UkrFBA/EIA_Cimmerian	-0.00454078	0.000557671	-8.14239	3.87541e-16	249387
Mbuti	Ukraine_Eneolithic	Ukraine_LNBA	UkrFBA_Bilozerska_Pre-Cimmerian	UkrFBA/EIA_Cimmerian	-0.00478173	0.000597341	-8.00503	1.1944e-15	245316
Mbuti	Iran_Hasanlu_IA	West/CentralAsia	UkrFBA_Bilozerska_Pre-Cimmerian	UkrFBA/EIA_Cimmerian	-0.00355576	0.000446929	-7.95598	1.77714e-15	314056
Mbuti	Czech_Bohemia_GlobularAmphorae_N	Europe_EF	UkrFBA_Bilozerska_Pre-Cimmerian	UkrFBA/EIA_Cimmerian	-0.00460212	0.000579465	-7.94202	1.98917e-15	273263
Mbuti	Iberia_EN	Europe_EF	UkrFBA_Bilozerska_Pre-Cimmerian	UkrFBA/EIA_Cimmerian	-0.00442943	0.000560592	-7.90135	2.75907e-15	288029
Mbuti	Norway_IA	Europe_IA	UkrFBA_Bilozerska_Pre-Cimmerian	UkrFBA/EIA_Cimmerian	-0.00459937	0.000583804	-7.87827	3.31939e-15	312419
Mbuti	Armenia_LIA	West/CentralAsia	UkrFBA_Bilozerska_Pre-Cimmerian	UkrFBA/EIA_Cimmerian	-0.00408896	0.000519759	-7.86702	3.63176e-15	282632
Mbuti	Hungary_Hun	Europe_IA	UkrFBA_Bilozerska_Pre-Cimmerian	UkrFBA/EIA_Cimmerian	-0.00360611	0.000461081	-7.821	5.24036e-15	329164
Mbuti	Moldova_MBA_Catacomb	WesternSteppe_MLBA	UkrFBA_Bilozerska_Pre-Cimmerian	UkrFBA/EIA_Cimmerian	-0.00547734	0.000702171	-7.80057	6.16293e-15	170796
Mbuti	Germany_SouthernGermany_EBA	Europe_LNBA	UkrFBA_Bilozerska_Pre-Cimmerian	UkrFBA/EIA_Cimmerian	-0.00421426	0.000542887	-7.76268	8.315e-15	255776
Mbuti	UkrEIA_Scythian_RightDnipro_IllThr	Ukraine_EIA	UkrFBA_Bilozerska_Pre-Cimmerian	UkrFBA/EIA_Cimmerian	-0.00436489	0.00056472	-7.72929	1.08149e-14	312286
Mbuti	UkrFBA/EIA_Lusatian	Ukraine_LNBA	UkrFBA_Bilozerska_Pre-Cimmerian	UkrFBA/EIA_Cimmerian	-0.00452251	0.000586049	-7.71694	1.19152e-14	315436
Mbuti	UkrEIA_Scythian_SivDon_Nom	Ukraine_EIA	UkrFBA_Bilozerska_Pre-Cimmerian	UkrFBA/EIA_Cimmerian	-0.0037114	0.000481247	-7.71206	1.23798e-14	322492
Mbuti	Ireland_Viking	Europe_IA	UkrFBA_Bilozerska_Pre-Cimmerian	UkrFBA/EIA_Cimmerian	-0.00435593	0.000567005	-7.68236	1.56186e-14	321015
Mbuti	Ukraine_Mesolithic	Ukraine_EHG	UkrFBA_Bilozerska_Pre-Cimmerian	UkrFBA/EIA_Cimmerian	-0.00451905	0.000589556	-7.66517	1.78598e-14	268001
Mbuti	Russia_North_Caucasus_MBA	West/CentralAsia	UkrFBA_Bilozerska_Pre-Cimmerian	UkrFBA/EIA_Cimmerian	-0.00419218	0.000547768	-7.6532	1.96038e-14	277751
Mbuti	Armenia_EarlyMedieval	West/CentralAsia	UkrFBA_Bilozerska_Pre-Cimmerian	UkrFBA/EIA_Cimmerian	-0.00417166	0.000547551	-7.61876	2.56122e-14	294805
Mbuti	Hungary_NorthHungaryMountains_LAvar	Europe_IA	UkrFBA_Bilozerska_Pre-Cimmerian	UkrFBA/EIA_Cimmerian	-0.00424608	0.000559926	-7.58328	3.36917e-14	254660
Mbuti	Armenia_EIA	West/CentralAsia	UkrFBA_Bilozerska_Pre-Cimmerian	UkrFBA/EIA_Cimmerian	-0.00394826	0.000522819	-7.55187	4.29058e-14	268190
Mbuti	Russia_Steppe_Catacomb	WesternSteppe_MLBA	UkrFBA_Bilozerska_Pre-Cimmerian	UkrFBA/EIA_Cimmerian	-0.0044117	0.000587119	-7.51415	5.7284e-14	243565
Mbuti	Armenia_ChL	West/CentralAsia	UkrFBA_Bilozerska_Pre-Cimmerian	UkrFBA/EIA_Cimmerian	-0.00395062	0.000527276	-7.4925	6.75714e-14	291747
Mbuti	Czech_Bohemia_Jordanow_N	Europe_EF	UkrFBA_Bilozerska_Pre-Cimmerian	UkrFBA/EIA_Cimmerian	-0.00449724	0.000601107	-7.4816	7.34253e-14	276903
Mbuti	Italy_C_BA	Europe_EF	UkrFBA_Bilozerska_Pre-Cimmerian	UkrFBA/EIA_Cimmerian	-0.00452029	0.00060615	-7.45738	8.8259e-14	293347
Mbuti	Switzerland_EBA_1	Europe_EF	UkrFBA_Bilozerska_Pre-Cimmerian	UkrFBA/EIA_Cimmerian	-0.00418951	0.00056484	-7.41716	1.1966e-13	242827
Mbuti	Potapovka	WesternSteppe_EMBA	UkrFBA_Bilozerska_Pre-Cimmerian	UkrFBA/EIA_Cimmerian	-0.00410268	0.000554914	-7.39338	1.43146e-13	289709
Mbuti	Russia_Steppe_Eneolithic	WesternSteppe_CA	UkrFBA_Bilozerska_Pre-Cimmerian	UkrFBA/EIA_Cimmerian	-0.00403154	0.000546167	-7.38152	1.56495e-13	286093
Mbuti	EHG	EuropeHG_EHG	UkrFBA_Bilozerska_Pre-Cimmerian	UkrFBA/EIA_Cimmerian	-0.00441936	0.000600391	-7.3608	1.82808e-13	299557
Mbuti	Sweden_Mesolithic	EuropeHG_SHG	UkrFBA_Bilozerska_Pre-Cimmerian	UkrFBA/EIA_Cimmerian	-0.00484591	0.000665113	-7.28585	3.19654e-13	329576
Mbuti	HungarianScythian	Europe_IA	UkrFBA_Bilozerska_Pre-Cimmerian	UkrFBA/EIA_Cimmerian	-0.00412535	0.000570875	-7.22636	4.96101e-13	306894
Mbuti	Latvia_HG_CCC	EuropeHG_EHG	UkrFBA_Bilozerska_Pre-Cimmerian	UkrFBA/EIA_Cimmerian	-0.00407748	0.0005648	-7.21934	5.22414e-13	306628
Mbuti	Kazakhstan_Sarmatian_IA	WesternSteppe_IA	UkrFBA_Bilozerska_Pre-Cimmerian	UkrFBA/EIA_Cimmerian	-0.0034144	0.000472978	-7.21894	5.23926e-13	317082
Mbuti	Ukraine_Scythian	Ukraine_EIA	UkrFBA_Bilozerska_Pre-Cimmerian	UkrFBA/EIA_Cimmerian	-0.00448479	0.000625711	-7.16751	7.63746e-13	268082
Mbuti	Hungary_MidLateAvar	Europe_IA	UkrFBA_Bilozerska_Pre-Cimmerian	UkrFBA/EIA_Cimmerian	-0.00327818	0.000457684	-7.16254	7.91967e-13	329337
Mbuti	Alan	West/CentralAsia	UkrFBA_Bilozerska_Pre-Cimmerian	UkrFBA/EIA_Cimmerian	-0.00360234	0.000504452	-7.1411	9.25902e-13	328037
Mbuti	Greenland_LateNorse	Europe_IA	UkrFBA_Bilozerska_Pre-Cimmerian	UkrFBA/EIA_Cimmerian	-0.00443366	0.000626166	-7.08064	1.43485e-12	327375
Mbuti	Levant_BA	Levant/Anatolia_EF	UkrFBA_Bilozerska_Pre-Cimmerian	UkrFBA/EIA_Cimmerian	-0.00395448	0.000558988	-7.07437	1.50131e-12	240497
Mbuti	Estonia_EIA	Europe_IA	UkrFBA_Bilozerska_Pre-Cimmerian	UkrFBA/EIA_Cimmerian	-0.00450784	0.000638428	-7.06084	1.65498e-12	228754
Mbuti	Zevakinskiy_LBA	WesternSteppe_MLBA	UkrFBA_Bilozerska_Pre-Cimmerian	UkrFBA/EIA_Cimmerian	-0.00358337	0.000507901	-7.05526	1.72281e-12	287561
Mbuti	Kazakhstann_OtrarCulture_LIA	WesternSteppe_IA	UkrFBA_Bilozerska_Pre-Cimmerian	UkrFBA/EIA_Cimmerian	-0.00357465	0.000507508	-7.04354	1.87416e-12	310706
Mbuti	Russia_Mezhovskaya	WesternSteppe_MLBA	UkrFBA_Bilozerska_Pre-Cimmerian	UkrFBA/EIA_Cimmerian	-0.00446538	0.000637557	-7.00388	2.48962e-12	296334
Mbuti	Dashti_Kozy_BA	WesternSteppe_MLBA	UkrFBA_Bilozerska_Pre-Cimmerian	UkrFBA/EIA_Cimmerian	-0.00387098	0.000556952	-6.9503	3.64523e-12	269959
Mbuti	Moldova_MBA_MultiCordonedWare	WesternSteppe_MLBA	UkrFBA_Bilozerska_Pre-Cimmerian	UkrFBA/EIA_Cimmerian	-0.00419949	0.00060684	-6.92025	4.50844e-12	243297
Mbuti	Russia_North_Caucasus	WesternSteppe_MLBA	UkrFBA_Bilozerska_Pre-Cimmerian	UkrFBA/EIA_Cimmerian	-0.00394849	0.000573241	-6.88801	5.65788e-12	241867
Mbuti	Yamnaya_Caucasus	WesternSteppe_EMBA	UkrFBA_Bilozerska_Pre-Cimmerian	UkrFBA/EIA_Cimmerian	-0.00435806	0.000634421	-6.86935	6.44929e-12	210746
Mbuti	Armenia_EBA_KuraAraxes	West/CentralAsia	UkrFBA_Bilozerska_Pre-Cimmerian	UkrFBA/EIA_Cimmerian	-0.00351549	0.000512059	-6.8654	6.63043e-12	286279
Mbuti	Estonia_MA	Europe_MA	UkrFBA_Bilozerska_Pre-Cimmerian	UkrFBA/EIA_Cimmerian	-0.00447962	0.000655883	-6.82991	8.49683e-12	217800
Mbuti	Armenia_LBA_EIA_o	West/CentralAsia	UkrFBA_Bilozerska_Pre-Cimmerian	UkrFBA/EIA_Cimmerian	-0.00426689	0.000628437	-6.78969	1.12374e-11	236262
Mbuti	Armenia_MBA	West/CentralAsia	UkrFBA_Bilozerska_Pre-Cimmerian	UkrFBA/EIA_Cimmerian	-0.00406503	0.000602277	-6.74944	1.48418e-11	248828
Mbuti	WesternRussiaHG	EuropeHG_EHG	UkrFBA_Bilozerska_Pre-Cimmerian	UkrFBA/EIA_Cimmerian	-0.00459687	0.0006878	-6.68344	2.33402e-11	315157
Mbuti	Hungary_LateAvar	Europe_IA	UkrFBA_Bilozerska_Pre-Cimmerian	UkrFBA/EIA_Cimmerian	-0.00258041	0.000386809	-6.67102	2.54023e-11	329582
Mbuti	Ukraine_Yamnaya	Ukraine_LNBA	UkrFBA_Bilozerska_Pre-Cimmerian	UkrFBA/EIA_Cimmerian	-0.00432717	0.000650783	-6.64917	2.94756e-11	244030
Mbuti	Russia_Caucasus_Maikop_Novosvobodnaya	West/CentralAsia	UkrFBA_Bilozerska_Pre-Cimmerian	UkrFBA/EIA_Cimmerian	-0.00396626	0.0006052	-6.55363	5.61534e-11	227187
Mbuti	UkrIA_Chernyakhiv_1	Ukraine_IA	UkrFBA_Bilozerska_Pre-Cimmerian	UkrFBA/EIA_Cimmerian	-0.00376016	0.000584202	-6.4364	1.22337e-10	272676
Mbuti	UkrMA_GoldenHorde_Slav/Nom?	Ukraine_MA	UkrFBA_Bilozerska_Pre-Cimmerian	UkrFBA/EIA_Cimmerian	-0.00409879	0.000637279	-6.43171	1.26174e-10	258655
Mbuti	Ingria_IA	Europe_IA	UkrFBA_Bilozerska_Pre-Cimmerian	UkrFBA/EIA_Cimmerian	-0.00460184	0.000727852	-6.32249	2.57385e-10	159506
Mbuti	UkrEIA_ThracianHallstatt	Ukraine_EIA	UkrFBA_Bilozerska_Pre-Cimmerian	UkrFBA/EIA_Cimmerian	-0.00347615	0.00055697	-6.24118	4.34272e-10	296539
Mbuti	UkrIA_Chernyakhiv_2	Ukraine_IA	UkrFBA_Bilozerska_Pre-Cimmerian	UkrFBA/EIA_Cimmerian	-0.00323953	0.000522839	-6.19603	5.79042e-10	310983
Mbuti	Sappali_Tepe_BA	West/CentralAsia	UkrFBA_Bilozerska_Pre-Cimmerian	UkrFBA/EIA_Cimmerian	-0.00271375	0.000440202	-6.16478	7.05815e-10	322344
Mbuti	Tagar	WesternSteppe_IA	UkrFBA_Bilozerska_Pre-Cimmerian	UkrFBA/EIA_Cimmerian	-0.0029219	0.000475993	-6.13854	8.32848e-10	328380
Mbuti	Ukraine_CordedWare	Ukraine_LNBA	UkrFBA_Bilozerska_Pre-Cimmerian	UkrFBA/EIA_Cimmerian	-0.00466182	0.000759927	-6.13457	8.53897e-10	217437
Mbuti	Hungary_Conqueror_Elite	Europe_IA	UkrFBA_Bilozerska_Pre-Cimmerian	UkrFBA/EIA_Cimmerian	-0.00238606	0.000389272	-6.12955	8.8126e-10	329581
Mbuti	Romania_N	Europe_EF	UkrFBA_Bilozerska_Pre-Cimmerian	UkrFBA/EIA_Cimmerian	-0.00416679	0.000681094	-6.11779	9.48815e-10	206614
Mbuti	Sarmatian	WesternSteppe_IA	UkrFBA_Bilozerska_Pre-Cimmerian	UkrFBA/EIA_Cimmerian	-0.00299621	0.000496258	-6.03761	1.5641e-09	316957
Mbuti	Pakistan_Loebanr_IA	West/CentralAsia	UkrFBA_Bilozerska_Pre-Cimmerian	UkrFBA/EIA_Cimmerian	-0.00247668	0.000411328	-6.02119	1.73142e-09	313931
Mbuti	Dali_MLBA	WesternSteppe_MLBA	UkrFBA_Bilozerska_Pre-Cimmerian	UkrFBA/EIA_Cimmerian	-0.00384871	0.000639738	-6.01607	1.78697e-09	263692
Mbuti	Dzharkutan1_BA	West/CentralAsia	UkrFBA_Bilozerska_Pre-Cimmerian	UkrFBA/EIA_Cimmerian	-0.002883	0.000481252	-5.99062	2.09041e-09	299130
Mbuti	Moldova_Glinoe_Scythian	WesternSteppe_IA	UkrFBA_Bilozerska_Pre-Cimmerian	UkrFBA/EIA_Cimmerian	-0.00348348	0.000581647	-5.98899	2.11148e-09	281886
Mbuti	UkrEM_Cossack_Slavs	Ukraine_MA	UkrFBA_Bilozerska_Pre-Cimmerian	UkrFBA/EIA_Cimmerian	-0.00415112	0.000704779	-5.88997	3.86272e-09	185962
Mbuti	Wusun	WesternSteppe_IA	UkrFBA_Bilozerska_Pre-Cimmerian	UkrFBA/EIA_Cimmerian	-0.00308016	0.000526939	-5.84539	5.05369e-09	319707
Mbuti	Armenia_UrartianEmpire	West/CentralAsia	UkrFBA_Bilozerska_Pre-Cimmerian	UkrFBA/EIA_Cimmerian	-0.00375719	0.000648053	-5.79766	6.72466e-09	246763
Mbuti	Turkmenistan_C_Geoksyur	West/CentralAsia	UkrFBA_Bilozerska_Pre-Cimmerian	UkrFBA/EIA_Cimmerian	-0.00286729	0.000497502	-5.76337	8.24489e-09	286005
Mbuti	Sweden_Mgl	Europe_LNBA	UkrFBA_Bilozerska_Pre-Cimmerian	UkrFBA/EIA_Cimmerian	-0.00375287	0.000651473	-5.76059	8.38208e-09	258850
Mbuti	Samara_Eneolithic	WesternSteppe_N	UkrFBA_Bilozerska_Pre-Cimmerian	UkrFBA/EIA_Cimmerian	-0.00408246	0.000717943	-5.68633	1.29801e-08	215417
Mbuti	Germany_Tollense_BA	Europe_LNBA	UkrFBA_Bilozerska_Pre-Cimmerian	UkrFBA/EIA_Cimmerian	-0.0043536	0.000770413	-5.65099	1.59526e-08	144286
Mbuti	Kangju	WesternSteppe_IA	UkrFBA_Bilozerska_Pre-Cimmerian	UkrFBA/EIA_Cimmerian	-0.00289375	0.000518992	-5.57572	2.46514e-08	322134
Mbuti	Iran_ChL	West/CentralAsia	UkrFBA_Bilozerska_Pre-Cimmerian	UkrFBA/EIA_Cimmerian	-0.00287655	0.000521158	-5.51953	3.39909e-08	290183
Mbuti	Russia_Late_Sarmatian	WesternSteppe_IA	UkrFBA_Bilozerska_Pre-Cimmerian	UkrFBA/EIA_Cimmerian	-0.00310921	0.00056627	-5.49068	4.00398e-08	282167
Mbuti	UkrEIA_Scythian_SivDon_NomEl_3	Ukraine_EIA	UkrFBA_Bilozerska_Pre-Cimmerian	UkrFBA/EIA_Cimmerian	-0.00451572	0.000822711	-5.48883	4.04611e-08	167423
Mbuti	Pakistan_Katelai_IA	West/CentralAsia	UkrFBA_Bilozerska_Pre-Cimmerian	UkrFBA/EIA_Cimmerian	-0.00250446	0.000458691	-5.46001	4.76108e-08	289431
Mbuti	UkrEIA_Scythian_SivDon_NomEl	Ukraine_EIA	UkrFBA_Bilozerska_Pre-Cimmerian	UkrFBA/EIA_Cimmerian	-0.0030749	0.000563257	-5.45913	4.78463e-08	300087
Mbuti	Namazga_CA	West/CentralAsia	UkrFBA_Bilozerska_Pre-Cimmerian	UkrFBA/EIA_Cimmerian	-0.00324446	0.000596435	-5.43976	5.33515e-08	250249
Mbuti	Italy_Medieval	Europe_MA	UkrFBA_Bilozerska_Pre-Cimmerian	UkrFBA/EIA_Cimmerian	-0.00287266	0.000530856	-5.41138	6.25417e-08	306962
Mbuti	Levant_N	Levant/Anatolia_EF	UkrFBA_Bilozerska_Pre-Cimmerian	UkrFBA/EIA_Cimmerian	-0.00320652	0.000597508	-5.3665	8.02796e-08	236206
Mbuti	UkrEIA_Scythian_LeftDnipro_LocEl	Ukraine_EIA	UkrFBA_Bilozerska_Pre-Cimmerian	UkrFBA/EIA_Cimmerian	-0.00324724	0.000617426	-5.25932	1.4459e-07	258123
Mbuti	Mongolia_Arkhangai_EarlyMedieval	EastAsia	UkrFBA_Bilozerska_Pre-Cimmerian	UkrFBA/EIA_Cimmerian	-0.00236609	0.000452596	-5.22782	1.71518e-07	322361
Mbuti	Ukraine_Medieval	Ukraine_MA	UkrFBA_Bilozerska_Pre-Cimmerian	UkrFBA/EIA_Cimmerian	-0.00369992	0.000710898	-5.20457	1.94443e-07	288163
Mbuti	Hungary_Tiszaregion_EAvar	Europe_IA	UkrFBA_Bilozerska_Pre-Cimmerian	UkrFBA/EIA_Cimmerian	-0.00310183	0.000608027	-5.10146	3.37047e-07	229081
Mbuti	Armenia_EBA	West/CentralAsia	UkrFBA_Bilozerska_Pre-Cimmerian	UkrFBA/EIA_Cimmerian	-0.00277439	0.000547257	-5.06964	3.98571e-07	284822
Mbuti	Remedello	Europe_EF	UkrFBA_Bilozerska_Pre-Cimmerian	UkrFBA/EIA_Cimmerian	-0.00342899	0.000689259	-4.9749	6.52805e-07	211813
Mbuti	UkrEIA_Scythian_LeftDnipro_LocAgr	Ukraine_EIA	UkrFBA_Bilozerska_Pre-Cimmerian	UkrFBA/EIA_Cimmerian	-0.00336842	0.000683345	-4.92931	8.252e-07	237865
Mbuti	Estonia_HG_CCC	EuropeHG_EHG	UkrFBA_Bilozerska_Pre-Cimmerian	UkrFBA/EIA_Cimmerian	-0.00450136	0.000933754	-4.82072	1.43043e-06	98012
Mbuti	UkrIA_Sarmatian_SivDon	Ukraine_IA	UkrFBA_Bilozerska_Pre-Cimmerian	UkrFBA/EIA_Cimmerian	-0.00343251	0.000721734	-4.75592	1.97542e-06	247964
Mbuti	UkrEIA_Scythian_LeftDnipro_LocAgr_2	Ukraine_EIA	UkrFBA_Bilozerska_Pre-Cimmerian	UkrFBA/EIA_Cimmerian	-0.0035793	0.000752819	-4.75453	1.98909e-06	227479
Mbuti	UkrEIA_ThracianHallstatt_2	Ukraine_EIA	UkrFBA_Bilozerska_Pre-Cimmerian	UkrFBA/EIA_Cimmerian	-0.00345859	0.000734339	-4.7098	2.47966e-06	242663
Mbuti	Ukraine_Viking	Ukraine_IA	UkrFBA_Bilozerska_Pre-Cimmerian	UkrFBA/EIA_Cimmerian	-0.00337017	0.000724728	-4.65025	3.31534e-06	239588
Mbuti	Russia_Steppe_Maikop	WesternSteppe_EMBA	UkrFBA_Bilozerska_Pre-Cimmerian	UkrFBA/EIA_Cimmerian	-0.00273984	0.000591203	-4.63435	3.58063e-06	267828
Mbuti	UkrEIA_Scythian_SivDon_Nom_2	Ukraine_EIA	UkrFBA_Bilozerska_Pre-Cimmerian	UkrFBA/EIA_Cimmerian	-0.00308585	0.000671036	-4.59864	4.25263e-06	222809
Mbuti	UkrMA_WhiteCroat_Slavs	Ukraine_MA	UkrFBA_Bilozerska_Pre-Cimmerian	UkrFBA/EIA_Cimmerian	-0.00330027	0.000728316	-4.53138	5.86007e-06	231900
Mbuti	Pakistan_Butkara_IA	West/CentralAsia	UkrFBA_Bilozerska_Pre-Cimmerian	UkrFBA/EIA_Cimmerian	-0.00226219	0.000507374	-4.45863	8.24852e-06	253942
Mbuti	UkrEMA_Saltiv_Alans_1	Ukraine_MA	UkrFBA_Bilozerska_Pre-Cimmerian	UkrFBA/EIA_Cimmerian	-0.00256309	0.000575697	-4.45216	8.50126e-06	279583
Mbuti	UkrEMA_Saltiv_Bulgars_1	Ukraine_MA	UkrFBA_Bilozerska_Pre-Cimmerian	UkrFBA/EIA_Cimmerian	-0.00327639	0.000740807	-4.42273	9.74595e-06	184862
Mbuti	Udegram_IA	West/CentralAsia	UkrFBA_Bilozerska_Pre-Cimmerian	UkrFBA/EIA_Cimmerian	-0.00203096	0.000464397	-4.37333	1.22364e-05	300286
Mbuti	China_Xinjiang_Tuoganbai_BA	EastAsia	UkrFBA_Bilozerska_Pre-Cimmerian	UkrFBA/EIA_Cimmerian	-0.00246887	0.000566644	-4.35699	1.31862e-05	263186
Mbuti	UkrEIA_Antiquity_Greeks?_2	Ukraine_EIA	UkrFBA_Bilozerska_Pre-Cimmerian	UkrFBA/EIA_Cimmerian	-0.00349557	0.000803627	-4.34974	1.36298e-05	159589
Mbuti	China_Xinjiang_Chaganguole_BA_Chemurcheck	EastAsia	UkrFBA_Bilozerska_Pre-Cimmerian	UkrFBA/EIA_Cimmerian	-0.00243669	0.00057014	-4.27383	1.9214e-05	258485
Mbuti	UkrEIA_LateScythian_Cri_Nom	Ukraine_EIA	UkrFBA_Bilozerska_Pre-Cimmerian	UkrFBA/EIA_Cimmerian	-0.00321646	0.000757203	-4.24782	2.15858e-05	191262
Mbuti	Lithuania_BA	Europe_LNBA	UkrFBA_Bilozerska_Pre-Cimmerian	UkrFBA/EIA_Cimmerian	-0.00322721	0.000763997	-4.22412	2.3988e-05	157362
Mbuti	ScySar_SU	WesternSteppe_IA	UkrFBA_Bilozerska_Pre-Cimmerian	UkrFBA/EIA_Cimmerian	-0.00233753	0.00055858	-4.18477	2.85451e-05	281539
Mbuti	Ukraine_Neolithic_2	Ukraine_EHG	UkrFBA_Bilozerska_Pre-Cimmerian	UkrFBA/EIA_Cimmerian	-0.00547553	0.00131707	-4.15737	3.21927e-05	50576
Mbuti	TianShanSaka	WesternSteppe_IA	UkrFBA_Bilozerska_Pre-Cimmerian	UkrFBA/EIA_Cimmerian	-0.00196704	0.000476202	-4.13068	3.61689e-05	326155
Mbuti	Levänluhta	Europe_IA	UkrFBA_Bilozerska_Pre-Cimmerian	UkrFBA/EIA_Cimmerian	-0.00298841	0.000729417	-4.09699	4.18559e-05	175374
Mbuti	Ukraine_BellBeaker	Ukraine_LNBA	UkrFBA_Bilozerska_Pre-Cimmerian	UkrFBA/EIA_Cimmerian	-0.00461283	0.00113019	-4.08147	4.47513e-05	72071
Mbuti	UkrEIA_Scythian_RightDnipro_IllThr_2	Ukraine_EIA	UkrFBA_Bilozerska_Pre-Cimmerian	UkrFBA/EIA_Cimmerian	-0.00283162	0.000699393	-4.04869	5.15051e-05	215635
Mbuti	Hungary_Transtisza_LAvar	Europe_IA	UkrFBA_Bilozerska_Pre-Cimmerian	UkrFBA/EIA_Cimmerian	-0.00211301	0.000524034	-4.0322	5.52577e-05	273307
Mbuti	China_Xinjiang_Junmachanyilian_Historical	EastAsia	UkrFBA_Bilozerska_Pre-Cimmerian	UkrFBA/EIA_Cimmerian	-0.0026345	0.000671095	-3.92567	8.64872e-05	227589
Mbuti	China_Xinjiang_Kuokesuxi_EIA	EastAsia	UkrFBA_Bilozerska_Pre-Cimmerian	UkrFBA/EIA_Cimmerian	-0.00204994	0.000524962	-3.90493	9.42544e-05	290351
Mbuti	Bustan_BA	West/CentralAsia	UkrFBA_Bilozerska_Pre-Cimmerian	UkrFBA/EIA_Cimmerian	-0.00236544	0.000606089	-3.90279	9.50906e-05	244220
Mbuti	Mongolia_Arkhangai_XiongnuEarlyMedieval_2	EastAsia	UkrFBA_Bilozerska_Pre-Cimmerian	UkrFBA/EIA_Cimmerian	-0.00227375	0.000583264	-3.89831	9.68654e-05	246363
Mbuti	Uzbekistan_Bustan_BA	West/CentralAsia	UkrFBA_Bilozerska_Pre-Cimmerian	UkrFBA/EIA_Cimmerian	-0.0024398	0.000629894	-3.87335	0.000107348	221953
Mbuti	Petrovka	WesternSteppe_MLBA	UkrFBA_Bilozerska_Pre-Cimmerian	UkrFBA/EIA_Cimmerian	-0.00380105	0.000996043	-3.81615	0.000135552	88172
Mbuti	Pakistan_H_SaiduSharif	West/CentralAsia	UkrFBA_Bilozerska_Pre-Cimmerian	UkrFBA/EIA_Cimmerian	-0.00167106	0.000438135	-3.81404	0.000136715	310846
Mbuti	Mongolia_Uvs_EIAXiongnuLateMedival	EastAsia	UkrFBA_Bilozerska_Pre-Cimmerian	UkrFBA/EIA_Cimmerian	-0.00173069	0.000457767	-3.78072	0.000156376	317402
Mbuti	Kyrgyzstan_Saka_IA	WesternSteppe_IA	UkrFBA_Bilozerska_Pre-Cimmerian	UkrFBA/EIA_Cimmerian	-0.0019586	0.000527688	-3.71166	0.000205906	274109
Mbuti	UkrEIA_?	Ukraine_EIA	UkrFBA_Bilozerska_Pre-Cimmerian	UkrFBA/EIA_Cimmerian	-0.00303936	0.000820339	-3.70501	0.000211384	149458
Mbuti	Scy_Kaz	WesternSteppe_IA	UkrFBA_Bilozerska_Pre-Cimmerian	UkrFBA/EIA_Cimmerian	-0.00473614	0.00128603	-3.68277	0.000230716	45249
Mbuti	Mongolia_Khuvsgul_XiongnuLateMedieval_1	EastAsia	UkrFBA_Bilozerska_Pre-Cimmerian	UkrFBA/EIA_Cimmerian	-0.00190117	0.000521974	-3.64226	0.000270251	300090
Mbuti	Gonur1_BA	West/CentralAsia	UkrFBA_Bilozerska_Pre-Cimmerian	UkrFBA/EIA_Cimmerian	-0.00195627	0.000542179	-3.60816	0.000308377	258695
Mbuti	UkrIA_Chernyakhiv_3	Ukraine_IA	UkrFBA_Bilozerska_Pre-Cimmerian	UkrFBA/EIA_Cimmerian	-0.00309992	0.000862994	-3.59205	0.000328091	130344
Mbuti	China_Xinjiang_Wutulan_IA	EastAsia	UkrFBA_Bilozerska_Pre-Cimmerian	UkrFBA/EIA_Cimmerian	-0.00233536	0.000665032	-3.51165	0.000445329	188516
Mbuti	Pakistan_H_Barikot	West/CentralAsia	UkrFBA_Bilozerska_Pre-Cimmerian	UkrFBA/EIA_Cimmerian	-0.0019028	0.000542697	-3.50619	0.000454571	282256
Mbuti	Russia_Sargat_IA	WesternSteppe_IA	UkrFBA_Bilozerska_Pre-Cimmerian	UkrFBA/EIA_Cimmerian	-0.00153789	0.000445115	-3.45504	0.000550202	322572
Mbuti	UkrEIA_Scythian_NBlaSea_Nom	Ukraine_EIA	UkrFBA_Bilozerska_Pre-Cimmerian	UkrFBA/EIA_Cimmerian	-0.0023555	0.000701262	-3.35894	0.000782422	206373
Mbuti	Mongolia_Arkhangai_Xiongnu	EastAsia	UkrFBA_Bilozerska_Pre-Cimmerian	UkrFBA/EIA_Cimmerian	-0.00165494	0.000504187	-3.2824	0.00102927	315167
Mbuti	UkrN_?	Ukraine_EHG	UkrFBA_Bilozerska_Pre-Cimmerian	UkrFBA/EIA_Cimmerian	-0.00541938	0.00165424	-3.27606	0.00105266	32098
Mbuti	UkrEIA_Scythian_LeftDnipro_IllThr	Ukraine_EIA	UkrFBA_Bilozerska_Pre-Cimmerian	UkrFBA/EIA_Cimmerian	-0.00240324	0.000756202	-3.17805	0.00148271	199415
Mbuti	Nomad_IA	WesternSteppe_IA	UkrFBA_Bilozerska_Pre-Cimmerian	UkrFBA/EIA_Cimmerian	-0.00172856	0.000550583	-3.13951	0.00169228	321976
Mbuti	Hungary_EarlyAvar	Europe_IA	UkrFBA_Bilozerska_Pre-Cimmerian	UkrFBA/EIA_Cimmerian	-0.00118295	0.000392048	-3.01737	0.00254981	329580
Mbuti	China_Xinjiang_Jierzankale_IA	EastAsia	UkrFBA_Bilozerska_Pre-Cimmerian	UkrFBA/EIA_Cimmerian	-0.00155257	0.000518744	-2.99293	0.00276309	252521
Mbuti	TianShanHun	WesternSteppe_IA	UkrFBA_Bilozerska_Pre-Cimmerian	UkrFBA/EIA_Cimmerian	-0.00123396	0.000416807	-2.96051	0.00307135	329562
Mbuti	UkrEIA_Antiquity_Greeks?_1	Ukraine_EIA	UkrFBA_Bilozerska_Pre-Cimmerian	UkrFBA/EIA_Cimmerian	-0.0023371	0.000790786	-2.95541	0.00312255	199687
Mbuti	Mongolia_EIA_Sagly_4	EastAsia	UkrFBA_Bilozerska_Pre-Cimmerian	UkrFBA/EIA_Cimmerian	-0.00123363	0.00041875	-2.94597	0.00321945	317465
Mbuti	UkrBA_Zrubna	Ukraine_LNBA	UkrFBA_Bilozerska_Pre-Cimmerian	UkrFBA/EIA_Cimmerian	-0.00432726	0.00147057	-2.94257	0.00325498	43025
Mbuti	Iraq_PPNA	West/CentralAsia	UkrFBA_Bilozerska_Pre-Cimmerian	UkrFBA/EIA_Cimmerian	-0.00235351	0.000805887	-2.92039	0.00349589	133471
Mbuti	Ukraine_Crimea_Pantikapaion	Ukraine_IA	UkrFBA_Bilozerska_Pre-Cimmerian	UkrFBA/EIA_Cimmerian	-0.00260635	0.00090701	-2.87356	0.00405876	106295
Mbuti	China_Xinjian_IA_o1	EastAsia	UkrFBA_Bilozerska_Pre-Cimmerian	UkrFBA/EIA_Cimmerian	-0.00264395	0.000927917	-2.84933	0.00438108	97873
Mbuti	Natufian	Levant/Anatolia_EF	UkrFBA_Bilozerska_Pre-Cimmerian	UkrFBA/EIA_Cimmerian	-0.00213435	0.000771149	-2.76775	0.00564446	152682
Mbuti	West_Siberia_N	Siberia	UkrFBA_Bilozerska_Pre-Cimmerian	UkrFBA/EIA_Cimmerian	-0.00180308	0.000696905	-2.58728	0.00967383	231382
Mbuti	UkrEIA_Scythian_SivDon_NomEl_2	Ukraine_EIA	UkrFBA_Bilozerska_Pre-Cimmerian	UkrFBA/EIA_Cimmerian	-0.00366154	0.00144572	-2.53268	0.0113194	37471
Mbuti	Kyrgyzstan_AlaiNura_IA	WesternSteppe_IA	UkrFBA_Bilozerska_Pre-Cimmerian	UkrFBA/EIA_Cimmerian	-0.00126163	0.000500182	-2.52233	0.011658	318762
Mbuti	SaltovoMayaki	WesternSteppe_MA	UkrFBA_Bilozerska_Pre-Cimmerian	UkrFBA/EIA_Cimmerian	-0.00405123	0.00161347	-2.51087	0.0120433	28539
Mbuti	Ukraine_BA	Ukraine_LNBA	UkrFBA_Bilozerska_Pre-Cimmerian	UkrFBA/EIA_Cimmerian	-0.00266734	0.00106455	-2.50561	0.0122241	75007
Mbuti	Kazakhstan_Tasmola_EIA	WesternSteppe_IA	UkrFBA_Bilozerska_Pre-Cimmerian	UkrFBA/EIA_Cimmerian	-0.00096652	0.000415524	-2.32602	0.0200173	328253
Mbuti	UkrMA_Cuman	Ukraine_MA	UkrFBA_Bilozerska_Pre-Cimmerian	UkrFBA/EIA_Cimmerian	-0.00173548	0.000756583	-2.29384	0.0217998	181606
Mbuti	China_Xinjiang_Songshugou_EIA	EastAsia	UkrFBA_Bilozerska_Pre-Cimmerian	UkrFBA/EIA_Cimmerian	-0.00121144	0.000550924	-2.19892	0.0278839	250654
Mbuti	Butkara_IA	West/CentralAsia	UkrFBA_Bilozerska_Pre-Cimmerian	UkrFBA/EIA_Cimmerian	-0.00125867	0.000576017	-2.18512	0.0288798	247848
Mbuti	Kazakhstan_Berel_IA	WesternSteppe_IA	UkrFBA_Bilozerska_Pre-Cimmerian	UkrFBA/EIA_Cimmerian	-0.000984363	0.000455237	-2.16231	0.0305944	325918
Mbuti	UkrMA_Post-Cuman_Cuman?	Ukraine_MA	UkrFBA_Bilozerska_Pre-Cimmerian	UkrFBA/EIA_Cimmerian	-0.00183642	0.000900687	-2.03892	0.0414585	120369
Mbuti	China_Xinjiang_Xiaohe_BA	EastAsia	UkrFBA_Bilozerska_Pre-Cimmerian	UkrFBA/EIA_Cimmerian	-0.00124952	0.000617093	-2.02485	0.0428831	322336
Mbuti	Botai	WesternSteppe_CA	UkrFBA_Bilozerska_Pre-Cimmerian	UkrFBA/EIA_Cimmerian	-0.00109734	0.000565238	-1.94138	0.0522124	329496
Mbuti	Moldova_Cimmerian	WesternSteppe_IA	UkrFBA_Bilozerska_Pre-Cimmerian	UkrFBA/EIA_Cimmerian	-0.00153134	0.00079084	-1.93635	0.0528252	161800
Mbuti	UkrFBA/EIA_Vysotska_Early	Ukraine_LNBA	UkrFBA_Bilozerska_Pre-Cimmerian	UkrFBA/EIA_Cimmerian	-0.00251264	0.00138689	-1.81171	0.0700311	40230
Mbuti	UkrMA_GoldenHorde_Nom	Ukraine_MA	UkrFBA_Bilozerska_Pre-Cimmerian	UkrFBA/EIA_Cimmerian	-0.00107865	0.000761925	-1.4157	0.156864	168085
Mbuti	Hungary_MidAvar_oEastAsiaMedium	Europe_IA	UkrFBA_Bilozerska_Pre-Cimmerian	UkrFBA/EIA_Cimmerian	-0.000535373	0.000509381	-1.05103	0.293246	329119
Mbuti	BolshoyOleniOstrov	Europe_LNBA	UkrFBA_Bilozerska_Pre-Cimmerian	UkrFBA/EIA_Cimmerian	-0.000497488	0.000530282	-0.938158	0.348163	286590
Mbuti	Iran_N	West/CentralAsia	UkrFBA_Bilozerska_Pre-Cimmerian	UkrFBA/EIA_Cimmerian	-0.000550191	0.000618178	-0.89002	0.373455	250196
[truncated: 33,699 more rows]
