# Supplementary material for: North Pontic crossroads: Mobility in Ukraine from the Bronze Age to the early modern period
Source: Sci Adv. 2025 Jan 8;11(2):eadr0695. doi: 10.1126/sciadv.adr0695 (PMC11708899; doi:10.1126/sciadv.adr0695)
Supplement: Supplementary file 2 — Data S1 to S14 [file sciadv.adr0695_data_s1_to_s14.zip › adr0695_data_s7_to_s11.xlsx]

## Sheet: DataS7
# target	target	left1	left2	left3	count feasible + p>0.05 in model + pat	model	pat	wt	dof	chisq	p	f4rank	LBK_EN	Central_MN	Poland_GlobularAmphora	Ukraine_GlobularAmphora	Ukraine_Trypillia	Yamnaya_Samara	Yamnaya_Kalmykia	Ukraine_Yamnaya	Mongolia_LBA_Khovsgol_6	Mongolia_LBA_CenterWest_4	Mongolia_EIA_SlabGrave_1	feasible	best	dofdiff	chisqdiff	p_nested
1	UkrFBA_Bilozerska_Pre-Cimmerian	LBK_EN	Yamnaya_Samara	Mongolia_LBA_Khovsgol_6	21	1	000	0	9	10.2113	0.333653	2	0.218092					0.724505			0.0574028			TRUE	NA	NA	NA	NA
2	UkrFBA/EIA_Cimmerian	LBK_EN	Yamnaya_Samara	Mongolia_LBA_Khovsgol_6	21	1	000	0	9	16.3344	0.0602183	2	0.141695					0.398019			0.460285			TRUE	NA	NA	NA	NA
3	UkrFBA/EIA_Lusatian	LBK_EN	Yamnaya_Samara	Mongolia_LBA_Khovsgol_6	21	1	000	0	9	60.2789	1.1846e-09	2	0.332841					0.662735			0.00442371			TRUE	NA	NA	NA	NA
4	UkrEIA_ThracianHallstatt_2	LBK_EN	Yamnaya_Samara	Mongolia_LBA_Khovsgol_6	21	1	000	0	9	34.7994	6.46369e-05	2	0.378882					0.572506			0.0486127			TRUE	NA	NA	NA	NA
5	UkrEIA_ThracianHallstatt	LBK_EN	Yamnaya_Samara	Mongolia_LBA_Khovsgol_6	21	1	000	0	9	11.6788	0.23203	2	0.687827					0.295777			0.0163961			TRUE	NA	NA	NA	NA
6	UkrEIA_Scythian_RightDnipro_IllThr	LBK_EN	Yamnaya_Samara	Mongolia_LBA_Khovsgol_6	21	1	000	0	9	52.2698	4.0192e-08	2	0.44647					0.517473			0.0360574			TRUE	NA	NA	NA	NA
7	UkrEIA_Scythian_RightDnipro_IllThr_2	LBK_EN	Yamnaya_Samara	Mongolia_LBA_Khovsgol_6	21	1	000	0	9	16.7196	0.0532926	2	0.30973					0.550753			0.139517			TRUE	NA	NA	NA	NA
8	UkrEIA_Scythian_LeftDnipro_IllThr	LBK_EN	Yamnaya_Samara	Mongolia_LBA_Khovsgol_6	21	1	000	0	9	15.5761	0.0762785	2	0.248455					0.549211			0.202334			TRUE	NA	NA	NA	NA
9	UkrEIA_Scythian_LeftDnipro_LocEl	LBK_EN	Yamnaya_Samara	Mongolia_LBA_Khovsgol_6	21	1	000	0	9	22.8313	0.00658649	2	0.550739					0.389756			0.0595052			TRUE	NA	NA	NA	NA
10	UkrEIA_Scythian_LeftDnipro_LocAgr_2	LBK_EN	Yamnaya_Samara	Mongolia_LBA_Khovsgol_6	21	1	000	0	9	40.0058	7.58005e-06	2	0.360606					0.550246			0.0891477			TRUE	NA	NA	NA	NA
11	UkrEIA_Scythian_LeftDnipro_LocAgr	LBK_EN	Yamnaya_Samara	Mongolia_LBA_Khovsgol_6	21	1	000	0	9	12.6495	0.17912	2	0.41462					0.467312			0.118068			TRUE	NA	NA	NA	NA
12	UkrEIA_Scythian_SivDon_Nom_2	LBK_EN	Yamnaya_Samara	Mongolia_LBA_Khovsgol_6	21	1	000	0	9	19.635	0.0203033	2	0.425108					0.530782			0.0441098			TRUE	NA	NA	NA	NA
13	UkrEIA_Scythian_SivDon_Nom	LBK_EN	Yamnaya_Samara	Mongolia_LBA_Khovsgol_6	21	1	000	0	9	22.3473	0.00784121	2	0.327944					0.548446			0.12361			TRUE	NA	NA	NA	NA
14	UkrEIA_Scythian_SivDon_NomEl_3	LBK_EN	Yamnaya_Samara	Mongolia_LBA_Khovsgol_6	21	1	000	0	9	17.7037	0.0387709	2	0.316655					0.711456			-0.0281111			FALSE	NA	NA	NA	NA
15	UkrEIA_Scythian_SivDon_NomEl_2	LBK_EN	Yamnaya_Samara	Mongolia_LBA_Khovsgol_6	21	1	000	0	9	8.34942	0.499352	2	0.120545					0.660311			0.219143			TRUE	NA	NA	NA	NA
16	UkrEIA_Scythian_SivDon_NomEl	LBK_EN	Yamnaya_Samara	Mongolia_LBA_Khovsgol_6	21	1	000	0	9	10.9551	0.278796	2	0.427266					0.472438			0.100296			TRUE	NA	NA	NA	NA
17	UkrEIA_Scythian_NBlaSea_Nom	LBK_EN	Yamnaya_Samara	Mongolia_LBA_Khovsgol_6	21	1	000	0	9	6.57338	0.68144	2	0.303473					0.524079			0.172448			TRUE	NA	NA	NA	NA
18	UkrEIA_Antiquity_Greeks?_2	LBK_EN	Yamnaya_Samara	Mongolia_LBA_Khovsgol_6	21	1	000	0	9	17.3655	0.0432904	2	0.412953					0.591388			-0.00434031			FALSE	NA	NA	NA	NA
19	UkrEIA_Antiquity_Greeks?_1	LBK_EN	Yamnaya_Samara	Mongolia_LBA_Khovsgol_6	21	1	000	0	9	13.6589	0.134985	2	0.78327					0.20085			0.0158796			TRUE	NA	NA	NA	NA
20	UkrEIA_?	LBK_EN	Yamnaya_Samara	Mongolia_LBA_Khovsgol_6	21	1	000	0	9	1.58563	0.99646	2	0.317597					0.538688			0.143715			TRUE	NA	NA	NA	NA
21	UkrEIA_LateScythian_Cri_Nom	LBK_EN	Yamnaya_Samara	Mongolia_LBA_Khovsgol_6	21	1	000	0	9	8.20603	0.513524	2	0.21919					0.599442			0.181368			TRUE	NA	NA	NA	NA
22	UkrIA_Sarmatian_SivDon	LBK_EN	Yamnaya_Samara	Mongolia_LBA_Khovsgol_6	21	1	000	0	9	5.31647	0.805894	2	0.487099					0.494104			0.0187965			TRUE	NA	NA	NA	NA
23	UkrIA_Chernyakhiv_1	LBK_EN	Yamnaya_Samara	Mongolia_LBA_Khovsgol_6	21	1	000	0	9	30.1064	0.000420798	2	0.405377					0.552569			0.0420537			TRUE	NA	NA	NA	NA
24	UkrIA_Chernyakhiv_2	LBK_EN	Yamnaya_Samara	Mongolia_LBA_Khovsgol_6	21	1	000	0	9	7.15405	0.621084	2	0.603241					0.360726			0.0360334			TRUE	NA	NA	NA	NA
25	UkrIA_Chernyakhiv_3	LBK_EN	Yamnaya_Samara	Mongolia_LBA_Khovsgol_6	21	1	000	0	9	4.96748	0.837134	2	0.647529					0.297036			0.0554353			TRUE	NA	NA	NA	NA
26	UkrEMA_Saltiv_Alans_1	LBK_EN	Yamnaya_Samara	Mongolia_LBA_Khovsgol_6	21	1	000	0	9	19.0303	0.0249369	2	0.440063					0.411133			0.148804			TRUE	NA	NA	NA	NA
27	UkrEMA_Saltiv_Alans_2	LBK_EN	Yamnaya_Samara	Mongolia_LBA_Khovsgol_6	21	1	000	0	9	14.5936	0.102722	2	0.187862					0.0683067			0.743832			TRUE	NA	NA	NA	NA
28	UkrEMA_Saltiv_Bulgars_1	LBK_EN	Yamnaya_Samara	Mongolia_LBA_Khovsgol_6	21	1	000	0	9	21.9947	0.00889586	2	0.347314					0.496473			0.156212			TRUE	NA	NA	NA	NA
29	UkrEMA_Saltiv_Bulgars_2	LBK_EN	Yamnaya_Samara	Mongolia_LBA_Khovsgol_6	21	1	000	0	9	10.2258	0.332513	2	0.243717					0.0364667			0.719817			TRUE	NA	NA	NA	NA
30	UkrMA_Cuman	LBK_EN	Yamnaya_Samara	Mongolia_LBA_Khovsgol_6	21	1	000	0	9	8.18342	0.515773	2	0.251188					0.449154			0.299657			TRUE	NA	NA	NA	NA
31	UkrMA_Cuman_2	LBK_EN	Yamnaya_Samara	Mongolia_LBA_Khovsgol_6	21	1	000	0	9	6.97548	0.639673	2	0.192814					0.137536			0.66965			TRUE	NA	NA	NA	NA
32	UkrMA_WhiteCroat_Slavs	LBK_EN	Yamnaya_Samara	Mongolia_LBA_Khovsgol_6	21	1	000	0	9	25.2192	0.00273801	2	0.391307					0.541355			0.067338			TRUE	NA	NA	NA	NA
33	UkrMA_GoldenHorde_Slav/Nom?	LBK_EN	Yamnaya_Samara	Mongolia_LBA_Khovsgol_6	21	1	000	0	9	21.143	0.0120306	2	0.387106					0.559503			0.0533906			TRUE	NA	NA	NA	NA
34	UkrMA_GoldenHorde_Nom	LBK_EN	Yamnaya_Samara	Mongolia_LBA_Khovsgol_6	21	1	000	0	9	11.1214	0.267481	2	0.298065					0.48329			0.218645			TRUE	NA	NA	NA	NA
35	UkrMA_Post-Cuman_Cuman?	LBK_EN	Yamnaya_Samara	Mongolia_LBA_Khovsgol_6	21	1	000	0	9	19.134	0.0240773	2	0.346199					0.328203			0.325598			TRUE	NA	NA	NA	NA
36	UkrMA_Nogai_1	LBK_EN	Yamnaya_Samara	Mongolia_LBA_Khovsgol_6	21	1	000	0	9	13.3572	0.147098	2	0.20323					0.16489			0.631881			TRUE	NA	NA	NA	NA
37	UkrMA_Nogai_2	LBK_EN	Yamnaya_Samara	Mongolia_LBA_Khovsgol_6	21	1	000	0	9	42.237	2.97437e-06	2	0.13054					0.0300638			0.839396			TRUE	NA	NA	NA	NA
38	UkrMA_Nogai_3	LBK_EN	Yamnaya_Samara	Mongolia_LBA_Khovsgol_6	21	1	000	0	9	27.8107	0.00102586	2	0.0856556					-0.12741			1.04175			FALSE	NA	NA	NA	NA
39	UkrEM_Cossack_Slavs	LBK_EN	Yamnaya_Samara	Mongolia_LBA_Khovsgol_6	21	1	000	0	9	22.7941	0.00667557	2	0.43323					0.541051			0.0257184			TRUE	NA	NA	NA	NA
1	UkrFBA_Bilozerska_Pre-Cimmerian	LBK_EN	Yamnaya_Samara	Mongolia_LBA_Khovsgol_6	0	1	001	1	10	1360.01	4.27331e-286	1	0.721996								0.278004			TRUE	TRUE	0	1312.9	0
2	UkrFBA/EIA_Cimmerian	LBK_EN	Yamnaya_Samara	Mongolia_LBA_Khovsgol_6	0	1	001	1	10	292.189	6.95288e-57	1	0.372279								0.627721			TRUE	TRUE	0	-306.269	1
3	UkrFBA/EIA_Lusatian	LBK_EN	Yamnaya_Samara	Mongolia_LBA_Khovsgol_6	0	1	001	1	10	1523.96	0	1	0.833561								0.166439			TRUE	TRUE	0	1353.46	0
4	UkrEIA_ThracianHallstatt_2	LBK_EN	Yamnaya_Samara	Mongolia_LBA_Khovsgol_6	0	1	001	1	10	990.367	2.22325e-206	1	0.778198								0.221802			TRUE	TRUE	0	846.612	0
5	UkrEIA_ThracianHallstatt	LBK_EN	Yamnaya_Samara	Mongolia_LBA_Khovsgol_6	0	1	001	1	10	285.493	1.80385e-55	1	0.909178								0.0908219			TRUE	TRUE	0	254.805	0
6	UkrEIA_Scythian_RightDnipro_IllThr	LBK_EN	Yamnaya_Samara	Mongolia_LBA_Khovsgol_6	0	1	001	1	10	969.153	8.2415e-202	1	0.826828								0.173172			TRUE	TRUE	0	822.274	0
7	UkrEIA_Scythian_RightDnipro_IllThr_2	LBK_EN	Yamnaya_Samara	Mongolia_LBA_Khovsgol_6	0	1	001	1	10	686.051	6.19688e-141	1	0.68404								0.31596			TRUE	TRUE	0	541.409	0
8	UkrEIA_Scythian_LeftDnipro_IllThr	LBK_EN	Yamnaya_Samara	Mongolia_LBA_Khovsgol_6	0	1	001	1	10	716.144	2.14728e-147	1	0.611586								0.388414			TRUE	TRUE	0	479.394	0
9	UkrEIA_Scythian_LeftDnipro_LocEl	LBK_EN	Yamnaya_Samara	Mongolia_LBA_Khovsgol_6	0	1	001	1	10	451.567	9.67522e-91	1	0.840354								0.159646			TRUE	TRUE	0	368.912	0
10	UkrEIA_Scythian_LeftDnipro_LocAgr_2	LBK_EN	Yamnaya_Samara	Mongolia_LBA_Khovsgol_6	0	1	001	1	10	839.653	6.13706e-174	1	0.780725								0.219275			TRUE	TRUE	0	668.245	0
11	UkrEIA_Scythian_LeftDnipro_LocAgr	LBK_EN	Yamnaya_Samara	Mongolia_LBA_Khovsgol_6	0	1	001	1	10	609.699	1.47035e-124	1	0.747507								0.252493			TRUE	TRUE	0	477.396	0
12	UkrEIA_Scythian_SivDon_Nom_2	LBK_EN	Yamnaya_Samara	Mongolia_LBA_Khovsgol_6	0	1	001	1	10	750.112	1.08675e-154	1	0.833636								0.166364			TRUE	TRUE	0	681.079	0
13	UkrEIA_Scythian_SivDon_Nom	LBK_EN	Yamnaya_Samara	Mongolia_LBA_Khovsgol_6	0	1	001	1	10	1257.53	5.59305e-264	1	0.708283								0.291717			TRUE	TRUE	0	1086.54	0
14	UkrEIA_Scythian_SivDon_NomEl_3	LBK_EN	Yamnaya_Samara	Mongolia_LBA_Khovsgol_6	0	1	001	1	10	867.192	7.30953e-180	1	0.831746								0.168254			TRUE	TRUE	0	790.744	0
15	UkrEIA_Scythian_SivDon_NomEl_2	LBK_EN	Yamnaya_Samara	Mongolia_LBA_Khovsgol_6	0	1	001	1	10	323.504	1.65171e-63	1	0.525958								0.474042			TRUE	TRUE	0	243.367	0
16	UkrEIA_Scythian_SivDon_NomEl	LBK_EN	Yamnaya_Samara	Mongolia_LBA_Khovsgol_6	0	1	001	1	10	780.339	3.47296e-161	1	0.762437								0.237563			TRUE	TRUE	0	671.737	0
17	UkrEIA_Scythian_NBlaSea_Nom	LBK_EN	Yamnaya_Samara	Mongolia_LBA_Khovsgol_6	0	1	001	1	10	697.098	2.63601e-143	1	0.652355								0.347645			TRUE	TRUE	0	522.573	0
18	UkrEIA_Antiquity_Greeks?_2	LBK_EN	Yamnaya_Samara	Mongolia_LBA_Khovsgol_6	0	1	001	1	10	560.485	5.1084e-114	1	0.853247								0.146753			TRUE	TRUE	0	500.6	0
19	UkrEIA_Antiquity_Greeks?_1	LBK_EN	Yamnaya_Samara	Mongolia_LBA_Khovsgol_6	0	1	001	1	10	119.029	7.96493e-21	1	0.936423								0.0635772			TRUE	TRUE	0	67.9233	0
20	UkrEIA_?	LBK_EN	Yamnaya_Samara	Mongolia_LBA_Khovsgol_6	0	1	001	1	10	541.572	5.69893e-110	1	0.686868								0.313132			TRUE	TRUE	0	464.815	0
21	UkrEIA_LateScythian_Cri_Nom	LBK_EN	Yamnaya_Samara	Mongolia_LBA_Khovsgol_6	0	1	001	1	10	738.294	3.75693e-152	1	0.612019								0.387981			TRUE	TRUE	0	579.174	0
22	UkrIA_Sarmatian_SivDon	LBK_EN	Yamnaya_Samara	Mongolia_LBA_Khovsgol_6	0	1	001	1	10	600.463	1.40124e-122	1	0.851374								0.148626			TRUE	TRUE	0	580.07	0
23	UkrIA_Chernyakhiv_1	LBK_EN	Yamnaya_Samara	Mongolia_LBA_Khovsgol_6	0	1	001	1	10	948.358	2.47633e-197	1	0.803113								0.196887			TRUE	TRUE	0	865.969	0
24	UkrIA_Chernyakhiv_2	LBK_EN	Yamnaya_Samara	Mongolia_LBA_Khovsgol_6	0	1	001	1	10	474.709	1.11407e-95	1	0.874697								0.125303			TRUE	TRUE	0	448.501	0
25	UkrIA_Chernyakhiv_3	LBK_EN	Yamnaya_Samara	Mongolia_LBA_Khovsgol_6	0	1	001	1	10	168.84	4.82289e-31	1	0.855877								0.144123			TRUE	TRUE	0	138.191	0
26	UkrEMA_Saltiv_Alans_1	LBK_EN	Yamnaya_Samara	Mongolia_LBA_Khovsgol_6	0	1	001	1	10	598.262	4.15023e-122	1	0.73173								0.26827			TRUE	TRUE	0	396.055	0
27	UkrEMA_Saltiv_Alans_2	LBK_EN	Yamnaya_Samara	Mongolia_LBA_Khovsgol_6	0	1	001	1	10	52.3534	9.81447e-08	1	0.222752								0.777248			TRUE	TRUE	0	-1955.53	1
28	UkrEMA_Saltiv_Bulgars_1	LBK_EN	Yamnaya_Samara	Mongolia_LBA_Khovsgol_6	0	1	001	1	10	574.184	5.96372e-117	1	0.680182								0.319818			TRUE	TRUE	0	388.155	0
29	UkrEMA_Saltiv_Bulgars_2	LBK_EN	Yamnaya_Samara	Mongolia_LBA_Khovsgol_6	0	1	001	1	10	36.8014	6.12496e-05	1	0.25753								0.74247			TRUE	TRUE	0	-1080.37	1
30	UkrMA_Cuman	LBK_EN	Yamnaya_Samara	Mongolia_LBA_Khovsgol_6	0	1	001	1	10	470.761	7.75919e-95	1	0.532081								0.467919			TRUE	TRUE	0	82.0273	0
31	UkrMA_Cuman_2	LBK_EN	Yamnaya_Samara	Mongolia_LBA_Khovsgol_6	0	1	001	1	10	65.6433	3.0526e-10	1	0.266772								0.733228			TRUE	TRUE	0	-1339.29	1
32	UkrMA_WhiteCroat_Slavs	LBK_EN	Yamnaya_Samara	Mongolia_LBA_Khovsgol_6	0	1	001	1	10	748.785	2.09503e-154	1	0.77651								0.22349			TRUE	TRUE	0	629.673	0
33	UkrMA_GoldenHorde_Slav/Nom?	LBK_EN	Yamnaya_Samara	Mongolia_LBA_Khovsgol_6	0	1	001	1	10	1003.74	2.9304e-209	1	0.792786								0.207214			TRUE	TRUE	0	925.864	0
34	UkrMA_GoldenHorde_Nom	LBK_EN	Yamnaya_Samara	Mongolia_LBA_Khovsgol_6	0	1	001	1	10	515.139	2.56506e-104	1	0.608978								0.391022			TRUE	TRUE	0	286.285	0
35	UkrMA_Post-Cuman_Cuman?	LBK_EN	Yamnaya_Samara	Mongolia_LBA_Khovsgol_6	0	1	001	1	10	255.45	3.87635e-49	1	0.571633								0.428367			TRUE	TRUE	0	-122.773	1
36	UkrMA_Nogai_1	LBK_EN	Yamnaya_Samara	Mongolia_LBA_Khovsgol_6	0	1	001	1	10	104.034	8.46525e-18	1	0.297057								0.702943			TRUE	TRUE	0	-1433.41	1
37	UkrMA_Nogai_2	LBK_EN	Yamnaya_Samara	Mongolia_LBA_Khovsgol_6	0	1	001	1	10	107.575	1.64361e-18	1	0.14377								0.85623			TRUE	TRUE	0	-2352.87	1
38	UkrMA_Nogai_3	LBK_EN	Yamnaya_Samara	Mongolia_LBA_Khovsgol_6	0	1	001	1	10	117.434	1.67661e-20	1	-0.00134382								1.00134			FALSE	TRUE	0	-2036.67	1
39	UkrEM_Cossack_Slavs	LBK_EN	Yamnaya_Samara	Mongolia_LBA_Khovsgol_6	0	1	001	1	10	676.647	6.46096e-139	1	0.832759								0.167241			TRUE	TRUE	0	605.341	0
1	UkrFBA_Bilozerska_Pre-Cimmerian	LBK_EN	Yamnaya_Samara	Mongolia_LBA_Khovsgol_6	0	1	010	1	10	47.1045	9.03836e-07	1	0.219524					0.780476						TRUE	TRUE	0	-128.793	1
2	UkrFBA/EIA_Cimmerian	LBK_EN	Yamnaya_Samara	Mongolia_LBA_Khovsgol_6	0	1	010	1	10	598.458	3.7674e-122	1	0.0139731					0.986027						TRUE	TRUE	0	490.61	0
3	UkrFBA/EIA_Lusatian	LBK_EN	Yamnaya_Samara	Mongolia_LBA_Khovsgol_6	0	1	010	1	10	170.497	2.18827e-31	1	0.328617					0.671383						TRUE	TRUE	0	-297.365	1
4	UkrEIA_ThracianHallstatt_2	LBK_EN	Yamnaya_Samara	Mongolia_LBA_Khovsgol_6	0	1	010	1	10	143.754	7.15867e-26	1	0.355324					0.644676						TRUE	TRUE	0	-283.19	1
5	UkrEIA_ThracianHallstatt	LBK_EN	Yamnaya_Samara	Mongolia_LBA_Khovsgol_6	0	1	010	1	10	30.6889	0.000660295	1	0.689844					0.310156						TRUE	TRUE	0	-1345.65	1
6	UkrEIA_Scythian_RightDnipro_IllThr	LBK_EN	Yamnaya_Samara	Mongolia_LBA_Khovsgol_6	0	1	010	1	10	146.879	1.6338e-26	1	0.444097					0.555903						TRUE	TRUE	0	-581.005	1
7	UkrEIA_Scythian_RightDnipro_IllThr_2	LBK_EN	Yamnaya_Samara	Mongolia_LBA_Khovsgol_6	0	1	010	1	10	144.642	4.70628e-26	1	0.324516					0.675484						TRUE	TRUE	0	-205.08	1
8	UkrEIA_Scythian_LeftDnipro_IllThr	LBK_EN	Yamnaya_Samara	Mongolia_LBA_Khovsgol_6	0	1	010	1	10	236.749	3.29724e-45	1	0.244404					0.755596						TRUE	TRUE	0	22.2868	0
9	UkrEIA_Scythian_LeftDnipro_LocEl	LBK_EN	Yamnaya_Samara	Mongolia_LBA_Khovsgol_6	0	1	010	1	10	82.6557	1.51123e-13	1	0.563258					0.436742						TRUE	TRUE	0	-832.968	1
10	UkrEIA_Scythian_LeftDnipro_LocAgr_2	LBK_EN	Yamnaya_Samara	Mongolia_LBA_Khovsgol_6	0	1	010	1	10	171.408	1.41781e-31	1	0.357729					0.642271						TRUE	TRUE	0	-258.721	1
11	UkrEIA_Scythian_LeftDnipro_LocAgr	LBK_EN	Yamnaya_Samara	Mongolia_LBA_Khovsgol_6	0	1	010	1	10	132.303	1.58237e-23	1	0.420695					0.579305						TRUE	TRUE	0	-394.958	1
12	UkrEIA_Scythian_SivDon_Nom_2	LBK_EN	Yamnaya_Samara	Mongolia_LBA_Khovsgol_6	0	1	010	1	10	69.0327	6.81377e-11	1	0.418526					0.581474						TRUE	TRUE	0	-461.581	1
13	UkrEIA_Scythian_SivDon_Nom	LBK_EN	Yamnaya_Samara	Mongolia_LBA_Khovsgol_6	0	1	010	1	10	170.986	1.73321e-31	1	0.343244					0.656756						TRUE	TRUE	0	-325.496	1
14	UkrEIA_Scythian_SivDon_NomEl_3	LBK_EN	Yamnaya_Samara	Mongolia_LBA_Khovsgol_6	0	1	010	1	10	76.4474	2.48538e-12	1	0.31183					0.68817						TRUE	TRUE	0	-177.075	1
15	UkrEIA_Scythian_SivDon_NomEl_2	LBK_EN	Yamnaya_Samara	Mongolia_LBA_Khovsgol_6	0	1	010	1	10	80.137	4.71941e-13	1	0.0872195					0.912781						TRUE	TRUE	0	36.8586	0
16	UkrEIA_Scythian_SivDon_NomEl	LBK_EN	Yamnaya_Samara	Mongolia_LBA_Khovsgol_6	0	1	010	1	10	108.602	1.02077e-18	1	0.446323					0.553677						TRUE	TRUE	0	-616.705	1
17	UkrEIA_Scythian_NBlaSea_Nom	LBK_EN	Yamnaya_Samara	Mongolia_LBA_Khovsgol_6	0	1	010	1	10	174.525	3.20304e-32	1	0.301657					0.698343						TRUE	TRUE	0	-117.406	1
18	UkrEIA_Antiquity_Greeks?_2	LBK_EN	Yamnaya_Samara	Mongolia_LBA_Khovsgol_6	0	1	010	1	10	59.8852	3.81015e-09	1	0.41143					0.58857						TRUE	TRUE	0	-287.954	1
19	UkrEIA_Antiquity_Greeks?_1	LBK_EN	Yamnaya_Samara	Mongolia_LBA_Khovsgol_6	0	1	010	1	10	51.1054	1.6699e-07	1	0.785017					0.214983						TRUE	TRUE	0	-1144.62	1
20	UkrEIA_?	LBK_EN	Yamnaya_Samara	Mongolia_LBA_Khovsgol_6	0	1	010	1	10	76.7574	2.1623e-12	1	0.329499					0.670501						TRUE	TRUE	0	-156.31	1
21	UkrEIA_LateScythian_Cri_Nom	LBK_EN	Yamnaya_Samara	Mongolia_LBA_Khovsgol_6	0	1	010	1	10	159.12	4.92256e-29	1	0.214921					0.785079						TRUE	TRUE	0	10.5725	0
22	UkrIA_Sarmatian_SivDon	LBK_EN	Yamnaya_Samara	Mongolia_LBA_Khovsgol_6	0	1	010	1	10	20.3928	0.0257486	1	0.488142					0.511858						TRUE	TRUE	0	-630.503	1
23	UkrIA_Chernyakhiv_1	LBK_EN	Yamnaya_Samara	Mongolia_LBA_Khovsgol_6	0	1	010	1	10	82.3896	1.70475e-13	1	0.401683					0.598317						TRUE	TRUE	0	-487.357	1
24	UkrIA_Chernyakhiv_2	LBK_EN	Yamnaya_Samara	Mongolia_LBA_Khovsgol_6	0	1	010	1	10	26.2084	0.00346973	1	0.610988					0.389012						TRUE	TRUE	0	-1250.93	1
25	UkrIA_Chernyakhiv_3	LBK_EN	Yamnaya_Samara	Mongolia_LBA_Khovsgol_6	0	1	010	1	10	30.6487	0.000670424	1	0.653724					0.346276						TRUE	TRUE	0	-758.612	1
26	UkrEMA_Saltiv_Alans_1	LBK_EN	Yamnaya_Samara	Mongolia_LBA_Khovsgol_6	0	1	010	1	10	202.207	5.59096e-38	1	0.457023					0.542977						TRUE	TRUE	0	-516.007	1
27	UkrEMA_Saltiv_Alans_2	LBK_EN	Yamnaya_Samara	Mongolia_LBA_Khovsgol_6	0	1	010	1	10	2007.89	0	1	-0.504562					1.50456						FALSE	TRUE	0	1810.67	0
28	UkrEMA_Saltiv_Bulgars_1	LBK_EN	Yamnaya_Samara	Mongolia_LBA_Khovsgol_6	0	1	010	1	10	186.029	1.30967e-34	1	0.371208					0.628792						TRUE	TRUE	0	-237.268	1
29	UkrEMA_Saltiv_Bulgars_2	LBK_EN	Yamnaya_Samara	Mongolia_LBA_Khovsgol_6	0	1	010	1	10	1117.17	1.0475e-233	1	-0.742768					1.74277						FALSE	TRUE	0	953.881	0
30	UkrMA_Cuman	LBK_EN	Yamnaya_Samara	Mongolia_LBA_Khovsgol_6	0	1	010	1	10	388.734	2.34859e-77	1	0.264846					0.735154						TRUE	TRUE	0	168.185	0
31	UkrMA_Cuman_2	LBK_EN	Yamnaya_Samara	Mongolia_LBA_Khovsgol_6	0	1	010	1	10	1404.93	8.54369e-296	1	0.0402553					0.959745						TRUE	TRUE	0	1260.57	0
32	UkrMA_WhiteCroat_Slavs	LBK_EN	Yamnaya_Samara	Mongolia_LBA_Khovsgol_6	0	1	010	1	10	119.112	7.66041e-21	1	0.384109					0.615891						TRUE	TRUE	0	-367.066	1
33	UkrMA_GoldenHorde_Slav/Nom?	LBK_EN	Yamnaya_Samara	Mongolia_LBA_Khovsgol_6	0	1	010	1	10	77.8731	1.30929e-12	1	0.392519					0.607481						TRUE	TRUE	0	-424.103	1
34	UkrMA_GoldenHorde_Nom	LBK_EN	Yamnaya_Samara	Mongolia_LBA_Khovsgol_6	0	1	010	1	10	228.854	1.49335e-43	1	0.296194					0.703806						TRUE	TRUE	0	-42.5199	1
35	UkrMA_Post-Cuman_Cuman?	LBK_EN	Yamnaya_Samara	Mongolia_LBA_Khovsgol_6	0	1	010	1	10	378.223	4.03516e-75	1	0.317904					0.682096						TRUE	TRUE	0	15.8084	0
36	UkrMA_Nogai_1	LBK_EN	Yamnaya_Samara	Mongolia_LBA_Khovsgol_6	0	1	010	1	10	1537.44	0	1	0.0158914					0.984109						TRUE	TRUE	0	1350.55	0
37	UkrMA_Nogai_2	LBK_EN	Yamnaya_Samara	Mongolia_LBA_Khovsgol_6	0	1	010	1	10	2460.45	0	1	-2.17166					3.17166						FALSE	TRUE	0	2278.35	0
38	UkrMA_Nogai_3	LBK_EN	Yamnaya_Samara	Mongolia_LBA_Khovsgol_6	0	1	010	1	10	2154.11	0	1	-3.67412					4.67412						FALSE	TRUE	0	2061.45	0
39	UkrEM_Cossack_Slavs	LBK_EN	Yamnaya_Samara	Mongolia_LBA_Khovsgol_6	0	1	010	1	10	71.306	2.47933e-11	1	0.440442					0.559558						TRUE	TRUE	0	-379.65	1
1	UkrFBA_Bilozerska_Pre-Cimmerian	LBK_EN	Yamnaya_Samara	Mongolia_LBA_Khovsgol_6	0	1	011	2	11	2254.17	0	0	1											TRUE	NA	NA	NA	NA
2	UkrFBA/EIA_Cimmerian	LBK_EN	Yamnaya_Samara	Mongolia_LBA_Khovsgol_6	0	1	011	2	11	1907.18	0	0	1											TRUE	NA	NA	NA	NA
3	UkrFBA/EIA_Lusatian	LBK_EN	Yamnaya_Samara	Mongolia_LBA_Khovsgol_6	0	1	011	2	11	2064.57	0	0	1											TRUE	NA	NA	NA	NA
4	UkrEIA_ThracianHallstatt_2	LBK_EN	Yamnaya_Samara	Mongolia_LBA_Khovsgol_6	0	1	011	2	11	1616.93	0	0	1											TRUE	NA	NA	NA	NA
5	UkrEIA_ThracianHallstatt	LBK_EN	Yamnaya_Samara	Mongolia_LBA_Khovsgol_6	0	1	011	2	11	440.289	1.6776e-87	0	1											TRUE	NA	NA	NA	NA
6	UkrEIA_Scythian_RightDnipro_IllThr	LBK_EN	Yamnaya_Samara	Mongolia_LBA_Khovsgol_6	0	1	011	2	11	1471.32	0	0	1											TRUE	NA	NA	NA	NA
7	UkrEIA_Scythian_RightDnipro_IllThr_2	LBK_EN	Yamnaya_Samara	Mongolia_LBA_Khovsgol_6	0	1	011	2	11	1579.91	0	0	1											TRUE	NA	NA	NA	NA
8	UkrEIA_Scythian_LeftDnipro_IllThr	LBK_EN	Yamnaya_Samara	Mongolia_LBA_Khovsgol_6	0	1	011	2	11	1809.92	0	0	1											TRUE	NA	NA	NA	NA
9	UkrEIA_Scythian_LeftDnipro_LocEl	LBK_EN	Yamnaya_Samara	Mongolia_LBA_Khovsgol_6	0	1	011	2	11	792.312	8.47604e-163	0	1											TRUE	NA	NA	NA	NA
10	UkrEIA_Scythian_LeftDnipro_LocAgr_2	LBK_EN	Yamnaya_Samara	Mongolia_LBA_Khovsgol_6	0	1	011	2	11	1376.37	1.50782e-288	0	1											TRUE	NA	NA	NA	NA
11	UkrEIA_Scythian_LeftDnipro_LocAgr	LBK_EN	Yamnaya_Samara	Mongolia_LBA_Khovsgol_6	0	1	011	2	11	1270.1	1.25623e-265	0	1											TRUE	NA	NA	NA	NA
12	UkrEIA_Scythian_SivDon_Nom_2	LBK_EN	Yamnaya_Samara	Mongolia_LBA_Khovsgol_6	0	1	011	2	11	1129.09	3.08192e-235	0	1											TRUE	NA	NA	NA	NA
13	UkrEIA_Scythian_SivDon_Nom	LBK_EN	Yamnaya_Samara	Mongolia_LBA_Khovsgol_6	0	1	011	2	11	2076.47	0	0	1											TRUE	NA	NA	NA	NA
14	UkrEIA_Scythian_SivDon_NomEl_3	LBK_EN	Yamnaya_Samara	Mongolia_LBA_Khovsgol_6	0	1	011	2	11	1286.2	4.22521e-269	0	1											TRUE	NA	NA	NA	NA
15	UkrEIA_Scythian_SivDon_NomEl_2	LBK_EN	Yamnaya_Samara	Mongolia_LBA_Khovsgol_6	0	1	011	2	11	733.446	3.63291e-150	0	1											TRUE	NA	NA	NA	NA
16	UkrEIA_Scythian_SivDon_NomEl	LBK_EN	Yamnaya_Samara	Mongolia_LBA_Khovsgol_6	0	1	011	2	11	1403.81	1.81844e-294	0	1											TRUE	NA	NA	NA	NA
17	UkrEIA_Scythian_NBlaSea_Nom	LBK_EN	Yamnaya_Samara	Mongolia_LBA_Khovsgol_6	0	1	011	2	11	1623.72	0	0	1											TRUE	NA	NA	NA	NA
18	UkrEIA_Antiquity_Greeks?_2	LBK_EN	Yamnaya_Samara	Mongolia_LBA_Khovsgol_6	0	1	011	2	11	821.583	4.39229e-169	0	1											TRUE	NA	NA	NA	NA
19	UkrEIA_Antiquity_Greeks?_1	LBK_EN	Yamnaya_Samara	Mongolia_LBA_Khovsgol_6	0	1	011	2	11	183.452	1.98541e-33	0	1											TRUE	NA	NA	NA	NA
20	UkrEIA_?	LBK_EN	Yamnaya_Samara	Mongolia_LBA_Khovsgol_6	0	1	011	2	11	1142.82	3.3962e-238	0	1											TRUE	NA	NA	NA	NA
21	UkrEIA_LateScythian_Cri_Nom	LBK_EN	Yamnaya_Samara	Mongolia_LBA_Khovsgol_6	0	1	011	2	11	1776.97	0	0	1											TRUE	NA	NA	NA	NA
22	UkrIA_Sarmatian_SivDon	LBK_EN	Yamnaya_Samara	Mongolia_LBA_Khovsgol_6	0	1	011	2	11	947.609	3.58701e-196	0	1											TRUE	NA	NA	NA	NA
23	UkrIA_Chernyakhiv_1	LBK_EN	Yamnaya_Samara	Mongolia_LBA_Khovsgol_6	0	1	011	2	11	1480.59	0	0	1											TRUE	NA	NA	NA	NA
24	UkrIA_Chernyakhiv_2	LBK_EN	Yamnaya_Samara	Mongolia_LBA_Khovsgol_6	0	1	011	2	11	735.669	1.21179e-150	0	1											TRUE	NA	NA	NA	NA
25	UkrIA_Chernyakhiv_3	LBK_EN	Yamnaya_Samara	Mongolia_LBA_Khovsgol_6	0	1	011	2	11	336.152	2.05696e-65	0	1											TRUE	NA	NA	NA	NA
26	UkrEMA_Saltiv_Alans_1	LBK_EN	Yamnaya_Samara	Mongolia_LBA_Khovsgol_6	0	1	011	2	11	1320.29	1.88006e-276	0	1											TRUE	NA	NA	NA	NA
27	UkrEMA_Saltiv_Alans_2	LBK_EN	Yamnaya_Samara	Mongolia_LBA_Khovsgol_6	0	1	011	2	11	5514.9	0	0	1											TRUE	NA	NA	NA	NA
28	UkrEMA_Saltiv_Bulgars_1	LBK_EN	Yamnaya_Samara	Mongolia_LBA_Khovsgol_6	0	1	011	2	11	1305.2	3.38116e-273	0	1											TRUE	NA	NA	NA	NA
29	UkrEMA_Saltiv_Bulgars_2	LBK_EN	Yamnaya_Samara	Mongolia_LBA_Khovsgol_6	0	1	011	2	11	2946.28	0	0	1											TRUE	NA	NA	NA	NA
30	UkrMA_Cuman	LBK_EN	Yamnaya_Samara	Mongolia_LBA_Khovsgol_6	0	1	011	2	11	1924.85	0	0	1											TRUE	NA	NA	NA	NA
31	UkrMA_Cuman_2	LBK_EN	Yamnaya_Samara	Mongolia_LBA_Khovsgol_6	0	1	011	2	11	4206.96	0	0	1											TRUE	NA	NA	NA	NA
32	UkrMA_WhiteCroat_Slavs	LBK_EN	Yamnaya_Samara	Mongolia_LBA_Khovsgol_6	0	1	011	2	11	1319.72	2.49513e-276	0	1											TRUE	NA	NA	NA	NA
33	UkrMA_GoldenHorde_Slav/Nom?	LBK_EN	Yamnaya_Samara	Mongolia_LBA_Khovsgol_6	0	1	011	2	11	1486.65	0	0	1											TRUE	NA	NA	NA	NA
34	UkrMA_GoldenHorde_Nom	LBK_EN	Yamnaya_Samara	Mongolia_LBA_Khovsgol_6	0	1	011	2	11	1533.8	0	0	1											TRUE	NA	NA	NA	NA
35	UkrMA_Post-Cuman_Cuman?	LBK_EN	Yamnaya_Samara	Mongolia_LBA_Khovsgol_6	0	1	011	2	11	1257.7	5.9059e-263	0	1											TRUE	NA	NA	NA	NA
36	UkrMA_Nogai_1	LBK_EN	Yamnaya_Samara	Mongolia_LBA_Khovsgol_6	0	1	011	2	11	3961.58	0	0	1											TRUE	NA	NA	NA	NA
37	UkrMA_Nogai_2	LBK_EN	Yamnaya_Samara	Mongolia_LBA_Khovsgol_6	0	1	011	2	11	7554.28	0	0	1											TRUE	NA	NA	NA	NA
38	UkrMA_Nogai_3	LBK_EN	Yamnaya_Samara	Mongolia_LBA_Khovsgol_6	0	1	011	2	11	9064.12	0	0	1											TRUE	NA	NA	NA	NA
39	UkrEM_Cossack_Slavs	LBK_EN	Yamnaya_Samara	Mongolia_LBA_Khovsgol_6	0	1	011	2	11	1009.12	2.08784e-209	0	1											TRUE	NA	NA	NA	NA
1	UkrFBA_Bilozerska_Pre-Cimmerian	LBK_EN	Yamnaya_Samara	Mongolia_LBA_Khovsgol_6	0	1	100	1	10	175.897	1.66366e-32	1						0.951844			0.0481556			TRUE	TRUE	NA	NA	NA
2	UkrFBA/EIA_Cimmerian	LBK_EN	Yamnaya_Samara	Mongolia_LBA_Khovsgol_6	0	1	100	1	10	107.849	1.44783e-18	1						0.532173			0.467827			TRUE	TRUE	NA	NA	NA
3	UkrFBA/EIA_Lusatian	LBK_EN	Yamnaya_Samara	Mongolia_LBA_Khovsgol_6	0	1	100	1	10	467.863	3.22471e-94	1						1.01412			-0.01412			FALSE	TRUE	NA	NA	NA
4	UkrEIA_ThracianHallstatt_2	LBK_EN	Yamnaya_Samara	Mongolia_LBA_Khovsgol_6	0	1	100	1	10	426.944	1.72047e-85	1						0.987675			0.0123249			TRUE	TRUE	NA	NA	NA
5	UkrEIA_ThracianHallstatt	LBK_EN	Yamnaya_Samara	Mongolia_LBA_Khovsgol_6	0	1	100	1	10	1376.34	1.27483e-289	1						1.11698			-0.11698			FALSE	TRUE	NA	NA	NA
6	UkrEIA_Scythian_RightDnipro_IllThr	LBK_EN	Yamnaya_Samara	Mongolia_LBA_Khovsgol_6	0	1	100	1	10	727.884	6.46766e-150	1						1.01327			-0.0132707			FALSE	TRUE	NA	NA	NA
7	UkrEIA_Scythian_RightDnipro_IllThr_2	LBK_EN	Yamnaya_Samara	Mongolia_LBA_Khovsgol_6	0	1	100	1	10	349.722	4.56451e-69	1						0.878267			0.121733			TRUE	TRUE	NA	NA	NA
8	UkrEIA_Scythian_LeftDnipro_IllThr	LBK_EN	Yamnaya_Samara	Mongolia_LBA_Khovsgol_6	0	1	100	1	10	214.463	1.53982e-40	1						0.800755			0.199245			TRUE	TRUE	NA	NA	NA
9	UkrEIA_Scythian_LeftDnipro_LocEl	LBK_EN	Yamnaya_Samara	Mongolia_LBA_Khovsgol_6	0	1	100	1	10	915.624	2.76173e-190	1						1.05512			-0.0551222			FALSE	TRUE	NA	NA	NA
10	UkrEIA_Scythian_LeftDnipro_LocAgr_2	LBK_EN	Yamnaya_Samara	Mongolia_LBA_Khovsgol_6	0	1	100	1	10	430.128	3.60618e-86	1						0.938428			0.0615721			TRUE	TRUE	NA	NA	NA
11	UkrEIA_Scythian_LeftDnipro_LocAgr	LBK_EN	Yamnaya_Samara	Mongolia_LBA_Khovsgol_6	0	1	100	1	10	527.261	6.56335e-107	1						0.908842			0.0911581			TRUE	TRUE	NA	NA	NA
12	UkrEIA_Scythian_SivDon_Nom_2	LBK_EN	Yamnaya_Samara	Mongolia_LBA_Khovsgol_6	0	1	100	1	10	530.613	1.25934e-107	1						0.99712			0.0028802			TRUE	TRUE	NA	NA	NA
13	UkrEIA_Scythian_SivDon_Nom	LBK_EN	Yamnaya_Samara	Mongolia_LBA_Khovsgol_6	0	1	100	1	10	496.483	2.49154e-100	1						0.891553			0.108447			TRUE	TRUE	NA	NA	NA
14	UkrEIA_Scythian_SivDon_NomEl_3	LBK_EN	Yamnaya_Samara	Mongolia_LBA_Khovsgol_6	0	1	100	1	10	253.522	9.86097e-49	1						1.06864			-0.0686411			FALSE	TRUE	NA	NA	NA
15	UkrEIA_Scythian_SivDon_NomEl_2	LBK_EN	Yamnaya_Samara	Mongolia_LBA_Khovsgol_6	0	1	100	1	10	43.2785	4.43408e-06	1						0.783476			0.216524			TRUE	TRUE	NA	NA	NA
16	UkrEIA_Scythian_SivDon_NomEl	LBK_EN	Yamnaya_Samara	Mongolia_LBA_Khovsgol_6	0	1	100	1	10	725.307	2.31236e-149	1						0.929197			0.0708028			TRUE	TRUE	NA	NA	NA
17	UkrEIA_Scythian_NBlaSea_Nom	LBK_EN	Yamnaya_Samara	Mongolia_LBA_Khovsgol_6	0	1	100	1	10	291.931	7.88391e-57	1						0.848716			0.151284			TRUE	TRUE	NA	NA	NA
18	UkrEIA_Antiquity_Greeks?_2	LBK_EN	Yamnaya_Samara	Mongolia_LBA_Khovsgol_6	0	1	100	1	10	347.839	1.14516e-68	1						1.05763			-0.0576348			FALSE	TRUE	NA	NA	NA
19	UkrEIA_Antiquity_Greeks?_1	LBK_EN	Yamnaya_Samara	Mongolia_LBA_Khovsgol_6	0	1	100	1	10	1195.73	1.20289e-250	1						1.16847			-0.168472			FALSE	TRUE	NA	NA	NA
20	UkrEIA_?	LBK_EN	Yamnaya_Samara	Mongolia_LBA_Khovsgol_6	0	1	100	1	10	233.067	1.95309e-44	1						0.87208			0.12792			TRUE	TRUE	NA	NA	NA
21	UkrEIA_LateScythian_Cri_Nom	LBK_EN	Yamnaya_Samara	Mongolia_LBA_Khovsgol_6	0	1	100	1	10	148.548	7.41529e-27	1						0.834832			0.165168			TRUE	TRUE	NA	NA	NA
22	UkrIA_Sarmatian_SivDon	LBK_EN	Yamnaya_Samara	Mongolia_LBA_Khovsgol_6	0	1	100	1	10	650.896	2.16169e-133	1						1.04109			-0.0410947			FALSE	TRUE	NA	NA	NA
23	UkrIA_Chernyakhiv_1	LBK_EN	Yamnaya_Samara	Mongolia_LBA_Khovsgol_6	0	1	100	1	10	569.747	5.31556e-116	1						1.00942			-0.00942349			FALSE	TRUE	NA	NA	NA
24	UkrIA_Chernyakhiv_2	LBK_EN	Yamnaya_Samara	Mongolia_LBA_Khovsgol_6	0	1	100	1	10	1277.14	3.27548e-268	1						1.06475			-0.0647532			FALSE	TRUE	NA	NA	NA
25	UkrIA_Chernyakhiv_3	LBK_EN	Yamnaya_Samara	Mongolia_LBA_Khovsgol_6	0	1	100	1	10	789.261	4.1986e-163	1						1.04007			-0.0400722			FALSE	TRUE	NA	NA	NA
26	UkrEMA_Saltiv_Alans_1	LBK_EN	Yamnaya_Samara	Mongolia_LBA_Khovsgol_6	0	1	100	1	10	718.214	7.71445e-148	1						0.889993			0.110007			TRUE	TRUE	NA	NA	NA
27	UkrEMA_Saltiv_Alans_2	LBK_EN	Yamnaya_Samara	Mongolia_LBA_Khovsgol_6	0	1	100	1	10	197.22	6.13147e-37	1						0.220183			0.779817			TRUE	TRUE	NA	NA	NA
28	UkrEMA_Saltiv_Bulgars_1	LBK_EN	Yamnaya_Samara	Mongolia_LBA_Khovsgol_6	0	1	100	1	10	423.297	1.02957e-84	1						0.854546			0.145454			TRUE	TRUE	NA	NA	NA
29	UkrEMA_Saltiv_Bulgars_2	LBK_EN	Yamnaya_Samara	Mongolia_LBA_Khovsgol_6	0	1	100	1	10	163.292	6.76966e-30	1						0.221176			0.778824			TRUE	TRUE	NA	NA	NA
30	UkrMA_Cuman	LBK_EN	Yamnaya_Samara	Mongolia_LBA_Khovsgol_6	0	1	100	1	10	220.549	8.2041e-42	1						0.690661			0.309339			TRUE	TRUE	NA	NA	NA
31	UkrMA_Cuman_2	LBK_EN	Yamnaya_Samara	Mongolia_LBA_Khovsgol_6	0	1	100	1	10	144.365	5.36431e-26	1						0.302141			0.697859			TRUE	TRUE	NA	NA	NA
32	UkrMA_WhiteCroat_Slavs	LBK_EN	Yamnaya_Samara	Mongolia_LBA_Khovsgol_6	0	1	100	1	10	486.178	3.96099e-98	1						0.956352			0.0436476			TRUE	TRUE	NA	NA	NA
33	UkrMA_GoldenHorde_Slav/Nom?	LBK_EN	Yamnaya_Samara	Mongolia_LBA_Khovsgol_6	0	1	100	1	10	501.976	1.66997e-101	1						0.985653			0.0143472			TRUE	TRUE	NA	NA	NA
34	UkrMA_GoldenHorde_Nom	LBK_EN	Yamnaya_Samara	Mongolia_LBA_Khovsgol_6	0	1	100	1	10	271.374	1.71676e-52	1						0.772086			0.227914			TRUE	TRUE	NA	NA	NA
35	UkrMA_Post-Cuman_Cuman?	LBK_EN	Yamnaya_Samara	Mongolia_LBA_Khovsgol_6	0	1	100	1	10	362.414	9.22266e-72	1						0.694889			0.305111			TRUE	TRUE	NA	NA	NA
36	UkrMA_Nogai_1	LBK_EN	Yamnaya_Samara	Mongolia_LBA_Khovsgol_6	0	1	100	1	10	186.895	8.65309e-35	1						0.351039			0.648961			TRUE	TRUE	NA	NA	NA
37	UkrMA_Nogai_2	LBK_EN	Yamnaya_Samara	Mongolia_LBA_Khovsgol_6	0	1	100	1	10	182.099	8.5871e-34	1						0.132494			0.867506			TRUE	TRUE	NA	NA	NA
38	UkrMA_Nogai_3	LBK_EN	Yamnaya_Samara	Mongolia_LBA_Khovsgol_6	0	1	100	1	10	92.6582	1.58864e-15	1						-0.0715438			1.07154			FALSE	TRUE	NA	NA	NA
39	UkrEM_Cossack_Slavs	LBK_EN	Yamnaya_Samara	Mongolia_LBA_Khovsgol_6	0	1	100	1	10	450.956	1.30659e-90	1						1.0287			-0.0287			FALSE	TRUE	NA	NA	NA
1	UkrFBA_Bilozerska_Pre-Cimmerian	LBK_EN	Yamnaya_Samara	Mongolia_LBA_Khovsgol_6	0	1	101	2	11	3595.1	0	0									1			TRUE	NA	NA	NA	NA
2	UkrFBA/EIA_Cimmerian	LBK_EN	Yamnaya_Samara	Mongolia_LBA_Khovsgol_6	0	1	101	2	11	852.871	8.34598e-176	0									1			TRUE	NA	NA	NA	NA
3	UkrFBA/EIA_Lusatian	LBK_EN	Yamnaya_Samara	Mongolia_LBA_Khovsgol_6	0	1	101	2	11	4738.21	0	0									1			TRUE	NA	NA	NA	NA
4	UkrEIA_ThracianHallstatt_2	LBK_EN	Yamnaya_Samara	Mongolia_LBA_Khovsgol_6	0	1	101	2	11	3891.72	0	0									1			TRUE	NA	NA	NA	NA
5	UkrEIA_ThracianHallstatt	LBK_EN	Yamnaya_Samara	Mongolia_LBA_Khovsgol_6	0	1	101	2	11	5488.32	0	0									1			TRUE	NA	NA	NA	NA
6	UkrEIA_Scythian_RightDnipro_IllThr	LBK_EN	Yamnaya_Samara	Mongolia_LBA_Khovsgol_6	0	1	101	2	11	4656.32	0	0									1			TRUE	NA	NA	NA	NA
7	UkrEIA_Scythian_RightDnipro_IllThr_2	LBK_EN	Yamnaya_Samara	Mongolia_LBA_Khovsgol_6	0	1	101	2	11	3216.31	0	0									1			TRUE	NA	NA	NA	NA
8	UkrEIA_Scythian_LeftDnipro_IllThr	LBK_EN	Yamnaya_Samara	Mongolia_LBA_Khovsgol_6	0	1	101	2	11	2465.45	0	0									1			TRUE	NA	NA	NA	NA
9	UkrEIA_Scythian_LeftDnipro_LocEl	LBK_EN	Yamnaya_Samara	Mongolia_LBA_Khovsgol_6	0	1	101	2	11	4342.64	0	0									1			TRUE	NA	NA	NA	NA
10	UkrEIA_Scythian_LeftDnipro_LocAgr_2	LBK_EN	Yamnaya_Samara	Mongolia_LBA_Khovsgol_6	0	1	101	2	11	3329.5	0	0									1			TRUE	NA	NA	NA	NA
11	UkrEIA_Scythian_LeftDnipro_LocAgr	LBK_EN	Yamnaya_Samara	Mongolia_LBA_Khovsgol_6	0	1	101	2	11	3637.85	0	0									1			TRUE	NA	NA	NA	NA
12	UkrEIA_Scythian_SivDon_Nom_2	LBK_EN	Yamnaya_Samara	Mongolia_LBA_Khovsgol_6	0	1	101	2	11	3749.27	0	0									1			TRUE	NA	NA	NA	NA
13	UkrEIA_Scythian_SivDon_Nom	LBK_EN	Yamnaya_Samara	Mongolia_LBA_Khovsgol_6	0	1	101	2	11	3964.9	0	0									1			TRUE	NA	NA	NA	NA
14	UkrEIA_Scythian_SivDon_NomEl_3	LBK_EN	Yamnaya_Samara	Mongolia_LBA_Khovsgol_6	0	1	101	2	11	3768.69	0	0									1			TRUE	NA	NA	NA	NA
15	UkrEIA_Scythian_SivDon_NomEl_2	LBK_EN	Yamnaya_Samara	Mongolia_LBA_Khovsgol_6	0	1	101	2	11	726.762	9.85853e-149	0									1			TRUE	NA	NA	NA	NA
16	UkrEIA_Scythian_SivDon_NomEl	LBK_EN	Yamnaya_Samara	Mongolia_LBA_Khovsgol_6	0	1	101	2	11	4111.68	0	0									1			TRUE	NA	NA	NA	NA
17	UkrEIA_Scythian_NBlaSea_Nom	LBK_EN	Yamnaya_Samara	Mongolia_LBA_Khovsgol_6	0	1	101	2	11	2870.01	0	0									1			TRUE	NA	NA	NA	NA
18	UkrEIA_Antiquity_Greeks?_2	LBK_EN	Yamnaya_Samara	Mongolia_LBA_Khovsgol_6	0	1	101	2	11	3149.14	0	0									1			TRUE	NA	NA	NA	NA
19	UkrEIA_Antiquity_Greeks?_1	LBK_EN	Yamnaya_Samara	Mongolia_LBA_Khovsgol_6	0	1	101	2	11	4693.35	0	0									1			TRUE	NA	NA	NA	NA
20	UkrEIA_?	LBK_EN	Yamnaya_Samara	Mongolia_LBA_Khovsgol_6	0	1	101	2	11	2372.04	0	0									1			TRUE	NA	NA	NA	NA
21	UkrEIA_LateScythian_Cri_Nom	LBK_EN	Yamnaya_Samara	Mongolia_LBA_Khovsgol_6	0	1	101	2	11	2321.82	0	0									1			TRUE	NA	NA	NA	NA
22	UkrIA_Sarmatian_SivDon	LBK_EN	Yamnaya_Samara	Mongolia_LBA_Khovsgol_6	0	1	101	2	11	4417.65	0	0									1			TRUE	NA	NA	NA	NA
23	UkrIA_Chernyakhiv_1	LBK_EN	Yamnaya_Samara	Mongolia_LBA_Khovsgol_6	0	1	101	2	11	4153.66	0	0									1			TRUE	NA	NA	NA	NA
24	UkrIA_Chernyakhiv_2	LBK_EN	Yamnaya_Samara	Mongolia_LBA_Khovsgol_6	0	1	101	2	11	5456.92	0	0									1			TRUE	NA	NA	NA	NA
25	UkrIA_Chernyakhiv_3	LBK_EN	Yamnaya_Samara	Mongolia_LBA_Khovsgol_6	0	1	101	2	11	3455.6	0	0									1			TRUE	NA	NA	NA	NA
26	UkrEMA_Saltiv_Alans_1	LBK_EN	Yamnaya_Samara	Mongolia_LBA_Khovsgol_6	0	1	101	2	11	3613.85	0	0									1			TRUE	NA	NA	NA	NA
27	UkrEMA_Saltiv_Alans_2	LBK_EN	Yamnaya_Samara	Mongolia_LBA_Khovsgol_6	0	1	101	2	11	454.281	1.76666e-90	0									1			TRUE	NA	NA	NA	NA
28	UkrEMA_Saltiv_Bulgars_1	LBK_EN	Yamnaya_Samara	Mongolia_LBA_Khovsgol_6	0	1	101	2	11	2776.57	0	0									1			TRUE	NA	NA	NA	NA
29	UkrEMA_Saltiv_Bulgars_2	LBK_EN	Yamnaya_Samara	Mongolia_LBA_Khovsgol_6	0	1	101	2	11	329.56	5.08264e-64	0									1			TRUE	NA	NA	NA	NA
30	UkrMA_Cuman	LBK_EN	Yamnaya_Samara	Mongolia_LBA_Khovsgol_6	0	1	101	2	11	1885.73	0	0									1			TRUE	NA	NA	NA	NA
31	UkrMA_Cuman_2	LBK_EN	Yamnaya_Samara	Mongolia_LBA_Khovsgol_6	0	1	101	2	11	508.128	5.92132e-102	0									1			TRUE	NA	NA	NA	NA
32	UkrMA_WhiteCroat_Slavs	LBK_EN	Yamnaya_Samara	Mongolia_LBA_Khovsgol_6	0	1	101	2	11	3624.4	0	0									1			TRUE	NA	NA	NA	NA
33	UkrMA_GoldenHorde_Slav/Nom?	LBK_EN	Yamnaya_Samara	Mongolia_LBA_Khovsgol_6	0	1	101	2	11	4068.86	0	0									1			TRUE	NA	NA	NA	NA
34	UkrMA_GoldenHorde_Nom	LBK_EN	Yamnaya_Samara	Mongolia_LBA_Khovsgol_6	0	1	101	2	11	2182.38	0	0									1			TRUE	NA	NA	NA	NA
35	UkrMA_Post-Cuman_Cuman?	LBK_EN	Yamnaya_Samara	Mongolia_LBA_Khovsgol_6	0	1	101	2	11	1687.99	0	0									1			TRUE	NA	NA	NA	NA
36	UkrMA_Nogai_1	LBK_EN	Yamnaya_Samara	Mongolia_LBA_Khovsgol_6	0	1	101	2	11	758.211	1.76722e-155	0									1			TRUE	NA	NA	NA	NA
37	UkrMA_Nogai_2	LBK_EN	Yamnaya_Samara	Mongolia_LBA_Khovsgol_6	0	1	101	2	11	313.48	1.26108e-60	0									1			TRUE	NA	NA	NA	NA
38	UkrMA_Nogai_3	LBK_EN	Yamnaya_Samara	Mongolia_LBA_Khovsgol_6	0	1	101	2	11	144.464	2.00892e-25	0									1			TRUE	NA	NA	NA	NA
39	UkrEM_Cossack_Slavs	LBK_EN	Yamnaya_Samara	Mongolia_LBA_Khovsgol_6	0	1	101	2	11	3448.72	0	0									1			TRUE	NA	NA	NA	NA
1	UkrFBA_Bilozerska_Pre-Cimmerian	LBK_EN	Yamnaya_Samara	Mongolia_LBA_Khovsgol_6	0	1	110	2	11	231.295	2.27657e-43	0						1						TRUE	NA	NA	NA	NA
2	UkrFBA/EIA_Cimmerian	LBK_EN	Yamnaya_Samara	Mongolia_LBA_Khovsgol_6	0	1	110	2	11	899.829	6.74822e-186	0						1						TRUE	NA	NA	NA	NA
3	UkrFBA/EIA_Lusatian	LBK_EN	Yamnaya_Samara	Mongolia_LBA_Khovsgol_6	0	1	110	2	11	628.352	1.20145e-127	0						1						TRUE	NA	NA	NA	NA
4	UkrEIA_ThracianHallstatt_2	LBK_EN	Yamnaya_Samara	Mongolia_LBA_Khovsgol_6	0	1	110	2	11	549.334	9.47254e-111	0						1						TRUE	NA	NA	NA	NA
5	UkrEIA_ThracianHallstatt	LBK_EN	Yamnaya_Samara	Mongolia_LBA_Khovsgol_6	0	1	110	2	11	1917.64	0	0						1						TRUE	NA	NA	NA	NA
6	UkrEIA_Scythian_RightDnipro_IllThr	LBK_EN	Yamnaya_Samara	Mongolia_LBA_Khovsgol_6	0	1	110	2	11	956.8	3.78214e-198	0						1						TRUE	NA	NA	NA	NA
7	UkrEIA_Scythian_RightDnipro_IllThr_2	LBK_EN	Yamnaya_Samara	Mongolia_LBA_Khovsgol_6	0	1	110	2	11	492.138	1.52197e-98	0						1						TRUE	NA	NA	NA	NA
8	UkrEIA_Scythian_LeftDnipro_IllThr	LBK_EN	Yamnaya_Samara	Mongolia_LBA_Khovsgol_6	0	1	110	2	11	471.728	3.40413e-94	0						1						TRUE	NA	NA	NA	NA
9	UkrEIA_Scythian_LeftDnipro_LocEl	LBK_EN	Yamnaya_Samara	Mongolia_LBA_Khovsgol_6	0	1	110	2	11	1200.41	1.31922e-250	0						1						TRUE	NA	NA	NA	NA
10	UkrEIA_Scythian_LeftDnipro_LocAgr_2	LBK_EN	Yamnaya_Samara	Mongolia_LBA_Khovsgol_6	0	1	110	2	11	586.585	1.03614e-118	0						1						TRUE	NA	NA	NA	NA
11	UkrEIA_Scythian_LeftDnipro_LocAgr	LBK_EN	Yamnaya_Samara	Mongolia_LBA_Khovsgol_6	0	1	110	2	11	735.745	1.16729e-150	0						1						TRUE	NA	NA	NA	NA
12	UkrEIA_Scythian_SivDon_Nom_2	LBK_EN	Yamnaya_Samara	Mongolia_LBA_Khovsgol_6	0	1	110	2	11	672.064	5.23446e-137	0						1						TRUE	NA	NA	NA	NA
13	UkrEIA_Scythian_SivDon_Nom	LBK_EN	Yamnaya_Samara	Mongolia_LBA_Khovsgol_6	0	1	110	2	11	663.557	3.47731e-135	0						1						TRUE	NA	NA	NA	NA
14	UkrEIA_Scythian_SivDon_NomEl_3	LBK_EN	Yamnaya_Samara	Mongolia_LBA_Khovsgol_6	0	1	110	2	11	364.023	2.60483e-71	0						1						TRUE	NA	NA	NA	NA
15	UkrEIA_Scythian_SivDon_NomEl_2	LBK_EN	Yamnaya_Samara	Mongolia_LBA_Khovsgol_6	0	1	110	2	11	121.801	7.87055e-21	0						1						TRUE	NA	NA	NA	NA
16	UkrEIA_Scythian_SivDon_NomEl	LBK_EN	Yamnaya_Samara	Mongolia_LBA_Khovsgol_6	0	1	110	2	11	931.521	1.03503e-192	0						1						TRUE	NA	NA	NA	NA
17	UkrEIA_Scythian_NBlaSea_Nom	LBK_EN	Yamnaya_Samara	Mongolia_LBA_Khovsgol_6	0	1	110	2	11	471.78	3.3189e-94	0						1						TRUE	NA	NA	NA	NA
18	UkrEIA_Antiquity_Greeks?_2	LBK_EN	Yamnaya_Samara	Mongolia_LBA_Khovsgol_6	0	1	110	2	11	462.19	3.65889e-92	0						1						TRUE	NA	NA	NA	NA
19	UkrEIA_Antiquity_Greeks?_1	LBK_EN	Yamnaya_Samara	Mongolia_LBA_Khovsgol_6	0	1	110	2	11	1850.99	0	0						1						TRUE	NA	NA	NA	NA
20	UkrEIA_?	LBK_EN	Yamnaya_Samara	Mongolia_LBA_Khovsgol_6	0	1	110	2	11	349.474	3.13169e-68	0						1						TRUE	NA	NA	NA	NA
21	UkrEIA_LateScythian_Cri_Nom	LBK_EN	Yamnaya_Samara	Mongolia_LBA_Khovsgol_6	0	1	110	2	11	315.197	5.47706e-61	0						1						TRUE	NA	NA	NA	NA
22	UkrIA_Sarmatian_SivDon	LBK_EN	Yamnaya_Samara	Mongolia_LBA_Khovsgol_6	0	1	110	2	11	887.304	3.32308e-183	0						1						TRUE	NA	NA	NA	NA
23	UkrIA_Chernyakhiv_1	LBK_EN	Yamnaya_Samara	Mongolia_LBA_Khovsgol_6	0	1	110	2	11	706.704	1.97105e-144	0						1						TRUE	NA	NA	NA	NA
24	UkrIA_Chernyakhiv_2	LBK_EN	Yamnaya_Samara	Mongolia_LBA_Khovsgol_6	0	1	110	2	11	1731.65	0	0						1						TRUE	NA	NA	NA	NA
25	UkrIA_Chernyakhiv_3	LBK_EN	Yamnaya_Samara	Mongolia_LBA_Khovsgol_6	0	1	110	2	11	1082.69	3.02913e-225	0						1						TRUE	NA	NA	NA	NA
26	UkrEMA_Saltiv_Alans_1	LBK_EN	Yamnaya_Samara	Mongolia_LBA_Khovsgol_6	0	1	110	2	11	971.896	2.13955e-201	0						1						TRUE	NA	NA	NA	NA
27	UkrEMA_Saltiv_Alans_2	LBK_EN	Yamnaya_Samara	Mongolia_LBA_Khovsgol_6	0	1	110	2	11	3817.6	0	0						1						TRUE	NA	NA	NA	NA
28	UkrEMA_Saltiv_Bulgars_1	LBK_EN	Yamnaya_Samara	Mongolia_LBA_Khovsgol_6	0	1	110	2	11	607.581	3.34731e-123	0						1						TRUE	NA	NA	NA	NA
29	UkrEMA_Saltiv_Bulgars_2	LBK_EN	Yamnaya_Samara	Mongolia_LBA_Khovsgol_6	0	1	110	2	11	1998.38	0	0						1						TRUE	NA	NA	NA	NA
30	UkrMA_Cuman	LBK_EN	Yamnaya_Samara	Mongolia_LBA_Khovsgol_6	0	1	110	2	11	757.923	2.03775e-155	0						1						TRUE	NA	NA	NA	NA
31	UkrMA_Cuman_2	LBK_EN	Yamnaya_Samara	Mongolia_LBA_Khovsgol_6	0	1	110	2	11	2701.76	0	0						1						TRUE	NA	NA	NA	NA
32	UkrMA_WhiteCroat_Slavs	LBK_EN	Yamnaya_Samara	Mongolia_LBA_Khovsgol_6	0	1	110	2	11	615.981	5.33819e-125	0						1						TRUE	NA	NA	NA	NA
33	UkrMA_GoldenHorde_Slav/Nom?	LBK_EN	Yamnaya_Samara	Mongolia_LBA_Khovsgol_6	0	1	110	2	11	658.25	4.76458e-134	0						1						TRUE	NA	NA	NA	NA
34	UkrMA_GoldenHorde_Nom	LBK_EN	Yamnaya_Samara	Mongolia_LBA_Khovsgol_6	0	1	110	2	11	548.299	1.57665e-110	0						1						TRUE	NA	NA	NA	NA
35	UkrMA_Post-Cuman_Cuman?	LBK_EN	Yamnaya_Samara	Mongolia_LBA_Khovsgol_6	0	1	110	2	11	698.199	1.31203e-142	0						1						TRUE	NA	NA	NA	NA
36	UkrMA_Nogai_1	LBK_EN	Yamnaya_Samara	Mongolia_LBA_Khovsgol_6	0	1	110	2	11	2649.38	0	0						1						TRUE	NA	NA	NA	NA
37	UkrMA_Nogai_2	LBK_EN	Yamnaya_Samara	Mongolia_LBA_Khovsgol_6	0	1	110	2	11	5682.06	0	0						1						TRUE	NA	NA	NA	NA
38	UkrMA_Nogai_3	LBK_EN	Yamnaya_Samara	Mongolia_LBA_Khovsgol_6	0	1	110	2	11	6944.54	0	0						1						TRUE	NA	NA	NA	NA
39	UkrEM_Cossack_Slavs	LBK_EN	Yamnaya_Samara	Mongolia_LBA_Khovsgol_6	0	1	110	2	11	598.483	2.95666e-121	0						1						TRUE	NA	NA	NA	NA
1	UkrFBA_Bilozerska_Pre-Cimmerian	LBK_EN	Yamnaya_Samara	Mongolia_LBA_CenterWest_4	19	2	000	0	9	10.2809	0.328228	2	0.220521					0.724443				0.0550353		TRUE	NA	NA	NA	NA
2	UkrFBA/EIA_Cimmerian	LBK_EN	Yamnaya_Samara	Mongolia_LBA_CenterWest_4	19	2	000	0	9	17.448	0.0421454	2	0.166669					0.392453				0.440878		TRUE	NA	NA	NA	NA
3	UkrFBA/EIA_Lusatian	LBK_EN	Yamnaya_Samara	Mongolia_LBA_CenterWest_4	19	2	000	0	9	60.2827	1.18259e-09	2	0.332861					0.662809				0.00432928		TRUE	NA	NA	NA	NA
4	UkrEIA_ThracianHallstatt_2	LBK_EN	Yamnaya_Samara	Mongolia_LBA_CenterWest_4	19	2	000	0	9	34.9403	6.10444e-05	2	0.381688					0.572432				0.0458797		TRUE	NA	NA	NA	NA
5	UkrEIA_ThracianHallstatt	LBK_EN	Yamnaya_Samara	Mongolia_LBA_CenterWest_4	19	2	000	0	9	11.738	0.228487	2	0.688402					0.296351				0.0152478		TRUE	NA	NA	NA	NA
6	UkrEIA_Scythian_RightDnipro_IllThr	LBK_EN	Yamnaya_Samara	Mongolia_LBA_CenterWest_4	19	2	000	0	9	52.1921	4.15753e-08	2	0.448385					0.516681				0.0349337		TRUE	NA	NA	NA	NA
7	UkrEIA_Scythian_RightDnipro_IllThr_2	LBK_EN	Yamnaya_Samara	Mongolia_LBA_CenterWest_4	19	2	000	0	9	17.071	0.0476158	2	0.314365					0.552434				0.133201		TRUE	NA	NA	NA	NA
8	UkrEIA_Scythian_LeftDnipro_IllThr	LBK_EN	Yamnaya_Samara	Mongolia_LBA_CenterWest_4	19	2	000	0	9	16.1242	0.0643333	2	0.256548					0.55086				0.192592		TRUE	NA	NA	NA	NA
9	UkrEIA_Scythian_LeftDnipro_LocEl	LBK_EN	Yamnaya_Samara	Mongolia_LBA_CenterWest_4	19	2	000	0	9	22.8005	0.0066602	2	0.553474					0.389604				0.0569216		TRUE	NA	NA	NA	NA
10	UkrEIA_Scythian_LeftDnipro_LocAgr_2	LBK_EN	Yamnaya_Samara	Mongolia_LBA_CenterWest_4	19	2	000	0	9	40.3435	6.5834e-06	2	0.364552					0.550776				0.0846728		TRUE	NA	NA	NA	NA
11	UkrEIA_Scythian_LeftDnipro_LocAgr	LBK_EN	Yamnaya_Samara	Mongolia_LBA_CenterWest_4	19	2	000	0	9	12.7828	0.172681	2	0.418526					0.467541				0.113933		TRUE	NA	NA	NA	NA
12	UkrEIA_Scythian_SivDon_Nom_2	LBK_EN	Yamnaya_Samara	Mongolia_LBA_CenterWest_4	19	2	000	0	9	19.7416	0.0195759	2	0.427712					0.530772				0.0415156		TRUE	NA	NA	NA	NA
13	UkrEIA_Scythian_SivDon_Nom	LBK_EN	Yamnaya_Samara	Mongolia_LBA_CenterWest_4	19	2	000	0	9	22.9441	0.0063231	2	0.332805					0.548911				0.118284		TRUE	NA	NA	NA	NA
14	UkrEIA_Scythian_SivDon_NomEl_3	LBK_EN	Yamnaya_Samara	Mongolia_LBA_CenterWest_4	19	2	000	0	9	17.7686	0.0379548	2	0.315661					0.711424				-0.027085		FALSE	NA	NA	NA	NA
15	UkrEIA_Scythian_SivDon_NomEl_2	LBK_EN	Yamnaya_Samara	Mongolia_LBA_CenterWest_4	19	2	000	0	9	7.7199	0.562601	2	0.132951					0.650603				0.216446		TRUE	NA	NA	NA	NA
16	UkrEIA_Scythian_SivDon_NomEl	LBK_EN	Yamnaya_Samara	Mongolia_LBA_CenterWest_4	19	2	000	0	9	10.67	0.299012	2	0.431452					0.472089				0.0964587		TRUE	NA	NA	NA	NA
17	UkrEIA_Scythian_NBlaSea_Nom	LBK_EN	Yamnaya_Samara	Mongolia_LBA_CenterWest_4	19	2	000	0	9	6.29956	0.709603	2	0.311538					0.522012				0.16645		TRUE	NA	NA	NA	NA
18	UkrEIA_Antiquity_Greeks?_2	LBK_EN	Yamnaya_Samara	Mongolia_LBA_CenterWest_4	19	2	000	0	9	17.3721	0.0431985	2	0.412206					0.590268				-0.00247418		FALSE	NA	NA	NA	NA
19	UkrEIA_Antiquity_Greeks?_1	LBK_EN	Yamnaya_Samara	Mongolia_LBA_CenterWest_4	19	2	000	0	9	13.7321	0.13218	2	0.783814					0.20182				0.0143654		TRUE	NA	NA	NA	NA
20	UkrEIA_?	LBK_EN	Yamnaya_Samara	Mongolia_LBA_CenterWest_4	19	2	000	0	9	1.52118	0.996987	2	0.32436					0.537003				0.138637		TRUE	NA	NA	NA	NA
21	UkrEIA_LateScythian_Cri_Nom	LBK_EN	Yamnaya_Samara	Mongolia_LBA_CenterWest_4	19	2	000	0	9	8.27412	0.506775	2	0.226788					0.598618				0.174593		TRUE	NA	NA	NA	NA
22	UkrIA_Sarmatian_SivDon	LBK_EN	Yamnaya_Samara	Mongolia_LBA_CenterWest_4	19	2	000	0	9	5.33212	0.804449	2	0.487806					0.494438				0.0177565		TRUE	NA	NA	NA	NA
23	UkrIA_Chernyakhiv_1	LBK_EN	Yamnaya_Samara	Mongolia_LBA_CenterWest_4	19	2	000	0	9	30.1736	0.000409847	2	0.407378					0.552229				0.0403928		TRUE	NA	NA	NA	NA
24	UkrIA_Chernyakhiv_2	LBK_EN	Yamnaya_Samara	Mongolia_LBA_CenterWest_4	19	2	000	0	9	7.45033	0.59034	2	0.604982					0.360953				0.0340649		TRUE	NA	NA	NA	NA
25	UkrIA_Chernyakhiv_3	LBK_EN	Yamnaya_Samara	Mongolia_LBA_CenterWest_4	19	2	000	0	9	4.99283	0.834933	2	0.649128					0.297268				0.0536038		TRUE	NA	NA	NA	NA
26	UkrEMA_Saltiv_Alans_1	LBK_EN	Yamnaya_Samara	Mongolia_LBA_CenterWest_4	19	2	000	0	9	19.8206	0.0190526	2	0.447144					0.410937				0.141919		TRUE	NA	NA	NA	NA
27	UkrEMA_Saltiv_Alans_2	LBK_EN	Yamnaya_Samara	Mongolia_LBA_CenterWest_4	19	2	000	0	9	14.7654	0.0975863	2	0.217661					0.0648382				0.7175		TRUE	NA	NA	NA	NA
28	UkrEMA_Saltiv_Bulgars_1	LBK_EN	Yamnaya_Samara	Mongolia_LBA_CenterWest_4	19	2	000	0	9	22.4566	0.0075391	2	0.355234					0.496865				0.147901		TRUE	NA	NA	NA	NA
29	UkrEMA_Saltiv_Bulgars_2	LBK_EN	Yamnaya_Samara	Mongolia_LBA_CenterWest_4	19	2	000	0	9	8.23285	0.510862	2	0.264274					0.0483329				0.687393		TRUE	NA	NA	NA	NA
30	UkrMA_Cuman	LBK_EN	Yamnaya_Samara	Mongolia_LBA_CenterWest_4	19	2	000	0	9	7.57829	0.577137	2	0.264848					0.447549				0.287603		TRUE	NA	NA	NA	NA
31	UkrMA_Cuman_2	LBK_EN	Yamnaya_Samara	Mongolia_LBA_CenterWest_4	19	2	000	0	9	7.73194	0.561369	2	0.213583					0.142059				0.644358		TRUE	NA	NA	NA	NA
32	UkrMA_WhiteCroat_Slavs	LBK_EN	Yamnaya_Samara	Mongolia_LBA_CenterWest_4	19	2	000	0	9	25.1146	0.00284702	2	0.39438					0.540978				0.0646414		TRUE	NA	NA	NA	NA
33	UkrMA_GoldenHorde_Slav/Nom?	LBK_EN	Yamnaya_Samara	Mongolia_LBA_CenterWest_4	19	2	000	0	9	20.9874	0.0127065	2	0.389073					0.559002				0.0519258		TRUE	NA	NA	NA	NA
34	UkrMA_GoldenHorde_Nom	LBK_EN	Yamnaya_Samara	Mongolia_LBA_CenterWest_4	19	2	000	0	9	10.9543	0.278853	2	0.30555					0.485274				0.209176		TRUE	NA	NA	NA	NA
35	UkrMA_Post-Cuman_Cuman?	LBK_EN	Yamnaya_Samara	Mongolia_LBA_CenterWest_4	19	2	000	0	9	20.5333	0.014892	2	0.356039					0.332956				0.311005		TRUE	NA	NA	NA	NA
36	UkrMA_Nogai_1	LBK_EN	Yamnaya_Samara	Mongolia_LBA_CenterWest_4	19	2	000	0	9	14.0486	0.120605	2	0.227337					0.170788				0.601875		TRUE	NA	NA	NA	NA
37	UkrMA_Nogai_2	LBK_EN	Yamnaya_Samara	Mongolia_LBA_CenterWest_4	19	2	000	0	9	45.9568	6.13443e-07	2	0.160172					0.0292564				0.810572		TRUE	NA	NA	NA	NA
38	UkrMA_Nogai_3	LBK_EN	Yamnaya_Samara	Mongolia_LBA_CenterWest_4	19	2	000	0	9	36.8874	2.75639e-05	2	0.139245					-0.152878				1.01363		FALSE	NA	NA	NA	NA
39	UkrEM_Cossack_Slavs	LBK_EN	Yamnaya_Samara	Mongolia_LBA_CenterWest_4	19	2	000	0	9	23.0573	0.0060689	2	0.434413					0.543436				0.022151		TRUE	NA	NA	NA	NA
1	UkrFBA_Bilozerska_Pre-Cimmerian	LBK_EN	Yamnaya_Samara	Mongolia_LBA_CenterWest_4	0	2	001	1	10	1338.16	2.2229e-281	1	0.721781									0.278219		TRUE	TRUE	0	1294.95	0
2	UkrFBA/EIA_Cimmerian	LBK_EN	Yamnaya_Samara	Mongolia_LBA_CenterWest_4	0	2	001	1	10	262.636	1.1906e-50	1	0.390237									0.609763		TRUE	TRUE	0	-259.98	1
3	UkrFBA/EIA_Lusatian	LBK_EN	Yamnaya_Samara	Mongolia_LBA_CenterWest_4	0	2	001	1	10	1495.69	0	1	0.825033									0.174967		TRUE	TRUE	0	1349.03	0
4	UkrEIA_ThracianHallstatt_2	LBK_EN	Yamnaya_Samara	Mongolia_LBA_CenterWest_4	0	2	001	1	10	964.952	6.61625e-201	1	0.778519									0.221481		TRUE	TRUE	0	841.955	0
5	UkrEIA_ThracianHallstatt	LBK_EN	Yamnaya_Samara	Mongolia_LBA_CenterWest_4	0	2	001	1	10	284.128	3.50208e-55	1	0.911888									0.0881124		TRUE	TRUE	0	256.103	0
6	UkrEIA_Scythian_RightDnipro_IllThr	LBK_EN	Yamnaya_Samara	Mongolia_LBA_CenterWest_4	0	2	001	1	10	941.126	8.93548e-196	1	0.823742									0.176258		TRUE	TRUE	0	810.991	0
7	UkrEIA_Scythian_RightDnipro_IllThr_2	LBK_EN	Yamnaya_Samara	Mongolia_LBA_CenterWest_4	0	2	001	1	10	676.248	7.86846e-139	1	0.693131									0.306869		TRUE	TRUE	0	537.158	0
8	UkrEIA_Scythian_LeftDnipro_IllThr	LBK_EN	Yamnaya_Samara	Mongolia_LBA_CenterWest_4	0	2	001	1	10	718.226	7.66939e-148	1	0.630771									0.369229		TRUE	TRUE	0	513.68	0
9	UkrEIA_Scythian_LeftDnipro_LocEl	LBK_EN	Yamnaya_Samara	Mongolia_LBA_CenterWest_4	0	2	001	1	10	450.387	1.72775e-90	1	0.846292									0.153708		TRUE	TRUE	0	379.45	0
10	UkrEIA_Scythian_LeftDnipro_LocAgr_2	LBK_EN	Yamnaya_Samara	Mongolia_LBA_CenterWest_4	0	2	001	1	10	831.688	3.16857e-172	1	0.782137									0.217863		TRUE	TRUE	0	682.689	0
11	UkrEIA_Scythian_LeftDnipro_LocAgr	LBK_EN	Yamnaya_Samara	Mongolia_LBA_CenterWest_4	0	2	001	1	10	591.155	1.38233e-120	1	0.748027									0.251973		TRUE	TRUE	0	481.699	0
12	UkrEIA_Scythian_SivDon_Nom_2	LBK_EN	Yamnaya_Samara	Mongolia_LBA_CenterWest_4	0	2	001	1	10	733.999	3.14316e-151	1	0.832903									0.167097		TRUE	TRUE	0	674.333	0
13	UkrEIA_Scythian_SivDon_Nom	LBK_EN	Yamnaya_Samara	Mongolia_LBA_CenterWest_4	0	2	001	1	10	1231.84	1.95369e-258	1	0.709386									0.290614		TRUE	TRUE	0	1071.17	0
14	UkrEIA_Scythian_SivDon_NomEl_3	LBK_EN	Yamnaya_Samara	Mongolia_LBA_CenterWest_4	0	2	001	1	10	860.855	1.68703e-178	1	0.834228									0.165772		TRUE	TRUE	0	787.738	0
15	UkrEIA_Scythian_SivDon_NomEl_2	LBK_EN	Yamnaya_Samara	Mongolia_LBA_CenterWest_4	0	2	001	1	10	298.108	3.90534e-58	1	0.5291									0.4709		TRUE	TRUE	0	225.761	0
16	UkrEIA_Scythian_SivDon_NomEl	LBK_EN	Yamnaya_Samara	Mongolia_LBA_CenterWest_4	0	2	001	1	10	771.671	2.53274e-159	1	0.769042									0.230958		TRUE	TRUE	0	673.655	0
17	UkrEIA_Scythian_NBlaSea_Nom	LBK_EN	Yamnaya_Samara	Mongolia_LBA_CenterWest_4	0	2	001	1	10	672.366	5.35594e-138	1	0.653729									0.346271		TRUE	TRUE	0	516.535	0
18	UkrEIA_Antiquity_Greeks?_2	LBK_EN	Yamnaya_Samara	Mongolia_LBA_CenterWest_4	0	2	001	1	10	549.179	1.34345e-111	1	0.849818									0.150182		TRUE	TRUE	0	496.577	0
19	UkrEIA_Antiquity_Greeks?_1	LBK_EN	Yamnaya_Samara	Mongolia_LBA_CenterWest_4	0	2	001	1	10	118.746	9.08863e-21	1	0.938548									0.0614516		TRUE	TRUE	0	72.5338	0
20	UkrEIA_?	LBK_EN	Yamnaya_Samara	Mongolia_LBA_CenterWest_4	0	2	001	1	10	510.124	3.02892e-103	1	0.678083									0.321917		TRUE	TRUE	0	440.872	0
21	UkrEIA_LateScythian_Cri_Nom	LBK_EN	Yamnaya_Samara	Mongolia_LBA_CenterWest_4	0	2	001	1	10	712.936	1.04884e-146	1	0.616228									0.383772		TRUE	TRUE	0	573.72	0
22	UkrIA_Sarmatian_SivDon	LBK_EN	Yamnaya_Samara	Mongolia_LBA_CenterWest_4	0	2	001	1	10	596.39	1.04494e-121	1	0.85346									0.14654		TRUE	TRUE	0	578.158	0
23	UkrIA_Chernyakhiv_1	LBK_EN	Yamnaya_Samara	Mongolia_LBA_CenterWest_4	0	2	001	1	10	928.229	5.34131e-193	1	0.803531									0.196469		TRUE	TRUE	0	854.955	0
24	UkrIA_Chernyakhiv_2	LBK_EN	Yamnaya_Samara	Mongolia_LBA_CenterWest_4	0	2	001	1	10	468.755	2.07977e-94	1	0.876651									0.123349		TRUE	TRUE	0	444.094	0
25	UkrIA_Chernyakhiv_3	LBK_EN	Yamnaya_Samara	Mongolia_LBA_CenterWest_4	0	2	001	1	10	169.681	3.22964e-31	1	0.862199									0.137801		TRUE	TRUE	0	142.014	0
26	UkrEMA_Saltiv_Alans_1	LBK_EN	Yamnaya_Samara	Mongolia_LBA_CenterWest_4	0	2	001	1	10	588.131	6.14545e-120	1	0.739394									0.260606		TRUE	TRUE	0	403.762	0
27	UkrEMA_Saltiv_Alans_2	LBK_EN	Yamnaya_Samara	Mongolia_LBA_CenterWest_4	0	2	001	1	10	48.5543	4.91535e-07	1	0.250145									0.749855		TRUE	TRUE	0	-1857.89	1
28	UkrEMA_Saltiv_Bulgars_1	LBK_EN	Yamnaya_Samara	Mongolia_LBA_CenterWest_4	0	2	001	1	10	579.512	4.30951e-118	1	0.697311									0.302689		TRUE	TRUE	0	412.033	0
29	UkrEMA_Saltiv_Bulgars_2	LBK_EN	Yamnaya_Samara	Mongolia_LBA_CenterWest_4	0	2	001	1	10	30.1507	0.000809353	1	0.288565									0.711435		TRUE	TRUE	0	-980.741	1
30	UkrMA_Cuman	LBK_EN	Yamnaya_Samara	Mongolia_LBA_CenterWest_4	0	2	001	1	10	466.977	4.98491e-94	1	0.548829									0.451171		TRUE	TRUE	0	123.502	0
31	UkrMA_Cuman_2	LBK_EN	Yamnaya_Samara	Mongolia_LBA_CenterWest_4	0	2	001	1	10	64.9911	4.06925e-10	1	0.292756									0.707244		TRUE	TRUE	0	-1170.84	1
32	UkrMA_WhiteCroat_Slavs	LBK_EN	Yamnaya_Samara	Mongolia_LBA_CenterWest_4	0	2	001	1	10	749.642	1.37096e-154	1	0.782516									0.217484		TRUE	TRUE	0	656.836	0
33	UkrMA_GoldenHorde_Slav/Nom?	LBK_EN	Yamnaya_Samara	Mongolia_LBA_CenterWest_4	0	2	001	1	10	980.061	3.68631e-204	1	0.790139									0.209861		TRUE	TRUE	0	910.64	0
34	UkrMA_GoldenHorde_Nom	LBK_EN	Yamnaya_Samara	Mongolia_LBA_CenterWest_4	0	2	001	1	10	519.641	2.79647e-105	1	0.617302									0.382698		TRUE	TRUE	0	321.515	0
35	UkrMA_Post-Cuman_Cuman?	LBK_EN	Yamnaya_Samara	Mongolia_LBA_CenterWest_4	0	2	001	1	10	254.62	5.79318e-49	1	0.584714									0.415286		TRUE	TRUE	0	-74.6322	1
36	UkrMA_Nogai_1	LBK_EN	Yamnaya_Samara	Mongolia_LBA_CenterWest_4	0	2	001	1	10	107.811	1.47292e-18	1	0.324147									0.675853		TRUE	TRUE	0	-1225.98	1
37	UkrMA_Nogai_2	LBK_EN	Yamnaya_Samara	Mongolia_LBA_CenterWest_4	0	2	001	1	10	105.773	3.78756e-18	1	0.174963									0.825037		TRUE	TRUE	0	-2306.75	1
38	UkrMA_Nogai_3	LBK_EN	Yamnaya_Samara	Mongolia_LBA_CenterWest_4	0	2	001	1	10	144.181	5.85046e-26	1	0.0393157									0.960684		TRUE	TRUE	0	-1991.89	1
39	UkrEM_Cossack_Slavs	LBK_EN	Yamnaya_Samara	Mongolia_LBA_CenterWest_4	0	2	001	1	10	680.6	9.15917e-140	1	0.840752									0.159248		TRUE	TRUE	0	618.088	0
1	UkrFBA_Bilozerska_Pre-Cimmerian	LBK_EN	Yamnaya_Samara	Mongolia_LBA_CenterWest_4	1	2	010	1	10	43.2051	4.5701e-06	1	0.219965					0.780035						TRUE	TRUE	0	-134.856	1
2	UkrFBA/EIA_Cimmerian	LBK_EN	Yamnaya_Samara	Mongolia_LBA_CenterWest_4	1	2	010	1	10	522.616	6.46221e-106	1	0.0035686					0.996431						TRUE	TRUE	0	397.573	0
3	UkrFBA/EIA_Lusatian	LBK_EN	Yamnaya_Samara	Mongolia_LBA_CenterWest_4	1	2	010	1	10	146.657	1.81474e-26	1	0.333107					0.666893						TRUE	TRUE	0	-320.309	1
4	UkrEIA_ThracianHallstatt_2	LBK_EN	Yamnaya_Samara	Mongolia_LBA_CenterWest_4	1	2	010	1	10	122.997	1.2458e-21	1	0.359608					0.640392						TRUE	TRUE	0	-304.213	1
5	UkrEIA_ThracianHallstatt	LBK_EN	Yamnaya_Samara	Mongolia_LBA_CenterWest_4	1	2	010	1	10	28.0251	0.00178862	1	0.688425					0.311575						TRUE	TRUE	0	-1336.12	1
6	UkrEIA_Scythian_RightDnipro_IllThr	LBK_EN	Yamnaya_Samara	Mongolia_LBA_CenterWest_4	1	2	010	1	10	130.135	4.38519e-23	1	0.440978					0.559022						TRUE	TRUE	0	-596.362	1
7	UkrEIA_Scythian_RightDnipro_IllThr_2	LBK_EN	Yamnaya_Samara	Mongolia_LBA_CenterWest_4	1	2	010	1	10	139.09	6.4744e-25	1	0.326249					0.673751						TRUE	TRUE	0	-213.402	1
8	UkrEIA_Scythian_LeftDnipro_IllThr	LBK_EN	Yamnaya_Samara	Mongolia_LBA_CenterWest_4	1	2	010	1	10	204.546	1.81734e-38	1	0.256744					0.743256						TRUE	TRUE	0	-17.1482	1
9	UkrEIA_Scythian_LeftDnipro_LocEl	LBK_EN	Yamnaya_Samara	Mongolia_LBA_CenterWest_4	1	2	010	1	10	70.9368	2.92245e-11	1	0.561215					0.438785						TRUE	TRUE	0	-839.664	1
10	UkrEIA_Scythian_LeftDnipro_LocAgr_2	LBK_EN	Yamnaya_Samara	Mongolia_LBA_CenterWest_4	1	2	010	1	10	149	5.98633e-27	1	0.344786					0.655214						TRUE	TRUE	0	-285.031	1
11	UkrEIA_Scythian_LeftDnipro_LocAgr	LBK_EN	Yamnaya_Samara	Mongolia_LBA_CenterWest_4	1	2	010	1	10	109.456	6.86801e-19	1	0.418527					0.581473						TRUE	TRUE	0	-423.266	1
12	UkrEIA_Scythian_SivDon_Nom_2	LBK_EN	Yamnaya_Samara	Mongolia_LBA_CenterWest_4	1	2	010	1	10	59.6656	4.19249e-09	1	0.417748					0.582252						TRUE	TRUE	0	-469.024	1
13	UkrEIA_Scythian_SivDon_Nom	LBK_EN	Yamnaya_Samara	Mongolia_LBA_CenterWest_4	1	2	010	1	10	160.667	2.35992e-29	1	0.343785					0.656215						TRUE	TRUE	0	-343.387	1
14	UkrEIA_Scythian_SivDon_NomEl_3	LBK_EN	Yamnaya_Samara	Mongolia_LBA_CenterWest_4	1	2	010	1	10	73.1174	1.10483e-11	1	0.31296					0.68704						TRUE	TRUE	0	-178.5	1
15	UkrEIA_Scythian_SivDon_NomEl_2	LBK_EN	Yamnaya_Samara	Mongolia_LBA_CenterWest_4	1	2	010	1	10	72.3462	1.55914e-11	1	0.0924731					0.907527						TRUE	TRUE	0	28.3743	0
16	UkrEIA_Scythian_SivDon_NomEl	LBK_EN	Yamnaya_Samara	Mongolia_LBA_CenterWest_4	1	2	010	1	10	98.0165	1.35833e-16	1	0.439646					0.560354						TRUE	TRUE	0	-632.463	1
17	UkrEIA_Scythian_NBlaSea_Nom	LBK_EN	Yamnaya_Samara	Mongolia_LBA_CenterWest_4	1	2	010	1	10	155.831	2.34691e-28	1	0.298078					0.701922						TRUE	TRUE	0	-144.956	1
18	UkrEIA_Antiquity_Greeks?_2	LBK_EN	Yamnaya_Samara	Mongolia_LBA_CenterWest_4	1	2	010	1	10	52.6019	8.82666e-08	1	0.413925					0.586075						TRUE	TRUE	0	-291.238	1
19	UkrEIA_Antiquity_Greeks?_1	LBK_EN	Yamnaya_Samara	Mongolia_LBA_CenterWest_4	1	2	010	1	10	46.2123	1.31263e-06	1	0.78224					0.21776						TRUE	TRUE	0	-1127.83	1
20	UkrEIA_?	LBK_EN	Yamnaya_Samara	Mongolia_LBA_CenterWest_4	1	2	010	1	10	69.2518	6.18217e-11	1	0.33235					0.66765						TRUE	TRUE	0	-169.26	1
21	UkrEIA_LateScythian_Cri_Nom	LBK_EN	Yamnaya_Samara	Mongolia_LBA_CenterWest_4	1	2	010	1	10	139.216	6.10131e-25	1	0.224742					0.775258						TRUE	TRUE	0	-14.9736	1
22	UkrIA_Sarmatian_SivDon	LBK_EN	Yamnaya_Samara	Mongolia_LBA_CenterWest_4	1	2	010	1	10	18.2322	0.0511708	1	0.485721					0.514279						TRUE	TRUE	0	-627.762	1
23	UkrIA_Chernyakhiv_1	LBK_EN	Yamnaya_Samara	Mongolia_LBA_CenterWest_4	1	2	010	1	10	73.2741	1.03009e-11	1	0.400863					0.599137						TRUE	TRUE	0	-496.084	1
24	UkrIA_Chernyakhiv_2	LBK_EN	Yamnaya_Samara	Mongolia_LBA_CenterWest_4	1	2	010	1	10	24.6616	0.0060252	1	0.611595					0.388405						TRUE	TRUE	0	-1243.88	1
25	UkrIA_Chernyakhiv_3	LBK_EN	Yamnaya_Samara	Mongolia_LBA_CenterWest_4	1	2	010	1	10	27.6669	0.00204064	1	0.651113					0.348887						TRUE	TRUE	0	-759.841	1
26	UkrEMA_Saltiv_Alans_1	LBK_EN	Yamnaya_Samara	Mongolia_LBA_CenterWest_4	1	2	010	1	10	184.369	2.89963e-34	1	0.450228					0.549772						TRUE	TRUE	0	-544.275	1
27	UkrEMA_Saltiv_Alans_2	LBK_EN	Yamnaya_Samara	Mongolia_LBA_CenterWest_4	1	2	010	1	10	1906.45	0	1	-0.162391					1.16239						FALSE	TRUE	0	1663.61	0
28	UkrEMA_Saltiv_Bulgars_1	LBK_EN	Yamnaya_Samara	Mongolia_LBA_CenterWest_4	1	2	010	1	10	167.479	9.22267e-31	1	0.36051					0.63949						TRUE	TRUE	0	-267.515	1
29	UkrEMA_Saltiv_Bulgars_2	LBK_EN	Yamnaya_Samara	Mongolia_LBA_CenterWest_4	1	2	010	1	10	1010.89	8.42498e-211	1	-0.205125					1.20512						FALSE	TRUE	0	847.672	0
30	UkrMA_Cuman	LBK_EN	Yamnaya_Samara	Mongolia_LBA_CenterWest_4	1	2	010	1	10	343.474	9.65798e-68	1	0.259689					0.740311						TRUE	TRUE	0	106.007	0
31	UkrMA_Cuman_2	LBK_EN	Yamnaya_Samara	Mongolia_LBA_CenterWest_4	1	2	010	1	10	1235.83	2.68903e-259	1	0.0759953					0.924005						TRUE	TRUE	0	1068.13	0
32	UkrMA_WhiteCroat_Slavs	LBK_EN	Yamnaya_Samara	Mongolia_LBA_CenterWest_4	1	2	010	1	10	92.8058	1.48483e-15	1	0.386191					0.613809						TRUE	TRUE	0	-394.91	1
33	UkrMA_GoldenHorde_Slav/Nom?	LBK_EN	Yamnaya_Samara	Mongolia_LBA_CenterWest_4	1	2	010	1	10	69.4212	5.73419e-11	1	0.391795					0.608205						TRUE	TRUE	0	-432.22	1
34	UkrMA_GoldenHorde_Nom	LBK_EN	Yamnaya_Samara	Mongolia_LBA_CenterWest_4	1	2	010	1	10	198.126	3.96949e-37	1	0.296583					0.703417						TRUE	TRUE	0	-78.8472	1
35	UkrMA_Post-Cuman_Cuman?	LBK_EN	Yamnaya_Samara	Mongolia_LBA_CenterWest_4	1	2	010	1	10	329.252	1.00036e-64	1	0.368689					0.631311						TRUE	TRUE	0	-44.4557	1
36	UkrMA_Nogai_1	LBK_EN	Yamnaya_Samara	Mongolia_LBA_CenterWest_4	1	2	010	1	10	1333.8	1.94281e-280	1	0.151128					0.848872						TRUE	TRUE	0	1118.05	0
37	UkrMA_Nogai_2	LBK_EN	Yamnaya_Samara	Mongolia_LBA_CenterWest_4	1	2	010	1	10	2412.53	0	1	-1.55152					2.55152						FALSE	TRUE	0	2187.88	0
38	UkrMA_Nogai_3	LBK_EN	Yamnaya_Samara	Mongolia_LBA_CenterWest_4	1	2	010	1	10	2136.08	0	1	-3.04591					4.04591						FALSE	TRUE	0	1994.29	0
39	UkrEM_Cossack_Slavs	LBK_EN	Yamnaya_Samara	Mongolia_LBA_CenterWest_4	1	2	010	1	10	62.5128	1.20888e-09	1	0.437932					0.562068						TRUE	TRUE	0	-385.424	1
1	UkrFBA_Bilozerska_Pre-Cimmerian	LBK_EN	Yamnaya_Samara	Mongolia_LBA_CenterWest_4	0	2	011	2	11	2194.67	0	0	1											TRUE	NA	NA	NA	NA
2	UkrFBA/EIA_Cimmerian	LBK_EN	Yamnaya_Samara	Mongolia_LBA_CenterWest_4	0	2	011	2	11	1917.32	0	0	1											TRUE	NA	NA	NA	NA
3	UkrFBA/EIA_Lusatian	LBK_EN	Yamnaya_Samara	Mongolia_LBA_CenterWest_4	0	2	011	2	11	2022.4	0	0	1											TRUE	NA	NA	NA	NA
4	UkrEIA_ThracianHallstatt_2	LBK_EN	Yamnaya_Samara	Mongolia_LBA_CenterWest_4	0	2	011	2	11	1569.32	0	0	1											TRUE	NA	NA	NA	NA
5	UkrEIA_ThracianHallstatt	LBK_EN	Yamnaya_Samara	Mongolia_LBA_CenterWest_4	0	2	011	2	11	436.102	1.30438e-86	0	1											TRUE	NA	NA	NA	NA
6	UkrEIA_Scythian_RightDnipro_IllThr	LBK_EN	Yamnaya_Samara	Mongolia_LBA_CenterWest_4	0	2	011	2	11	1462.79	3.39375e-307	0	1											TRUE	NA	NA	NA	NA
7	UkrEIA_Scythian_RightDnipro_IllThr_2	LBK_EN	Yamnaya_Samara	Mongolia_LBA_CenterWest_4	0	2	011	2	11	1559.9	0	0	1											TRUE	NA	NA	NA	NA
8	UkrEIA_Scythian_LeftDnipro_IllThr	LBK_EN	Yamnaya_Samara	Mongolia_LBA_CenterWest_4	0	2	011	2	11	1752.69	0	0	1											TRUE	NA	NA	NA	NA
9	UkrEIA_Scythian_LeftDnipro_LocEl	LBK_EN	Yamnaya_Samara	Mongolia_LBA_CenterWest_4	0	2	011	2	11	758.763	1.34536e-155	0	1											TRUE	NA	NA	NA	NA
10	UkrEIA_Scythian_LeftDnipro_LocAgr_2	LBK_EN	Yamnaya_Samara	Mongolia_LBA_CenterWest_4	0	2	011	2	11	1330.7	1.07354e-278	0	1											TRUE	NA	NA	NA	NA
11	UkrEIA_Scythian_LeftDnipro_LocAgr	LBK_EN	Yamnaya_Samara	Mongolia_LBA_CenterWest_4	0	2	011	2	11	1247.05	1.17088e-260	0	1											TRUE	NA	NA	NA	NA
12	UkrEIA_Scythian_SivDon_Nom_2	LBK_EN	Yamnaya_Samara	Mongolia_LBA_CenterWest_4	0	2	011	2	11	1098.02	1.51324e-228	0	1											TRUE	NA	NA	NA	NA
13	UkrEIA_Scythian_SivDon_Nom	LBK_EN	Yamnaya_Samara	Mongolia_LBA_CenterWest_4	0	2	011	2	11	2031.04	0	0	1											TRUE	NA	NA	NA	NA
14	UkrEIA_Scythian_SivDon_NomEl_3	LBK_EN	Yamnaya_Samara	Mongolia_LBA_CenterWest_4	0	2	011	2	11	1261.36	9.58557e-264	0	1											TRUE	NA	NA	NA	NA
15	UkrEIA_Scythian_SivDon_NomEl_2	LBK_EN	Yamnaya_Samara	Mongolia_LBA_CenterWest_4	0	2	011	2	11	707.792	1.15234e-144	0	1											TRUE	NA	NA	NA	NA
16	UkrEIA_Scythian_SivDon_NomEl	LBK_EN	Yamnaya_Samara	Mongolia_LBA_CenterWest_4	0	2	011	2	11	1383	5.59205e-290	0	1											TRUE	NA	NA	NA	NA
17	UkrEIA_Scythian_NBlaSea_Nom	LBK_EN	Yamnaya_Samara	Mongolia_LBA_CenterWest_4	0	2	011	2	11	1592	0	0	1											TRUE	NA	NA	NA	NA
18	UkrEIA_Antiquity_Greeks?_2	LBK_EN	Yamnaya_Samara	Mongolia_LBA_CenterWest_4	0	2	011	2	11	786.371	1.59749e-161	0	1											TRUE	NA	NA	NA	NA
19	UkrEIA_Antiquity_Greeks?_1	LBK_EN	Yamnaya_Samara	Mongolia_LBA_CenterWest_4	0	2	011	2	11	177.773	2.95338e-32	0	1											TRUE	NA	NA	NA	NA
20	UkrEIA_?	LBK_EN	Yamnaya_Samara	Mongolia_LBA_CenterWest_4	0	2	011	2	11	1086.95	3.67611e-226	0	1											TRUE	NA	NA	NA	NA
21	UkrEIA_LateScythian_Cri_Nom	LBK_EN	Yamnaya_Samara	Mongolia_LBA_CenterWest_4	0	2	011	2	11	1712.62	0	0	1											TRUE	NA	NA	NA	NA
22	UkrIA_Sarmatian_SivDon	LBK_EN	Yamnaya_Samara	Mongolia_LBA_CenterWest_4	0	2	011	2	11	914.907	3.86797e-189	0	1											TRUE	NA	NA	NA	NA
23	UkrIA_Chernyakhiv_1	LBK_EN	Yamnaya_Samara	Mongolia_LBA_CenterWest_4	0	2	011	2	11	1460.32	1.15909e-306	0	1											TRUE	NA	NA	NA	NA
24	UkrIA_Chernyakhiv_2	LBK_EN	Yamnaya_Samara	Mongolia_LBA_CenterWest_4	0	2	011	2	11	719.445	3.65506e-147	0	1											TRUE	NA	NA	NA	NA
25	UkrIA_Chernyakhiv_3	LBK_EN	Yamnaya_Samara	Mongolia_LBA_CenterWest_4	0	2	011	2	11	324.503	5.94486e-63	0	1											TRUE	NA	NA	NA	NA
26	UkrEMA_Saltiv_Alans_1	LBK_EN	Yamnaya_Samara	Mongolia_LBA_CenterWest_4	0	2	011	2	11	1279.85	9.92182e-268	0	1											TRUE	NA	NA	NA	NA
27	UkrEMA_Saltiv_Alans_2	LBK_EN	Yamnaya_Samara	Mongolia_LBA_CenterWest_4	0	2	011	2	11	5407.03	0	0	1											TRUE	NA	NA	NA	NA
28	UkrEMA_Saltiv_Bulgars_1	LBK_EN	Yamnaya_Samara	Mongolia_LBA_CenterWest_4	0	2	011	2	11	1282.46	2.71273e-268	0	1											TRUE	NA	NA	NA	NA
29	UkrEMA_Saltiv_Bulgars_2	LBK_EN	Yamnaya_Samara	Mongolia_LBA_CenterWest_4	0	2	011	2	11	2889.11	0	0	1											TRUE	NA	NA	NA	NA
30	UkrMA_Cuman	LBK_EN	Yamnaya_Samara	Mongolia_LBA_CenterWest_4	0	2	011	2	11	1900.01	0	0	1											TRUE	NA	NA	NA	NA
31	UkrMA_Cuman_2	LBK_EN	Yamnaya_Samara	Mongolia_LBA_CenterWest_4	0	2	011	2	11	4099.01	0	0	1											TRUE	NA	NA	NA	NA
32	UkrMA_WhiteCroat_Slavs	LBK_EN	Yamnaya_Samara	Mongolia_LBA_CenterWest_4	0	2	011	2	11	1245.43	2.61034e-260	0	1											TRUE	NA	NA	NA	NA
33	UkrMA_GoldenHorde_Slav/Nom?	LBK_EN	Yamnaya_Samara	Mongolia_LBA_CenterWest_4	0	2	011	2	11	1463.32	2.61612e-307	0	1											TRUE	NA	NA	NA	NA
34	UkrMA_GoldenHorde_Nom	LBK_EN	Yamnaya_Samara	Mongolia_LBA_CenterWest_4	0	2	011	2	11	1487.7	0	0	1											TRUE	NA	NA	NA	NA
35	UkrMA_Post-Cuman_Cuman?	LBK_EN	Yamnaya_Samara	Mongolia_LBA_CenterWest_4	0	2	011	2	11	1227.26	2.16141e-256	0	1											TRUE	NA	NA	NA	NA
36	UkrMA_Nogai_1	LBK_EN	Yamnaya_Samara	Mongolia_LBA_CenterWest_4	0	2	011	2	11	3843.26	0	0	1											TRUE	NA	NA	NA	NA
37	UkrMA_Nogai_2	LBK_EN	Yamnaya_Samara	Mongolia_LBA_CenterWest_4	0	2	011	2	11	7456.99	0	0	1											TRUE	NA	NA	NA	NA
38	UkrMA_Nogai_3	LBK_EN	Yamnaya_Samara	Mongolia_LBA_CenterWest_4	0	2	011	2	11	8903.94	0	0	1											TRUE	NA	NA	NA	NA
39	UkrEM_Cossack_Slavs	LBK_EN	Yamnaya_Samara	Mongolia_LBA_CenterWest_4	0	2	011	2	11	970.701	3.86707e-201	0	1											TRUE	NA	NA	NA	NA
1	UkrFBA_Bilozerska_Pre-Cimmerian	LBK_EN	Yamnaya_Samara	Mongolia_LBA_CenterWest_4	0	2	100	1	10	178.061	5.91919e-33	1						0.957521				0.0424788		TRUE	TRUE	NA	NA	NA
2	UkrFBA/EIA_Cimmerian	LBK_EN	Yamnaya_Samara	Mongolia_LBA_CenterWest_4	0	2	100	1	10	125.044	4.77794e-22	1						0.554868				0.445132		TRUE	TRUE	NA	NA	NA
3	UkrFBA/EIA_Lusatian	LBK_EN	Yamnaya_Samara	Mongolia_LBA_CenterWest_4	0	2	100	1	10	466.965	5.0126e-94	1						1.01709				-0.0170939		FALSE	TRUE	NA	NA	NA
4	UkrEIA_ThracianHallstatt_2	LBK_EN	Yamnaya_Samara	Mongolia_LBA_CenterWest_4	0	2	100	1	10	427.211	1.50934e-85	1						0.993349				0.00665059		TRUE	TRUE	NA	NA	NA
5	UkrEIA_ThracianHallstatt	LBK_EN	Yamnaya_Samara	Mongolia_LBA_CenterWest_4	0	2	100	1	10	1364.14	5.47459e-287	1						1.12369				-0.123693		FALSE	TRUE	NA	NA	NA
6	UkrEIA_Scythian_RightDnipro_IllThr	LBK_EN	Yamnaya_Samara	Mongolia_LBA_CenterWest_4	0	2	100	1	10	726.497	1.28411e-149	1						1.01643				-0.0164327		FALSE	TRUE	NA	NA	NA
7	UkrEIA_Scythian_RightDnipro_IllThr_2	LBK_EN	Yamnaya_Samara	Mongolia_LBA_CenterWest_4	0	2	100	1	10	352.492	1.17914e-69	1						0.885828				0.114172		TRUE	TRUE	NA	NA	NA
8	UkrEIA_Scythian_LeftDnipro_IllThr	LBK_EN	Yamnaya_Samara	Mongolia_LBA_CenterWest_4	0	2	100	1	10	221.694	4.7236e-42	1						0.814668				0.185332		TRUE	TRUE	NA	NA	NA
9	UkrEIA_Scythian_LeftDnipro_LocEl	LBK_EN	Yamnaya_Samara	Mongolia_LBA_CenterWest_4	0	2	100	1	10	910.601	3.3289e-189	1						1.05944				-0.059439		FALSE	TRUE	NA	NA	NA
10	UkrEIA_Scythian_LeftDnipro_LocAgr_2	LBK_EN	Yamnaya_Samara	Mongolia_LBA_CenterWest_4	0	2	100	1	10	434.031	5.31066e-87	1						0.947368				0.0526316		TRUE	TRUE	NA	NA	NA
11	UkrEIA_Scythian_LeftDnipro_LocAgr	LBK_EN	Yamnaya_Samara	Mongolia_LBA_CenterWest_4	0	2	100	1	10	532.723	4.45638e-108	1						0.917714				0.0822858		TRUE	TRUE	NA	NA	NA
12	UkrEIA_Scythian_SivDon_Nom_2	LBK_EN	Yamnaya_Samara	Mongolia_LBA_CenterWest_4	0	2	100	1	10	528.69	3.24768e-107	1						1.0069				-0.00690278		FALSE	TRUE	NA	NA	NA
13	UkrEIA_Scythian_SivDon_Nom	LBK_EN	Yamnaya_Samara	Mongolia_LBA_CenterWest_4	0	2	100	1	10	504.054	6.00555e-102	1						0.899973				0.100027		TRUE	TRUE	NA	NA	NA
14	UkrEIA_Scythian_SivDon_NomEl_3	LBK_EN	Yamnaya_Samara	Mongolia_LBA_CenterWest_4	0	2	100	1	10	251.618	2.48019e-48	1						1.06904				-0.069044		FALSE	TRUE	NA	NA	NA
15	UkrEIA_Scythian_SivDon_NomEl_2	LBK_EN	Yamnaya_Samara	Mongolia_LBA_CenterWest_4	0	2	100	1	10	43.9718	3.33024e-06	1						0.790572				0.209428		TRUE	TRUE	NA	NA	NA
16	UkrEIA_Scythian_SivDon_NomEl	LBK_EN	Yamnaya_Samara	Mongolia_LBA_CenterWest_4	0	2	100	1	10	730.479	1.79209e-150	1						0.938773				0.0612273		TRUE	TRUE	NA	NA	NA
17	UkrEIA_Scythian_NBlaSea_Nom	LBK_EN	Yamnaya_Samara	Mongolia_LBA_CenterWest_4	0	2	100	1	10	300.788	1.05948e-58	1						0.861098				0.138902		TRUE	TRUE	NA	NA	NA
18	UkrEIA_Antiquity_Greeks?_2	LBK_EN	Yamnaya_Samara	Mongolia_LBA_CenterWest_4	0	2	100	1	10	343.84	8.07814e-68	1						1.06378				-0.0637801		FALSE	TRUE	NA	NA	NA
19	UkrEIA_Antiquity_Greeks?_1	LBK_EN	Yamnaya_Samara	Mongolia_LBA_CenterWest_4	0	2	100	1	10	1174.05	5.70507e-246	1						1.19027				-0.190274		FALSE	TRUE	NA	NA	NA
20	UkrEIA_?	LBK_EN	Yamnaya_Samara	Mongolia_LBA_CenterWest_4	0	2	100	1	10	238.512	1.40647e-45	1						0.880836				0.119164		TRUE	TRUE	NA	NA	NA
21	UkrEIA_LateScythian_Cri_Nom	LBK_EN	Yamnaya_Samara	Mongolia_LBA_CenterWest_4	0	2	100	1	10	154.189	5.11592e-28	1						0.845966				0.154034		TRUE	TRUE	NA	NA	NA
22	UkrIA_Sarmatian_SivDon	LBK_EN	Yamnaya_Samara	Mongolia_LBA_CenterWest_4	0	2	100	1	10	645.995	2.43231e-132	1						1.04928				-0.0492767		FALSE	TRUE	NA	NA	NA
23	UkrIA_Chernyakhiv_1	LBK_EN	Yamnaya_Samara	Mongolia_LBA_CenterWest_4	0	2	100	1	10	569.358	6.43972e-116	1						1.01215				-0.0121501		FALSE	TRUE	NA	NA	NA
24	UkrIA_Chernyakhiv_2	LBK_EN	Yamnaya_Samara	Mongolia_LBA_CenterWest_4	0	2	100	1	10	1268.54	2.35533e-266	1						1.07117				-0.0711704		FALSE	TRUE	NA	NA	NA
25	UkrIA_Chernyakhiv_3	LBK_EN	Yamnaya_Samara	Mongolia_LBA_CenterWest_4	0	2	100	1	10	787.508	9.99944e-163	1						1.03823				-0.0382292		FALSE	TRUE	NA	NA	NA
26	UkrEMA_Saltiv_Alans_1	LBK_EN	Yamnaya_Samara	Mongolia_LBA_CenterWest_4	0	2	100	1	10	728.644	4.44137e-150	1						0.902532				0.0974678		TRUE	TRUE	NA	NA	NA
27	UkrEMA_Saltiv_Alans_2	LBK_EN	Yamnaya_Samara	Mongolia_LBA_CenterWest_4	0	2	100	1	10	242.838	1.7369e-46	1						0.245941				0.754059		TRUE	TRUE	NA	NA	NA
28	UkrEMA_Saltiv_Bulgars_1	LBK_EN	Yamnaya_Samara	Mongolia_LBA_CenterWest_4	0	2	100	1	10	434.994	3.31055e-87	1						0.870446				0.129554		TRUE	TRUE	NA	NA	NA
29	UkrEMA_Saltiv_Bulgars_2	LBK_EN	Yamnaya_Samara	Mongolia_LBA_CenterWest_4	0	2	100	1	10	163.22	7.00717e-30	1						0.265799				0.734201		TRUE	TRUE	NA	NA	NA
30	UkrMA_Cuman	LBK_EN	Yamnaya_Samara	Mongolia_LBA_CenterWest_4	0	2	100	1	10	237.467	2.3309e-45	1						0.708263				0.291737		TRUE	TRUE	NA	NA	NA
31	UkrMA_Cuman_2	LBK_EN	Yamnaya_Samara	Mongolia_LBA_CenterWest_4	0	2	100	1	10	167.694	8.32388e-31	1						0.32978				0.67022		TRUE	TRUE	NA	NA	NA
32	UkrMA_WhiteCroat_Slavs	LBK_EN	Yamnaya_Samara	Mongolia_LBA_CenterWest_4	0	2	100	1	10	487.716	1.85903e-98	1						0.961751				0.0382492		TRUE	TRUE	NA	NA	NA
33	UkrMA_GoldenHorde_Slav/Nom?	LBK_EN	Yamnaya_Samara	Mongolia_LBA_CenterWest_4	0	2	100	1	10	501.641	1.96919e-101	1						0.988103				0.0118967		TRUE	TRUE	NA	NA	NA
34	UkrMA_GoldenHorde_Nom	LBK_EN	Yamnaya_Samara	Mongolia_LBA_CenterWest_4	0	2	100	1	10	276.973	1.13292e-53	1						0.78645				0.21355		TRUE	TRUE	NA	NA	NA
35	UkrMA_Post-Cuman_Cuman?	LBK_EN	Yamnaya_Samara	Mongolia_LBA_CenterWest_4	0	2	100	1	10	373.708	3.6767e-74	1						0.713889				0.286111		TRUE	TRUE	NA	NA	NA
36	UkrMA_Nogai_1	LBK_EN	Yamnaya_Samara	Mongolia_LBA_CenterWest_4	0	2	100	1	10	215.742	8.31365e-41	1						0.379923				0.620077		TRUE	TRUE	NA	NA	NA
37	UkrMA_Nogai_2	LBK_EN	Yamnaya_Samara	Mongolia_LBA_CenterWest_4	0	2	100	1	10	224.648	1.13662e-42	1						0.160886				0.839114		TRUE	TRUE	NA	NA	NA
38	UkrMA_Nogai_3	LBK_EN	Yamnaya_Samara	Mongolia_LBA_CenterWest_4	0	2	100	1	10	141.785	1.81458e-25	1						-0.0452321				1.04523		FALSE	TRUE	NA	NA	NA
39	UkrEM_Cossack_Slavs	LBK_EN	Yamnaya_Samara	Mongolia_LBA_CenterWest_4	0	2	100	1	10	447.937	5.75519e-90	1						1.03384				-0.0338383		FALSE	TRUE	NA	NA	NA
1	UkrFBA_Bilozerska_Pre-Cimmerian	LBK_EN	Yamnaya_Samara	Mongolia_LBA_CenterWest_4	0	2	101	2	11	3295.32	0	0										1		TRUE	NA	NA	NA	NA
2	UkrFBA/EIA_Cimmerian	LBK_EN	Yamnaya_Samara	Mongolia_LBA_CenterWest_4	0	2	101	2	11	822.833	2.36785e-169	0										1		TRUE	NA	NA	NA	NA
3	UkrFBA/EIA_Lusatian	LBK_EN	Yamnaya_Samara	Mongolia_LBA_CenterWest_4	0	2	101	2	11	4224.12	0	0										1		TRUE	NA	NA	NA	NA
4	UkrEIA_ThracianHallstatt_2	LBK_EN	Yamnaya_Samara	Mongolia_LBA_CenterWest_4	0	2	101	2	11	3596.73	0	0										1		TRUE	NA	NA	NA	NA
5	UkrEIA_ThracianHallstatt	LBK_EN	Yamnaya_Samara	Mongolia_LBA_CenterWest_4	0	2	101	2	11	4883.68	0	0										1		TRUE	NA	NA	NA	NA
6	UkrEIA_Scythian_RightDnipro_IllThr	LBK_EN	Yamnaya_Samara	Mongolia_LBA_CenterWest_4	0	2	101	2	11	4297.75	0	0										1		TRUE	NA	NA	NA	NA
7	UkrEIA_Scythian_RightDnipro_IllThr_2	LBK_EN	Yamnaya_Samara	Mongolia_LBA_CenterWest_4	0	2	101	2	11	2944.3	0	0										1		TRUE	NA	NA	NA	NA
8	UkrEIA_Scythian_LeftDnipro_IllThr	LBK_EN	Yamnaya_Samara	Mongolia_LBA_CenterWest_4	0	2	101	2	11	2410.67	0	0										1		TRUE	NA	NA	NA	NA
9	UkrEIA_Scythian_LeftDnipro_LocEl	LBK_EN	Yamnaya_Samara	Mongolia_LBA_CenterWest_4	0	2	101	2	11	3838.53	0	0										1		TRUE	NA	NA	NA	NA
10	UkrEIA_Scythian_LeftDnipro_LocAgr_2	LBK_EN	Yamnaya_Samara	Mongolia_LBA_CenterWest_4	0	2	101	2	11	3114.22	0	0										1		TRUE	NA	NA	NA	NA
11	UkrEIA_Scythian_LeftDnipro_LocAgr	LBK_EN	Yamnaya_Samara	Mongolia_LBA_CenterWest_4	0	2	101	2	11	3172.18	0	0										1		TRUE	NA	NA	NA	NA
12	UkrEIA_Scythian_SivDon_Nom_2	LBK_EN	Yamnaya_Samara	Mongolia_LBA_CenterWest_4	0	2	101	2	11	3552.59	0	0										1		TRUE	NA	NA	NA	NA
13	UkrEIA_Scythian_SivDon_Nom	LBK_EN	Yamnaya_Samara	Mongolia_LBA_CenterWest_4	0	2	101	2	11	3605.04	0	0										1		TRUE	NA	NA	NA	NA
14	UkrEIA_Scythian_SivDon_NomEl_3	LBK_EN	Yamnaya_Samara	Mongolia_LBA_CenterWest_4	0	2	101	2	11	3310.46	0	0										1		TRUE	NA	NA	NA	NA
15	UkrEIA_Scythian_SivDon_NomEl_2	LBK_EN	Yamnaya_Samara	Mongolia_LBA_CenterWest_4	0	2	101	2	11	685.26	7.78625e-140	0										1		TRUE	NA	NA	NA	NA
16	UkrEIA_Scythian_SivDon_NomEl	LBK_EN	Yamnaya_Samara	Mongolia_LBA_CenterWest_4	0	2	101	2	11	3737.46	0	0										1		TRUE	NA	NA	NA	NA
17	UkrEIA_Scythian_NBlaSea_Nom	LBK_EN	Yamnaya_Samara	Mongolia_LBA_CenterWest_4	0	2	101	2	11	2621.02	0	0										1		TRUE	NA	NA	NA	NA
18	UkrEIA_Antiquity_Greeks?_2	LBK_EN	Yamnaya_Samara	Mongolia_LBA_CenterWest_4	0	2	101	2	11	2944.32	0	0										1		TRUE	NA	NA	NA	NA
19	UkrEIA_Antiquity_Greeks?_1	LBK_EN	Yamnaya_Samara	Mongolia_LBA_CenterWest_4	0	2	101	2	11	4407.79	0	0										1		TRUE	NA	NA	NA	NA
20	UkrEIA_?	LBK_EN	Yamnaya_Samara	Mongolia_LBA_CenterWest_4	0	2	101	2	11	2171.99	0	0										1		TRUE	NA	NA	NA	NA
21	UkrEIA_LateScythian_Cri_Nom	LBK_EN	Yamnaya_Samara	Mongolia_LBA_CenterWest_4	0	2	101	2	11	2203.62	0	0										1		TRUE	NA	NA	NA	NA
22	UkrIA_Sarmatian_SivDon	LBK_EN	Yamnaya_Samara	Mongolia_LBA_CenterWest_4	0	2	101	2	11	3966.79	0	0										1		TRUE	NA	NA	NA	NA
23	UkrIA_Chernyakhiv_1	LBK_EN	Yamnaya_Samara	Mongolia_LBA_CenterWest_4	0	2	101	2	11	3746.11	0	0										1		TRUE	NA	NA	NA	NA
24	UkrIA_Chernyakhiv_2	LBK_EN	Yamnaya_Samara	Mongolia_LBA_CenterWest_4	0	2	101	2	11	4895.02	0	0										1		TRUE	NA	NA	NA	NA
25	UkrIA_Chernyakhiv_3	LBK_EN	Yamnaya_Samara	Mongolia_LBA_CenterWest_4	0	2	101	2	11	3199.88	0	0										1		TRUE	NA	NA	NA	NA
26	UkrEMA_Saltiv_Alans_1	LBK_EN	Yamnaya_Samara	Mongolia_LBA_CenterWest_4	0	2	101	2	11	3365.47	0	0										1		TRUE	NA	NA	NA	NA
27	UkrEMA_Saltiv_Alans_2	LBK_EN	Yamnaya_Samara	Mongolia_LBA_CenterWest_4	0	2	101	2	11	519.619	2.09364e-104	0										1		TRUE	NA	NA	NA	NA
28	UkrEMA_Saltiv_Bulgars_1	LBK_EN	Yamnaya_Samara	Mongolia_LBA_CenterWest_4	0	2	101	2	11	2565.44	0	0										1		TRUE	NA	NA	NA	NA
29	UkrEMA_Saltiv_Bulgars_2	LBK_EN	Yamnaya_Samara	Mongolia_LBA_CenterWest_4	0	2	101	2	11	357.837	5.31953e-70	0										1		TRUE	NA	NA	NA	NA
30	UkrMA_Cuman	LBK_EN	Yamnaya_Samara	Mongolia_LBA_CenterWest_4	0	2	101	2	11	1864.08	0	0										1		TRUE	NA	NA	NA	NA
31	UkrMA_Cuman_2	LBK_EN	Yamnaya_Samara	Mongolia_LBA_CenterWest_4	0	2	101	2	11	576.772	1.29837e-116	0										1		TRUE	NA	NA	NA	NA
32	UkrMA_WhiteCroat_Slavs	LBK_EN	Yamnaya_Samara	Mongolia_LBA_CenterWest_4	0	2	101	2	11	3344.58	0	0										1		TRUE	NA	NA	NA	NA
33	UkrMA_GoldenHorde_Slav/Nom?	LBK_EN	Yamnaya_Samara	Mongolia_LBA_CenterWest_4	0	2	101	2	11	3689.94	0	0										1		TRUE	NA	NA	NA	NA
34	UkrMA_GoldenHorde_Nom	LBK_EN	Yamnaya_Samara	Mongolia_LBA_CenterWest_4	0	2	101	2	11	1945.74	0	0										1		TRUE	NA	NA	NA	NA
35	UkrMA_Post-Cuman_Cuman?	LBK_EN	Yamnaya_Samara	Mongolia_LBA_CenterWest_4	0	2	101	2	11	1528.65	0	0										1		TRUE	NA	NA	NA	NA
36	UkrMA_Nogai_1	LBK_EN	Yamnaya_Samara	Mongolia_LBA_CenterWest_4	0	2	101	2	11	773.29	1.02619e-158	0										1		TRUE	NA	NA	NA	NA
37	UkrMA_Nogai_2	LBK_EN	Yamnaya_Samara	Mongolia_LBA_CenterWest_4	0	2	101	2	11	386.513	4.45285e-76	0										1		TRUE	NA	NA	NA	NA
38	UkrMA_Nogai_3	LBK_EN	Yamnaya_Samara	Mongolia_LBA_CenterWest_4	0	2	101	2	11	180.63	7.59768e-33	0										1		TRUE	NA	NA	NA	NA
39	UkrEM_Cossack_Slavs	LBK_EN	Yamnaya_Samara	Mongolia_LBA_CenterWest_4	0	2	101	2	11	3302.89	0	0										1		TRUE	NA	NA	NA	NA
1	UkrFBA_Bilozerska_Pre-Cimmerian	LBK_EN	Yamnaya_Samara	Mongolia_LBA_CenterWest_4	0	2	110	2	11	229.488	5.42488e-43	0						1						TRUE	NA	NA	NA	NA
2	UkrFBA/EIA_Cimmerian	LBK_EN	Yamnaya_Samara	Mongolia_LBA_CenterWest_4	0	2	110	2	11	866.404	1.0316e-178	0						1						TRUE	NA	NA	NA	NA
3	UkrFBA/EIA_Lusatian	LBK_EN	Yamnaya_Samara	Mongolia_LBA_CenterWest_4	0	2	110	2	11	627.732	1.63074e-127	0						1						TRUE	NA	NA	NA	NA
4	UkrEIA_ThracianHallstatt_2	LBK_EN	Yamnaya_Samara	Mongolia_LBA_CenterWest_4	0	2	110	2	11	541.559	4.33733e-109	0						1						TRUE	NA	NA	NA	NA
5	UkrEIA_ThracianHallstatt	LBK_EN	Yamnaya_Samara	Mongolia_LBA_CenterWest_4	0	2	110	2	11	1899.98	0	0						1						TRUE	NA	NA	NA	NA
6	UkrEIA_Scythian_RightDnipro_IllThr	LBK_EN	Yamnaya_Samara	Mongolia_LBA_CenterWest_4	0	2	110	2	11	954.604	1.12264e-197	0						1						TRUE	NA	NA	NA	NA
7	UkrEIA_Scythian_RightDnipro_IllThr_2	LBK_EN	Yamnaya_Samara	Mongolia_LBA_CenterWest_4	0	2	110	2	11	507.507	8.03481e-102	0						1						TRUE	NA	NA	NA	NA
8	UkrEIA_Scythian_LeftDnipro_IllThr	LBK_EN	Yamnaya_Samara	Mongolia_LBA_CenterWest_4	0	2	110	2	11	464.731	1.0527e-92	0						1						TRUE	NA	NA	NA	NA
9	UkrEIA_Scythian_LeftDnipro_LocEl	LBK_EN	Yamnaya_Samara	Mongolia_LBA_CenterWest_4	0	2	110	2	11	1212.68	2.9926e-253	0						1						TRUE	NA	NA	NA	NA
10	UkrEIA_Scythian_LeftDnipro_LocAgr_2	LBK_EN	Yamnaya_Samara	Mongolia_LBA_CenterWest_4	0	2	110	2	11	548.254	1.61181e-110	0						1						TRUE	NA	NA	NA	NA
11	UkrEIA_Scythian_LeftDnipro_LocAgr	LBK_EN	Yamnaya_Samara	Mongolia_LBA_CenterWest_4	0	2	110	2	11	709.527	4.89321e-145	0						1						TRUE	NA	NA	NA	NA
12	UkrEIA_Scythian_SivDon_Nom_2	LBK_EN	Yamnaya_Samara	Mongolia_LBA_CenterWest_4	0	2	110	2	11	663.093	4.37161e-135	0						1						TRUE	NA	NA	NA	NA
13	UkrEIA_Scythian_SivDon_Nom	LBK_EN	Yamnaya_Samara	Mongolia_LBA_CenterWest_4	0	2	110	2	11	654.958	2.41636e-133	0						1						TRUE	NA	NA	NA	NA
14	UkrEIA_Scythian_SivDon_NomEl_3	LBK_EN	Yamnaya_Samara	Mongolia_LBA_CenterWest_4	0	2	110	2	11	361.219	1.02264e-70	0						1						TRUE	NA	NA	NA	NA
15	UkrEIA_Scythian_SivDon_NomEl_2	LBK_EN	Yamnaya_Samara	Mongolia_LBA_CenterWest_4	0	2	110	2	11	117.988	4.59995e-20	0						1						TRUE	NA	NA	NA	NA
16	UkrEIA_Scythian_SivDon_NomEl	LBK_EN	Yamnaya_Samara	Mongolia_LBA_CenterWest_4	0	2	110	2	11	907.63	1.41919e-187	0						1						TRUE	NA	NA	NA	NA
17	UkrEIA_Scythian_NBlaSea_Nom	LBK_EN	Yamnaya_Samara	Mongolia_LBA_CenterWest_4	0	2	110	2	11	460.093	1.02326e-91	0						1						TRUE	NA	NA	NA	NA
18	UkrEIA_Antiquity_Greeks?_2	LBK_EN	Yamnaya_Samara	Mongolia_LBA_CenterWest_4	0	2	110	2	11	447.287	5.44377e-89	0						1						TRUE	NA	NA	NA	NA
19	UkrEIA_Antiquity_Greeks?_1	LBK_EN	Yamnaya_Samara	Mongolia_LBA_CenterWest_4	0	2	110	2	11	1785.07	0	0						1						TRUE	NA	NA	NA	NA
20	UkrEIA_?	LBK_EN	Yamnaya_Samara	Mongolia_LBA_CenterWest_4	0	2	110	2	11	340.975	1.9655e-66	0						1						TRUE	NA	NA	NA	NA
21	UkrEIA_LateScythian_Cri_Nom	LBK_EN	Yamnaya_Samara	Mongolia_LBA_CenterWest_4	0	2	110	2	11	308.799	1.22454e-59	0						1						TRUE	NA	NA	NA	NA
22	UkrIA_Sarmatian_SivDon	LBK_EN	Yamnaya_Samara	Mongolia_LBA_CenterWest_4	0	2	110	2	11	880.743	8.54823e-182	0						1						TRUE	NA	NA	NA	NA
23	UkrIA_Chernyakhiv_1	LBK_EN	Yamnaya_Samara	Mongolia_LBA_CenterWest_4	0	2	110	2	11	715.776	2.23737e-146	0						1						TRUE	NA	NA	NA	NA
24	UkrIA_Chernyakhiv_2	LBK_EN	Yamnaya_Samara	Mongolia_LBA_CenterWest_4	0	2	110	2	11	1715.3	0	0						1						TRUE	NA	NA	NA	NA
25	UkrIA_Chernyakhiv_3	LBK_EN	Yamnaya_Samara	Mongolia_LBA_CenterWest_4	0	2	110	2	11	1093.33	1.55063e-227	0						1						TRUE	NA	NA	NA	NA
26	UkrEMA_Saltiv_Alans_1	LBK_EN	Yamnaya_Samara	Mongolia_LBA_CenterWest_4	0	2	110	2	11	937.108	6.50715e-194	0						1						TRUE	NA	NA	NA	NA
27	UkrEMA_Saltiv_Alans_2	LBK_EN	Yamnaya_Samara	Mongolia_LBA_CenterWest_4	0	2	110	2	11	3762.46	0	0						1						TRUE	NA	NA	NA	NA
28	UkrEMA_Saltiv_Bulgars_1	LBK_EN	Yamnaya_Samara	Mongolia_LBA_CenterWest_4	0	2	110	2	11	591.79	7.98424e-120	0						1						TRUE	NA	NA	NA	NA
29	UkrEMA_Saltiv_Bulgars_2	LBK_EN	Yamnaya_Samara	Mongolia_LBA_CenterWest_4	0	2	110	2	11	1873.81	0	0						1						TRUE	NA	NA	NA	NA
30	UkrMA_Cuman	LBK_EN	Yamnaya_Samara	Mongolia_LBA_CenterWest_4	0	2	110	2	11	740.304	1.22816e-151	0						1						TRUE	NA	NA	NA	NA
31	UkrMA_Cuman_2	LBK_EN	Yamnaya_Samara	Mongolia_LBA_CenterWest_4	0	2	110	2	11	2663.12	0	0						1						TRUE	NA	NA	NA	NA
32	UkrMA_WhiteCroat_Slavs	LBK_EN	Yamnaya_Samara	Mongolia_LBA_CenterWest_4	0	2	110	2	11	609.023	1.6448e-123	0						1						TRUE	NA	NA	NA	NA
33	UkrMA_GoldenHorde_Slav/Nom?	LBK_EN	Yamnaya_Samara	Mongolia_LBA_CenterWest_4	0	2	110	2	11	663.186	4.17543e-135	0						1						TRUE	NA	NA	NA	NA
34	UkrMA_GoldenHorde_Nom	LBK_EN	Yamnaya_Samara	Mongolia_LBA_CenterWest_4	0	2	110	2	11	535.159	1.00868e-107	0						1						TRUE	NA	NA	NA	NA
35	UkrMA_Post-Cuman_Cuman?	LBK_EN	Yamnaya_Samara	Mongolia_LBA_CenterWest_4	0	2	110	2	11	701.364	2.75096e-143	0						1						TRUE	NA	NA	NA	NA
36	UkrMA_Nogai_1	LBK_EN	Yamnaya_Samara	Mongolia_LBA_CenterWest_4	0	2	110	2	11	2586.81	0	0						1						TRUE	NA	NA	NA	NA
37	UkrMA_Nogai_2	LBK_EN	Yamnaya_Samara	Mongolia_LBA_CenterWest_4	0	2	110	2	11	5510.44	0	0						1						TRUE	NA	NA	NA	NA
38	UkrMA_Nogai_3	LBK_EN	Yamnaya_Samara	Mongolia_LBA_CenterWest_4	0	2	110	2	11	6796.06	0	0						1						TRUE	NA	NA	NA	NA
39	UkrEM_Cossack_Slavs	LBK_EN	Yamnaya_Samara	Mongolia_LBA_CenterWest_4	0	2	110	2	11	581.277	1.41326e-117	0						1						TRUE	NA	NA	NA	NA
1	UkrFBA_Bilozerska_Pre-Cimmerian	LBK_EN	Yamnaya_Samara	Mongolia_EIA_SlabGrave_1	19	3	000	0	9	10.357	0.322366	2	0.216574					0.737013					0.0464127	TRUE	NA	NA	NA	NA
2	UkrFBA/EIA_Cimmerian	LBK_EN	Yamnaya_Samara	Mongolia_EIA_SlabGrave_1	19	3	000	0	9	20.7456	0.0138293	2	0.129308					0.500857					0.369834	TRUE	NA	NA	NA	NA
3	UkrFBA/EIA_Lusatian	LBK_EN	Yamnaya_Samara	Mongolia_EIA_SlabGrave_1	19	3	000	0	9	60.4113	1.11697e-09	2	0.333064					0.664014					0.00292156	TRUE	NA	NA	NA	NA
4	UkrEIA_ThracianHallstatt_2	LBK_EN	Yamnaya_Samara	Mongolia_EIA_SlabGrave_1	19	3	000	0	9	34.6209	6.9489e-05	2	0.378162					0.5823					0.0395386	TRUE	NA	NA	NA	NA
5	UkrEIA_ThracianHallstatt	LBK_EN	Yamnaya_Samara	Mongolia_EIA_SlabGrave_1	19	3	000	0	9	11.7244	0.229298	2	0.687441					0.299418					0.0131411	TRUE	NA	NA	NA	NA
6	UkrEIA_Scythian_RightDnipro_IllThr	LBK_EN	Yamnaya_Samara	Mongolia_EIA_SlabGrave_1	19	3	000	0	9	52.302	3.96303e-08	2	0.446133					0.52462					0.0292472	TRUE	NA	NA	NA	NA
7	UkrEIA_Scythian_RightDnipro_IllThr_2	LBK_EN	Yamnaya_Samara	Mongolia_EIA_SlabGrave_1	19	3	000	0	9	17.7088	0.0387064	2	0.306866					0.582326					0.110808	TRUE	NA	NA	NA	NA
8	UkrEIA_Scythian_LeftDnipro_IllThr	LBK_EN	Yamnaya_Samara	Mongolia_EIA_SlabGrave_1	19	3	000	0	9	18.0064	0.0350997	2	0.244581					0.595833					0.159586	TRUE	NA	NA	NA	NA
9	UkrEIA_Scythian_LeftDnipro_LocEl	LBK_EN	Yamnaya_Samara	Mongolia_EIA_SlabGrave_1	19	3	000	0	9	22.6653	0.0069933	2	0.549773					0.402283					0.0479434	TRUE	NA	NA	NA	NA
10	UkrEIA_Scythian_LeftDnipro_LocAgr_2	LBK_EN	Yamnaya_Samara	Mongolia_EIA_SlabGrave_1	19	3	000	0	9	40.1206	7.2255e-06	2	0.358299					0.570288					0.0714129	TRUE	NA	NA	NA	NA
11	UkrEIA_Scythian_LeftDnipro_LocAgr	LBK_EN	Yamnaya_Samara	Mongolia_EIA_SlabGrave_1	19	3	000	0	9	12.6928	0.177005	2	0.411215					0.493678					0.0951069	TRUE	NA	NA	NA	NA
12	UkrEIA_Scythian_SivDon_Nom_2	LBK_EN	Yamnaya_Samara	Mongolia_EIA_SlabGrave_1	19	3	000	0	9	19.1621	0.0238496	2	0.424086					0.539027					0.0368867	TRUE	NA	NA	NA	NA
13	UkrEIA_Scythian_SivDon_Nom	LBK_EN	Yamnaya_Samara	Mongolia_EIA_SlabGrave_1	19	3	000	0	9	25.1084	0.00285361	2	0.325243					0.576732					0.098025	TRUE	NA	NA	NA	NA
14	UkrEIA_Scythian_SivDon_NomEl_3	LBK_EN	Yamnaya_Samara	Mongolia_EIA_SlabGrave_1	19	3	000	0	9	17.8048	0.0375075	2	0.317771					0.704827					-0.0225978	FALSE	NA	NA	NA	NA
15	UkrEIA_Scythian_SivDon_NomEl_2	LBK_EN	Yamnaya_Samara	Mongolia_EIA_SlabGrave_1	19	3	000	0	9	7.99048	0.535106	2	0.11908					0.700141					0.180779	TRUE	NA	NA	NA	NA
16	UkrEIA_Scythian_SivDon_NomEl	LBK_EN	Yamnaya_Samara	Mongolia_EIA_SlabGrave_1	19	3	000	0	9	11.4186	0.248102	2	0.424764					0.49429					0.0809456	TRUE	NA	NA	NA	NA
17	UkrEIA_Scythian_NBlaSea_Nom	LBK_EN	Yamnaya_Samara	Mongolia_EIA_SlabGrave_1	19	3	000	0	9	7.79657	0.55477	2	0.299585					0.562681					0.137734	TRUE	NA	NA	NA	NA
18	UkrEIA_Antiquity_Greeks?_2	LBK_EN	Yamnaya_Samara	Mongolia_EIA_SlabGrave_1	19	3	000	0	9	17.4782	0.0417327	2	0.412542					0.588368					-0.000910172	FALSE	NA	NA	NA	NA
19	UkrEIA_Antiquity_Greeks?_1	LBK_EN	Yamnaya_Samara	Mongolia_EIA_SlabGrave_1	19	3	000	0	9	13.7435	0.131748	2	0.783355					0.204144					0.0125009	TRUE	NA	NA	NA	NA
20	UkrEIA_?	LBK_EN	Yamnaya_Samara	Mongolia_EIA_SlabGrave_1	19	3	000	0	9	1.35683	0.998076	2	0.314566					0.568649					0.116784	TRUE	NA	NA	NA	NA
21	UkrEIA_LateScythian_Cri_Nom	LBK_EN	Yamnaya_Samara	Mongolia_EIA_SlabGrave_1	19	3	000	0	9	7.69733	0.564912	2	0.215843					0.637583					0.146574	TRUE	NA	NA	NA	NA
22	UkrIA_Sarmatian_SivDon	LBK_EN	Yamnaya_Samara	Mongolia_EIA_SlabGrave_1	19	3	000	0	9	5.24531	0.812422	2	0.486832					0.497161					0.0160077	TRUE	NA	NA	NA	NA
23	UkrIA_Chernyakhiv_1	LBK_EN	Yamnaya_Samara	Mongolia_EIA_SlabGrave_1	19	3	000	0	9	30.3655	0.000380101	2	0.404946					0.56173					0.0333241	TRUE	NA	NA	NA	NA
24	UkrIA_Chernyakhiv_2	LBK_EN	Yamnaya_Samara	Mongolia_EIA_SlabGrave_1	19	3	000	0	9	7.1223	0.624387	2	0.602497					0.368424					0.0290791	TRUE	NA	NA	NA	NA
25	UkrIA_Chernyakhiv_3	LBK_EN	Yamnaya_Samara	Mongolia_EIA_SlabGrave_1	19	3	000	0	9	5.30389	0.807054	2	0.646114					0.310356					0.0435307	TRUE	NA	NA	NA	NA
26	UkrEMA_Saltiv_Alans_1	LBK_EN	Yamnaya_Samara	Mongolia_EIA_SlabGrave_1	19	3	000	0	9	19.4666	0.0215054	2	0.438034					0.442763					0.119202	TRUE	NA	NA	NA	NA
27	UkrEMA_Saltiv_Alans_2	LBK_EN	Yamnaya_Samara	Mongolia_EIA_SlabGrave_1	19	3	000	0	9	6.51279	0.6877	2	0.171834					0.221198					0.606968	TRUE	NA	NA	NA	NA
28	UkrEMA_Saltiv_Bulgars_1	LBK_EN	Yamnaya_Samara	Mongolia_EIA_SlabGrave_1	19	3	000	0	9	21.1011	0.0122089	2	0.343547					0.530121					0.126332	TRUE	NA	NA	NA	NA
29	UkrEMA_Saltiv_Bulgars_2	LBK_EN	Yamnaya_Samara	Mongolia_EIA_SlabGrave_1	19	3	000	0	9	8.02515	0.531614	2	0.218517					0.202269					0.579214	TRUE	NA	NA	NA	NA
30	UkrMA_Cuman	LBK_EN	Yamnaya_Samara	Mongolia_EIA_SlabGrave_1	19	3	000	0	9	9.28467	0.411423	2	0.244196					0.516039					0.239765	TRUE	NA	NA	NA	NA
31	UkrMA_Cuman_2	LBK_EN	Yamnaya_Samara	Mongolia_EIA_SlabGrave_1	19	3	000	0	9	7.77092	0.557387	2	0.174331					0.287711					0.537958	TRUE	NA	NA	NA	NA
32	UkrMA_WhiteCroat_Slavs	LBK_EN	Yamnaya_Samara	Mongolia_EIA_SlabGrave_1	19	3	000	0	9	25.3621	0.00259569	2	0.389672					0.556358					0.0539698	TRUE	NA	NA	NA	NA
33	UkrMA_GoldenHorde_Slav/Nom?	LBK_EN	Yamnaya_Samara	Mongolia_EIA_SlabGrave_1	19	3	000	0	9	20.767	0.013726	2	0.385647					0.570067					0.0442865	TRUE	NA	NA	NA	NA
34	UkrMA_GoldenHorde_Nom	LBK_EN	Yamnaya_Samara	Mongolia_EIA_SlabGrave_1	19	3	000	0	9	12.2641	0.198825	2	0.289452					0.535694					0.174853	TRUE	NA	NA	NA	NA
35	UkrMA_Post-Cuman_Cuman?	LBK_EN	Yamnaya_Samara	Mongolia_EIA_SlabGrave_1	19	3	000	0	9	18.1754	0.0331927	2	0.336805					0.397538					0.265657	TRUE	NA	NA	NA	NA
36	UkrMA_Nogai_1	LBK_EN	Yamnaya_Samara	Mongolia_EIA_SlabGrave_1	19	3	000	0	9	13.3151	0.14886	2	0.184643					0.309967					0.50539	TRUE	NA	NA	NA	NA
37	UkrMA_Nogai_2	LBK_EN	Yamnaya_Samara	Mongolia_EIA_SlabGrave_1	19	3	000	0	9	31.565	0.000236706	2	0.109855					0.207127					0.683018	TRUE	NA	NA	NA	NA
38	UkrMA_Nogai_3	LBK_EN	Yamnaya_Samara	Mongolia_EIA_SlabGrave_1	19	3	000	0	9	15.914	0.0686993	2	0.0536339					0.0927127					0.853653	TRUE	NA	NA	NA	NA
39	UkrEM_Cossack_Slavs	LBK_EN	Yamnaya_Samara	Mongolia_EIA_SlabGrave_1	19	3	000	0	9	23.0327	0.0061233	2	0.432564					0.54771					0.0197263	TRUE	NA	NA	NA	NA
1	UkrFBA_Bilozerska_Pre-Cimmerian	LBK_EN	Yamnaya_Samara	Mongolia_EIA_SlabGrave_1	0	3	001	1	10	1505.91	0	1	0.804499										0.195501	TRUE	TRUE	0	1462.68	0
2	UkrFBA/EIA_Cimmerian	LBK_EN	Yamnaya_Samara	Mongolia_EIA_SlabGrave_1	0	3	001	1	10	460.601	1.14381e-92	1	0.471682										0.528318	TRUE	TRUE	0	-46.9606	1
3	UkrFBA/EIA_Lusatian	LBK_EN	Yamnaya_Samara	Mongolia_EIA_SlabGrave_1	0	3	001	1	10	1600.41	0	1	0.894716										0.105284	TRUE	TRUE	0	1455.98	0
4	UkrEIA_ThracianHallstatt_2	LBK_EN	Yamnaya_Samara	Mongolia_EIA_SlabGrave_1	0	3	001	1	10	1083.31	2.08754e-226	1	0.839355										0.160645	TRUE	TRUE	0	965.399	0
5	UkrEIA_ThracianHallstatt	LBK_EN	Yamnaya_Samara	Mongolia_EIA_SlabGrave_1	0	3	001	1	10	312.371	3.75877e-61	1	0.936536										0.0634642	TRUE	TRUE	0	285.24	0
6	UkrEIA_Scythian_RightDnipro_IllThr	LBK_EN	Yamnaya_Samara	Mongolia_EIA_SlabGrave_1	0	3	001	1	10	1041.89	1.76819e-217	1	0.876457										0.123543	TRUE	TRUE	0	912.698	0
7	UkrEIA_Scythian_RightDnipro_IllThr_2	LBK_EN	Yamnaya_Samara	Mongolia_EIA_SlabGrave_1	0	3	001	1	10	820.082	9.92837e-170	1	0.758133										0.241867	TRUE	TRUE	0	685.356	0
8	UkrEIA_Scythian_LeftDnipro_IllThr	LBK_EN	Yamnaya_Samara	Mongolia_EIA_SlabGrave_1	0	3	001	1	10	895.048	7.40766e-186	1	0.708783										0.291217	TRUE	TRUE	0	693.39	0
9	UkrEIA_Scythian_LeftDnipro_LocEl	LBK_EN	Yamnaya_Samara	Mongolia_EIA_SlabGrave_1	0	3	001	1	10	508.525	6.65091e-103	1	0.886198										0.113802	TRUE	TRUE	0	437.927	0
10	UkrEIA_Scythian_LeftDnipro_LocAgr_2	LBK_EN	Yamnaya_Samara	Mongolia_EIA_SlabGrave_1	0	3	001	1	10	927.388	8.10531e-193	1	0.846057										0.153943	TRUE	TRUE	0	776.424	0
11	UkrEIA_Scythian_LeftDnipro_LocAgr	LBK_EN	Yamnaya_Samara	Mongolia_EIA_SlabGrave_1	0	3	001	1	10	714.51	4.81562e-147	1	0.81073										0.18927	TRUE	TRUE	0	602.412	0
12	UkrEIA_Scythian_SivDon_Nom_2	LBK_EN	Yamnaya_Samara	Mongolia_EIA_SlabGrave_1	0	3	001	1	10	806.651	7.66975e-167	1	0.885331										0.114669	TRUE	TRUE	0	747.347	0
13	UkrEIA_Scythian_SivDon_Nom	LBK_EN	Yamnaya_Samara	Mongolia_EIA_SlabGrave_1	0	3	001	1	10	1463.83	0	1	0.796264										0.203736	TRUE	TRUE	0	1306.95	0
14	UkrEIA_Scythian_SivDon_NomEl_3	LBK_EN	Yamnaya_Samara	Mongolia_EIA_SlabGrave_1	0	3	001	1	10	926.293	1.39468e-192	1	0.890879										0.109121	TRUE	TRUE	0	862.554	0
15	UkrEIA_Scythian_SivDon_NomEl_2	LBK_EN	Yamnaya_Samara	Mongolia_EIA_SlabGrave_1	0	3	001	1	10	363.498	5.42842e-72	1	0.622176										0.377824	TRUE	TRUE	0	293.865	0
16	UkrEIA_Scythian_SivDon_NomEl	LBK_EN	Yamnaya_Samara	Mongolia_EIA_SlabGrave_1	0	3	001	1	10	923.04	6.99533e-192	1	0.832517										0.167483	TRUE	TRUE	0	826.959	0
17	UkrEIA_Scythian_NBlaSea_Nom	LBK_EN	Yamnaya_Samara	Mongolia_EIA_SlabGrave_1	0	3	001	1	10	863.468	4.62472e-179	1	0.739966										0.260034	TRUE	TRUE	0	716.425	0
18	UkrEIA_Antiquity_Greeks?_2	LBK_EN	Yamnaya_Samara	Mongolia_EIA_SlabGrave_1	0	3	001	1	10	592.049	8.8938e-121	1	0.896622										0.103378	TRUE	TRUE	0	542.844	0
19	UkrEIA_Antiquity_Greeks?_1	LBK_EN	Yamnaya_Samara	Mongolia_EIA_SlabGrave_1	0	3	001	1	10	127.705	1.37165e-22	1	0.954055										0.0459451	TRUE	TRUE	0	83.0209	0
20	UkrEIA_?	LBK_EN	Yamnaya_Samara	Mongolia_EIA_SlabGrave_1	0	3	001	1	10	638.931	7.95923e-131	1	0.756731										0.243269	TRUE	TRUE	0	571.753	0
21	UkrEIA_LateScythian_Cri_Nom	LBK_EN	Yamnaya_Samara	Mongolia_EIA_SlabGrave_1	0	3	001	1	10	895.713	5.32818e-186	1	0.700506										0.299494	TRUE	TRUE	0	759.217	0
22	UkrIA_Sarmatian_SivDon	LBK_EN	Yamnaya_Samara	Mongolia_EIA_SlabGrave_1	0	3	001	1	10	656.159	1.60665e-134	1	0.896871										0.103129	TRUE	TRUE	0	639.023	0
23	UkrIA_Chernyakhiv_1	LBK_EN	Yamnaya_Samara	Mongolia_EIA_SlabGrave_1	0	3	001	1	10	1042.98	1.0289e-217	1	0.862297										0.137703	TRUE	TRUE	0	971.981	0
24	UkrIA_Chernyakhiv_2	LBK_EN	Yamnaya_Samara	Mongolia_EIA_SlabGrave_1	0	3	001	1	10	527.395	6.14341e-107	1	0.912404										0.0875959	TRUE	TRUE	0	502.714	0
25	UkrIA_Chernyakhiv_3	LBK_EN	Yamnaya_Samara	Mongolia_EIA_SlabGrave_1	0	3	001	1	10	201.039	9.79688e-38	1	0.896792										0.103208	TRUE	TRUE	0	173.767	0
26	UkrEMA_Saltiv_Alans_1	LBK_EN	Yamnaya_Samara	Mongolia_EIA_SlabGrave_1	0	3	001	1	10	717.055	1.36848e-147	1	0.799055										0.200945	TRUE	TRUE	0	545.63	0
27	UkrEMA_Saltiv_Alans_2	LBK_EN	Yamnaya_Samara	Mongolia_EIA_SlabGrave_1	0	3	001	1	10	153.199	8.1824e-28	1	0.318922										0.681078	TRUE	TRUE	0	-1582.21	1
28	UkrEMA_Saltiv_Bulgars_1	LBK_EN	Yamnaya_Samara	Mongolia_EIA_SlabGrave_1	0	3	001	1	10	719.312	4.48256e-148	1	0.765191										0.234809	TRUE	TRUE	0	566.282	0
29	UkrEMA_Saltiv_Bulgars_2	LBK_EN	Yamnaya_Samara	Mongolia_EIA_SlabGrave_1	0	3	001	1	10	84.1829	7.56331e-14	1	0.349244										0.650756	TRUE	TRUE	0	-924.894	1
30	UkrMA_Cuman	LBK_EN	Yamnaya_Samara	Mongolia_EIA_SlabGrave_1	0	3	001	1	10	679.119	1.90449e-139	1	0.623658										0.376342	TRUE	TRUE	0	340.464	0
31	UkrMA_Cuman_2	LBK_EN	Yamnaya_Samara	Mongolia_EIA_SlabGrave_1	0	3	001	1	10	232.646	2.39359e-44	1	0.369372										0.630628	TRUE	TRUE	0	-970.046	1
32	UkrMA_WhiteCroat_Slavs	LBK_EN	Yamnaya_Samara	Mongolia_EIA_SlabGrave_1	0	3	001	1	10	840.663	3.72058e-174	1	0.838558										0.161442	TRUE	TRUE	0	742.828	0
33	UkrMA_GoldenHorde_Slav/Nom?	LBK_EN	Yamnaya_Samara	Mongolia_EIA_SlabGrave_1	0	3	001	1	10	1104.41	5.91581e-231	1	0.858258										0.141742	TRUE	TRUE	0	1036.92	0
34	UkrMA_GoldenHorde_Nom	LBK_EN	Yamnaya_Samara	Mongolia_EIA_SlabGrave_1	0	3	001	1	10	689.289	1.25033e-141	1	0.69554										0.30446	TRUE	TRUE	0	494.996	0
35	UkrMA_Post-Cuman_Cuman?	LBK_EN	Yamnaya_Samara	Mongolia_EIA_SlabGrave_1	0	3	001	1	10	340.247	4.67142e-67	1	0.644719										0.355281	TRUE	TRUE	0	21.9652	0
36	UkrMA_Nogai_1	LBK_EN	Yamnaya_Samara	Mongolia_EIA_SlabGrave_1	0	3	001	1	10	283.437	4.90031e-55	1	0.390878										0.609122	TRUE	TRUE	0	-981.237	1
37	UkrMA_Nogai_2	LBK_EN	Yamnaya_Samara	Mongolia_EIA_SlabGrave_1	0	3	001	1	10	219.928	1.10633e-41	1	0.248419										0.751581	TRUE	TRUE	0	-2114.86	1
38	UkrMA_Nogai_3	LBK_EN	Yamnaya_Samara	Mongolia_EIA_SlabGrave_1	0	3	001	1	10	63.187	8.99446e-10	1	0.11316										0.88684	TRUE	TRUE	0	-2046.42	1
39	UkrEM_Cossack_Slavs	LBK_EN	Yamnaya_Samara	Mongolia_EIA_SlabGrave_1	0	3	001	1	10	738.684	3.09748e-152	1	0.89355										0.10645	TRUE	TRUE	0	678.694	0
1	UkrFBA_Bilozerska_Pre-Cimmerian	LBK_EN	Yamnaya_Samara	Mongolia_EIA_SlabGrave_1	1	3	010	1	10	43.2349	4.51442e-06	1	0.220436					0.779564						TRUE	TRUE	0	-127.904	1
2	UkrFBA/EIA_Cimmerian	LBK_EN	Yamnaya_Samara	Mongolia_EIA_SlabGrave_1	1	3	010	1	10	507.561	1.06889e-102	1	0.0611265					0.938874						TRUE	TRUE	0	389.336	0
3	UkrFBA/EIA_Lusatian	LBK_EN	Yamnaya_Samara	Mongolia_EIA_SlabGrave_1	1	3	010	1	10	144.425	5.21407e-26	1	0.331846					0.668154						TRUE	TRUE	0	-323.452	1
4	UkrEIA_ThracianHallstatt_2	LBK_EN	Yamnaya_Samara	Mongolia_EIA_SlabGrave_1	1	3	010	1	10	117.913	1.34087e-20	1	0.357375					0.642625						TRUE	TRUE	0	-304.258	1
5	UkrEIA_ThracianHallstatt	LBK_EN	Yamnaya_Samara	Mongolia_EIA_SlabGrave_1	1	3	010	1	10	27.1308	0.0024831	1	0.687566					0.312434						TRUE	TRUE	0	-1380.2	1
6	UkrEIA_Scythian_RightDnipro_IllThr	LBK_EN	Yamnaya_Samara	Mongolia_EIA_SlabGrave_1	1	3	010	1	10	129.189	6.83812e-23	1	0.441069					0.558931						TRUE	TRUE	0	-597.419	1
7	UkrEIA_Scythian_RightDnipro_IllThr_2	LBK_EN	Yamnaya_Samara	Mongolia_EIA_SlabGrave_1	1	3	010	1	10	134.725	5.06332e-24	1	0.326029					0.673971						TRUE	TRUE	0	-201.061	1
8	UkrEIA_Scythian_LeftDnipro_IllThr	LBK_EN	Yamnaya_Samara	Mongolia_EIA_SlabGrave_1	1	3	010	1	10	201.658	7.27766e-38	1	0.252582					0.747418						TRUE	TRUE	0	-2.47507	1
9	UkrEIA_Scythian_LeftDnipro_LocEl	LBK_EN	Yamnaya_Samara	Mongolia_EIA_SlabGrave_1	1	3	010	1	10	70.5987	3.39725e-11	1	0.559559					0.440441						TRUE	TRUE	0	-852.01	1
10	UkrEIA_Scythian_LeftDnipro_LocAgr_2	LBK_EN	Yamnaya_Samara	Mongolia_EIA_SlabGrave_1	1	3	010	1	10	150.963	2.36144e-27	1	0.355251					0.644749						TRUE	TRUE	0	-268.854	1
11	UkrEIA_Scythian_LeftDnipro_LocAgr	LBK_EN	Yamnaya_Samara	Mongolia_EIA_SlabGrave_1	1	3	010	1	10	112.099	2.01233e-19	1	0.422139					0.577861						TRUE	TRUE	0	-397.311	1
12	UkrEIA_Scythian_SivDon_Nom_2	LBK_EN	Yamnaya_Samara	Mongolia_EIA_SlabGrave_1	1	3	010	1	10	59.3038	4.90749e-09	1	0.42061					0.57939						TRUE	TRUE	0	-465.886	1
13	UkrEIA_Scythian_SivDon_Nom	LBK_EN	Yamnaya_Samara	Mongolia_EIA_SlabGrave_1	1	3	010	1	10	156.878	1.42781e-28	1	0.346562					0.653438						TRUE	TRUE	0	-321.462	1
14	UkrEIA_Scythian_SivDon_NomEl_3	LBK_EN	Yamnaya_Samara	Mongolia_EIA_SlabGrave_1	1	3	010	1	10	63.7392	7.05797e-10	1	0.304952					0.695048						TRUE	TRUE	0	-194.633	1
15	UkrEIA_Scythian_SivDon_NomEl_2	LBK_EN	Yamnaya_Samara	Mongolia_EIA_SlabGrave_1	1	3	010	1	10	69.633	5.21936e-11	1	0.0840834					0.915917						TRUE	TRUE	0	27.6587	0
16	UkrEIA_Scythian_SivDon_NomEl	LBK_EN	Yamnaya_Samara	Mongolia_EIA_SlabGrave_1	1	3	010	1	10	96.0805	3.30749e-16	1	0.440377					0.559623						TRUE	TRUE	0	-609.117	1
17	UkrEIA_Scythian_NBlaSea_Nom	LBK_EN	Yamnaya_Samara	Mongolia_EIA_SlabGrave_1	1	3	010	1	10	147.043	1.51168e-26	1	0.310381					0.689619						TRUE	TRUE	0	-130.348	1
18	UkrEIA_Antiquity_Greeks?_2	LBK_EN	Yamnaya_Samara	Mongolia_EIA_SlabGrave_1	1	3	010	1	10	49.2054	3.7349e-07	1	0.409804					0.590196						TRUE	TRUE	0	-303.642	1
19	UkrEIA_Antiquity_Greeks?_1	LBK_EN	Yamnaya_Samara	Mongolia_EIA_SlabGrave_1	1	3	010	1	10	44.6846	2.47897e-06	1	0.786016					0.213984						TRUE	TRUE	0	-1180.99	1
20	UkrEIA_?	LBK_EN	Yamnaya_Samara	Mongolia_EIA_SlabGrave_1	1	3	010	1	10	67.1782	1.5497e-10	1	0.331747					0.668253						TRUE	TRUE	0	-152.224	1
21	UkrEIA_LateScythian_Cri_Nom	LBK_EN	Yamnaya_Samara	Mongolia_EIA_SlabGrave_1	1	3	010	1	10	136.496	2.19932e-24	1	0.2188					0.7812						TRUE	TRUE	0	-1.36337	1
22	UkrIA_Sarmatian_SivDon	LBK_EN	Yamnaya_Samara	Mongolia_EIA_SlabGrave_1	1	3	010	1	10	17.1355	0.0714186	1	0.485766					0.514234						TRUE	TRUE	0	-636.875	1
23	UkrIA_Chernyakhiv_1	LBK_EN	Yamnaya_Samara	Mongolia_EIA_SlabGrave_1	1	3	010	1	10	70.997	2.84525e-11	1	0.400293					0.599707						TRUE	TRUE	0	-497.014	1
24	UkrIA_Chernyakhiv_2	LBK_EN	Yamnaya_Samara	Mongolia_EIA_SlabGrave_1	1	3	010	1	10	24.6814	0.00598327	1	0.60802					0.39198						TRUE	TRUE	0	-1263.59	1
25	UkrIA_Chernyakhiv_3	LBK_EN	Yamnaya_Samara	Mongolia_EIA_SlabGrave_1	1	3	010	1	10	27.2728	0.00235757	1	0.65402					0.34598						TRUE	TRUE	0	-761.563	1
26	UkrEMA_Saltiv_Alans_1	LBK_EN	Yamnaya_Samara	Mongolia_EIA_SlabGrave_1	1	3	010	1	10	171.425	1.40594e-31	1	0.454982					0.545018						TRUE	TRUE	0	-520.369	1
27	UkrEMA_Saltiv_Alans_2	LBK_EN	Yamnaya_Samara	Mongolia_EIA_SlabGrave_1	1	3	010	1	10	1735.41	0	1	-0.0449959					1.045						FALSE	TRUE	0	1590.75	0
28	UkrEMA_Saltiv_Bulgars_1	LBK_EN	Yamnaya_Samara	Mongolia_EIA_SlabGrave_1	1	3	010	1	10	153.031	8.86355e-28	1	0.349878					0.650122						TRUE	TRUE	0	-247.338	1
29	UkrEMA_Saltiv_Bulgars_2	LBK_EN	Yamnaya_Samara	Mongolia_EIA_SlabGrave_1	1	3	010	1	10	1009.08	2.07309e-210	1	-0.320674					1.32067						FALSE	TRUE	0	879.625	0
30	UkrMA_Cuman	LBK_EN	Yamnaya_Samara	Mongolia_EIA_SlabGrave_1	1	3	010	1	10	338.655	1.01614e-66	1	0.263755					0.736245						TRUE	TRUE	0	138.009	0
31	UkrMA_Cuman_2	LBK_EN	Yamnaya_Samara	Mongolia_EIA_SlabGrave_1	1	3	010	1	10	1202.69	3.78418e-252	1	0.134022					0.865978						TRUE	TRUE	0	1083.69	0
32	UkrMA_WhiteCroat_Slavs	LBK_EN	Yamnaya_Samara	Mongolia_EIA_SlabGrave_1	1	3	010	1	10	97.8354	1.47637e-16	1	0.387542					0.612458						TRUE	TRUE	0	-377.975	1
33	UkrMA_GoldenHorde_Slav/Nom?	LBK_EN	Yamnaya_Samara	Mongolia_EIA_SlabGrave_1	1	3	010	1	10	67.4874	1.35155e-10	1	0.387991					0.612009						TRUE	TRUE	0	-428.618	1
34	UkrMA_GoldenHorde_Nom	LBK_EN	Yamnaya_Samara	Mongolia_EIA_SlabGrave_1	1	3	010	1	10	194.294	2.49588e-36	1	0.300829					0.699171						TRUE	TRUE	0	-54.9941	1
35	UkrMA_Post-Cuman_Cuman?	LBK_EN	Yamnaya_Samara	Mongolia_EIA_SlabGrave_1	1	3	010	1	10	318.282	2.10822e-62	1	0.354136					0.645864						TRUE	TRUE	0	-7.25683	1
36	UkrMA_Nogai_1	LBK_EN	Yamnaya_Samara	Mongolia_EIA_SlabGrave_1	1	3	010	1	10	1264.67	1.60588e-265	1	0.14117					0.85883						TRUE	TRUE	0	1103.59	0
37	UkrMA_Nogai_2	LBK_EN	Yamnaya_Samara	Mongolia_EIA_SlabGrave_1	1	3	010	1	10	2334.78	0	1	-1.11746					2.11746						FALSE	TRUE	0	2199.06	0
38	UkrMA_Nogai_3	LBK_EN	Yamnaya_Samara	Mongolia_EIA_SlabGrave_1	1	3	010	1	10	2109.61	0	1	-2.85243					3.85243						FALSE	TRUE	0	2060.13	0
39	UkrEM_Cossack_Slavs	LBK_EN	Yamnaya_Samara	Mongolia_EIA_SlabGrave_1	1	3	010	1	10	59.9899	3.6403e-09	1	0.439009					0.560991						TRUE	TRUE	0	-392.613	1
1	UkrFBA_Bilozerska_Pre-Cimmerian	LBK_EN	Yamnaya_Samara	Mongolia_EIA_SlabGrave_1	0	3	011	2	11	2157.44	0	0	1											TRUE	NA	NA	NA	NA
2	UkrFBA/EIA_Cimmerian	LBK_EN	Yamnaya_Samara	Mongolia_EIA_SlabGrave_1	0	3	011	2	11	1855.63	0	0	1											TRUE	NA	NA	NA	NA
3	UkrFBA/EIA_Lusatian	LBK_EN	Yamnaya_Samara	Mongolia_EIA_SlabGrave_1	0	3	011	2	11	2025.31	0	0	1											TRUE	NA	NA	NA	NA
4	UkrEIA_ThracianHallstatt_2	LBK_EN	Yamnaya_Samara	Mongolia_EIA_SlabGrave_1	0	3	011	2	11	1538.25	0	0	1											TRUE	NA	NA	NA	NA
5	UkrEIA_ThracianHallstatt	LBK_EN	Yamnaya_Samara	Mongolia_EIA_SlabGrave_1	0	3	011	2	11	432.648	7.07667e-86	0	1											TRUE	NA	NA	NA	NA
6	UkrEIA_Scythian_RightDnipro_IllThr	LBK_EN	Yamnaya_Samara	Mongolia_EIA_SlabGrave_1	0	3	011	2	11	1425.54	3.71726e-299	0	1											TRUE	NA	NA	NA	NA
7	UkrEIA_Scythian_RightDnipro_IllThr_2	LBK_EN	Yamnaya_Samara	Mongolia_EIA_SlabGrave_1	0	3	011	2	11	1535.89	0	0	1											TRUE	NA	NA	NA	NA
8	UkrEIA_Scythian_LeftDnipro_IllThr	LBK_EN	Yamnaya_Samara	Mongolia_EIA_SlabGrave_1	0	3	011	2	11	1735.31	0	0	1											TRUE	NA	NA	NA	NA
9	UkrEIA_Scythian_LeftDnipro_LocEl	LBK_EN	Yamnaya_Samara	Mongolia_EIA_SlabGrave_1	0	3	011	2	11	756.805	3.53911e-155	0	1											TRUE	NA	NA	NA	NA
10	UkrEIA_Scythian_LeftDnipro_LocAgr_2	LBK_EN	Yamnaya_Samara	Mongolia_EIA_SlabGrave_1	0	3	011	2	11	1325.52	1.40643e-277	0	1											TRUE	NA	NA	NA	NA
11	UkrEIA_Scythian_LeftDnipro_LocAgr	LBK_EN	Yamnaya_Samara	Mongolia_EIA_SlabGrave_1	0	3	011	2	11	1228.51	1.15851e-256	0	1											TRUE	NA	NA	NA	NA
12	UkrEIA_Scythian_SivDon_Nom_2	LBK_EN	Yamnaya_Samara	Mongolia_EIA_SlabGrave_1	0	3	011	2	11	1077.59	3.80021e-224	0	1											TRUE	NA	NA	NA	NA
13	UkrEIA_Scythian_SivDon_Nom	LBK_EN	Yamnaya_Samara	Mongolia_EIA_SlabGrave_1	0	3	011	2	11	2018.66	0	0	1											TRUE	NA	NA	NA	NA
14	UkrEIA_Scythian_SivDon_NomEl_3	LBK_EN	Yamnaya_Samara	Mongolia_EIA_SlabGrave_1	0	3	011	2	11	1242.45	1.14877e-259	0	1											TRUE	NA	NA	NA	NA
15	UkrEIA_Scythian_SivDon_NomEl_2	LBK_EN	Yamnaya_Samara	Mongolia_EIA_SlabGrave_1	0	3	011	2	11	721.783	1.15228e-147	0	1											TRUE	NA	NA	NA	NA
16	UkrEIA_Scythian_SivDon_NomEl	LBK_EN	Yamnaya_Samara	Mongolia_EIA_SlabGrave_1	0	3	011	2	11	1372.68	9.45481e-288	0	1											TRUE	NA	NA	NA	NA
17	UkrEIA_Scythian_NBlaSea_Nom	LBK_EN	Yamnaya_Samara	Mongolia_EIA_SlabGrave_1	0	3	011	2	11	1576.57	0	0	1											TRUE	NA	NA	NA	NA
18	UkrEIA_Antiquity_Greeks?_2	LBK_EN	Yamnaya_Samara	Mongolia_EIA_SlabGrave_1	0	3	011	2	11	788.734	4.96863e-162	0	1											TRUE	NA	NA	NA	NA
19	UkrEIA_Antiquity_Greeks?_1	LBK_EN	Yamnaya_Samara	Mongolia_EIA_SlabGrave_1	0	3	011	2	11	176.662	5.00615e-32	0	1											TRUE	NA	NA	NA	NA
20	UkrEIA_?	LBK_EN	Yamnaya_Samara	Mongolia_EIA_SlabGrave_1	0	3	011	2	11	1117.66	8.93464e-233	0	1											TRUE	NA	NA	NA	NA
21	UkrEIA_LateScythian_Cri_Nom	LBK_EN	Yamnaya_Samara	Mongolia_EIA_SlabGrave_1	0	3	011	2	11	1685.1	0	0	1											TRUE	NA	NA	NA	NA
22	UkrIA_Sarmatian_SivDon	LBK_EN	Yamnaya_Samara	Mongolia_EIA_SlabGrave_1	0	3	011	2	11	911.658	1.93253e-188	0	1											TRUE	NA	NA	NA	NA
23	UkrIA_Chernyakhiv_1	LBK_EN	Yamnaya_Samara	Mongolia_EIA_SlabGrave_1	0	3	011	2	11	1437.22	1.12143e-301	0	1											TRUE	NA	NA	NA	NA
24	UkrIA_Chernyakhiv_2	LBK_EN	Yamnaya_Samara	Mongolia_EIA_SlabGrave_1	0	3	011	2	11	717.126	1.14859e-146	0	1											TRUE	NA	NA	NA	NA
25	UkrIA_Chernyakhiv_3	LBK_EN	Yamnaya_Samara	Mongolia_EIA_SlabGrave_1	0	3	011	2	11	325.727	3.27857e-63	0	1											TRUE	NA	NA	NA	NA
26	UkrEMA_Saltiv_Alans_1	LBK_EN	Yamnaya_Samara	Mongolia_EIA_SlabGrave_1	0	3	011	2	11	1287.06	2.76494e-269	0	1											TRUE	NA	NA	NA	NA
27	UkrEMA_Saltiv_Alans_2	LBK_EN	Yamnaya_Samara	Mongolia_EIA_SlabGrave_1	0	3	011	2	11	5333.64	0	0	1											TRUE	NA	NA	NA	NA
28	UkrEMA_Saltiv_Bulgars_1	LBK_EN	Yamnaya_Samara	Mongolia_EIA_SlabGrave_1	0	3	011	2	11	1274.35	1.52045e-266	0	1											TRUE	NA	NA	NA	NA
29	UkrEMA_Saltiv_Bulgars_2	LBK_EN	Yamnaya_Samara	Mongolia_EIA_SlabGrave_1	0	3	011	2	11	2828.29	0	0	1											TRUE	NA	NA	NA	NA
30	UkrMA_Cuman	LBK_EN	Yamnaya_Samara	Mongolia_EIA_SlabGrave_1	0	3	011	2	11	1890.06	0	0	1											TRUE	NA	NA	NA	NA
31	UkrMA_Cuman_2	LBK_EN	Yamnaya_Samara	Mongolia_EIA_SlabGrave_1	0	3	011	2	11	4079.73	0	0	1											TRUE	NA	NA	NA	NA
32	UkrMA_WhiteCroat_Slavs	LBK_EN	Yamnaya_Samara	Mongolia_EIA_SlabGrave_1	0	3	011	2	11	1275.99	6.74017e-267	0	1											TRUE	NA	NA	NA	NA
33	UkrMA_GoldenHorde_Slav/Nom?	LBK_EN	Yamnaya_Samara	Mongolia_EIA_SlabGrave_1	0	3	011	2	11	1440.75	1.94217e-302	0	1											TRUE	NA	NA	NA	NA
34	UkrMA_GoldenHorde_Nom	LBK_EN	Yamnaya_Samara	Mongolia_EIA_SlabGrave_1	0	3	011	2	11	1508.22	0	0	1											TRUE	NA	NA	NA	NA
35	UkrMA_Post-Cuman_Cuman?	LBK_EN	Yamnaya_Samara	Mongolia_EIA_SlabGrave_1	0	3	011	2	11	1214.49	1.21987e-253	0	1											TRUE	NA	NA	NA	NA
36	UkrMA_Nogai_1	LBK_EN	Yamnaya_Samara	Mongolia_EIA_SlabGrave_1	0	3	011	2	11	3834.5	0	0	1											TRUE	NA	NA	NA	NA
37	UkrMA_Nogai_2	LBK_EN	Yamnaya_Samara	Mongolia_EIA_SlabGrave_1	0	3	011	2	11	7352.64	0	0	1											TRUE	NA	NA	NA	NA
38	UkrMA_Nogai_3	LBK_EN	Yamnaya_Samara	Mongolia_EIA_SlabGrave_1	0	3	011	2	11	8779.84	0	0	1											TRUE	NA	NA	NA	NA
39	UkrEM_Cossack_Slavs	LBK_EN	Yamnaya_Samara	Mongolia_EIA_SlabGrave_1	0	3	011	2	11	981.903	1.50441e-203	0	1											TRUE	NA	NA	NA	NA
1	UkrFBA_Bilozerska_Pre-Cimmerian	LBK_EN	Yamnaya_Samara	Mongolia_EIA_SlabGrave_1	0	3	100	1	10	171.139	1.61132e-31	1						0.955151					0.0448486	TRUE	TRUE	NA	NA	NA
2	UkrFBA/EIA_Cimmerian	LBK_EN	Yamnaya_Samara	Mongolia_EIA_SlabGrave_1	0	3	100	1	10	118.226	1.15883e-20	1						0.62923					0.37077	TRUE	TRUE	NA	NA	NA
3	UkrFBA/EIA_Lusatian	LBK_EN	Yamnaya_Samara	Mongolia_EIA_SlabGrave_1	0	3	100	1	10	467.877	3.20264e-94	1						1.00253					-0.00252624	FALSE	TRUE	NA	NA	NA
4	UkrEIA_ThracianHallstatt_2	LBK_EN	Yamnaya_Samara	Mongolia_EIA_SlabGrave_1	0	3	100	1	10	422.171	1.78933e-84	1						0.978471					0.0215287	TRUE	TRUE	NA	NA	NA
5	UkrEIA_ThracianHallstatt	LBK_EN	Yamnaya_Samara	Mongolia_EIA_SlabGrave_1	0	3	100	1	10	1407.33	2.58752e-296	1						1.05944					-0.0594394	FALSE	TRUE	NA	NA	NA
6	UkrEIA_Scythian_RightDnipro_IllThr	LBK_EN	Yamnaya_Samara	Mongolia_EIA_SlabGrave_1	0	3	100	1	10	726.608	1.21558e-149	1						0.996326					0.00367447	TRUE	TRUE	NA	NA	NA
7	UkrEIA_Scythian_RightDnipro_IllThr_2	LBK_EN	Yamnaya_Samara	Mongolia_EIA_SlabGrave_1	0	3	100	1	10	335.786	4.12393e-66	1						0.895498					0.104502	TRUE	TRUE	NA	NA	NA
8	UkrEIA_Scythian_LeftDnipro_IllThr	LBK_EN	Yamnaya_Samara	Mongolia_EIA_SlabGrave_1	0	3	100	1	10	204.133	2.21572e-38	1						0.837671					0.162329	TRUE	TRUE	NA	NA	NA
9	UkrEIA_Scythian_LeftDnipro_LocEl	LBK_EN	Yamnaya_Samara	Mongolia_EIA_SlabGrave_1	0	3	100	1	10	922.608	8.66261e-192	1						1.02046					-0.0204567	FALSE	TRUE	NA	NA	NA
10	UkrEIA_Scythian_LeftDnipro_LocAgr_2	LBK_EN	Yamnaya_Samara	Mongolia_EIA_SlabGrave_1	0	3	100	1	10	419.817	5.67641e-84	1						0.940844					0.0591555	TRUE	TRUE	NA	NA	NA
11	UkrEIA_Scythian_LeftDnipro_LocAgr	LBK_EN	Yamnaya_Samara	Mongolia_EIA_SlabGrave_1	0	3	100	1	10	509.41	4.30411e-103	1						0.914907					0.0850932	TRUE	TRUE	NA	NA	NA
12	UkrEIA_Scythian_SivDon_Nom_2	LBK_EN	Yamnaya_Samara	Mongolia_EIA_SlabGrave_1	0	3	100	1	10	525.189	1.82026e-106	1						0.981798					0.0182021	TRUE	TRUE	NA	NA	NA
13	UkrEIA_Scythian_SivDon_Nom	LBK_EN	Yamnaya_Samara	Mongolia_EIA_SlabGrave_1	0	3	100	1	10	478.34	1.8692e-96	1						0.906573					0.0934271	TRUE	TRUE	NA	NA	NA
14	UkrEIA_Scythian_SivDon_NomEl_3	LBK_EN	Yamnaya_Samara	Mongolia_EIA_SlabGrave_1	0	3	100	1	10	258.373	9.40394e-50	1						1.04599					-0.0459944	FALSE	TRUE	NA	NA	NA
15	UkrEIA_Scythian_SivDon_NomEl_2	LBK_EN	Yamnaya_Samara	Mongolia_EIA_SlabGrave_1	0	3	100	1	10	41.9743	7.57807e-06	1						0.821931					0.178069	TRUE	TRUE	NA	NA	NA
16	UkrEIA_Scythian_SivDon_NomEl	LBK_EN	Yamnaya_Samara	Mongolia_EIA_SlabGrave_1	0	3	100	1	10	705.197	4.81104e-145	1						0.928112					0.0718879	TRUE	TRUE	NA	NA	NA
17	UkrEIA_Scythian_NBlaSea_Nom	LBK_EN	Yamnaya_Samara	Mongolia_EIA_SlabGrave_1	0	3	100	1	10	277.391	9.24558e-54	1						0.872461					0.127539	TRUE	TRUE	NA	NA	NA
18	UkrEIA_Antiquity_Greeks?_2	LBK_EN	Yamnaya_Samara	Mongolia_EIA_SlabGrave_1	0	3	100	1	10	352.847	9.91195e-70	1						1.02954					-0.0295386	FALSE	TRUE	NA	NA	NA
19	UkrEIA_Antiquity_Greeks?_1	LBK_EN	Yamnaya_Samara	Mongolia_EIA_SlabGrave_1	0	3	100	1	10	1225.68	4.16914e-257	1						1.09924					-0.0992406	FALSE	TRUE	NA	NA	NA
20	UkrEIA_?	LBK_EN	Yamnaya_Samara	Mongolia_EIA_SlabGrave_1	0	3	100	1	10	219.402	1.42594e-41	1						0.886515					0.113485	TRUE	TRUE	NA	NA	NA
21	UkrEIA_LateScythian_Cri_Nom	LBK_EN	Yamnaya_Samara	Mongolia_EIA_SlabGrave_1	0	3	100	1	10	137.859	1.15676e-24	1						0.862657					0.137343	TRUE	TRUE	NA	NA	NA
22	UkrIA_Sarmatian_SivDon	LBK_EN	Yamnaya_Samara	Mongolia_EIA_SlabGrave_1	0	3	100	1	10	654.011	4.64217e-134	1						1.01632					-0.0163155	FALSE	TRUE	NA	NA	NA
23	UkrIA_Chernyakhiv_1	LBK_EN	Yamnaya_Samara	Mongolia_EIA_SlabGrave_1	0	3	100	1	10	568.011	1.25081e-115	1						0.995922					0.00407845	TRUE	TRUE	NA	NA	NA
24	UkrIA_Chernyakhiv_2	LBK_EN	Yamnaya_Samara	Mongolia_EIA_SlabGrave_1	0	3	100	1	10	1288.27	1.29805e-270	1						1.02549					-0.025494	FALSE	TRUE	NA	NA	NA
25	UkrIA_Chernyakhiv_3	LBK_EN	Yamnaya_Samara	Mongolia_EIA_SlabGrave_1	0	3	100	1	10	788.835	5.18327e-163	1						1.00159					-0.00159006	FALSE	TRUE	NA	NA	NA
26	UkrEMA_Saltiv_Alans_1	LBK_EN	Yamnaya_Samara	Mongolia_EIA_SlabGrave_1	0	3	100	1	10	691.794	3.62648e-142	1						0.898105					0.101895	TRUE	TRUE	NA	NA	NA
27	UkrEMA_Saltiv_Alans_2	LBK_EN	Yamnaya_Samara	Mongolia_EIA_SlabGrave_1	0	3	100	1	10	144.655	4.67659e-26	1						0.371314					0.628686	TRUE	TRUE	NA	NA	NA
28	UkrEMA_Saltiv_Bulgars_1	LBK_EN	Yamnaya_Samara	Mongolia_EIA_SlabGrave_1	0	3	100	1	10	400.369	7.85632e-80	1						0.868963					0.131037	TRUE	TRUE	NA	NA	NA
29	UkrEMA_Saltiv_Bulgars_2	LBK_EN	Yamnaya_Samara	Mongolia_EIA_SlabGrave_1	0	3	100	1	10	129.451	6.04484e-23	1						0.380601					0.619399	TRUE	TRUE	NA	NA	NA
30	UkrMA_Cuman	LBK_EN	Yamnaya_Samara	Mongolia_EIA_SlabGrave_1	0	3	100	1	10	200.646	1.18344e-37	1						0.750071					0.249929	TRUE	TRUE	NA	NA	NA
31	UkrMA_Cuman_2	LBK_EN	Yamnaya_Samara	Mongolia_EIA_SlabGrave_1	0	3	100	1	10	119	8.07258e-21	1						0.447013					0.552987	TRUE	TRUE	NA	NA	NA
32	UkrMA_WhiteCroat_Slavs	LBK_EN	Yamnaya_Samara	Mongolia_EIA_SlabGrave_1	0	3	100	1	10	475.81	6.48519e-96	1						0.951642					0.0483584	TRUE	TRUE	NA	NA	NA
33	UkrMA_GoldenHorde_Slav/Nom?	LBK_EN	Yamnaya_Samara	Mongolia_EIA_SlabGrave_1	0	3	100	1	10	496.106	2.99937e-100	1						0.974527					0.0254729	TRUE	TRUE	NA	NA	NA
34	UkrMA_GoldenHorde_Nom	LBK_EN	Yamnaya_Samara	Mongolia_EIA_SlabGrave_1	0	3	100	1	10	249.288	7.66226e-48	1						0.812956					0.187044	TRUE	TRUE	NA	NA	NA
35	UkrMA_Post-Cuman_Cuman?	LBK_EN	Yamnaya_Samara	Mongolia_EIA_SlabGrave_1	0	3	100	1	10	325.538	6.12394e-64	1						0.741353					0.258647	TRUE	TRUE	NA	NA	NA
36	UkrMA_Nogai_1	LBK_EN	Yamnaya_Samara	Mongolia_EIA_SlabGrave_1	0	3	100	1	10	161.081	1.93832e-29	1						0.481962					0.518038	TRUE	TRUE	NA	NA	NA
37	UkrMA_Nogai_2	LBK_EN	Yamnaya_Samara	Mongolia_EIA_SlabGrave_1	0	3	100	1	10	135.729	3.15635e-24	1						0.300749					0.699251	TRUE	TRUE	NA	NA	NA
38	UkrMA_Nogai_3	LBK_EN	Yamnaya_Samara	Mongolia_EIA_SlabGrave_1	0	3	100	1	10	49.477	3.33013e-07	1						0.135025					0.864975	TRUE	TRUE	NA	NA	NA
39	UkrEM_Cossack_Slavs	LBK_EN	Yamnaya_Samara	Mongolia_EIA_SlabGrave_1	0	3	100	1	10	452.603	5.81668e-91	1						1.00872					-0.00872061	FALSE	TRUE	NA	NA	NA
1	UkrFBA_Bilozerska_Pre-Cimmerian	LBK_EN	Yamnaya_Samara	Mongolia_EIA_SlabGrave_1	0	3	101	2	11	4483.43	0	0											1	TRUE	NA	NA	NA	NA
2	UkrFBA/EIA_Cimmerian	LBK_EN	Yamnaya_Samara	Mongolia_EIA_SlabGrave_1	0	3	101	2	11	1269.24	1.92392e-265	0											1	TRUE	NA	NA	NA	NA
3	UkrFBA/EIA_Lusatian	LBK_EN	Yamnaya_Samara	Mongolia_EIA_SlabGrave_1	0	3	101	2	11	5169.42	0	0											1	TRUE	NA	NA	NA	NA
4	UkrEIA_ThracianHallstatt_2	LBK_EN	Yamnaya_Samara	Mongolia_EIA_SlabGrave_1	0	3	101	2	11	4528.6	0	0											1	TRUE	NA	NA	NA	NA
5	UkrEIA_ThracianHallstatt	LBK_EN	Yamnaya_Samara	Mongolia_EIA_SlabGrave_1	0	3	101	2	11	5710.42	0	0											1	TRUE	NA	NA	NA	NA
6	UkrEIA_Scythian_RightDnipro_IllThr	LBK_EN	Yamnaya_Samara	Mongolia_EIA_SlabGrave_1	0	3	101	2	11	5172.02	0	0											1	TRUE	NA	NA	NA	NA
7	UkrEIA_Scythian_RightDnipro_IllThr_2	LBK_EN	Yamnaya_Samara	Mongolia_EIA_SlabGrave_1	0	3	101	2	11	3845.53	0	0											1	TRUE	NA	NA	NA	NA
8	UkrEIA_Scythian_LeftDnipro_IllThr	LBK_EN	Yamnaya_Samara	Mongolia_EIA_SlabGrave_1	0	3	101	2	11	3291	0	0											1	TRUE	NA	NA	NA	NA
9	UkrEIA_Scythian_LeftDnipro_LocEl	LBK_EN	Yamnaya_Samara	Mongolia_EIA_SlabGrave_1	0	3	101	2	11	4707.56	0	0											1	TRUE	NA	NA	NA	NA
10	UkrEIA_Scythian_LeftDnipro_LocAgr_2	LBK_EN	Yamnaya_Samara	Mongolia_EIA_SlabGrave_1	0	3	101	2	11	4235.67	0	0											1	TRUE	NA	NA	NA	NA
11	UkrEIA_Scythian_LeftDnipro_LocAgr	LBK_EN	Yamnaya_Samara	Mongolia_EIA_SlabGrave_1	0	3	101	2	11	4159.47	0	0											1	TRUE	NA	NA	NA	NA
12	UkrEIA_Scythian_SivDon_Nom_2	LBK_EN	Yamnaya_Samara	Mongolia_EIA_SlabGrave_1	0	3	101	2	11	4121.14	0	0											1	TRUE	NA	NA	NA	NA
13	UkrEIA_Scythian_SivDon_Nom	LBK_EN	Yamnaya_Samara	Mongolia_EIA_SlabGrave_1	0	3	101	2	11	4649.07	0	0											1	TRUE	NA	NA	NA	NA
14	UkrEIA_Scythian_SivDon_NomEl_3	LBK_EN	Yamnaya_Samara	Mongolia_EIA_SlabGrave_1	0	3	101	2	11	4124.22	0	0											1	TRUE	NA	NA	NA	NA
15	UkrEIA_Scythian_SivDon_NomEl_2	LBK_EN	Yamnaya_Samara	Mongolia_EIA_SlabGrave_1	0	3	101	2	11	944.715	1.50415e-195	0											1	TRUE	NA	NA	NA	NA
16	UkrEIA_Scythian_SivDon_NomEl	LBK_EN	Yamnaya_Samara	Mongolia_EIA_SlabGrave_1	0	3	101	2	11	4722.54	0	0											1	TRUE	NA	NA	NA	NA
17	UkrEIA_Scythian_NBlaSea_Nom	LBK_EN	Yamnaya_Samara	Mongolia_EIA_SlabGrave_1	0	3	101	2	11	3479.34	0	0											1	TRUE	NA	NA	NA	NA
18	UkrEIA_Antiquity_Greeks?_2	LBK_EN	Yamnaya_Samara	Mongolia_EIA_SlabGrave_1	0	3	101	2	11	3430.09	0	0											1	TRUE	NA	NA	NA	NA
19	UkrEIA_Antiquity_Greeks?_1	LBK_EN	Yamnaya_Samara	Mongolia_EIA_SlabGrave_1	0	3	101	2	11	4742.58	0	0											1	TRUE	NA	NA	NA	NA
20	UkrEIA_?	LBK_EN	Yamnaya_Samara	Mongolia_EIA_SlabGrave_1	0	3	101	2	11	2774.42	0	0											1	TRUE	NA	NA	NA	NA
21	UkrEIA_LateScythian_Cri_Nom	LBK_EN	Yamnaya_Samara	Mongolia_EIA_SlabGrave_1	0	3	101	2	11	2956.93	0	0											1	TRUE	NA	NA	NA	NA
22	UkrIA_Sarmatian_SivDon	LBK_EN	Yamnaya_Samara	Mongolia_EIA_SlabGrave_1	0	3	101	2	11	4812.62	0	0											1	TRUE	NA	NA	NA	NA
23	UkrIA_Chernyakhiv_1	LBK_EN	Yamnaya_Samara	Mongolia_EIA_SlabGrave_1	0	3	101	2	11	4584.35	0	0											1	TRUE	NA	NA	NA	NA
24	UkrIA_Chernyakhiv_2	LBK_EN	Yamnaya_Samara	Mongolia_EIA_SlabGrave_1	0	3	101	2	11	5771.21	0	0											1	TRUE	NA	NA	NA	NA
25	UkrIA_Chernyakhiv_3	LBK_EN	Yamnaya_Samara	Mongolia_EIA_SlabGrave_1	0	3	101	2	11	3917.92	0	0											1	TRUE	NA	NA	NA	NA
26	UkrEMA_Saltiv_Alans_1	LBK_EN	Yamnaya_Samara	Mongolia_EIA_SlabGrave_1	0	3	101	2	11	4233.52	0	0											1	TRUE	NA	NA	NA	NA
27	UkrEMA_Saltiv_Alans_2	LBK_EN	Yamnaya_Samara	Mongolia_EIA_SlabGrave_1	0	3	101	2	11	938.147	3.88937e-194	0											1	TRUE	NA	NA	NA	NA
28	UkrEMA_Saltiv_Bulgars_1	LBK_EN	Yamnaya_Samara	Mongolia_EIA_SlabGrave_1	0	3	101	2	11	3323.32	0	0											1	TRUE	NA	NA	NA	NA
29	UkrEMA_Saltiv_Bulgars_2	LBK_EN	Yamnaya_Samara	Mongolia_EIA_SlabGrave_1	0	3	101	2	11	627.386	1.93399e-127	0											1	TRUE	NA	NA	NA	NA
30	UkrMA_Cuman	LBK_EN	Yamnaya_Samara	Mongolia_EIA_SlabGrave_1	0	3	101	2	11	2521.82	0	0											1	TRUE	NA	NA	NA	NA
31	UkrMA_Cuman_2	LBK_EN	Yamnaya_Samara	Mongolia_EIA_SlabGrave_1	0	3	101	2	11	1070	1.64222e-222	0											1	TRUE	NA	NA	NA	NA
32	UkrMA_WhiteCroat_Slavs	LBK_EN	Yamnaya_Samara	Mongolia_EIA_SlabGrave_1	0	3	101	2	11	4096.83	0	0											1	TRUE	NA	NA	NA	NA
33	UkrMA_GoldenHorde_Slav/Nom?	LBK_EN	Yamnaya_Samara	Mongolia_EIA_SlabGrave_1	0	3	101	2	11	4451.7	0	0											1	TRUE	NA	NA	NA	NA
34	UkrMA_GoldenHorde_Nom	LBK_EN	Yamnaya_Samara	Mongolia_EIA_SlabGrave_1	0	3	101	2	11	2755.89	0	0											1	TRUE	NA	NA	NA	NA
35	UkrMA_Post-Cuman_Cuman?	LBK_EN	Yamnaya_Samara	Mongolia_EIA_SlabGrave_1	0	3	101	2	11	2075.89	0	0											1	TRUE	NA	NA	NA	NA
36	UkrMA_Nogai_1	LBK_EN	Yamnaya_Samara	Mongolia_EIA_SlabGrave_1	0	3	101	2	11	1374.61	3.62107e-288	0											1	TRUE	NA	NA	NA	NA
37	UkrMA_Nogai_2	LBK_EN	Yamnaya_Samara	Mongolia_EIA_SlabGrave_1	0	3	101	2	11	787.923	7.41828e-162	0											1	TRUE	NA	NA	NA	NA
38	UkrMA_Nogai_3	LBK_EN	Yamnaya_Samara	Mongolia_EIA_SlabGrave_1	0	3	101	2	11	181.213	5.75854e-33	0											1	TRUE	NA	NA	NA	NA
39	UkrEM_Cossack_Slavs	LBK_EN	Yamnaya_Samara	Mongolia_EIA_SlabGrave_1	0	3	101	2	11	3810.25	0	0											1	TRUE	NA	NA	NA	NA
1	UkrFBA_Bilozerska_Pre-Cimmerian	LBK_EN	Yamnaya_Samara	Mongolia_EIA_SlabGrave_1	0	3	110	2	11	222.711	1.40643e-41	0						1						TRUE	NA	NA	NA	NA
2	UkrFBA/EIA_Cimmerian	LBK_EN	Yamnaya_Samara	Mongolia_EIA_SlabGrave_1	0	3	110	2	11	859.684	2.86831e-177	0						1						TRUE	NA	NA	NA	NA
3	UkrFBA/EIA_Lusatian	LBK_EN	Yamnaya_Samara	Mongolia_EIA_SlabGrave_1	0	3	110	2	11	591.927	7.46542e-120	0						1						TRUE	NA	NA	NA	NA
4	UkrEIA_ThracianHallstatt_2	LBK_EN	Yamnaya_Samara	Mongolia_EIA_SlabGrave_1	0	3	110	2	11	515.566	1.53342e-103	0						1						TRUE	NA	NA	NA	NA
5	UkrEIA_ThracianHallstatt	LBK_EN	Yamnaya_Samara	Mongolia_EIA_SlabGrave_1	0	3	110	2	11	1804.09	0	0						1						TRUE	NA	NA	NA	NA
6	UkrEIA_Scythian_RightDnipro_IllThr	LBK_EN	Yamnaya_Samara	Mongolia_EIA_SlabGrave_1	0	3	110	2	11	886.922	4.01493e-183	0						1						TRUE	NA	NA	NA	NA
7	UkrEIA_Scythian_RightDnipro_IllThr_2	LBK_EN	Yamnaya_Samara	Mongolia_EIA_SlabGrave_1	0	3	110	2	11	478.411	1.28276e-95	0						1						TRUE	NA	NA	NA	NA
8	UkrEIA_Scythian_LeftDnipro_IllThr	LBK_EN	Yamnaya_Samara	Mongolia_EIA_SlabGrave_1	0	3	110	2	11	457.215	4.19526e-91	0						1						TRUE	NA	NA	NA	NA
9	UkrEIA_Scythian_LeftDnipro_LocEl	LBK_EN	Yamnaya_Samara	Mongolia_EIA_SlabGrave_1	0	3	110	2	11	1122.21	9.32413e-234	0						1						TRUE	NA	NA	NA	NA
10	UkrEIA_Scythian_LeftDnipro_LocAgr_2	LBK_EN	Yamnaya_Samara	Mongolia_EIA_SlabGrave_1	0	3	110	2	11	546.052	4.75918e-110	0						1						TRUE	NA	NA	NA	NA
11	UkrEIA_Scythian_LeftDnipro_LocAgr	LBK_EN	Yamnaya_Samara	Mongolia_EIA_SlabGrave_1	0	3	110	2	11	684.294	1.25379e-139	0						1						TRUE	NA	NA	NA	NA
12	UkrEIA_Scythian_SivDon_Nom_2	LBK_EN	Yamnaya_Samara	Mongolia_EIA_SlabGrave_1	0	3	110	2	11	648.452	5.97715e-132	0						1						TRUE	NA	NA	NA	NA
13	UkrEIA_Scythian_SivDon_Nom	LBK_EN	Yamnaya_Samara	Mongolia_EIA_SlabGrave_1	0	3	110	2	11	629.056	8.49229e-128	0						1						TRUE	NA	NA	NA	NA
14	UkrEIA_Scythian_SivDon_NomEl_3	LBK_EN	Yamnaya_Samara	Mongolia_EIA_SlabGrave_1	0	3	110	2	11	341.886	1.26148e-66	0						1						TRUE	NA	NA	NA	NA
15	UkrEIA_Scythian_SivDon_NomEl_2	LBK_EN	Yamnaya_Samara	Mongolia_EIA_SlabGrave_1	0	3	110	2	11	114.876	1.93784e-19	0						1						TRUE	NA	NA	NA	NA
16	UkrEIA_Scythian_SivDon_NomEl	LBK_EN	Yamnaya_Samara	Mongolia_EIA_SlabGrave_1	0	3	110	2	11	868.52	3.621e-179	0						1						TRUE	NA	NA	NA	NA
17	UkrEIA_Scythian_NBlaSea_Nom	LBK_EN	Yamnaya_Samara	Mongolia_EIA_SlabGrave_1	0	3	110	2	11	454.833	1.34848e-90	0						1						TRUE	NA	NA	NA	NA
18	UkrEIA_Antiquity_Greeks?_2	LBK_EN	Yamnaya_Samara	Mongolia_EIA_SlabGrave_1	0	3	110	2	11	436.872	8.94629e-87	0						1						TRUE	NA	NA	NA	NA
19	UkrEIA_Antiquity_Greeks?_1	LBK_EN	Yamnaya_Samara	Mongolia_EIA_SlabGrave_1	0	3	110	2	11	1712.1	0	0						1						TRUE	NA	NA	NA	NA
20	UkrEIA_?	LBK_EN	Yamnaya_Samara	Mongolia_EIA_SlabGrave_1	0	3	110	2	11	326.424	2.33662e-63	0						1						TRUE	NA	NA	NA	NA
21	UkrEIA_LateScythian_Cri_Nom	LBK_EN	Yamnaya_Samara	Mongolia_EIA_SlabGrave_1	0	3	110	2	11	300.63	6.45388e-58	0						1						TRUE	NA	NA	NA	NA
22	UkrIA_Sarmatian_SivDon	LBK_EN	Yamnaya_Samara	Mongolia_EIA_SlabGrave_1	0	3	110	2	11	829.911	7.14614e-171	0						1						TRUE	NA	NA	NA	NA
23	UkrIA_Chernyakhiv_1	LBK_EN	Yamnaya_Samara	Mongolia_EIA_SlabGrave_1	0	3	110	2	11	663.667	3.29367e-135	0						1						TRUE	NA	NA	NA	NA
24	UkrIA_Chernyakhiv_2	LBK_EN	Yamnaya_Samara	Mongolia_EIA_SlabGrave_1	0	3	110	2	11	1595.84	0	0						1						TRUE	NA	NA	NA	NA
25	UkrIA_Chernyakhiv_3	LBK_EN	Yamnaya_Samara	Mongolia_EIA_SlabGrave_1	0	3	110	2	11	1016.86	4.51158e-211	0						1						TRUE	NA	NA	NA	NA
26	UkrEMA_Saltiv_Alans_1	LBK_EN	Yamnaya_Samara	Mongolia_EIA_SlabGrave_1	0	3	110	2	11	903.632	1.0273e-186	0						1						TRUE	NA	NA	NA	NA
27	UkrEMA_Saltiv_Alans_2	LBK_EN	Yamnaya_Samara	Mongolia_EIA_SlabGrave_1	0	3	110	2	11	3695.96	0	0						1						TRUE	NA	NA	NA	NA
28	UkrEMA_Saltiv_Bulgars_1	LBK_EN	Yamnaya_Samara	Mongolia_EIA_SlabGrave_1	0	3	110	2	11	557.598	1.62594e-112	0						1						TRUE	NA	NA	NA	NA
29	UkrEMA_Saltiv_Bulgars_2	LBK_EN	Yamnaya_Samara	Mongolia_EIA_SlabGrave_1	0	3	110	2	11	1933.57	0	0						1						TRUE	NA	NA	NA	NA
30	UkrMA_Cuman	LBK_EN	Yamnaya_Samara	Mongolia_EIA_SlabGrave_1	0	3	110	2	11	731.471	9.63462e-150	0						1						TRUE	NA	NA	NA	NA
31	UkrMA_Cuman_2	LBK_EN	Yamnaya_Samara	Mongolia_EIA_SlabGrave_1	0	3	110	2	11	2702.5	0	0						1						TRUE	NA	NA	NA	NA
32	UkrMA_WhiteCroat_Slavs	LBK_EN	Yamnaya_Samara	Mongolia_EIA_SlabGrave_1	0	3	110	2	11	593.472	3.48883e-120	0						1						TRUE	NA	NA	NA	NA
33	UkrMA_GoldenHorde_Slav/Nom?	LBK_EN	Yamnaya_Samara	Mongolia_EIA_SlabGrave_1	0	3	110	2	11	619.064	1.16824e-125	0						1						TRUE	NA	NA	NA	NA
34	UkrMA_GoldenHorde_Nom	LBK_EN	Yamnaya_Samara	Mongolia_EIA_SlabGrave_1	0	3	110	2	11	528.613	2.51864e-106	0						1						TRUE	NA	NA	NA	NA
35	UkrMA_Post-Cuman_Cuman?	LBK_EN	Yamnaya_Samara	Mongolia_EIA_SlabGrave_1	0	3	110	2	11	683.812	1.59064e-139	0						1						TRUE	NA	NA	NA	NA
36	UkrMA_Nogai_1	LBK_EN	Yamnaya_Samara	Mongolia_EIA_SlabGrave_1	0	3	110	2	11	2612.14	0	0						1						TRUE	NA	NA	NA	NA
37	UkrMA_Nogai_2	LBK_EN	Yamnaya_Samara	Mongolia_EIA_SlabGrave_1	0	3	110	2	11	5575.99	0	0						1						TRUE	NA	NA	NA	NA
38	UkrMA_Nogai_3	LBK_EN	Yamnaya_Samara	Mongolia_EIA_SlabGrave_1	0	3	110	2	11	6764.51	0	0						1						TRUE	NA	NA	NA	NA
39	UkrEM_Cossack_Slavs	LBK_EN	Yamnaya_Samara	Mongolia_EIA_SlabGrave_1	0	3	110	2	11	568.016	9.66101e-115	0						1						TRUE	NA	NA	NA	NA
1	UkrFBA_Bilozerska_Pre-Cimmerian	LBK_EN	Yamnaya_Kalmykia	Mongolia_LBA_Khovsgol_6	22	4	000	0	9	13.9312	0.124794	2	0.218476						0.728063		0.0534608			TRUE	NA	NA	NA	NA
2	UkrFBA/EIA_Cimmerian	LBK_EN	Yamnaya_Kalmykia	Mongolia_LBA_Khovsgol_6	22	4	000	0	9	12.7192	0.175727	2	0.13459						0.404532		0.460878			TRUE	NA	NA	NA	NA
3	UkrFBA/EIA_Lusatian	LBK_EN	Yamnaya_Kalmykia	Mongolia_LBA_Khovsgol_6	22	4	000	0	9	67.1442	5.51259e-11	2	0.345461						0.653584		0.000954656			TRUE	NA	NA	NA	NA
4	UkrEIA_ThracianHallstatt_2	LBK_EN	Yamnaya_Kalmykia	Mongolia_LBA_Khovsgol_6	22	4	000	0	9	39.9922	7.62345e-06	2	0.393826						0.5653		0.0408741			TRUE	NA	NA	NA	NA
5	UkrEIA_ThracianHallstatt	LBK_EN	Yamnaya_Kalmykia	Mongolia_LBA_Khovsgol_6	22	4	000	0	9	10.9847	0.276761	2	0.686641						0.300266		0.0130929			TRUE	NA	NA	NA	NA
6	UkrEIA_Scythian_RightDnipro_IllThr	LBK_EN	Yamnaya_Kalmykia	Mongolia_LBA_Khovsgol_6	22	4	000	0	9	51.2047	6.38858e-08	2	0.456438						0.50793		0.0356326			TRUE	NA	NA	NA	NA
7	UkrEIA_Scythian_RightDnipro_IllThr_2	LBK_EN	Yamnaya_Kalmykia	Mongolia_LBA_Khovsgol_6	22	4	000	0	9	17.8554	0.0368887	2	0.321043						0.541432		0.137525			TRUE	NA	NA	NA	NA
8	UkrEIA_Scythian_LeftDnipro_IllThr	LBK_EN	Yamnaya_Kalmykia	Mongolia_LBA_Khovsgol_6	22	4	000	0	9	14.0433	0.120793	2	0.257161						0.550665		0.192174			TRUE	NA	NA	NA	NA
9	UkrEIA_Scythian_LeftDnipro_LocEl	LBK_EN	Yamnaya_Kalmykia	Mongolia_LBA_Khovsgol_6	22	4	000	0	9	21.4339	0.0108572	2	0.554333						0.386213		0.0594536			TRUE	NA	NA	NA	NA
10	UkrEIA_Scythian_LeftDnipro_LocAgr_2	LBK_EN	Yamnaya_Kalmykia	Mongolia_LBA_Khovsgol_6	22	4	000	0	9	41.9406	3.36969e-06	2	0.37619						0.544966		0.0788442			TRUE	NA	NA	NA	NA
11	UkrEIA_Scythian_LeftDnipro_LocAgr	LBK_EN	Yamnaya_Kalmykia	Mongolia_LBA_Khovsgol_6	22	4	000	0	9	15.3057	0.0828737	2	0.422589						0.459434		0.117977			TRUE	NA	NA	NA	NA
12	UkrEIA_Scythian_SivDon_Nom_2	LBK_EN	Yamnaya_Kalmykia	Mongolia_LBA_Khovsgol_6	22	4	000	0	9	22.9283	0.00635947	2	0.435206						0.527373		0.0374209			TRUE	NA	NA	NA	NA
13	UkrEIA_Scythian_SivDon_Nom	LBK_EN	Yamnaya_Kalmykia	Mongolia_LBA_Khovsgol_6	22	4	000	0	9	29.4062	0.000553315	2	0.336151						0.548458		0.11539			TRUE	NA	NA	NA	NA
14	UkrEIA_Scythian_SivDon_NomEl_3	LBK_EN	Yamnaya_Kalmykia	Mongolia_LBA_Khovsgol_6	22	4	000	0	9	22.6263	0.0070924	2	0.329428						0.673099		-0.00252613			FALSE	NA	NA	NA	NA
15	UkrEIA_Scythian_SivDon_NomEl_2	LBK_EN	Yamnaya_Kalmykia	Mongolia_LBA_Khovsgol_6	22	4	000	0	9	9.17844	0.420969	2	0.132938						0.649416		0.217646			TRUE	NA	NA	NA	NA
16	UkrEIA_Scythian_SivDon_NomEl	LBK_EN	Yamnaya_Kalmykia	Mongolia_LBA_Khovsgol_6	22	4	000	0	9	7.07921	0.628872	2	0.43359						0.470636		0.0957738			TRUE	NA	NA	NA	NA
17	UkrEIA_Scythian_NBlaSea_Nom	LBK_EN	Yamnaya_Kalmykia	Mongolia_LBA_Khovsgol_6	22	4	000	0	9	7.46801	0.588513	2	0.305821						0.51382		0.180359			TRUE	NA	NA	NA	NA
18	UkrEIA_Antiquity_Greeks?_2	LBK_EN	Yamnaya_Kalmykia	Mongolia_LBA_Khovsgol_6	22	4	000	0	9	18.9826	0.0253414	2	0.417764						0.579698		0.0025381			TRUE	NA	NA	NA	NA
19	UkrEIA_Antiquity_Greeks?_1	LBK_EN	Yamnaya_Kalmykia	Mongolia_LBA_Khovsgol_6	22	4	000	0	9	15.0244	0.0902677	2	0.795713						0.191023		0.013264			TRUE	NA	NA	NA	NA
20	UkrEIA_?	LBK_EN	Yamnaya_Kalmykia	Mongolia_LBA_Khovsgol_6	22	4	000	0	9	4.28362	0.891774	2	0.321081						0.526745		0.152174			TRUE	NA	NA	NA	NA
21	UkrEIA_LateScythian_Cri_Nom	LBK_EN	Yamnaya_Kalmykia	Mongolia_LBA_Khovsgol_6	22	4	000	0	9	10.2669	0.329316	2	0.22713						0.597242		0.175629			TRUE	NA	NA	NA	NA
22	UkrIA_Sarmatian_SivDon	LBK_EN	Yamnaya_Kalmykia	Mongolia_LBA_Khovsgol_6	22	4	000	0	9	4.34738	0.887099	2	0.494593						0.485981		0.019426			TRUE	NA	NA	NA	NA
23	UkrIA_Chernyakhiv_1	LBK_EN	Yamnaya_Kalmykia	Mongolia_LBA_Khovsgol_6	22	4	000	0	9	34.1028	8.56925e-05	2	0.416532						0.544287		0.0391813			TRUE	NA	NA	NA	NA
24	UkrIA_Chernyakhiv_2	LBK_EN	Yamnaya_Kalmykia	Mongolia_LBA_Khovsgol_6	22	4	000	0	9	6.24241	0.715433	2	0.609895						0.357973		0.0321322			TRUE	NA	NA	NA	NA
25	UkrIA_Chernyakhiv_3	LBK_EN	Yamnaya_Kalmykia	Mongolia_LBA_Khovsgol_6	22	4	000	0	9	4.10371	0.904455	2	0.652102						0.289176		0.0587216			TRUE	NA	NA	NA	NA
26	UkrEMA_Saltiv_Alans_1	LBK_EN	Yamnaya_Kalmykia	Mongolia_LBA_Khovsgol_6	22	4	000	0	9	15.935	0.0682512	2	0.444203						0.411118		0.144679			TRUE	NA	NA	NA	NA
27	UkrEMA_Saltiv_Alans_2	LBK_EN	Yamnaya_Kalmykia	Mongolia_LBA_Khovsgol_6	22	4	000	0	9	14.0953	0.118977	2	0.18806						0.0678331		0.744107			TRUE	NA	NA	NA	NA
28	UkrEMA_Saltiv_Bulgars_1	LBK_EN	Yamnaya_Kalmykia	Mongolia_LBA_Khovsgol_6	22	4	000	0	9	17.9883	0.0353099	2	0.364103						0.486716		0.149182			TRUE	NA	NA	NA	NA
29	UkrEMA_Saltiv_Bulgars_2	LBK_EN	Yamnaya_Kalmykia	Mongolia_LBA_Khovsgol_6	22	4	000	0	9	9.8874	0.359678	2	0.245919						0.0369507		0.71713			TRUE	NA	NA	NA	NA
30	UkrMA_Cuman	LBK_EN	Yamnaya_Kalmykia	Mongolia_LBA_Khovsgol_6	22	4	000	0	9	8.07251	0.526856	2	0.257016						0.443035		0.299949			TRUE	NA	NA	NA	NA
31	UkrMA_Cuman_2	LBK_EN	Yamnaya_Kalmykia	Mongolia_LBA_Khovsgol_6	22	4	000	0	9	7.34356	0.601397	2	0.195317						0.131721		0.672962			TRUE	NA	NA	NA	NA
32	UkrMA_WhiteCroat_Slavs	LBK_EN	Yamnaya_Kalmykia	Mongolia_LBA_Khovsgol_6	22	4	000	0	9	27.7915	0.00103344	2	0.406854						0.525213		0.0679334			TRUE	NA	NA	NA	NA
33	UkrMA_GoldenHorde_Slav/Nom?	LBK_EN	Yamnaya_Kalmykia	Mongolia_LBA_Khovsgol_6	22	4	000	0	9	21.2905	0.011421	2	0.400245						0.550578		0.0491766			TRUE	NA	NA	NA	NA
34	UkrMA_GoldenHorde_Nom	LBK_EN	Yamnaya_Kalmykia	Mongolia_LBA_Khovsgol_6	22	4	000	0	9	10.3396	0.323696	2	0.30833						0.473092		0.218578			TRUE	NA	NA	NA	NA
35	UkrMA_Post-Cuman_Cuman?	LBK_EN	Yamnaya_Kalmykia	Mongolia_LBA_Khovsgol_6	22	4	000	0	9	16.5696	0.0558981	2	0.347668						0.342973		0.309359			TRUE	NA	NA	NA	NA
36	UkrMA_Nogai_1	LBK_EN	Yamnaya_Kalmykia	Mongolia_LBA_Khovsgol_6	22	4	000	0	9	14.6428	0.101227	2	0.211129						0.154048		0.634823			TRUE	NA	NA	NA	NA
37	UkrMA_Nogai_2	LBK_EN	Yamnaya_Kalmykia	Mongolia_LBA_Khovsgol_6	22	4	000	0	9	41.1079	4.78068e-06	2	0.130324						0.0303313		0.839345			TRUE	NA	NA	NA	NA
38	UkrMA_Nogai_3	LBK_EN	Yamnaya_Kalmykia	Mongolia_LBA_Khovsgol_6	22	4	000	0	9	27.044	0.00137552	2	0.0870186						-0.12838		1.04136			FALSE	NA	NA	NA	NA
39	UkrEM_Cossack_Slavs	LBK_EN	Yamnaya_Kalmykia	Mongolia_LBA_Khovsgol_6	22	4	000	0	9	23.2521	0.00565434	2	0.443284						0.529239		0.0274768			TRUE	NA	NA	NA	NA
1	UkrFBA_Bilozerska_Pre-Cimmerian	LBK_EN	Yamnaya_Kalmykia	Mongolia_LBA_Khovsgol_6	0	4	001	1	10	1162.32	1.93288e-243	1	0.680498								0.319502			TRUE	TRUE	0	1112.53	0
2	UkrFBA/EIA_Cimmerian	LBK_EN	Yamnaya_Kalmykia	Mongolia_LBA_Khovsgol_6	0	4	001	1	10	204.34	2.00652e-38	1	0.362361								0.637639			TRUE	TRUE	0	-194.254	1
3	UkrFBA/EIA_Lusatian	LBK_EN	Yamnaya_Kalmykia	Mongolia_LBA_Khovsgol_6	0	4	001	1	10	1290.83	3.63618e-271	1	0.797376								0.202624			TRUE	TRUE	0	1122.22	0
4	UkrEIA_ThracianHallstatt_2	LBK_EN	Yamnaya_Kalmykia	Mongolia_LBA_Khovsgol_6	0	4	001	1	10	792.123	1.01831e-163	1	0.753465								0.246535			TRUE	TRUE	0	656.03	0
5	UkrEIA_ThracianHallstatt	LBK_EN	Yamnaya_Kalmykia	Mongolia_LBA_Khovsgol_6	0	4	001	1	10	272.313	1.08811e-52	1	0.899351								0.100649			TRUE	TRUE	0	245.016	0
6	UkrEIA_Scythian_RightDnipro_IllThr	LBK_EN	Yamnaya_Kalmykia	Mongolia_LBA_Khovsgol_6	0	4	001	1	10	883.421	2.3541e-183	1	0.810808								0.189192			TRUE	TRUE	0	749.927	0
7	UkrEIA_Scythian_RightDnipro_IllThr_2	LBK_EN	Yamnaya_Kalmykia	Mongolia_LBA_Khovsgol_6	0	4	001	1	10	658.482	5.0992e-135	1	0.651823								0.348177			TRUE	TRUE	0	532.194	0
8	UkrEIA_Scythian_LeftDnipro_IllThr	LBK_EN	Yamnaya_Kalmykia	Mongolia_LBA_Khovsgol_6	0	4	001	1	10	616.329	5.5778e-126	1	0.597978								0.402022			TRUE	TRUE	0	442.815	0
9	UkrEIA_Scythian_LeftDnipro_LocEl	LBK_EN	Yamnaya_Kalmykia	Mongolia_LBA_Khovsgol_6	0	4	001	1	10	447.987	5.61656e-90	1	0.825696								0.174304			TRUE	TRUE	0	377.409	0
10	UkrEIA_Scythian_LeftDnipro_LocAgr_2	LBK_EN	Yamnaya_Kalmykia	Mongolia_LBA_Khovsgol_6	0	4	001	1	10	758.713	1.54224e-156	1	0.73058								0.26942			TRUE	TRUE	0	613.404	0
11	UkrEIA_Scythian_LeftDnipro_LocAgr	LBK_EN	Yamnaya_Kalmykia	Mongolia_LBA_Khovsgol_6	0	4	001	1	10	545.07	1.01713e-110	1	0.727197								0.272803			TRUE	TRUE	0	424.768	0
12	UkrEIA_Scythian_SivDon_Nom_2	LBK_EN	Yamnaya_Kalmykia	Mongolia_LBA_Khovsgol_6	0	4	001	1	10	627.898	1.8467e-128	1	0.809093								0.190907			TRUE	TRUE	0	557.865	0
13	UkrEIA_Scythian_SivDon_Nom	LBK_EN	Yamnaya_Kalmykia	Mongolia_LBA_Khovsgol_6	0	4	001	1	10	1170.36	3.55196e-245	1	0.686559								0.313441			TRUE	TRUE	0	1028.87	0
14	UkrEIA_Scythian_SivDon_NomEl_3	LBK_EN	Yamnaya_Kalmykia	Mongolia_LBA_Khovsgol_6	0	4	001	1	10	731.631	1.01384e-150	1	0.790422								0.209578			TRUE	TRUE	0	655.741	0
15	UkrEIA_Scythian_SivDon_NomEl_2	LBK_EN	Yamnaya_Kalmykia	Mongolia_LBA_Khovsgol_6	0	4	001	1	10	224.65	1.13559e-42	1	0.490781								0.509219			TRUE	TRUE	0	157.213	0
16	UkrEIA_Scythian_SivDon_NomEl	LBK_EN	Yamnaya_Kalmykia	Mongolia_LBA_Khovsgol_6	0	4	001	1	10	746.196	7.54049e-154	1	0.745299								0.254701			TRUE	TRUE	0	663.13	0
17	UkrEIA_Scythian_NBlaSea_Nom	LBK_EN	Yamnaya_Kalmykia	Mongolia_LBA_Khovsgol_6	0	4	001	1	10	632.4	2.00102e-129	1	0.623946								0.376054			TRUE	TRUE	0	461.07	0
18	UkrEIA_Antiquity_Greeks?_2	LBK_EN	Yamnaya_Kalmykia	Mongolia_LBA_Khovsgol_6	0	4	001	1	10	496.895	2.03367e-100	1	0.836832								0.163168			TRUE	TRUE	0	442.432	0
19	UkrEIA_Antiquity_Greeks?_1	LBK_EN	Yamnaya_Kalmykia	Mongolia_LBA_Khovsgol_6	0	4	001	1	10	115.979	3.30429e-20	1	0.927047								0.0729535			TRUE	TRUE	0	62.697	0
20	UkrEIA_?	LBK_EN	Yamnaya_Kalmykia	Mongolia_LBA_Khovsgol_6	0	4	001	1	10	439.647	3.37234e-88	1	0.647764								0.352236			TRUE	TRUE	0	358.666	0
21	UkrEIA_LateScythian_Cri_Nom	LBK_EN	Yamnaya_Kalmykia	Mongolia_LBA_Khovsgol_6	0	4	001	1	10	607.835	3.68896e-124	1	0.579121								0.420879			TRUE	TRUE	0	480.857	0
22	UkrIA_Sarmatian_SivDon	LBK_EN	Yamnaya_Kalmykia	Mongolia_LBA_Khovsgol_6	0	4	001	1	10	550.544	6.85656e-112	1	0.831731								0.168269			TRUE	TRUE	0	536.212	0
23	UkrIA_Chernyakhiv_1	LBK_EN	Yamnaya_Kalmykia	Mongolia_LBA_Khovsgol_6	0	4	001	1	10	870.53	1.39859e-180	1	0.763719								0.236281			TRUE	TRUE	0	782.06	0
24	UkrIA_Chernyakhiv_2	LBK_EN	Yamnaya_Kalmykia	Mongolia_LBA_Khovsgol_6	0	4	001	1	10	455.954	1.1217e-91	1	0.86578								0.13422			TRUE	TRUE	0	435.354	0
25	UkrIA_Chernyakhiv_3	LBK_EN	Yamnaya_Kalmykia	Mongolia_LBA_Khovsgol_6	0	4	001	1	10	143.199	9.30654e-26	1	0.838823								0.161177			TRUE	TRUE	0	116.159	0
26	UkrEMA_Saltiv_Alans_1	LBK_EN	Yamnaya_Kalmykia	Mongolia_LBA_Khovsgol_6	0	4	001	1	10	524.62	2.40928e-106	1	0.706285								0.293715			TRUE	TRUE	0	355.933	0
27	UkrEMA_Saltiv_Alans_2	LBK_EN	Yamnaya_Kalmykia	Mongolia_LBA_Khovsgol_6	0	4	001	1	10	40.6478	1.30245e-05	1	0.222516								0.777484			TRUE	TRUE	0	-1565.88	1
28	UkrEMA_Saltiv_Bulgars_1	LBK_EN	Yamnaya_Kalmykia	Mongolia_LBA_Khovsgol_6	0	4	001	1	10	499.186	6.58802e-101	1	0.670688								0.329312			TRUE	TRUE	0	363.357	0
29	UkrEMA_Saltiv_Bulgars_2	LBK_EN	Yamnaya_Kalmykia	Mongolia_LBA_Khovsgol_6	0	4	001	1	10	26.9677	0.00263519	1	0.260098								0.739902			TRUE	TRUE	0	-851.453	1
30	UkrMA_Cuman	LBK_EN	Yamnaya_Kalmykia	Mongolia_LBA_Khovsgol_6	0	4	001	1	10	441.79	1.17757e-88	1	0.514882								0.485118			TRUE	TRUE	0	126.005	0
31	UkrMA_Cuman_2	LBK_EN	Yamnaya_Kalmykia	Mongolia_LBA_Khovsgol_6	0	4	001	1	10	49.7219	3.00251e-07	1	0.267155								0.732845			TRUE	TRUE	0	-1071.03	1
32	UkrMA_WhiteCroat_Slavs	LBK_EN	Yamnaya_Kalmykia	Mongolia_LBA_Khovsgol_6	0	4	001	1	10	615.537	8.24564e-126	1	0.750865								0.249135			TRUE	TRUE	0	503.885	0
33	UkrMA_GoldenHorde_Slav/Nom?	LBK_EN	Yamnaya_Kalmykia	Mongolia_LBA_Khovsgol_6	0	4	001	1	10	848.739	6.81458e-176	1	0.751004								0.248996			TRUE	TRUE	0	781.137	0
34	UkrMA_GoldenHorde_Nom	LBK_EN	Yamnaya_Kalmykia	Mongolia_LBA_Khovsgol_6	0	4	001	1	10	393.854	1.91209e-78	1	0.588933								0.411067			TRUE	TRUE	0	204.131	0
35	UkrMA_Post-Cuman_Cuman?	LBK_EN	Yamnaya_Kalmykia	Mongolia_LBA_Khovsgol_6	0	4	001	1	10	198.431	3.42855e-37	1	0.562938								0.437062			TRUE	TRUE	0	-64.1276	1
36	UkrMA_Nogai_1	LBK_EN	Yamnaya_Kalmykia	Mongolia_LBA_Khovsgol_6	0	4	001	1	10	85.6825	3.82816e-14	1	0.29759								0.70241			TRUE	TRUE	0	-1152.02	1
37	UkrMA_Nogai_2	LBK_EN	Yamnaya_Kalmykia	Mongolia_LBA_Khovsgol_6	0	4	001	1	10	85.5051	4.14963e-14	1	0.144618								0.855382			TRUE	TRUE	0	-1826.91	1
38	UkrMA_Nogai_3	LBK_EN	Yamnaya_Kalmykia	Mongolia_LBA_Khovsgol_6	0	4	001	1	10	95.0237	5.37247e-16	1	0.000349763								0.99965			TRUE	TRUE	0	-1630.53	1
39	UkrEM_Cossack_Slavs	LBK_EN	Yamnaya_Kalmykia	Mongolia_LBA_Khovsgol_6	0	4	001	1	10	540.174	1.13506e-109	1	0.797886								0.202114			TRUE	TRUE	0	470.761	0
1	UkrFBA_Bilozerska_Pre-Cimmerian	LBK_EN	Yamnaya_Kalmykia	Mongolia_LBA_Khovsgol_6	1	4	010	1	10	49.7843	2.92429e-07	1	0.220642						0.779358					TRUE	TRUE	0	-108.841	1
2	UkrFBA/EIA_Cimmerian	LBK_EN	Yamnaya_Kalmykia	Mongolia_LBA_Khovsgol_6	1	4	010	1	10	398.594	1.87488e-79	1	-0.115224						1.11522					FALSE	TRUE	0	321.907	0
3	UkrFBA/EIA_Lusatian	LBK_EN	Yamnaya_Kalmykia	Mongolia_LBA_Khovsgol_6	1	4	010	1	10	168.617	5.36222e-31	1	0.345441						0.654559					TRUE	TRUE	0	-308.15	1
4	UkrEIA_ThracianHallstatt_2	LBK_EN	Yamnaya_Kalmykia	Mongolia_LBA_Khovsgol_6	1	4	010	1	10	136.093	2.65904e-24	1	0.366499						0.633501					TRUE	TRUE	0	-276.547	1
5	UkrEIA_ThracianHallstatt	LBK_EN	Yamnaya_Kalmykia	Mongolia_LBA_Khovsgol_6	1	4	010	1	10	27.2976	0.0023363	1	0.688454						0.311546					TRUE	TRUE	0	-1062.12	1
6	UkrEIA_Scythian_RightDnipro_IllThr	LBK_EN	Yamnaya_Kalmykia	Mongolia_LBA_Khovsgol_6	1	4	010	1	10	133.494	9.03795e-24	1	0.451626						0.548374					TRUE	TRUE	0	-547.547	1
7	UkrEIA_Scythian_RightDnipro_IllThr_2	LBK_EN	Yamnaya_Kalmykia	Mongolia_LBA_Khovsgol_6	1	4	010	1	10	126.289	2.666e-22	1	0.327929						0.672071					TRUE	TRUE	0	-214.231	1
8	UkrEIA_Scythian_LeftDnipro_IllThr	LBK_EN	Yamnaya_Kalmykia	Mongolia_LBA_Khovsgol_6	1	4	010	1	10	173.514	5.18999e-32	1	0.241807						0.758193					TRUE	TRUE	0	-8.66156	1
9	UkrEIA_Scythian_LeftDnipro_LocEl	LBK_EN	Yamnaya_Kalmykia	Mongolia_LBA_Khovsgol_6	1	4	010	1	10	70.5779	3.42881e-11	1	0.562087						0.437913					TRUE	TRUE	0	-681.365	1
10	UkrEIA_Scythian_LeftDnipro_LocAgr_2	LBK_EN	Yamnaya_Kalmykia	Mongolia_LBA_Khovsgol_6	1	4	010	1	10	145.309	3.43265e-26	1	0.365913						0.634087					TRUE	TRUE	0	-236.22	1
11	UkrEIA_Scythian_LeftDnipro_LocAgr	LBK_EN	Yamnaya_Kalmykia	Mongolia_LBA_Khovsgol_6	1	4	010	1	10	120.302	4.39434e-21	1	0.419589						0.580411					TRUE	TRUE	0	-348.487	1
12	UkrEIA_Scythian_SivDon_Nom_2	LBK_EN	Yamnaya_Kalmykia	Mongolia_LBA_Khovsgol_6	1	4	010	1	10	70.0334	4.36842e-11	1	0.428147						0.571853					TRUE	TRUE	0	-398.91	1
13	UkrEIA_Scythian_SivDon_Nom	LBK_EN	Yamnaya_Kalmykia	Mongolia_LBA_Khovsgol_6	1	4	010	1	10	141.49	2.08604e-25	1	0.345554						0.654446					TRUE	TRUE	0	-314.963	1
14	UkrEIA_Scythian_SivDon_NomEl_3	LBK_EN	Yamnaya_Kalmykia	Mongolia_LBA_Khovsgol_6	1	4	010	1	10	75.8898	3.19228e-12	1	0.312002						0.687998					TRUE	TRUE	0	-143.538	1
15	UkrEIA_Scythian_SivDon_NomEl_2	LBK_EN	Yamnaya_Kalmykia	Mongolia_LBA_Khovsgol_6	1	4	010	1	10	67.4368	1.38217e-10	1	0.0816201						0.91838					TRUE	TRUE	0	26.0883	0
16	UkrEIA_Scythian_SivDon_NomEl	LBK_EN	Yamnaya_Kalmykia	Mongolia_LBA_Khovsgol_6	1	4	010	1	10	83.0658	1.25506e-13	1	0.438104						0.561896					TRUE	TRUE	0	-552.47	1
17	UkrEIA_Scythian_NBlaSea_Nom	LBK_EN	Yamnaya_Kalmykia	Mongolia_LBA_Khovsgol_6	1	4	010	1	10	171.33	1.47103e-31	1	0.293703						0.706297					TRUE	TRUE	0	-85.8007	1
18	UkrEIA_Antiquity_Greeks?_2	LBK_EN	Yamnaya_Kalmykia	Mongolia_LBA_Khovsgol_6	1	4	010	1	10	54.4634	3.97727e-08	1	0.411471						0.588529					TRUE	TRUE	0	-230.989	1
19	UkrEIA_Antiquity_Greeks?_1	LBK_EN	Yamnaya_Kalmykia	Mongolia_LBA_Khovsgol_6	1	4	010	1	10	53.2823	6.59902e-08	1	0.794454						0.205546					TRUE	TRUE	0	-912.991	1
20	UkrEIA_?	LBK_EN	Yamnaya_Kalmykia	Mongolia_LBA_Khovsgol_6	1	4	010	1	10	80.9804	3.22442e-13	1	0.334087						0.665913					TRUE	TRUE	0	-160.576	1
21	UkrEIA_LateScythian_Cri_Nom	LBK_EN	Yamnaya_Kalmykia	Mongolia_LBA_Khovsgol_6	1	4	010	1	10	126.978	1.92996e-22	1	0.203511						0.796489					TRUE	TRUE	0	-22.4381	1
22	UkrIA_Sarmatian_SivDon	LBK_EN	Yamnaya_Kalmykia	Mongolia_LBA_Khovsgol_6	1	4	010	1	10	14.332	0.158378	1	0.493391						0.506609					TRUE	TRUE	0	-559.646	1
23	UkrIA_Chernyakhiv_1	LBK_EN	Yamnaya_Kalmykia	Mongolia_LBA_Khovsgol_6	1	4	010	1	10	88.4698	1.07652e-14	1	0.416792						0.583208					TRUE	TRUE	0	-429.851	1
24	UkrIA_Chernyakhiv_2	LBK_EN	Yamnaya_Kalmykia	Mongolia_LBA_Khovsgol_6	1	4	010	1	10	20.5996	0.0240649	1	0.613974						0.386026					TRUE	TRUE	0	-1076.63	1
25	UkrIA_Chernyakhiv_3	LBK_EN	Yamnaya_Kalmykia	Mongolia_LBA_Khovsgol_6	1	4	010	1	10	27.04	0.00256663	1	0.657376						0.342624					TRUE	TRUE	0	-655.249	1
26	UkrEMA_Saltiv_Alans_1	LBK_EN	Yamnaya_Kalmykia	Mongolia_LBA_Khovsgol_6	1	4	010	1	10	168.687	5.18609e-31	1	0.452653						0.547347					TRUE	TRUE	0	-483.943	1
27	UkrEMA_Saltiv_Alans_2	LBK_EN	Yamnaya_Kalmykia	Mongolia_LBA_Khovsgol_6	1	4	010	1	10	1606.53	0	1	-0.424918						1.42492					FALSE	TRUE	0	1408.64	0
28	UkrEMA_Saltiv_Bulgars_1	LBK_EN	Yamnaya_Kalmykia	Mongolia_LBA_Khovsgol_6	1	4	010	1	10	135.829	3.01073e-24	1	0.372075						0.627925					TRUE	TRUE	0	-207.268	1
29	UkrEMA_Saltiv_Bulgars_2	LBK_EN	Yamnaya_Kalmykia	Mongolia_LBA_Khovsgol_6	1	4	010	1	10	878.421	2.80439e-182	1	-0.516459						1.51646					FALSE	TRUE	0	710.691	0
30	UkrMA_Cuman	LBK_EN	Yamnaya_Kalmykia	Mongolia_LBA_Khovsgol_6	1	4	010	1	10	315.785	7.11869e-62	1	0.235868						0.764132					TRUE	TRUE	0	113.445	0
31	UkrMA_Cuman_2	LBK_EN	Yamnaya_Kalmykia	Mongolia_LBA_Khovsgol_6	1	4	010	1	10	1120.75	1.77494e-234	1	-0.213068						1.21307					FALSE	TRUE	0	975.071	0
32	UkrMA_WhiteCroat_Slavs	LBK_EN	Yamnaya_Kalmykia	Mongolia_LBA_Khovsgol_6	1	4	010	1	10	111.652	2.47708e-19	1	0.400642						0.599358					TRUE	TRUE	0	-344.354	1
33	UkrMA_GoldenHorde_Slav/Nom?	LBK_EN	Yamnaya_Kalmykia	Mongolia_LBA_Khovsgol_6	1	4	010	1	10	67.6029	1.28417e-10	1	0.402561						0.597439					TRUE	TRUE	0	-380.311	1
34	UkrMA_GoldenHorde_Nom	LBK_EN	Yamnaya_Kalmykia	Mongolia_LBA_Khovsgol_6	1	4	010	1	10	189.723	2.2324e-35	1	0.283709						0.716291					TRUE	TRUE	0	-51.7316	1
35	UkrMA_Post-Cuman_Cuman?	LBK_EN	Yamnaya_Kalmykia	Mongolia_LBA_Khovsgol_6	1	4	010	1	10	262.558	1.23622e-50	1	0.284166						0.715834					TRUE	TRUE	0	-40.1595	1
36	UkrMA_Nogai_1	LBK_EN	Yamnaya_Kalmykia	Mongolia_LBA_Khovsgol_6	1	4	010	1	10	1237.7	1.05917e-259	1	-0.166869						1.16687					FALSE	TRUE	0	1044.45	0
37	UkrMA_Nogai_2	LBK_EN	Yamnaya_Kalmykia	Mongolia_LBA_Khovsgol_6	1	4	010	1	10	1912.41	0	1	-0.892854						1.89285					FALSE	TRUE	0	1735.76	0
38	UkrMA_Nogai_3	LBK_EN	Yamnaya_Kalmykia	Mongolia_LBA_Khovsgol_6	1	4	010	1	10	1725.56	0	1	-2.12827						3.12827					FALSE	TRUE	0	1634.88	0
39	UkrEM_Cossack_Slavs	LBK_EN	Yamnaya_Kalmykia	Mongolia_LBA_Khovsgol_6	1	4	010	1	10	69.4126	5.75602e-11	1	0.448289						0.551711					TRUE	TRUE	0	-333.79	1
1	UkrFBA_Bilozerska_Pre-Cimmerian	LBK_EN	Yamnaya_Kalmykia	Mongolia_LBA_Khovsgol_6	0	4	011	2	11	2240.97	0	0	1											TRUE	NA	NA	NA	NA
2	UkrFBA/EIA_Cimmerian	LBK_EN	Yamnaya_Kalmykia	Mongolia_LBA_Khovsgol_6	0	4	011	2	11	1780.54	0	0	1											TRUE	NA	NA	NA	NA
3	UkrFBA/EIA_Lusatian	LBK_EN	Yamnaya_Kalmykia	Mongolia_LBA_Khovsgol_6	0	4	011	2	11	2035.04	0	0	1											TRUE	NA	NA	NA	NA
4	UkrEIA_ThracianHallstatt_2	LBK_EN	Yamnaya_Kalmykia	Mongolia_LBA_Khovsgol_6	0	4	011	2	11	1573.79	0	0	1											TRUE	NA	NA	NA	NA
5	UkrEIA_ThracianHallstatt	LBK_EN	Yamnaya_Kalmykia	Mongolia_LBA_Khovsgol_6	0	4	011	2	11	444.89	1.76104e-88	0	1											TRUE	NA	NA	NA	NA
6	UkrEIA_Scythian_RightDnipro_IllThr	LBK_EN	Yamnaya_Kalmykia	Mongolia_LBA_Khovsgol_6	0	4	011	2	11	1453.36	3.68527e-305	0	1											TRUE	NA	NA	NA	NA
7	UkrEIA_Scythian_RightDnipro_IllThr_2	LBK_EN	Yamnaya_Kalmykia	Mongolia_LBA_Khovsgol_6	0	4	011	2	11	1606.35	0	0	1											TRUE	NA	NA	NA	NA
8	UkrEIA_Scythian_LeftDnipro_IllThr	LBK_EN	Yamnaya_Kalmykia	Mongolia_LBA_Khovsgol_6	0	4	011	2	11	1750.06	0	0	1											TRUE	NA	NA	NA	NA
9	UkrEIA_Scythian_LeftDnipro_LocEl	LBK_EN	Yamnaya_Kalmykia	Mongolia_LBA_Khovsgol_6	0	4	011	2	11	794.09	3.51957e-163	0	1											TRUE	NA	NA	NA	NA
10	UkrEIA_Scythian_LeftDnipro_LocAgr_2	LBK_EN	Yamnaya_Kalmykia	Mongolia_LBA_Khovsgol_6	0	4	011	2	11	1397.09	5.11017e-293	0	1											TRUE	NA	NA	NA	NA
11	UkrEIA_Scythian_LeftDnipro_LocAgr	LBK_EN	Yamnaya_Kalmykia	Mongolia_LBA_Khovsgol_6	0	4	011	2	11	1271.11	7.60056e-266	0	1											TRUE	NA	NA	NA	NA
12	UkrEIA_Scythian_SivDon_Nom_2	LBK_EN	Yamnaya_Kalmykia	Mongolia_LBA_Khovsgol_6	0	4	011	2	11	1110.24	3.53929e-231	0	1											TRUE	NA	NA	NA	NA
13	UkrEIA_Scythian_SivDon_Nom	LBK_EN	Yamnaya_Kalmykia	Mongolia_LBA_Khovsgol_6	0	4	011	2	11	2082.77	0	0	1											TRUE	NA	NA	NA	NA
14	UkrEIA_Scythian_SivDon_NomEl_3	LBK_EN	Yamnaya_Kalmykia	Mongolia_LBA_Khovsgol_6	0	4	011	2	11	1235.01	4.59477e-258	0	1											TRUE	NA	NA	NA	NA
15	UkrEIA_Scythian_SivDon_NomEl_2	LBK_EN	Yamnaya_Kalmykia	Mongolia_LBA_Khovsgol_6	0	4	011	2	11	679.117	1.6127e-138	0	1											TRUE	NA	NA	NA	NA
16	UkrEIA_Scythian_SivDon_NomEl	LBK_EN	Yamnaya_Kalmykia	Mongolia_LBA_Khovsgol_6	0	4	011	2	11	1395.28	1.2591e-292	0	1											TRUE	NA	NA	NA	NA
17	UkrEIA_Scythian_NBlaSea_Nom	LBK_EN	Yamnaya_Kalmykia	Mongolia_LBA_Khovsgol_6	0	4	011	2	11	1605.22	0	0	1											TRUE	NA	NA	NA	NA
18	UkrEIA_Antiquity_Greeks?_2	LBK_EN	Yamnaya_Kalmykia	Mongolia_LBA_Khovsgol_6	0	4	011	2	11	793.128	5.66147e-163	0	1											TRUE	NA	NA	NA	NA
19	UkrEIA_Antiquity_Greeks?_1	LBK_EN	Yamnaya_Kalmykia	Mongolia_LBA_Khovsgol_6	0	4	011	2	11	194.744	9.14724e-36	0	1											TRUE	NA	NA	NA	NA
20	UkrEIA_?	LBK_EN	Yamnaya_Kalmykia	Mongolia_LBA_Khovsgol_6	0	4	011	2	11	1121.85	1.11654e-233	0	1											TRUE	NA	NA	NA	NA
21	UkrEIA_LateScythian_Cri_Nom	LBK_EN	Yamnaya_Kalmykia	Mongolia_LBA_Khovsgol_6	0	4	011	2	11	1709.05	0	0	1											TRUE	NA	NA	NA	NA
22	UkrIA_Sarmatian_SivDon	LBK_EN	Yamnaya_Kalmykia	Mongolia_LBA_Khovsgol_6	0	4	011	2	11	947.783	3.29053e-196	0	1											TRUE	NA	NA	NA	NA
23	UkrIA_Chernyakhiv_1	LBK_EN	Yamnaya_Kalmykia	Mongolia_LBA_Khovsgol_6	0	4	011	2	11	1502.96	0	0	1											TRUE	NA	NA	NA	NA
24	UkrIA_Chernyakhiv_2	LBK_EN	Yamnaya_Kalmykia	Mongolia_LBA_Khovsgol_6	0	4	011	2	11	744.699	1.40098e-152	0	1											TRUE	NA	NA	NA	NA
25	UkrIA_Chernyakhiv_3	LBK_EN	Yamnaya_Kalmykia	Mongolia_LBA_Khovsgol_6	0	4	011	2	11	340.481	2.50016e-66	0	1											TRUE	NA	NA	NA	NA
26	UkrEMA_Saltiv_Alans_1	LBK_EN	Yamnaya_Kalmykia	Mongolia_LBA_Khovsgol_6	0	4	011	2	11	1314.2	3.87159e-275	0	1											TRUE	NA	NA	NA	NA
27	UkrEMA_Saltiv_Alans_2	LBK_EN	Yamnaya_Kalmykia	Mongolia_LBA_Khovsgol_6	0	4	011	2	11	4754.27	0	0	1											TRUE	NA	NA	NA	NA
28	UkrEMA_Saltiv_Bulgars_1	LBK_EN	Yamnaya_Kalmykia	Mongolia_LBA_Khovsgol_6	0	4	011	2	11	1268.77	2.422e-265	0	1											TRUE	NA	NA	NA	NA
29	UkrEMA_Saltiv_Bulgars_2	LBK_EN	Yamnaya_Kalmykia	Mongolia_LBA_Khovsgol_6	0	4	011	2	11	2502.1	0	0	1											TRUE	NA	NA	NA	NA
30	UkrMA_Cuman	LBK_EN	Yamnaya_Kalmykia	Mongolia_LBA_Khovsgol_6	0	4	011	2	11	1770.96	0	0	1											TRUE	NA	NA	NA	NA
31	UkrMA_Cuman_2	LBK_EN	Yamnaya_Kalmykia	Mongolia_LBA_Khovsgol_6	0	4	011	2	11	3722.24	0	0	1											TRUE	NA	NA	NA	NA
32	UkrMA_WhiteCroat_Slavs	LBK_EN	Yamnaya_Kalmykia	Mongolia_LBA_Khovsgol_6	0	4	011	2	11	1277.89	2.62072e-267	0	1											TRUE	NA	NA	NA	NA
33	UkrMA_GoldenHorde_Slav/Nom?	LBK_EN	Yamnaya_Kalmykia	Mongolia_LBA_Khovsgol_6	0	4	011	2	11	1483.94	0	0	1											TRUE	NA	NA	NA	NA
34	UkrMA_GoldenHorde_Nom	LBK_EN	Yamnaya_Kalmykia	Mongolia_LBA_Khovsgol_6	0	4	011	2	11	1467.77	2.86686e-308	0	1											TRUE	NA	NA	NA	NA
35	UkrMA_Post-Cuman_Cuman?	LBK_EN	Yamnaya_Kalmykia	Mongolia_LBA_Khovsgol_6	0	4	011	2	11	1114.18	5.00203e-232	0	1											TRUE	NA	NA	NA	NA
36	UkrMA_Nogai_1	LBK_EN	Yamnaya_Kalmykia	Mongolia_LBA_Khovsgol_6	0	4	011	2	11	3506.66	0	0	1											TRUE	NA	NA	NA	NA
37	UkrMA_Nogai_2	LBK_EN	Yamnaya_Kalmykia	Mongolia_LBA_Khovsgol_6	0	4	011	2	11	6573.03	0	0	1											TRUE	NA	NA	NA	NA
38	UkrMA_Nogai_3	LBK_EN	Yamnaya_Kalmykia	Mongolia_LBA_Khovsgol_6	0	4	011	2	11	7496.46	0	0	1											TRUE	NA	NA	NA	NA
39	UkrEM_Cossack_Slavs	LBK_EN	Yamnaya_Kalmykia	Mongolia_LBA_Khovsgol_6	0	4	011	2	11	976.229	2.50089e-202	0	1											TRUE	NA	NA	NA	NA
1	UkrFBA_Bilozerska_Pre-Cimmerian	LBK_EN	Yamnaya_Kalmykia	Mongolia_LBA_Khovsgol_6	0	4	100	1	10	158.625	6.22805e-29	1							0.959325		0.0406747			TRUE	TRUE	NA	NA	NA
2	UkrFBA/EIA_Cimmerian	LBK_EN	Yamnaya_Kalmykia	Mongolia_LBA_Khovsgol_6	0	4	100	1	10	76.6873	2.23149e-12	1							0.545995		0.454005			TRUE	TRUE	NA	NA	NA
3	UkrFBA/EIA_Lusatian	LBK_EN	Yamnaya_Kalmykia	Mongolia_LBA_Khovsgol_6	0	4	100	1	10	476.767	4.05064e-96	1							1.01642		-0.0164207			FALSE	TRUE	NA	NA	NA
4	UkrEIA_ThracianHallstatt_2	LBK_EN	Yamnaya_Kalmykia	Mongolia_LBA_Khovsgol_6	0	4	100	1	10	412.64	1.91755e-82	1							1.00627		-0.006271			FALSE	TRUE	NA	NA	NA
5	UkrEIA_ThracianHallstatt	LBK_EN	Yamnaya_Kalmykia	Mongolia_LBA_Khovsgol_6	0	4	100	1	10	1089.42	1.00751e-227	1							1.20749		-0.207487			FALSE	TRUE	NA	NA	NA
6	UkrEIA_Scythian_RightDnipro_IllThr	LBK_EN	Yamnaya_Kalmykia	Mongolia_LBA_Khovsgol_6	0	4	100	1	10	681.041	7.36814e-140	1							1.0284		-0.0284019			FALSE	TRUE	NA	NA	NA
7	UkrEIA_Scythian_RightDnipro_IllThr_2	LBK_EN	Yamnaya_Kalmykia	Mongolia_LBA_Khovsgol_6	0	4	100	1	10	340.52	4.08815e-67	1							0.889739		0.110261			TRUE	TRUE	NA	NA	NA
8	UkrEIA_Scythian_LeftDnipro_IllThr	LBK_EN	Yamnaya_Kalmykia	Mongolia_LBA_Khovsgol_6	0	4	100	1	10	182.176	8.27908e-34	1							0.814615		0.185385			TRUE	TRUE	NA	NA	NA
9	UkrEIA_Scythian_LeftDnipro_LocEl	LBK_EN	Yamnaya_Kalmykia	Mongolia_LBA_Khovsgol_6	0	4	100	1	10	751.943	4.39245e-155	1							1.06836		-0.0683602			FALSE	TRUE	NA	NA	NA
10	UkrEIA_Scythian_LeftDnipro_LocAgr_2	LBK_EN	Yamnaya_Kalmykia	Mongolia_LBA_Khovsgol_6	0	4	100	1	10	381.529	7.99584e-76	1							0.973023		0.0269771			TRUE	TRUE	NA	NA	NA
11	UkrEIA_Scythian_LeftDnipro_LocAgr	LBK_EN	Yamnaya_Kalmykia	Mongolia_LBA_Khovsgol_6	0	4	100	1	10	468.789	2.04563e-94	1							0.927863		0.0721369			TRUE	TRUE	NA	NA	NA
12	UkrEIA_Scythian_SivDon_Nom_2	LBK_EN	Yamnaya_Kalmykia	Mongolia_LBA_Khovsgol_6	0	4	100	1	10	468.943	1.89632e-94	1							1.04646		-0.0464583			FALSE	TRUE	NA	NA	NA
13	UkrEIA_Scythian_SivDon_Nom	LBK_EN	Yamnaya_Kalmykia	Mongolia_LBA_Khovsgol_6	0	4	100	1	10	456.453	8.77664e-92	1							0.905426		0.0945735			TRUE	TRUE	NA	NA	NA
14	UkrEIA_Scythian_SivDon_NomEl_3	LBK_EN	Yamnaya_Kalmykia	Mongolia_LBA_Khovsgol_6	0	4	100	1	10	219.428	1.40791e-41	1							1.02718		-0.0271841			FALSE	TRUE	NA	NA	NA
15	UkrEIA_Scythian_SivDon_NomEl_2	LBK_EN	Yamnaya_Kalmykia	Mongolia_LBA_Khovsgol_6	0	4	100	1	10	41.3484	9.78875e-06	1							0.781707		0.218293			TRUE	TRUE	NA	NA	NA
16	UkrEIA_Scythian_SivDon_NomEl	LBK_EN	Yamnaya_Kalmykia	Mongolia_LBA_Khovsgol_6	0	4	100	1	10	635.536	4.25481e-130	1							0.9656		0.0343999			TRUE	TRUE	NA	NA	NA
17	UkrEIA_Scythian_NBlaSea_Nom	LBK_EN	Yamnaya_Kalmykia	Mongolia_LBA_Khovsgol_6	0	4	100	1	10	257.131	1.7164e-49	1							0.835121		0.164879			TRUE	TRUE	NA	NA	NA
18	UkrEIA_Antiquity_Greeks?_2	LBK_EN	Yamnaya_Kalmykia	Mongolia_LBA_Khovsgol_6	0	4	100	1	10	285.453	1.83982e-55	1							1.05112		-0.0511241			FALSE	TRUE	NA	NA	NA
19	UkrEIA_Antiquity_Greeks?_1	LBK_EN	Yamnaya_Kalmykia	Mongolia_LBA_Khovsgol_6	0	4	100	1	10	966.273	3.43659e-201	1							1.28133		-0.281327			FALSE	TRUE	NA	NA	NA
20	UkrEIA_?	LBK_EN	Yamnaya_Kalmykia	Mongolia_LBA_Khovsgol_6	0	4	100	1	10	241.556	3.22819e-46	1							0.86275		0.13725			TRUE	TRUE	NA	NA	NA
21	UkrEIA_LateScythian_Cri_Nom	LBK_EN	Yamnaya_Kalmykia	Mongolia_LBA_Khovsgol_6	0	4	100	1	10	149.416	4.91618e-27	1							0.833342		0.166658			TRUE	TRUE	NA	NA	NA
22	UkrIA_Sarmatian_SivDon	LBK_EN	Yamnaya_Kalmykia	Mongolia_LBA_Khovsgol_6	0	4	100	1	10	573.978	6.60202e-117	1							1.05523		-0.0552342			FALSE	TRUE	NA	NA	NA
23	UkrIA_Chernyakhiv_1	LBK_EN	Yamnaya_Kalmykia	Mongolia_LBA_Khovsgol_6	0	4	100	1	10	518.321	5.35685e-105	1							1.00584		-0.00584146			FALSE	TRUE	NA	NA	NA
24	UkrIA_Chernyakhiv_2	LBK_EN	Yamnaya_Kalmykia	Mongolia_LBA_Khovsgol_6	0	4	100	1	10	1097.23	2.09078e-229	1							1.13821		-0.138212			FALSE	TRUE	NA	NA	NA
25	UkrIA_Chernyakhiv_3	LBK_EN	Yamnaya_Kalmykia	Mongolia_LBA_Khovsgol_6	0	4	100	1	10	682.289	3.97597e-140	1							1.13772		-0.137723			FALSE	TRUE	NA	NA	NA
26	UkrEMA_Saltiv_Alans_1	LBK_EN	Yamnaya_Kalmykia	Mongolia_LBA_Khovsgol_6	0	4	100	1	10	652.63	9.17892e-134	1							0.912964		0.087036			TRUE	TRUE	NA	NA	NA
27	UkrEMA_Saltiv_Alans_2	LBK_EN	Yamnaya_Kalmykia	Mongolia_LBA_Khovsgol_6	0	4	100	1	10	197.891	4.44189e-37	1							0.215921		0.784079			TRUE	TRUE	NA	NA	NA
28	UkrEMA_Saltiv_Bulgars_1	LBK_EN	Yamnaya_Kalmykia	Mongolia_LBA_Khovsgol_6	0	4	100	1	10	343.097	1.16145e-67	1							0.888293		0.111707			TRUE	TRUE	NA	NA	NA
29	UkrEMA_Saltiv_Bulgars_2	LBK_EN	Yamnaya_Kalmykia	Mongolia_LBA_Khovsgol_6	0	4	100	1	10	167.73	8.18369e-31	1							0.22311		0.77689			TRUE	TRUE	NA	NA	NA
30	UkrMA_Cuman	LBK_EN	Yamnaya_Kalmykia	Mongolia_LBA_Khovsgol_6	0	4	100	1	10	202.341	5.2436e-38	1							0.69364		0.30636			TRUE	TRUE	NA	NA	NA
31	UkrMA_Cuman_2	LBK_EN	Yamnaya_Kalmykia	Mongolia_LBA_Khovsgol_6	0	4	100	1	10	145.679	2.88201e-26	1							0.293006		0.706994			TRUE	TRUE	NA	NA	NA
32	UkrMA_WhiteCroat_Slavs	LBK_EN	Yamnaya_Kalmykia	Mongolia_LBA_Khovsgol_6	0	4	100	1	10	456.005	1.09377e-91	1							0.968227		0.031773			TRUE	TRUE	NA	NA	NA
33	UkrMA_GoldenHorde_Slav/Nom?	LBK_EN	Yamnaya_Kalmykia	Mongolia_LBA_Khovsgol_6	0	4	100	1	10	447.914	5.81937e-90	1							1.00611		-0.00610764			FALSE	TRUE	NA	NA	NA
34	UkrMA_GoldenHorde_Nom	LBK_EN	Yamnaya_Kalmykia	Mongolia_LBA_Khovsgol_6	0	4	100	1	10	241.455	3.39049e-46	1							0.787983		0.212017			TRUE	TRUE	NA	NA	NA
35	UkrMA_Post-Cuman_Cuman?	LBK_EN	Yamnaya_Kalmykia	Mongolia_LBA_Khovsgol_6	0	4	100	1	10	302.718	4.14037e-59	1							0.743471		0.256529			TRUE	TRUE	NA	NA	NA
36	UkrMA_Nogai_1	LBK_EN	Yamnaya_Kalmykia	Mongolia_LBA_Khovsgol_6	0	4	100	1	10	193.253	4.11149e-36	1							0.344049		0.655951			TRUE	TRUE	NA	NA	NA
37	UkrMA_Nogai_2	LBK_EN	Yamnaya_Kalmykia	Mongolia_LBA_Khovsgol_6	0	4	100	1	10	176.652	1.16013e-32	1							0.133427		0.866573			TRUE	TRUE	NA	NA	NA
38	UkrMA_Nogai_3	LBK_EN	Yamnaya_Kalmykia	Mongolia_LBA_Khovsgol_6	0	4	100	1	10	90.6815	3.92321e-15	1							-0.0735667		1.07357			FALSE	TRUE	NA	NA	NA
39	UkrEM_Cossack_Slavs	LBK_EN	Yamnaya_Kalmykia	Mongolia_LBA_Khovsgol_6	0	4	100	1	10	403.203	1.95909e-80	1							1.03272		-0.0327153			FALSE	TRUE	NA	NA	NA
1	UkrFBA_Bilozerska_Pre-Cimmerian	LBK_EN	Yamnaya_Kalmykia	Mongolia_LBA_Khovsgol_6	0	4	101	2	11	3519.74	0	0									1			TRUE	NA	NA	NA	NA
2	UkrFBA/EIA_Cimmerian	LBK_EN	Yamnaya_Kalmykia	Mongolia_LBA_Khovsgol_6	0	4	101	2	11	772.377	1.6117e-158	0									1			TRUE	NA	NA	NA	NA
3	UkrFBA/EIA_Lusatian	LBK_EN	Yamnaya_Kalmykia	Mongolia_LBA_Khovsgol_6	0	4	101	2	11	4698.45	0	0									1			TRUE	NA	NA	NA	NA
4	UkrEIA_ThracianHallstatt_2	LBK_EN	Yamnaya_Kalmykia	Mongolia_LBA_Khovsgol_6	0	4	101	2	11	3677.24	0	0									1			TRUE	NA	NA	NA	NA
5	UkrEIA_ThracianHallstatt	LBK_EN	Yamnaya_Kalmykia	Mongolia_LBA_Khovsgol_6	0	4	101	2	11	5435.85	0	0									1			TRUE	NA	NA	NA	NA
6	UkrEIA_Scythian_RightDnipro_IllThr	LBK_EN	Yamnaya_Kalmykia	Mongolia_LBA_Khovsgol_6	0	4	101	2	11	4684.5	0	0									1			TRUE	NA	NA	NA	NA
7	UkrEIA_Scythian_RightDnipro_IllThr_2	LBK_EN	Yamnaya_Kalmykia	Mongolia_LBA_Khovsgol_6	0	4	101	2	11	3186.62	0	0									1			TRUE	NA	NA	NA	NA
8	UkrEIA_Scythian_LeftDnipro_IllThr	LBK_EN	Yamnaya_Kalmykia	Mongolia_LBA_Khovsgol_6	0	4	101	2	11	2392.3	0	0									1			TRUE	NA	NA	NA	NA
9	UkrEIA_Scythian_LeftDnipro_LocEl	LBK_EN	Yamnaya_Kalmykia	Mongolia_LBA_Khovsgol_6	0	4	101	2	11	4260.08	0	0									1			TRUE	NA	NA	NA	NA
10	UkrEIA_Scythian_LeftDnipro_LocAgr_2	LBK_EN	Yamnaya_Kalmykia	Mongolia_LBA_Khovsgol_6	0	4	101	2	11	3231.35	0	0									1			TRUE	NA	NA	NA	NA
11	UkrEIA_Scythian_LeftDnipro_LocAgr	LBK_EN	Yamnaya_Kalmykia	Mongolia_LBA_Khovsgol_6	0	4	101	2	11	3569.93	0	0									1			TRUE	NA	NA	NA	NA
12	UkrEIA_Scythian_SivDon_Nom_2	LBK_EN	Yamnaya_Kalmykia	Mongolia_LBA_Khovsgol_6	0	4	101	2	11	3641.71	0	0									1			TRUE	NA	NA	NA	NA
13	UkrEIA_Scythian_SivDon_Nom	LBK_EN	Yamnaya_Kalmykia	Mongolia_LBA_Khovsgol_6	0	4	101	2	11	4037.39	0	0									1			TRUE	NA	NA	NA	NA
14	UkrEIA_Scythian_SivDon_NomEl_3	LBK_EN	Yamnaya_Kalmykia	Mongolia_LBA_Khovsgol_6	0	4	101	2	11	3515.22	0	0									1			TRUE	NA	NA	NA	NA
15	UkrEIA_Scythian_SivDon_NomEl_2	LBK_EN	Yamnaya_Kalmykia	Mongolia_LBA_Khovsgol_6	0	4	101	2	11	678.698	1.98345e-138	0									1			TRUE	NA	NA	NA	NA
16	UkrEIA_Scythian_SivDon_NomEl	LBK_EN	Yamnaya_Kalmykia	Mongolia_LBA_Khovsgol_6	0	4	101	2	11	4086.09	0	0									1			TRUE	NA	NA	NA	NA
17	UkrEIA_Scythian_NBlaSea_Nom	LBK_EN	Yamnaya_Kalmykia	Mongolia_LBA_Khovsgol_6	0	4	101	2	11	2847.68	0	0									1			TRUE	NA	NA	NA	NA
18	UkrEIA_Antiquity_Greeks?_2	LBK_EN	Yamnaya_Kalmykia	Mongolia_LBA_Khovsgol_6	0	4	101	2	11	3113.85	0	0									1			TRUE	NA	NA	NA	NA
19	UkrEIA_Antiquity_Greeks?_1	LBK_EN	Yamnaya_Kalmykia	Mongolia_LBA_Khovsgol_6	0	4	101	2	11	4510.24	0	0									1			TRUE	NA	NA	NA	NA
20	UkrEIA_?	LBK_EN	Yamnaya_Kalmykia	Mongolia_LBA_Khovsgol_6	0	4	101	2	11	2184.87	0	0									1			TRUE	NA	NA	NA	NA
21	UkrEIA_LateScythian_Cri_Nom	LBK_EN	Yamnaya_Kalmykia	Mongolia_LBA_Khovsgol_6	0	4	101	2	11	2197.35	0	0									1			TRUE	NA	NA	NA	NA
22	UkrIA_Sarmatian_SivDon	LBK_EN	Yamnaya_Kalmykia	Mongolia_LBA_Khovsgol_6	0	4	101	2	11	4315.63	0	0									1			TRUE	NA	NA	NA	NA
23	UkrIA_Chernyakhiv_1	LBK_EN	Yamnaya_Kalmykia	Mongolia_LBA_Khovsgol_6	0	4	101	2	11	4174.68	0	0									1			TRUE	NA	NA	NA	NA
24	UkrIA_Chernyakhiv_2	LBK_EN	Yamnaya_Kalmykia	Mongolia_LBA_Khovsgol_6	0	4	101	2	11	5359.72	0	0									1			TRUE	NA	NA	NA	NA
25	UkrIA_Chernyakhiv_3	LBK_EN	Yamnaya_Kalmykia	Mongolia_LBA_Khovsgol_6	0	4	101	2	11	3354.76	0	0									1			TRUE	NA	NA	NA	NA
26	UkrEMA_Saltiv_Alans_1	LBK_EN	Yamnaya_Kalmykia	Mongolia_LBA_Khovsgol_6	0	4	101	2	11	3576.01	0	0									1			TRUE	NA	NA	NA	NA
27	UkrEMA_Saltiv_Alans_2	LBK_EN	Yamnaya_Kalmykia	Mongolia_LBA_Khovsgol_6	0	4	101	2	11	451.407	7.22692e-90	0									1			TRUE	NA	NA	NA	NA
28	UkrEMA_Saltiv_Bulgars_1	LBK_EN	Yamnaya_Kalmykia	Mongolia_LBA_Khovsgol_6	0	4	101	2	11	2782.33	0	0									1			TRUE	NA	NA	NA	NA
29	UkrEMA_Saltiv_Bulgars_2	LBK_EN	Yamnaya_Kalmykia	Mongolia_LBA_Khovsgol_6	0	4	101	2	11	307.597	2.19466e-59	0									1			TRUE	NA	NA	NA	NA
30	UkrMA_Cuman	LBK_EN	Yamnaya_Kalmykia	Mongolia_LBA_Khovsgol_6	0	4	101	2	11	1826.18	0	0									1			TRUE	NA	NA	NA	NA
31	UkrMA_Cuman_2	LBK_EN	Yamnaya_Kalmykia	Mongolia_LBA_Khovsgol_6	0	4	101	2	11	499.106	4.97532e-100	0									1			TRUE	NA	NA	NA	NA
32	UkrMA_WhiteCroat_Slavs	LBK_EN	Yamnaya_Kalmykia	Mongolia_LBA_Khovsgol_6	0	4	101	2	11	3672.23	0	0									1			TRUE	NA	NA	NA	NA
33	UkrMA_GoldenHorde_Slav/Nom?	LBK_EN	Yamnaya_Kalmykia	Mongolia_LBA_Khovsgol_6	0	4	101	2	11	4059.27	0	0									1			TRUE	NA	NA	NA	NA
34	UkrMA_GoldenHorde_Nom	LBK_EN	Yamnaya_Kalmykia	Mongolia_LBA_Khovsgol_6	0	4	101	2	11	2095	0	0									1			TRUE	NA	NA	NA	NA
35	UkrMA_Post-Cuman_Cuman?	LBK_EN	Yamnaya_Kalmykia	Mongolia_LBA_Khovsgol_6	0	4	101	2	11	1567.24	0	0									1			TRUE	NA	NA	NA	NA
36	UkrMA_Nogai_1	LBK_EN	Yamnaya_Kalmykia	Mongolia_LBA_Khovsgol_6	0	4	101	2	11	750.223	9.1443e-154	0									1			TRUE	NA	NA	NA	NA
37	UkrMA_Nogai_2	LBK_EN	Yamnaya_Kalmykia	Mongolia_LBA_Khovsgol_6	0	4	101	2	11	302.769	2.28598e-58	0									1			TRUE	NA	NA	NA	NA
38	UkrMA_Nogai_3	LBK_EN	Yamnaya_Kalmykia	Mongolia_LBA_Khovsgol_6	0	4	101	2	11	130.683	1.26612e-22	0									1			TRUE	NA	NA	NA	NA
39	UkrEM_Cossack_Slavs	LBK_EN	Yamnaya_Kalmykia	Mongolia_LBA_Khovsgol_6	0	4	101	2	11	3427.92	0	0									1			TRUE	NA	NA	NA	NA
1	UkrFBA_Bilozerska_Pre-Cimmerian	LBK_EN	Yamnaya_Kalmykia	Mongolia_LBA_Khovsgol_6	0	4	110	2	11	200.701	5.32179e-37	0							1					TRUE	NA	NA	NA	NA
2	UkrFBA/EIA_Cimmerian	LBK_EN	Yamnaya_Kalmykia	Mongolia_LBA_Khovsgol_6	0	4	110	2	11	541.696	4.05346e-109	0							1					TRUE	NA	NA	NA	NA
3	UkrFBA/EIA_Lusatian	LBK_EN	Yamnaya_Kalmykia	Mongolia_LBA_Khovsgol_6	0	4	110	2	11	592.262	6.3297e-120	0							1					TRUE	NA	NA	NA	NA
4	UkrEIA_ThracianHallstatt_2	LBK_EN	Yamnaya_Kalmykia	Mongolia_LBA_Khovsgol_6	0	4	110	2	11	492.787	1.10671e-98	0							1					TRUE	NA	NA	NA	NA
5	UkrEIA_ThracianHallstatt	LBK_EN	Yamnaya_Kalmykia	Mongolia_LBA_Khovsgol_6	0	4	110	2	11	1539.34	0	0							1					TRUE	NA	NA	NA	NA
6	UkrEIA_Scythian_RightDnipro_IllThr	LBK_EN	Yamnaya_Kalmykia	Mongolia_LBA_Khovsgol_6	0	4	110	2	11	851.668	1.51373e-175	0							1					TRUE	NA	NA	NA	NA
7	UkrEIA_Scythian_RightDnipro_IllThr_2	LBK_EN	Yamnaya_Kalmykia	Mongolia_LBA_Khovsgol_6	0	4	110	2	11	438.229	4.60189e-87	0							1					TRUE	NA	NA	NA	NA
8	UkrEIA_Scythian_LeftDnipro_IllThr	LBK_EN	Yamnaya_Kalmykia	Mongolia_LBA_Khovsgol_6	0	4	110	2	11	335.879	2.34892e-65	0							1					TRUE	NA	NA	NA	NA
9	UkrEIA_Scythian_LeftDnipro_LocEl	LBK_EN	Yamnaya_Kalmykia	Mongolia_LBA_Khovsgol_6	0	4	110	2	11	974.52	5.8317e-202	0							1					TRUE	NA	NA	NA	NA
10	UkrEIA_Scythian_LeftDnipro_LocAgr_2	LBK_EN	Yamnaya_Kalmykia	Mongolia_LBA_Khovsgol_6	0	4	110	2	11	483.612	9.9946e-97	0							1					TRUE	NA	NA	NA	NA
11	UkrEIA_Scythian_LeftDnipro_LocAgr	LBK_EN	Yamnaya_Kalmykia	Mongolia_LBA_Khovsgol_6	0	4	110	2	11	598.244	3.32595e-121	0							1					TRUE	NA	NA	NA	NA
12	UkrEIA_Scythian_SivDon_Nom_2	LBK_EN	Yamnaya_Kalmykia	Mongolia_LBA_Khovsgol_6	0	4	110	2	11	559.335	6.91984e-113	0							1					TRUE	NA	NA	NA	NA
13	UkrEIA_Scythian_SivDon_Nom	LBK_EN	Yamnaya_Kalmykia	Mongolia_LBA_Khovsgol_6	0	4	110	2	11	573.347	7.00775e-116	0							1					TRUE	NA	NA	NA	NA
14	UkrEIA_Scythian_SivDon_NomEl_3	LBK_EN	Yamnaya_Kalmykia	Mongolia_LBA_Khovsgol_6	0	4	110	2	11	266.936	7.86329e-51	0							1					TRUE	NA	NA	NA	NA
15	UkrEIA_Scythian_SivDon_NomEl_2	LBK_EN	Yamnaya_Kalmykia	Mongolia_LBA_Khovsgol_6	0	4	110	2	11	89.5898	2.00597e-14	0							1					TRUE	NA	NA	NA	NA
16	UkrEIA_Scythian_SivDon_NomEl	LBK_EN	Yamnaya_Kalmykia	Mongolia_LBA_Khovsgol_6	0	4	110	2	11	762.554	2.06714e-156	0							1					TRUE	NA	NA	NA	NA
17	UkrEIA_Scythian_NBlaSea_Nom	LBK_EN	Yamnaya_Kalmykia	Mongolia_LBA_Khovsgol_6	0	4	110	2	11	394.117	1.08465e-77	0							1					TRUE	NA	NA	NA	NA
18	UkrEIA_Antiquity_Greeks?_2	LBK_EN	Yamnaya_Kalmykia	Mongolia_LBA_Khovsgol_6	0	4	110	2	11	359.21	2.72315e-70	0							1					TRUE	NA	NA	NA	NA
19	UkrEIA_Antiquity_Greeks?_1	LBK_EN	Yamnaya_Kalmykia	Mongolia_LBA_Khovsgol_6	0	4	110	2	11	1406.54	4.68528e-295	0							1					TRUE	NA	NA	NA	NA
20	UkrEIA_?	LBK_EN	Yamnaya_Kalmykia	Mongolia_LBA_Khovsgol_6	0	4	110	2	11	321.072	3.15225e-62	0							1					TRUE	NA	NA	NA	NA
21	UkrEIA_LateScythian_Cri_Nom	LBK_EN	Yamnaya_Kalmykia	Mongolia_LBA_Khovsgol_6	0	4	110	2	11	252.742	7.44562e-48	0							1					TRUE	NA	NA	NA	NA
22	UkrIA_Sarmatian_SivDon	LBK_EN	Yamnaya_Kalmykia	Mongolia_LBA_Khovsgol_6	0	4	110	2	11	738.345	3.23172e-151	0							1					TRUE	NA	NA	NA	NA
23	UkrIA_Chernyakhiv_1	LBK_EN	Yamnaya_Kalmykia	Mongolia_LBA_Khovsgol_6	0	4	110	2	11	638.138	9.65871e-130	0							1					TRUE	NA	NA	NA	NA
24	UkrIA_Chernyakhiv_2	LBK_EN	Yamnaya_Kalmykia	Mongolia_LBA_Khovsgol_6	0	4	110	2	11	1418.97	9.72948e-298	0							1					TRUE	NA	NA	NA	NA
25	UkrIA_Chernyakhiv_3	LBK_EN	Yamnaya_Kalmykia	Mongolia_LBA_Khovsgol_6	0	4	110	2	11	886.734	4.40649e-183	0							1					TRUE	NA	NA	NA	NA
26	UkrEMA_Saltiv_Alans_1	LBK_EN	Yamnaya_Kalmykia	Mongolia_LBA_Khovsgol_6	0	4	110	2	11	795.406	1.83566e-163	0							1					TRUE	NA	NA	NA	NA
27	UkrEMA_Saltiv_Alans_2	LBK_EN	Yamnaya_Kalmykia	Mongolia_LBA_Khovsgol_6	0	4	110	2	11	2728.2	0	0							1					TRUE	NA	NA	NA	NA
28	UkrEMA_Saltiv_Bulgars_1	LBK_EN	Yamnaya_Kalmykia	Mongolia_LBA_Khovsgol_6	0	4	110	2	11	436.873	8.93907e-87	0							1					TRUE	NA	NA	NA	NA
29	UkrEMA_Saltiv_Bulgars_2	LBK_EN	Yamnaya_Kalmykia	Mongolia_LBA_Khovsgol_6	0	4	110	2	11	1366.57	1.96502e-286	0							1					TRUE	NA	NA	NA	NA
30	UkrMA_Cuman	LBK_EN	Yamnaya_Kalmykia	Mongolia_LBA_Khovsgol_6	0	4	110	2	11	555.037	5.73228e-112	0							1					TRUE	NA	NA	NA	NA
31	UkrMA_Cuman_2	LBK_EN	Yamnaya_Kalmykia	Mongolia_LBA_Khovsgol_6	0	4	110	2	11	1965.28	0	0							1					TRUE	NA	NA	NA	NA
32	UkrMA_WhiteCroat_Slavs	LBK_EN	Yamnaya_Kalmykia	Mongolia_LBA_Khovsgol_6	0	4	110	2	11	546.482	3.85227e-110	0							1					TRUE	NA	NA	NA	NA
33	UkrMA_GoldenHorde_Slav/Nom?	LBK_EN	Yamnaya_Kalmykia	Mongolia_LBA_Khovsgol_6	0	4	110	2	11	550.146	6.35595e-111	0							1					TRUE	NA	NA	NA	NA
34	UkrMA_GoldenHorde_Nom	LBK_EN	Yamnaya_Kalmykia	Mongolia_LBA_Khovsgol_6	0	4	110	2	11	392.638	2.23455e-77	0							1					TRUE	NA	NA	NA	NA
35	UkrMA_Post-Cuman_Cuman?	LBK_EN	Yamnaya_Kalmykia	Mongolia_LBA_Khovsgol_6	0	4	110	2	11	460.056	1.04211e-91	0							1					TRUE	NA	NA	NA	NA
36	UkrMA_Nogai_1	LBK_EN	Yamnaya_Kalmykia	Mongolia_LBA_Khovsgol_6	0	4	110	2	11	1996.04	0	0							1					TRUE	NA	NA	NA	NA
37	UkrMA_Nogai_2	LBK_EN	Yamnaya_Kalmykia	Mongolia_LBA_Khovsgol_6	0	4	110	2	11	3727.63	0	0							1					TRUE	NA	NA	NA	NA
38	UkrMA_Nogai_3	LBK_EN	Yamnaya_Kalmykia	Mongolia_LBA_Khovsgol_6	0	4	110	2	11	4733.84	0	0							1					TRUE	NA	NA	NA	NA
39	UkrEM_Cossack_Slavs	LBK_EN	Yamnaya_Kalmykia	Mongolia_LBA_Khovsgol_6	0	4	110	2	11	500.119	3.02444e-100	0							1					TRUE	NA	NA	NA	NA
1	UkrFBA_Bilozerska_Pre-Cimmerian	LBK_EN	Yamnaya_Kalmykia	Mongolia_LBA_CenterWest_4	21	5	000	0	9	14.0253	0.121428	2	0.220673						0.727935			0.0513926		TRUE	NA	NA	NA	NA
2	UkrFBA/EIA_Cimmerian	LBK_EN	Yamnaya_Kalmykia	Mongolia_LBA_CenterWest_4	21	5	000	0	9	13.9002	0.125922	2	0.158182						0.4			0.441818		TRUE	NA	NA	NA	NA
3	UkrFBA/EIA_Lusatian	LBK_EN	Yamnaya_Kalmykia	Mongolia_LBA_CenterWest_4	21	5	000	0	9	67.1462	5.50765e-11	2	0.345407						0.653676			0.000917626		TRUE	NA	NA	NA	NA
4	UkrEIA_ThracianHallstatt_2	LBK_EN	Yamnaya_Kalmykia	Mongolia_LBA_CenterWest_4	21	5	000	0	9	40.0308	7.5015e-06	2	0.395992						0.5654			0.0386083		TRUE	NA	NA	NA	NA
5	UkrEIA_ThracianHallstatt	LBK_EN	Yamnaya_Kalmykia	Mongolia_LBA_CenterWest_4	21	5	000	0	9	10.9819	0.27695	2	0.686966						0.300799			0.012235		TRUE	NA	NA	NA	NA
6	UkrEIA_Scythian_RightDnipro_IllThr	LBK_EN	Yamnaya_Kalmykia	Mongolia_LBA_CenterWest_4	21	5	000	0	9	51.1213	6.62422e-08	2	0.458397						0.506848			0.0347555		TRUE	NA	NA	NA	NA
7	UkrEIA_Scythian_RightDnipro_IllThr_2	LBK_EN	Yamnaya_Kalmykia	Mongolia_LBA_CenterWest_4	21	5	000	0	9	18.1356	0.0336328	2	0.325692						0.542995			0.131314		TRUE	NA	NA	NA	NA
8	UkrEIA_Scythian_LeftDnipro_IllThr	LBK_EN	Yamnaya_Kalmykia	Mongolia_LBA_CenterWest_4	21	5	000	0	9	14.5516	0.104014	2	0.265015						0.551881			0.183104		TRUE	NA	NA	NA	NA
9	UkrEIA_Scythian_LeftDnipro_LocEl	LBK_EN	Yamnaya_Kalmykia	Mongolia_LBA_CenterWest_4	21	5	000	0	9	21.3812	0.0110611	2	0.557094						0.386116			0.0567895		TRUE	NA	NA	NA	NA
10	UkrEIA_Scythian_LeftDnipro_LocAgr_2	LBK_EN	Yamnaya_Kalmykia	Mongolia_LBA_CenterWest_4	21	5	000	0	9	42.2493	2.95898e-06	2	0.379						0.54555			0.0754508		TRUE	NA	NA	NA	NA
11	UkrEIA_Scythian_LeftDnipro_LocAgr	LBK_EN	Yamnaya_Kalmykia	Mongolia_LBA_CenterWest_4	21	5	000	0	9	15.4558	0.0791531	2	0.426397						0.459526			0.114077		TRUE	NA	NA	NA	NA
12	UkrEIA_Scythian_SivDon_Nom_2	LBK_EN	Yamnaya_Kalmykia	Mongolia_LBA_CenterWest_4	21	5	000	0	9	22.9351	0.00634364	2	0.437364						0.527051			0.0355843		TRUE	NA	NA	NA	NA
13	UkrEIA_Scythian_SivDon_Nom	LBK_EN	Yamnaya_Kalmykia	Mongolia_LBA_CenterWest_4	21	5	000	0	9	30.0108	0.000436865	2	0.340833						0.548482			0.110685		TRUE	NA	NA	NA	NA
14	UkrEIA_Scythian_SivDon_NomEl_3	LBK_EN	Yamnaya_Kalmykia	Mongolia_LBA_CenterWest_4	21	5	000	0	9	22.7125	0.00687533	2	0.329286						0.673278			-0.00256376		FALSE	NA	NA	NA	NA
15	UkrEIA_Scythian_SivDon_NomEl_2	LBK_EN	Yamnaya_Kalmykia	Mongolia_LBA_CenterWest_4	21	5	000	0	9	8.54921	0.479881	2	0.145267						0.639345			0.215388		TRUE	NA	NA	NA	NA
16	UkrEIA_Scythian_SivDon_NomEl	LBK_EN	Yamnaya_Kalmykia	Mongolia_LBA_CenterWest_4	21	5	000	0	9	6.95078	0.642244	2	0.43739						0.470565			0.0920454		TRUE	NA	NA	NA	NA
17	UkrEIA_Scythian_NBlaSea_Nom	LBK_EN	Yamnaya_Kalmykia	Mongolia_LBA_CenterWest_4	21	5	000	0	9	7.35484	0.600228	2	0.31415						0.512259			0.173591		TRUE	NA	NA	NA	NA
18	UkrEIA_Antiquity_Greeks?_2	LBK_EN	Yamnaya_Kalmykia	Mongolia_LBA_CenterWest_4	21	5	000	0	9	18.9451	0.0256634	2	0.417299						0.577944			0.00475691		TRUE	NA	NA	NA	NA
19	UkrEIA_Antiquity_Greeks?_1	LBK_EN	Yamnaya_Kalmykia	Mongolia_LBA_CenterWest_4	21	5	000	0	9	15.0785	0.0888009	2	0.796188						0.191942			0.01187		TRUE	NA	NA	NA	NA
20	UkrEIA_?	LBK_EN	Yamnaya_Kalmykia	Mongolia_LBA_CenterWest_4	21	5	000	0	9	4.27807	0.892176	2	0.328179						0.524716			0.147105		TRUE	NA	NA	NA	NA
21	UkrEIA_LateScythian_Cri_Nom	LBK_EN	Yamnaya_Kalmykia	Mongolia_LBA_CenterWest_4	21	5	000	0	9	10.4257	0.317133	2	0.23459						0.596696			0.168714		TRUE	NA	NA	NA	NA
22	UkrIA_Sarmatian_SivDon	LBK_EN	Yamnaya_Kalmykia	Mongolia_LBA_CenterWest_4	21	5	000	0	9	4.37772	0.884842	2	0.495443						0.486067			0.0184905		TRUE	NA	NA	NA	NA
23	UkrIA_Chernyakhiv_1	LBK_EN	Yamnaya_Kalmykia	Mongolia_LBA_CenterWest_4	21	5	000	0	9	34.0376	8.79768e-05	2	0.418544						0.543679			0.037777		TRUE	NA	NA	NA	NA
24	UkrIA_Chernyakhiv_2	LBK_EN	Yamnaya_Kalmykia	Mongolia_LBA_CenterWest_4	21	5	000	0	9	6.45624	0.693529	2	0.611305						0.358329			0.0303662		TRUE	NA	NA	NA	NA
25	UkrIA_Chernyakhiv_3	LBK_EN	Yamnaya_Kalmykia	Mongolia_LBA_CenterWest_4	21	5	000	0	9	4.13513	0.902295	2	0.65358						0.289519			0.0569019		TRUE	NA	NA	NA	NA
26	UkrEMA_Saltiv_Alans_1	LBK_EN	Yamnaya_Kalmykia	Mongolia_LBA_CenterWest_4	21	5	000	0	9	16.7001	0.0536245	2	0.450664						0.411355			0.137981		TRUE	NA	NA	NA	NA
27	UkrEMA_Saltiv_Alans_2	LBK_EN	Yamnaya_Kalmykia	Mongolia_LBA_CenterWest_4	21	5	000	0	9	14.5755	0.103276	2	0.216736						0.0652314			0.718033		TRUE	NA	NA	NA	NA
28	UkrEMA_Saltiv_Bulgars_1	LBK_EN	Yamnaya_Kalmykia	Mongolia_LBA_CenterWest_4	21	5	000	0	9	18.3737	0.0310775	2	0.371529						0.487239			0.141233		TRUE	NA	NA	NA	NA
29	UkrEMA_Saltiv_Bulgars_2	LBK_EN	Yamnaya_Kalmykia	Mongolia_LBA_CenterWest_4	21	5	000	0	9	7.77304	0.55717	2	0.265691						0.0495152			0.684794		TRUE	NA	NA	NA	NA
30	UkrMA_Cuman	LBK_EN	Yamnaya_Kalmykia	Mongolia_LBA_CenterWest_4	21	5	000	0	9	7.7967	0.554757	2	0.270908						0.441609			0.287483		TRUE	NA	NA	NA	NA
31	UkrMA_Cuman_2	LBK_EN	Yamnaya_Kalmykia	Mongolia_LBA_CenterWest_4	21	5	000	0	9	8.11954	0.522146	2	0.214483						0.137738			0.647779		TRUE	NA	NA	NA	NA
32	UkrMA_WhiteCroat_Slavs	LBK_EN	Yamnaya_Kalmykia	Mongolia_LBA_CenterWest_4	21	5	000	0	9	27.8502	0.0010104	2	0.40996						0.524665			0.0653746		TRUE	NA	NA	NA	NA
33	UkrMA_GoldenHorde_Slav/Nom?	LBK_EN	Yamnaya_Kalmykia	Mongolia_LBA_CenterWest_4	21	5	000	0	9	21.198	0.0117995	2	0.402038						0.550091			0.0478709		TRUE	NA	NA	NA	NA
34	UkrMA_GoldenHorde_Nom	LBK_EN	Yamnaya_Kalmykia	Mongolia_LBA_CenterWest_4	21	5	000	0	9	10.495	0.311919	2	0.31589						0.475321			0.208789		TRUE	NA	NA	NA	NA
35	UkrMA_Post-Cuman_Cuman?	LBK_EN	Yamnaya_Kalmykia	Mongolia_LBA_CenterWest_4	21	5	000	0	9	17.4737	0.0417942	2	0.356265						0.347825			0.29591		TRUE	NA	NA	NA	NA
36	UkrMA_Nogai_1	LBK_EN	Yamnaya_Kalmykia	Mongolia_LBA_CenterWest_4	21	5	000	0	9	15.082	0.0887085	2	0.235008						0.159861			0.605131		TRUE	NA	NA	NA	NA
37	UkrMA_Nogai_2	LBK_EN	Yamnaya_Kalmykia	Mongolia_LBA_CenterWest_4	21	5	000	0	9	44.2816	1.25238e-06	2	0.158704						0.0306762			0.81062		TRUE	NA	NA	NA	NA
38	UkrMA_Nogai_3	LBK_EN	Yamnaya_Kalmykia	Mongolia_LBA_CenterWest_4	21	5	000	0	9	34.9017	6.20095e-05	2	0.140819						-0.15439			1.01357		FALSE	NA	NA	NA	NA
39	UkrEM_Cossack_Slavs	LBK_EN	Yamnaya_Kalmykia	Mongolia_LBA_CenterWest_4	21	5	000	0	9	23.5102	0.00514669	2	0.444271						0.531948			0.0237815		TRUE	NA	NA	NA	NA
1	UkrFBA_Bilozerska_Pre-Cimmerian	LBK_EN	Yamnaya_Kalmykia	Mongolia_LBA_CenterWest_4	0	5	001	1	10	1154.5	9.36274e-242	1	0.696494									0.303506		TRUE	TRUE	0	1108.41	0
2	UkrFBA/EIA_Cimmerian	LBK_EN	Yamnaya_Kalmykia	Mongolia_LBA_CenterWest_4	0	5	001	1	10	202.823	4.15846e-38	1	0.388449									0.611551		TRUE	TRUE	0	-177.955	1
3	UkrFBA/EIA_Lusatian	LBK_EN	Yamnaya_Kalmykia	Mongolia_LBA_CenterWest_4	0	5	001	1	10	1280.61	5.84258e-269	1	0.802575									0.197425		TRUE	TRUE	0	1131.96	0
4	UkrEIA_ThracianHallstatt_2	LBK_EN	Yamnaya_Kalmykia	Mongolia_LBA_CenterWest_4	0	5	001	1	10	785.975	2.13517e-162	1	0.766525									0.233475		TRUE	TRUE	0	661.51	0
5	UkrEIA_ThracianHallstatt	LBK_EN	Yamnaya_Kalmykia	Mongolia_LBA_CenterWest_4	0	5	001	1	10	272.433	1.02701e-52	1	0.903908									0.096092		TRUE	TRUE	0	246.981	0
6	UkrEIA_Scythian_RightDnipro_IllThr	LBK_EN	Yamnaya_Kalmykia	Mongolia_LBA_CenterWest_4	0	5	001	1	10	868.593	3.65128e-180	1	0.816978									0.183022		TRUE	TRUE	0	746.054	0
7	UkrEIA_Scythian_RightDnipro_IllThr_2	LBK_EN	Yamnaya_Kalmykia	Mongolia_LBA_CenterWest_4	0	5	001	1	10	659.062	3.8291e-135	1	0.667247									0.332753		TRUE	TRUE	0	533.289	0
8	UkrEIA_Scythian_LeftDnipro_IllThr	LBK_EN	Yamnaya_Kalmykia	Mongolia_LBA_CenterWest_4	0	5	001	1	10	617.733	2.78897e-126	1	0.615972									0.384028		TRUE	TRUE	0	461.739	0
9	UkrEIA_Scythian_LeftDnipro_LocEl	LBK_EN	Yamnaya_Kalmykia	Mongolia_LBA_CenterWest_4	0	5	001	1	10	446.834	9.8924e-90	1	0.833877									0.166123		TRUE	TRUE	0	383.09	0
10	UkrEIA_Scythian_LeftDnipro_LocAgr_2	LBK_EN	Yamnaya_Kalmykia	Mongolia_LBA_CenterWest_4	0	5	001	1	10	759.819	8.92191e-157	1	0.742776									0.257224		TRUE	TRUE	0	624.194	0
11	UkrEIA_Scythian_LeftDnipro_LocAgr	LBK_EN	Yamnaya_Kalmykia	Mongolia_LBA_CenterWest_4	0	5	001	1	10	530.166	1.56973e-107	1	0.730875									0.269125		TRUE	TRUE	0	424.619	0
12	UkrEIA_Scythian_SivDon_Nom_2	LBK_EN	Yamnaya_Kalmykia	Mongolia_LBA_CenterWest_4	0	5	001	1	10	611.658	5.59263e-125	1	0.810037									0.189963		TRUE	TRUE	0	549.047	0
13	UkrEIA_Scythian_SivDon_Nom	LBK_EN	Yamnaya_Kalmykia	Mongolia_LBA_CenterWest_4	0	5	001	1	10	1154.53	9.24764e-242	1	0.698087									0.301913		TRUE	TRUE	0	1023.12	0
14	UkrEIA_Scythian_SivDon_NomEl_3	LBK_EN	Yamnaya_Kalmykia	Mongolia_LBA_CenterWest_4	0	5	001	1	10	733.212	4.6377e-151	1	0.803516									0.196484		TRUE	TRUE	0	660.88	0
15	UkrEIA_Scythian_SivDon_NomEl_2	LBK_EN	Yamnaya_Kalmykia	Mongolia_LBA_CenterWest_4	0	5	001	1	10	207.583	4.22001e-39	1	0.502006									0.497994		TRUE	TRUE	0	141.564	0
16	UkrEIA_Scythian_SivDon_NomEl	LBK_EN	Yamnaya_Kalmykia	Mongolia_LBA_CenterWest_4	0	5	001	1	10	736.933	7.36432e-152	1	0.758194									0.241806		TRUE	TRUE	0	657.2	0
17	UkrEIA_Scythian_NBlaSea_Nom	LBK_EN	Yamnaya_Kalmykia	Mongolia_LBA_CenterWest_4	0	5	001	1	10	607.865	3.63348e-124	1	0.628687									0.371313		TRUE	TRUE	0	446.398	0
18	UkrEIA_Antiquity_Greeks?_2	LBK_EN	Yamnaya_Kalmykia	Mongolia_LBA_CenterWest_4	0	5	001	1	10	487.524	2.04336e-98	1	0.836193									0.163807		TRUE	TRUE	0	436.227	0
19	UkrEIA_Antiquity_Greeks?_1	LBK_EN	Yamnaya_Kalmykia	Mongolia_LBA_CenterWest_4	0	5	001	1	10	115.322	4.48899e-20	1	0.929321									0.0706791		TRUE	TRUE	0	65.2196	0
20	UkrEIA_?	LBK_EN	Yamnaya_Kalmykia	Mongolia_LBA_CenterWest_4	0	5	001	1	10	419.499	6.63654e-84	1	0.650873									0.349127		TRUE	TRUE	0	346.129	0
21	UkrEIA_LateScythian_Cri_Nom	LBK_EN	Yamnaya_Kalmykia	Mongolia_LBA_CenterWest_4	0	5	001	1	10	605.228	1.33518e-123	1	0.597094									0.402906		TRUE	TRUE	0	487.484	0
22	UkrIA_Sarmatian_SivDon	LBK_EN	Yamnaya_Kalmykia	Mongolia_LBA_CenterWest_4	0	5	001	1	10	549.508	1.14246e-111	1	0.838028									0.161972		TRUE	TRUE	0	536.451	0
23	UkrIA_Chernyakhiv_1	LBK_EN	Yamnaya_Kalmykia	Mongolia_LBA_CenterWest_4	0	5	001	1	10	863.565	4.40728e-179	1	0.775671									0.224329		TRUE	TRUE	0	784.803	0
24	UkrIA_Chernyakhiv_2	LBK_EN	Yamnaya_Kalmykia	Mongolia_LBA_CenterWest_4	0	5	001	1	10	450.182	1.9107e-90	1	0.86979									0.13021		TRUE	TRUE	0	430.498	0
25	UkrIA_Chernyakhiv_3	LBK_EN	Yamnaya_Kalmykia	Mongolia_LBA_CenterWest_4	0	5	001	1	10	142.697	1.17971e-25	1	0.844874									0.155126		TRUE	TRUE	0	118.128	0
26	UkrEMA_Saltiv_Alans_1	LBK_EN	Yamnaya_Kalmykia	Mongolia_LBA_CenterWest_4	0	5	001	1	10	518.715	4.41142e-105	1	0.720822									0.279178		TRUE	TRUE	0	360.618	0
27	UkrEMA_Saltiv_Alans_2	LBK_EN	Yamnaya_Kalmykia	Mongolia_LBA_CenterWest_4	0	5	001	1	10	39.4737	2.09691e-05	1	0.249899									0.750101		TRUE	TRUE	0	-1536.29	1
28	UkrEMA_Saltiv_Bulgars_1	LBK_EN	Yamnaya_Kalmykia	Mongolia_LBA_CenterWest_4	0	5	001	1	10	494.476	6.68562e-100	1	0.687188									0.312812		TRUE	TRUE	0	359.974	0
29	UkrEMA_Saltiv_Bulgars_2	LBK_EN	Yamnaya_Kalmykia	Mongolia_LBA_CenterWest_4	0	5	001	1	10	21.3319	0.0188944	1	0.289678									0.710322		TRUE	TRUE	0	-790.161	1
30	UkrMA_Cuman	LBK_EN	Yamnaya_Kalmykia	Mongolia_LBA_CenterWest_4	0	5	001	1	10	438.919	4.82102e-88	1	0.539049									0.460951		TRUE	TRUE	0	146.587	0
31	UkrMA_Cuman_2	LBK_EN	Yamnaya_Kalmykia	Mongolia_LBA_CenterWest_4	0	5	001	1	10	54.5596	3.8162e-08	1	0.295497									0.704503		TRUE	TRUE	0	-1004.98	1
32	UkrMA_WhiteCroat_Slavs	LBK_EN	Yamnaya_Kalmykia	Mongolia_LBA_CenterWest_4	0	5	001	1	10	618.634	1.78779e-126	1	0.76226									0.23774		TRUE	TRUE	0	529.723	0
33	UkrMA_GoldenHorde_Slav/Nom?	LBK_EN	Yamnaya_Kalmykia	Mongolia_LBA_CenterWest_4	0	5	001	1	10	823.645	1.70036e-170	1	0.75681									0.24319		TRUE	TRUE	0	760.867	0
34	UkrMA_GoldenHorde_Nom	LBK_EN	Yamnaya_Kalmykia	Mongolia_LBA_CenterWest_4	0	5	001	1	10	394.879	1.15737e-78	1	0.603324									0.396676		TRUE	TRUE	0	213.769	0
35	UkrMA_Post-Cuman_Cuman?	LBK_EN	Yamnaya_Kalmykia	Mongolia_LBA_CenterWest_4	0	5	001	1	10	205.64	1.07419e-38	1	0.581884									0.418116		TRUE	TRUE	0	-34.0646	1
36	UkrMA_Nogai_1	LBK_EN	Yamnaya_Kalmykia	Mongolia_LBA_CenterWest_4	0	5	001	1	10	92.323	1.85208e-15	1	0.327954									0.672046		TRUE	TRUE	0	-1068.43	1
37	UkrMA_Nogai_2	LBK_EN	Yamnaya_Kalmykia	Mongolia_LBA_CenterWest_4	0	5	001	1	10	86.8195	2.28268e-14	1	0.174597									0.825403		TRUE	TRUE	0	-1760.68	1
38	UkrMA_Nogai_3	LBK_EN	Yamnaya_Kalmykia	Mongolia_LBA_CenterWest_4	0	5	001	1	10	117.947	1.31975e-20	1	0.0386368									0.961363		TRUE	TRUE	0	-1617.51	1
39	UkrEM_Cossack_Slavs	LBK_EN	Yamnaya_Kalmykia	Mongolia_LBA_CenterWest_4	0	5	001	1	10	549.899	9.41949e-112	1	0.812152									0.187848		TRUE	TRUE	0	488.811	0
1	UkrFBA_Bilozerska_Pre-Cimmerian	LBK_EN	Yamnaya_Kalmykia	Mongolia_LBA_CenterWest_4	1	5	010	1	10	46.0897	1.38153e-06	1	0.218734						0.781266					TRUE	TRUE	0	-114.24	1
2	UkrFBA/EIA_Cimmerian	LBK_EN	Yamnaya_Kalmykia	Mongolia_LBA_CenterWest_4	1	5	010	1	10	380.778	1.15494e-75	1	-0.0791722						1.07917					FALSE	TRUE	0	292.92	0
3	UkrFBA/EIA_Lusatian	LBK_EN	Yamnaya_Kalmykia	Mongolia_LBA_CenterWest_4	1	5	010	1	10	148.652	7.0563e-27	1	0.345085						0.654915					TRUE	TRUE	0	-326.305	1
4	UkrEIA_ThracianHallstatt_2	LBK_EN	Yamnaya_Kalmykia	Mongolia_LBA_CenterWest_4	1	5	010	1	10	124.465	6.26723e-22	1	0.367748						0.632252					TRUE	TRUE	0	-287.029	1
5	UkrEIA_ThracianHallstatt	LBK_EN	Yamnaya_Kalmykia	Mongolia_LBA_CenterWest_4	1	5	010	1	10	25.4517	0.00455201	1	0.686136						0.313864					TRUE	TRUE	0	-1045.56	1
6	UkrEIA_Scythian_RightDnipro_IllThr	LBK_EN	Yamnaya_Kalmykia	Mongolia_LBA_CenterWest_4	1	5	010	1	10	122.538	1.54427e-21	1	0.4469						0.5531					TRUE	TRUE	0	-556.867	1
7	UkrEIA_Scythian_RightDnipro_IllThr_2	LBK_EN	Yamnaya_Kalmykia	Mongolia_LBA_CenterWest_4	1	5	010	1	10	125.773	3.39467e-22	1	0.324733						0.675267					TRUE	TRUE	0	-218.975	1
8	UkrEIA_Scythian_LeftDnipro_IllThr	LBK_EN	Yamnaya_Kalmykia	Mongolia_LBA_CenterWest_4	1	5	010	1	10	155.994	2.17288e-28	1	0.2464						0.7536					TRUE	TRUE	0	-34.2375	1
9	UkrEIA_Scythian_LeftDnipro_LocEl	LBK_EN	Yamnaya_Kalmykia	Mongolia_LBA_CenterWest_4	1	5	010	1	10	63.744	7.04322e-10	1	0.561993						0.438007					TRUE	TRUE	0	-680.372	1
10	UkrEIA_Scythian_LeftDnipro_LocAgr_2	LBK_EN	Yamnaya_Kalmykia	Mongolia_LBA_CenterWest_4	1	5	010	1	10	135.625	3.31496e-24	1	0.359059						0.640941					TRUE	TRUE	0	-246.71	1
11	UkrEIA_Scythian_LeftDnipro_LocAgr	LBK_EN	Yamnaya_Kalmykia	Mongolia_LBA_CenterWest_4	1	5	010	1	10	105.547	4.20497e-18	1	0.415177						0.584823					TRUE	TRUE	0	-367.094	1
12	UkrEIA_Scythian_SivDon_Nom_2	LBK_EN	Yamnaya_Kalmykia	Mongolia_LBA_CenterWest_4	1	5	010	1	10	62.6107	1.15809e-09	1	0.425279						0.574721					TRUE	TRUE	0	-401.227	1
13	UkrEIA_Scythian_SivDon_Nom	LBK_EN	Yamnaya_Kalmykia	Mongolia_LBA_CenterWest_4	1	5	010	1	10	131.41	2.40784e-23	1	0.34341						0.65659					TRUE	TRUE	0	-333.475	1
14	UkrEIA_Scythian_SivDon_NomEl_3	LBK_EN	Yamnaya_Kalmykia	Mongolia_LBA_CenterWest_4	1	5	010	1	10	72.3325	1.56866e-11	1	0.317324						0.682676					TRUE	TRUE	0	-146.362	1
15	UkrEIA_Scythian_SivDon_NomEl_2	LBK_EN	Yamnaya_Kalmykia	Mongolia_LBA_CenterWest_4	1	5	010	1	10	66.019	2.58635e-10	1	0.0876308						0.912369					TRUE	TRUE	0	24.3174	0
16	UkrEIA_Scythian_SivDon_NomEl	LBK_EN	Yamnaya_Kalmykia	Mongolia_LBA_CenterWest_4	1	5	010	1	10	79.7333	5.66251e-13	1	0.435584						0.564416					TRUE	TRUE	0	-558.256	1
17	UkrEIA_Scythian_NBlaSea_Nom	LBK_EN	Yamnaya_Kalmykia	Mongolia_LBA_CenterWest_4	1	5	010	1	10	161.468	1.61269e-29	1	0.287958						0.712042					TRUE	TRUE	0	-104.733	1
18	UkrEIA_Antiquity_Greeks?_2	LBK_EN	Yamnaya_Kalmykia	Mongolia_LBA_CenterWest_4	1	5	010	1	10	51.2965	1.53964e-07	1	0.417627						0.582373					TRUE	TRUE	0	-231.551	1
19	UkrEIA_Antiquity_Greeks?_1	LBK_EN	Yamnaya_Kalmykia	Mongolia_LBA_CenterWest_4	1	5	010	1	10	50.1022	2.55607e-07	1	0.796467						0.203533					TRUE	TRUE	0	-896.974	1
20	UkrEIA_?	LBK_EN	Yamnaya_Kalmykia	Mongolia_LBA_CenterWest_4	1	5	010	1	10	73.3701	9.86834e-12	1	0.338195						0.661805					TRUE	TRUE	0	-174.751	1
21	UkrEIA_LateScythian_Cri_Nom	LBK_EN	Yamnaya_Kalmykia	Mongolia_LBA_CenterWest_4	1	5	010	1	10	117.744	1.45111e-20	1	0.212353						0.787647					TRUE	TRUE	0	-37.2927	1
22	UkrIA_Sarmatian_SivDon	LBK_EN	Yamnaya_Kalmykia	Mongolia_LBA_CenterWest_4	1	5	010	1	10	13.0564	0.220534	1	0.492554						0.507446					TRUE	TRUE	0	-556.563	1
23	UkrIA_Chernyakhiv_1	LBK_EN	Yamnaya_Kalmykia	Mongolia_LBA_CenterWest_4	1	5	010	1	10	78.7616	8.77542e-13	1	0.412648						0.587352					TRUE	TRUE	0	-439.196	1
24	UkrIA_Chernyakhiv_2	LBK_EN	Yamnaya_Kalmykia	Mongolia_LBA_CenterWest_4	1	5	010	1	10	19.684	0.0323877	1	0.614702						0.385298					TRUE	TRUE	0	-1063.38	1
25	UkrIA_Chernyakhiv_3	LBK_EN	Yamnaya_Kalmykia	Mongolia_LBA_CenterWest_4	1	5	010	1	10	24.5691	0.00622504	1	0.658573						0.341427					TRUE	TRUE	0	-655.146	1
26	UkrEMA_Saltiv_Alans_1	LBK_EN	Yamnaya_Kalmykia	Mongolia_LBA_CenterWest_4	1	5	010	1	10	158.097	8.00322e-29	1	0.450596						0.549404					TRUE	TRUE	0	-502.443	1
27	UkrEMA_Saltiv_Alans_2	LBK_EN	Yamnaya_Kalmykia	Mongolia_LBA_CenterWest_4	1	5	010	1	10	1575.76	0	1	-0.365798						1.3658					FALSE	TRUE	0	1329.18	0
28	UkrEMA_Saltiv_Bulgars_1	LBK_EN	Yamnaya_Kalmykia	Mongolia_LBA_CenterWest_4	1	5	010	1	10	134.503	5.62215e-24	1	0.36469						0.63531					TRUE	TRUE	0	-216.06	1
29	UkrEMA_Saltiv_Bulgars_2	LBK_EN	Yamnaya_Kalmykia	Mongolia_LBA_CenterWest_4	1	5	010	1	10	811.493	6.97722e-168	1	-0.315161						1.31516					FALSE	TRUE	0	640.697	0
30	UkrMA_Cuman	LBK_EN	Yamnaya_Kalmykia	Mongolia_LBA_CenterWest_4	1	5	010	1	10	292.331	6.48901e-57	1	0.225416						0.774584					TRUE	TRUE	0	69.7349	0
31	UkrMA_Cuman_2	LBK_EN	Yamnaya_Kalmykia	Mongolia_LBA_CenterWest_4	1	5	010	1	10	1059.54	2.77e-221	1	-0.128242						1.12824					FALSE	TRUE	0	890.218	0
32	UkrMA_WhiteCroat_Slavs	LBK_EN	Yamnaya_Kalmykia	Mongolia_LBA_CenterWest_4	1	5	010	1	10	88.9109	8.8038e-15	1	0.40348						0.59652					TRUE	TRUE	0	-368.6	1
33	UkrMA_GoldenHorde_Slav/Nom?	LBK_EN	Yamnaya_Kalmykia	Mongolia_LBA_CenterWest_4	1	5	010	1	10	62.7784	1.07599e-09	1	0.402841						0.597159					TRUE	TRUE	0	-383.906	1
34	UkrMA_GoldenHorde_Nom	LBK_EN	Yamnaya_Kalmykia	Mongolia_LBA_CenterWest_4	1	5	010	1	10	181.11	1.37812e-33	1	0.285966						0.714034					TRUE	TRUE	0	-67.3276	1
35	UkrMA_Post-Cuman_Cuman?	LBK_EN	Yamnaya_Kalmykia	Mongolia_LBA_CenterWest_4	1	5	010	1	10	239.704	7.90475e-46	1	0.322851						0.677149					TRUE	TRUE	0	-68.8642	1
36	UkrMA_Nogai_1	LBK_EN	Yamnaya_Kalmykia	Mongolia_LBA_CenterWest_4	1	5	010	1	10	1160.75	4.20349e-243	1	-0.0340291						1.03403					FALSE	TRUE	0	937.571	0
37	UkrMA_Nogai_2	LBK_EN	Yamnaya_Kalmykia	Mongolia_LBA_CenterWest_4	1	5	010	1	10	1847.5	0	1	-0.763683						1.76368					FALSE	TRUE	0	1631.04	0
38	UkrMA_Nogai_3	LBK_EN	Yamnaya_Kalmykia	Mongolia_LBA_CenterWest_4	1	5	010	1	10	1735.45	0	1	-2.07479						3.07479					FALSE	TRUE	0	1597.31	0
39	UkrEM_Cossack_Slavs	LBK_EN	Yamnaya_Kalmykia	Mongolia_LBA_CenterWest_4	1	5	010	1	10	61.0879	2.25479e-09	1	0.445164						0.554836					TRUE	TRUE	0	-339.736	1
1	UkrFBA_Bilozerska_Pre-Cimmerian	LBK_EN	Yamnaya_Kalmykia	Mongolia_LBA_CenterWest_4	0	5	011	2	11	2180.58	0	0	1											TRUE	NA	NA	NA	NA
2	UkrFBA/EIA_Cimmerian	LBK_EN	Yamnaya_Kalmykia	Mongolia_LBA_CenterWest_4	0	5	011	2	11	1764.52	0	0	1											TRUE	NA	NA	NA	NA
3	UkrFBA/EIA_Lusatian	LBK_EN	Yamnaya_Kalmykia	Mongolia_LBA_CenterWest_4	0	5	011	2	11	1976.13	0	0	1											TRUE	NA	NA	NA	NA
4	UkrEIA_ThracianHallstatt_2	LBK_EN	Yamnaya_Kalmykia	Mongolia_LBA_CenterWest_4	0	5	011	2	11	1502.81	0	0	1											TRUE	NA	NA	NA	NA
5	UkrEIA_ThracianHallstatt	LBK_EN	Yamnaya_Kalmykia	Mongolia_LBA_CenterWest_4	0	5	011	2	11	440.93	1.22562e-87	0	1											TRUE	NA	NA	NA	NA
6	UkrEIA_Scythian_RightDnipro_IllThr	LBK_EN	Yamnaya_Kalmykia	Mongolia_LBA_CenterWest_4	0	5	011	2	11	1455.33	1.38841e-305	0	1											TRUE	NA	NA	NA	NA
7	UkrEIA_Scythian_RightDnipro_IllThr_2	LBK_EN	Yamnaya_Kalmykia	Mongolia_LBA_CenterWest_4	0	5	011	2	11	1590.94	0	0	1											TRUE	NA	NA	NA	NA
8	UkrEIA_Scythian_LeftDnipro_IllThr	LBK_EN	Yamnaya_Kalmykia	Mongolia_LBA_CenterWest_4	0	5	011	2	11	1678.16	0	0	1											TRUE	NA	NA	NA	NA
9	UkrEIA_Scythian_LeftDnipro_LocEl	LBK_EN	Yamnaya_Kalmykia	Mongolia_LBA_CenterWest_4	0	5	011	2	11	772.592	1.44924e-158	0	1											TRUE	NA	NA	NA	NA
10	UkrEIA_Scythian_LeftDnipro_LocAgr_2	LBK_EN	Yamnaya_Kalmykia	Mongolia_LBA_CenterWest_4	0	5	011	2	11	1353.19	1.51366e-283	0	1											TRUE	NA	NA	NA	NA
11	UkrEIA_Scythian_LeftDnipro_LocAgr	LBK_EN	Yamnaya_Kalmykia	Mongolia_LBA_CenterWest_4	0	5	011	2	11	1245.22	2.90335e-260	0	1											TRUE	NA	NA	NA	NA
12	UkrEIA_Scythian_SivDon_Nom_2	LBK_EN	Yamnaya_Kalmykia	Mongolia_LBA_CenterWest_4	0	5	011	2	11	1080.55	8.76145e-225	0	1											TRUE	NA	NA	NA	NA
13	UkrEIA_Scythian_SivDon_Nom	LBK_EN	Yamnaya_Kalmykia	Mongolia_LBA_CenterWest_4	0	5	011	2	11	2044.92	0	0	1											TRUE	NA	NA	NA	NA
14	UkrEIA_Scythian_SivDon_NomEl_3	LBK_EN	Yamnaya_Kalmykia	Mongolia_LBA_CenterWest_4	0	5	011	2	11	1211.44	5.54692e-253	0	1											TRUE	NA	NA	NA	NA
15	UkrEIA_Scythian_SivDon_NomEl_2	LBK_EN	Yamnaya_Kalmykia	Mongolia_LBA_CenterWest_4	0	5	011	2	11	640.478	3.04713e-130	0	1											TRUE	NA	NA	NA	NA
16	UkrEIA_Scythian_SivDon_NomEl	LBK_EN	Yamnaya_Kalmykia	Mongolia_LBA_CenterWest_4	0	5	011	2	11	1383.07	5.41098e-290	0	1											TRUE	NA	NA	NA	NA
17	UkrEIA_Scythian_NBlaSea_Nom	LBK_EN	Yamnaya_Kalmykia	Mongolia_LBA_CenterWest_4	0	5	011	2	11	1557.22	0	0	1											TRUE	NA	NA	NA	NA
18	UkrEIA_Antiquity_Greeks?_2	LBK_EN	Yamnaya_Kalmykia	Mongolia_LBA_CenterWest_4	0	5	011	2	11	758.031	1.93167e-155	0	1											TRUE	NA	NA	NA	NA
19	UkrEIA_Antiquity_Greeks?_1	LBK_EN	Yamnaya_Kalmykia	Mongolia_LBA_CenterWest_4	0	5	011	2	11	189.333	1.20708e-34	0	1											TRUE	NA	NA	NA	NA
20	UkrEIA_?	LBK_EN	Yamnaya_Kalmykia	Mongolia_LBA_CenterWest_4	0	5	011	2	11	1059.67	2.75016e-220	0	1											TRUE	NA	NA	NA	NA
21	UkrEIA_LateScythian_Cri_Nom	LBK_EN	Yamnaya_Kalmykia	Mongolia_LBA_CenterWest_4	0	5	011	2	11	1630.26	0	0	1											TRUE	NA	NA	NA	NA
22	UkrIA_Sarmatian_SivDon	LBK_EN	Yamnaya_Kalmykia	Mongolia_LBA_CenterWest_4	0	5	011	2	11	917.25	1.21264e-189	0	1											TRUE	NA	NA	NA	NA
23	UkrIA_Chernyakhiv_1	LBK_EN	Yamnaya_Kalmykia	Mongolia_LBA_CenterWest_4	0	5	011	2	11	1487.16	0	0	1											TRUE	NA	NA	NA	NA
24	UkrIA_Chernyakhiv_2	LBK_EN	Yamnaya_Kalmykia	Mongolia_LBA_CenterWest_4	0	5	011	2	11	727.233	7.81229e-149	0	1											TRUE	NA	NA	NA	NA
25	UkrIA_Chernyakhiv_3	LBK_EN	Yamnaya_Kalmykia	Mongolia_LBA_CenterWest_4	0	5	011	2	11	333.385	7.90641e-65	0	1											TRUE	NA	NA	NA	NA
26	UkrEMA_Saltiv_Alans_1	LBK_EN	Yamnaya_Kalmykia	Mongolia_LBA_CenterWest_4	0	5	011	2	11	1284.88	8.15165e-269	0	1											TRUE	NA	NA	NA	NA
27	UkrEMA_Saltiv_Alans_2	LBK_EN	Yamnaya_Kalmykia	Mongolia_LBA_CenterWest_4	0	5	011	2	11	4543.57	0	0	1											TRUE	NA	NA	NA	NA
28	UkrEMA_Saltiv_Bulgars_1	LBK_EN	Yamnaya_Kalmykia	Mongolia_LBA_CenterWest_4	0	5	011	2	11	1252.65	7.26794e-262	0	1											TRUE	NA	NA	NA	NA
29	UkrEMA_Saltiv_Bulgars_2	LBK_EN	Yamnaya_Kalmykia	Mongolia_LBA_CenterWest_4	0	5	011	2	11	2390.15	0	0	1											TRUE	NA	NA	NA	NA
30	UkrMA_Cuman	LBK_EN	Yamnaya_Kalmykia	Mongolia_LBA_CenterWest_4	0	5	011	2	11	1747.65	0	0	1											TRUE	NA	NA	NA	NA
31	UkrMA_Cuman_2	LBK_EN	Yamnaya_Kalmykia	Mongolia_LBA_CenterWest_4	0	5	011	2	11	3580.05	0	0	1											TRUE	NA	NA	NA	NA
32	UkrMA_WhiteCroat_Slavs	LBK_EN	Yamnaya_Kalmykia	Mongolia_LBA_CenterWest_4	0	5	011	2	11	1200.08	1.55699e-250	0	1											TRUE	NA	NA	NA	NA
33	UkrMA_GoldenHorde_Slav/Nom?	LBK_EN	Yamnaya_Kalmykia	Mongolia_LBA_CenterWest_4	0	5	011	2	11	1481.94	0	0	1											TRUE	NA	NA	NA	NA
34	UkrMA_GoldenHorde_Nom	LBK_EN	Yamnaya_Kalmykia	Mongolia_LBA_CenterWest_4	0	5	011	2	11	1422.46	1.71894e-298	0	1											TRUE	NA	NA	NA	NA
35	UkrMA_Post-Cuman_Cuman?	LBK_EN	Yamnaya_Kalmykia	Mongolia_LBA_CenterWest_4	0	5	011	2	11	1057.71	7.27877e-220	0	1											TRUE	NA	NA	NA	NA
36	UkrMA_Nogai_1	LBK_EN	Yamnaya_Kalmykia	Mongolia_LBA_CenterWest_4	0	5	011	2	11	3286.93	0	0	1											TRUE	NA	NA	NA	NA
37	UkrMA_Nogai_2	LBK_EN	Yamnaya_Kalmykia	Mongolia_LBA_CenterWest_4	0	5	011	2	11	6317.83	0	0	1											TRUE	NA	NA	NA	NA
38	UkrMA_Nogai_3	LBK_EN	Yamnaya_Kalmykia	Mongolia_LBA_CenterWest_4	0	5	011	2	11	7071.45	0	0	1											TRUE	NA	NA	NA	NA
39	UkrEM_Cossack_Slavs	LBK_EN	Yamnaya_Kalmykia	Mongolia_LBA_CenterWest_4	0	5	011	2	11	922.514	8.94966e-191	0	1											TRUE	NA	NA	NA	NA
1	UkrFBA_Bilozerska_Pre-Cimmerian	LBK_EN	Yamnaya_Kalmykia	Mongolia_LBA_CenterWest_4	0	5	100	1	10	160.33	2.77028e-29	1							0.965917			0.0340827		TRUE	TRUE	NA	NA	NA
2	UkrFBA/EIA_Cimmerian	LBK_EN	Yamnaya_Kalmykia	Mongolia_LBA_CenterWest_4	0	5	100	1	10	87.8581	1.42262e-14	1							0.569638			0.430362		TRUE	TRUE	NA	NA	NA
3	UkrFBA/EIA_Lusatian	LBK_EN	Yamnaya_Kalmykia	Mongolia_LBA_CenterWest_4	0	5	100	1	10	474.958	9.85911e-96	1							1.02312			-0.0231244		FALSE	TRUE	NA	NA	NA
4	UkrEIA_ThracianHallstatt_2	LBK_EN	Yamnaya_Kalmykia	Mongolia_LBA_CenterWest_4	0	5	100	1	10	411.494	3.3644e-82	1							1.01589			-0.015894		FALSE	TRUE	NA	NA	NA
5	UkrEIA_ThracianHallstatt	LBK_EN	Yamnaya_Kalmykia	Mongolia_LBA_CenterWest_4	0	5	100	1	10	1071.01	9.34255e-224	1							1.21388			-0.213881		FALSE	TRUE	NA	NA	NA
6	UkrEIA_Scythian_RightDnipro_IllThr	LBK_EN	Yamnaya_Kalmykia	Mongolia_LBA_CenterWest_4	0	5	100	1	10	679.405	1.65346e-139	1							1.03586			-0.0358583		FALSE	TRUE	NA	NA	NA
7	UkrEIA_Scythian_RightDnipro_IllThr_2	LBK_EN	Yamnaya_Kalmykia	Mongolia_LBA_CenterWest_4	0	5	100	1	10	344.748	5.18392e-68	1							0.898995			0.101005		TRUE	TRUE	NA	NA	NA
8	UkrEIA_Scythian_LeftDnipro_IllThr	LBK_EN	Yamnaya_Kalmykia	Mongolia_LBA_CenterWest_4	0	5	100	1	10	190.231	1.7501e-35	1							0.828912			0.171088		TRUE	TRUE	NA	NA	NA
9	UkrEIA_Scythian_LeftDnipro_LocEl	LBK_EN	Yamnaya_Kalmykia	Mongolia_LBA_CenterWest_4	0	5	100	1	10	744.116	2.10942e-153	1							1.0794			-0.0794002		FALSE	TRUE	NA	NA	NA
10	UkrEIA_Scythian_LeftDnipro_LocAgr_2	LBK_EN	Yamnaya_Kalmykia	Mongolia_LBA_CenterWest_4	0	5	100	1	10	382.335	5.38942e-76	1							0.980742			0.0192576		TRUE	TRUE	NA	NA	NA
11	UkrEIA_Scythian_LeftDnipro_LocAgr	LBK_EN	Yamnaya_Kalmykia	Mongolia_LBA_CenterWest_4	0	5	100	1	10	472.641	3.0802e-95	1							0.937523			0.0624767		TRUE	TRUE	NA	NA	NA
12	UkrEIA_Scythian_SivDon_Nom_2	LBK_EN	Yamnaya_Kalmykia	Mongolia_LBA_CenterWest_4	0	5	100	1	10	463.838	2.33084e-93	1							1.05925			-0.0592499		FALSE	TRUE	NA	NA	NA
13	UkrEIA_Scythian_SivDon_Nom	LBK_EN	Yamnaya_Kalmykia	Mongolia_LBA_CenterWest_4	0	5	100	1	10	464.886	1.39288e-93	1							0.917645			0.0823555		TRUE	TRUE	NA	NA	NA
14	UkrEIA_Scythian_SivDon_NomEl_3	LBK_EN	Yamnaya_Kalmykia	Mongolia_LBA_CenterWest_4	0	5	100	1	10	218.694	2.00526e-41	1							1.02929			-0.0292878		FALSE	TRUE	NA	NA	NA
15	UkrEIA_Scythian_SivDon_NomEl_2	LBK_EN	Yamnaya_Kalmykia	Mongolia_LBA_CenterWest_4	0	5	100	1	10	41.7015	8.47328e-06	1							0.789752			0.210248		TRUE	TRUE	NA	NA	NA
16	UkrEIA_Scythian_SivDon_NomEl	LBK_EN	Yamnaya_Kalmykia	Mongolia_LBA_CenterWest_4	0	5	100	1	10	637.989	1.2669e-130	1							0.977142			0.0228583		TRUE	TRUE	NA	NA	NA
17	UkrEIA_Scythian_NBlaSea_Nom	LBK_EN	Yamnaya_Kalmykia	Mongolia_LBA_CenterWest_4	0	5	100	1	10	266.201	2.11288e-51	1							0.849501			0.150499		TRUE	TRUE	NA	NA	NA
18	UkrEIA_Antiquity_Greeks?_2	LBK_EN	Yamnaya_Kalmykia	Mongolia_LBA_CenterWest_4	0	5	100	1	10	282.847	6.5282e-55	1							1.05763			-0.0576336		FALSE	TRUE	NA	NA	NA
19	UkrEIA_Antiquity_Greeks?_1	LBK_EN	Yamnaya_Kalmykia	Mongolia_LBA_CenterWest_4	0	5	100	1	10	947.076	4.67606e-197	1							1.29178			-0.291782		FALSE	TRUE	NA	NA	NA
20	UkrEIA_?	LBK_EN	Yamnaya_Kalmykia	Mongolia_LBA_CenterWest_4	0	5	100	1	10	248.122	1.34747e-47	1							0.874547			0.125453		TRUE	TRUE	NA	NA	NA
21	UkrEIA_LateScythian_Cri_Nom	LBK_EN	Yamnaya_Kalmykia	Mongolia_LBA_CenterWest_4	0	5	100	1	10	155.036	3.42265e-28	1							0.846194			0.153806		TRUE	TRUE	NA	NA	NA
22	UkrIA_Sarmatian_SivDon	LBK_EN	Yamnaya_Kalmykia	Mongolia_LBA_CenterWest_4	0	5	100	1	10	569.619	5.66015e-116	1							1.06483			-0.0648311		FALSE	TRUE	NA	NA	NA
23	UkrIA_Chernyakhiv_1	LBK_EN	Yamnaya_Kalmykia	Mongolia_LBA_CenterWest_4	0	5	100	1	10	517.957	6.40618e-105	1							1.01499			-0.0149936		FALSE	TRUE	NA	NA	NA
24	UkrIA_Chernyakhiv_2	LBK_EN	Yamnaya_Kalmykia	Mongolia_LBA_CenterWest_4	0	5	100	1	10	1083.07	2.35959e-226	1							1.14465			-0.14465		FALSE	TRUE	NA	NA	NA
25	UkrIA_Chernyakhiv_3	LBK_EN	Yamnaya_Kalmykia	Mongolia_LBA_CenterWest_4	0	5	100	1	10	679.715	1.41859e-139	1							1.13517			-0.135169		FALSE	TRUE	NA	NA	NA
26	UkrEMA_Saltiv_Alans_1	LBK_EN	Yamnaya_Kalmykia	Mongolia_LBA_CenterWest_4	0	5	100	1	10	660.54	1.8456e-135	1							0.930226			0.0697741		TRUE	TRUE	NA	NA	NA
27	UkrEMA_Saltiv_Alans_2	LBK_EN	Yamnaya_Kalmykia	Mongolia_LBA_CenterWest_4	0	5	100	1	10	246.577	2.84527e-47	1							0.238946			0.761054		TRUE	TRUE	NA	NA	NA
28	UkrEMA_Saltiv_Bulgars_1	LBK_EN	Yamnaya_Kalmykia	Mongolia_LBA_CenterWest_4	0	5	100	1	10	350.563	3.02665e-69	1							0.90686			0.0931405		TRUE	TRUE	NA	NA	NA
29	UkrEMA_Saltiv_Bulgars_2	LBK_EN	Yamnaya_Kalmykia	Mongolia_LBA_CenterWest_4	0	5	100	1	10	170.796	1.89834e-31	1							0.26021			0.73979		TRUE	TRUE	NA	NA	NA
30	UkrMA_Cuman	LBK_EN	Yamnaya_Kalmykia	Mongolia_LBA_CenterWest_4	0	5	100	1	10	222.596	3.05686e-42	1							0.713629			0.286371		TRUE	TRUE	NA	NA	NA
31	UkrMA_Cuman_2	LBK_EN	Yamnaya_Kalmykia	Mongolia_LBA_CenterWest_4	0	5	100	1	10	169.325	3.82631e-31	1							0.320757			0.679243		TRUE	TRUE	NA	NA	NA
32	UkrMA_WhiteCroat_Slavs	LBK_EN	Yamnaya_Kalmykia	Mongolia_LBA_CenterWest_4	0	5	100	1	10	457.511	5.21982e-92	1							0.974441			0.0255589		TRUE	TRUE	NA	NA	NA
33	UkrMA_GoldenHorde_Slav/Nom?	LBK_EN	Yamnaya_Kalmykia	Mongolia_LBA_CenterWest_4	0	5	100	1	10	446.684	1.06458e-89	1							1.01305			-0.0130521		FALSE	TRUE	NA	NA	NA
34	UkrMA_GoldenHorde_Nom	LBK_EN	Yamnaya_Kalmykia	Mongolia_LBA_CenterWest_4	0	5	100	1	10	248.438	1.15636e-47	1							0.804402			0.195598		TRUE	TRUE	NA	NA	NA
35	UkrMA_Post-Cuman_Cuman?	LBK_EN	Yamnaya_Kalmykia	Mongolia_LBA_CenterWest_4	0	5	100	1	10	308.568	2.39679e-60	1							0.759782			0.240218		TRUE	TRUE	NA	NA	NA
36	UkrMA_Nogai_1	LBK_EN	Yamnaya_Kalmykia	Mongolia_LBA_CenterWest_4	0	5	100	1	10	223.181	2.30651e-42	1							0.370746			0.629254		TRUE	TRUE	NA	NA	NA
37	UkrMA_Nogai_2	LBK_EN	Yamnaya_Kalmykia	Mongolia_LBA_CenterWest_4	0	5	100	1	10	216.461	5.88214e-41	1							0.160511			0.839489		TRUE	TRUE	NA	NA	NA
38	UkrMA_Nogai_3	LBK_EN	Yamnaya_Kalmykia	Mongolia_LBA_CenterWest_4	0	5	100	1	10	138.146	1.01037e-24	1							-0.0492991			1.0493		FALSE	TRUE	NA	NA	NA
39	UkrEM_Cossack_Slavs	LBK_EN	Yamnaya_Kalmykia	Mongolia_LBA_CenterWest_4	0	5	100	1	10	400.824	6.285e-80	1							1.04022			-0.0402188		FALSE	TRUE	NA	NA	NA
1	UkrFBA_Bilozerska_Pre-Cimmerian	LBK_EN	Yamnaya_Kalmykia	Mongolia_LBA_CenterWest_4	0	5	101	2	11	3322.86	0	0										1		TRUE	NA	NA	NA	NA
2	UkrFBA/EIA_Cimmerian	LBK_EN	Yamnaya_Kalmykia	Mongolia_LBA_CenterWest_4	0	5	101	2	11	772.99	1.19024e-158	0										1		TRUE	NA	NA	NA	NA
3	UkrFBA/EIA_Lusatian	LBK_EN	Yamnaya_Kalmykia	Mongolia_LBA_CenterWest_4	0	5	101	2	11	4304.99	0	0										1		TRUE	NA	NA	NA	NA
4	UkrEIA_ThracianHallstatt_2	LBK_EN	Yamnaya_Kalmykia	Mongolia_LBA_CenterWest_4	0	5	101	2	11	3500.84	0	0										1		TRUE	NA	NA	NA	NA
5	UkrEIA_ThracianHallstatt	LBK_EN	Yamnaya_Kalmykia	Mongolia_LBA_CenterWest_4	0	5	101	2	11	4965.73	0	0										1		TRUE	NA	NA	NA	NA
6	UkrEIA_Scythian_RightDnipro_IllThr	LBK_EN	Yamnaya_Kalmykia	Mongolia_LBA_CenterWest_4	0	5	101	2	11	4398.93	0	0										1		TRUE	NA	NA	NA	NA
7	UkrEIA_Scythian_RightDnipro_IllThr_2	LBK_EN	Yamnaya_Kalmykia	Mongolia_LBA_CenterWest_4	0	5	101	2	11	2940.49	0	0										1		TRUE	NA	NA	NA	NA
8	UkrEIA_Scythian_LeftDnipro_IllThr	LBK_EN	Yamnaya_Kalmykia	Mongolia_LBA_CenterWest_4	0	5	101	2	11	2350.28	0	0										1		TRUE	NA	NA	NA	NA
9	UkrEIA_Scythian_LeftDnipro_LocEl	LBK_EN	Yamnaya_Kalmykia	Mongolia_LBA_CenterWest_4	0	5	101	2	11	3796.29	0	0										1		TRUE	NA	NA	NA	NA
10	UkrEIA_Scythian_LeftDnipro_LocAgr_2	LBK_EN	Yamnaya_Kalmykia	Mongolia_LBA_CenterWest_4	0	5	101	2	11	3095.85	0	0										1		TRUE	NA	NA	NA	NA
11	UkrEIA_Scythian_LeftDnipro_LocAgr	LBK_EN	Yamnaya_Kalmykia	Mongolia_LBA_CenterWest_4	0	5	101	2	11	3222.43	0	0										1		TRUE	NA	NA	NA	NA
12	UkrEIA_Scythian_SivDon_Nom_2	LBK_EN	Yamnaya_Kalmykia	Mongolia_LBA_CenterWest_4	0	5	101	2	11	3478.58	0	0										1		TRUE	NA	NA	NA	NA
13	UkrEIA_Scythian_SivDon_Nom	LBK_EN	Yamnaya_Kalmykia	Mongolia_LBA_CenterWest_4	0	5	101	2	11	3732	0	0										1		TRUE	NA	NA	NA	NA
14	UkrEIA_Scythian_SivDon_NomEl_3	LBK_EN	Yamnaya_Kalmykia	Mongolia_LBA_CenterWest_4	0	5	101	2	11	3198.18	0	0										1		TRUE	NA	NA	NA	NA
15	UkrEIA_Scythian_SivDon_NomEl_2	LBK_EN	Yamnaya_Kalmykia	Mongolia_LBA_CenterWest_4	0	5	101	2	11	648.113	7.06431e-132	0										1		TRUE	NA	NA	NA	NA
16	UkrEIA_Scythian_SivDon_NomEl	LBK_EN	Yamnaya_Kalmykia	Mongolia_LBA_CenterWest_4	0	5	101	2	11	3841.92	0	0										1		TRUE	NA	NA	NA	NA
17	UkrEIA_Scythian_NBlaSea_Nom	LBK_EN	Yamnaya_Kalmykia	Mongolia_LBA_CenterWest_4	0	5	101	2	11	2629.89	0	0										1		TRUE	NA	NA	NA	NA
18	UkrEIA_Antiquity_Greeks?_2	LBK_EN	Yamnaya_Kalmykia	Mongolia_LBA_CenterWest_4	0	5	101	2	11	2949.2	0	0										1		TRUE	NA	NA	NA	NA
19	UkrEIA_Antiquity_Greeks?_1	LBK_EN	Yamnaya_Kalmykia	Mongolia_LBA_CenterWest_4	0	5	101	2	11	4281.41	0	0										1		TRUE	NA	NA	NA	NA
20	UkrEIA_?	LBK_EN	Yamnaya_Kalmykia	Mongolia_LBA_CenterWest_4	0	5	101	2	11	2026.84	0	0										1		TRUE	NA	NA	NA	NA
21	UkrEIA_LateScythian_Cri_Nom	LBK_EN	Yamnaya_Kalmykia	Mongolia_LBA_CenterWest_4	0	5	101	2	11	2180.1	0	0										1		TRUE	NA	NA	NA	NA
22	UkrIA_Sarmatian_SivDon	LBK_EN	Yamnaya_Kalmykia	Mongolia_LBA_CenterWest_4	0	5	101	2	11	3928.1	0	0										1		TRUE	NA	NA	NA	NA
23	UkrIA_Chernyakhiv_1	LBK_EN	Yamnaya_Kalmykia	Mongolia_LBA_CenterWest_4	0	5	101	2	11	3854.52	0	0										1		TRUE	NA	NA	NA	NA
24	UkrIA_Chernyakhiv_2	LBK_EN	Yamnaya_Kalmykia	Mongolia_LBA_CenterWest_4	0	5	101	2	11	4946.59	0	0										1		TRUE	NA	NA	NA	NA
25	UkrIA_Chernyakhiv_3	LBK_EN	Yamnaya_Kalmykia	Mongolia_LBA_CenterWest_4	0	5	101	2	11	3104.69	0	0										1		TRUE	NA	NA	NA	NA
26	UkrEMA_Saltiv_Alans_1	LBK_EN	Yamnaya_Kalmykia	Mongolia_LBA_CenterWest_4	0	5	101	2	11	3367.62	0	0										1		TRUE	NA	NA	NA	NA
27	UkrEMA_Saltiv_Alans_2	LBK_EN	Yamnaya_Kalmykia	Mongolia_LBA_CenterWest_4	0	5	101	2	11	512.035	8.69159e-103	0										1		TRUE	NA	NA	NA	NA
28	UkrEMA_Saltiv_Bulgars_1	LBK_EN	Yamnaya_Kalmykia	Mongolia_LBA_CenterWest_4	0	5	101	2	11	2557.33	0	0										1		TRUE	NA	NA	NA	NA
29	UkrEMA_Saltiv_Bulgars_2	LBK_EN	Yamnaya_Kalmykia	Mongolia_LBA_CenterWest_4	0	5	101	2	11	333.893	6.17467e-65	0										1		TRUE	NA	NA	NA	NA
30	UkrMA_Cuman	LBK_EN	Yamnaya_Kalmykia	Mongolia_LBA_CenterWest_4	0	5	101	2	11	1852.37	0	0										1		TRUE	NA	NA	NA	NA
31	UkrMA_Cuman_2	LBK_EN	Yamnaya_Kalmykia	Mongolia_LBA_CenterWest_4	0	5	101	2	11	567.273	1.39212e-114	0										1		TRUE	NA	NA	NA	NA
32	UkrMA_WhiteCroat_Slavs	LBK_EN	Yamnaya_Kalmykia	Mongolia_LBA_CenterWest_4	0	5	101	2	11	3392.97	0	0										1		TRUE	NA	NA	NA	NA
33	UkrMA_GoldenHorde_Slav/Nom?	LBK_EN	Yamnaya_Kalmykia	Mongolia_LBA_CenterWest_4	0	5	101	2	11	3712.1	0	0										1		TRUE	NA	NA	NA	NA
34	UkrMA_GoldenHorde_Nom	LBK_EN	Yamnaya_Kalmykia	Mongolia_LBA_CenterWest_4	0	5	101	2	11	1931.34	0	0										1		TRUE	NA	NA	NA	NA
35	UkrMA_Post-Cuman_Cuman?	LBK_EN	Yamnaya_Kalmykia	Mongolia_LBA_CenterWest_4	0	5	101	2	11	1452.27	6.3508e-305	0										1		TRUE	NA	NA	NA	NA
36	UkrMA_Nogai_1	LBK_EN	Yamnaya_Kalmykia	Mongolia_LBA_CenterWest_4	0	5	101	2	11	787.785	7.944e-162	0										1		TRUE	NA	NA	NA	NA
37	UkrMA_Nogai_2	LBK_EN	Yamnaya_Kalmykia	Mongolia_LBA_CenterWest_4	0	5	101	2	11	380.115	1.01292e-74	0										1		TRUE	NA	NA	NA	NA
38	UkrMA_Nogai_3	LBK_EN	Yamnaya_Kalmykia	Mongolia_LBA_CenterWest_4	0	5	101	2	11	164.028	1.9931e-29	0										1		TRUE	NA	NA	NA	NA
39	UkrEM_Cossack_Slavs	LBK_EN	Yamnaya_Kalmykia	Mongolia_LBA_CenterWest_4	0	5	101	2	11	3367.15	0	0										1		TRUE	NA	NA	NA	NA
1	UkrFBA_Bilozerska_Pre-Cimmerian	LBK_EN	Yamnaya_Kalmykia	Mongolia_LBA_CenterWest_4	0	5	110	2	11	193.844	1.40538e-35	0							1					TRUE	NA	NA	NA	NA
2	UkrFBA/EIA_Cimmerian	LBK_EN	Yamnaya_Kalmykia	Mongolia_LBA_CenterWest_4	0	5	110	2	11	536.62	4.91674e-108	0							1					TRUE	NA	NA	NA	NA
3	UkrFBA/EIA_Lusatian	LBK_EN	Yamnaya_Kalmykia	Mongolia_LBA_CenterWest_4	0	5	110	2	11	581.001	1.61928e-117	0							1					TRUE	NA	NA	NA	NA
4	UkrEIA_ThracianHallstatt_2	LBK_EN	Yamnaya_Kalmykia	Mongolia_LBA_CenterWest_4	0	5	110	2	11	480.845	3.88612e-96	0							1					TRUE	NA	NA	NA	NA
5	UkrEIA_ThracianHallstatt	LBK_EN	Yamnaya_Kalmykia	Mongolia_LBA_CenterWest_4	0	5	110	2	11	1517.65	0	0							1					TRUE	NA	NA	NA	NA
6	UkrEIA_Scythian_RightDnipro_IllThr	LBK_EN	Yamnaya_Kalmykia	Mongolia_LBA_CenterWest_4	0	5	110	2	11	832.279	2.21535e-171	0							1					TRUE	NA	NA	NA	NA
7	UkrEIA_Scythian_RightDnipro_IllThr_2	LBK_EN	Yamnaya_Kalmykia	Mongolia_LBA_CenterWest_4	0	5	110	2	11	435.695	1.59161e-86	0							1					TRUE	NA	NA	NA	NA
8	UkrEIA_Scythian_LeftDnipro_IllThr	LBK_EN	Yamnaya_Kalmykia	Mongolia_LBA_CenterWest_4	0	5	110	2	11	326.919	1.83657e-63	0							1					TRUE	NA	NA	NA	NA
9	UkrEIA_Scythian_LeftDnipro_LocEl	LBK_EN	Yamnaya_Kalmykia	Mongolia_LBA_CenterWest_4	0	5	110	2	11	938.427	3.38532e-194	0							1					TRUE	NA	NA	NA	NA
10	UkrEIA_Scythian_LeftDnipro_LocAgr_2	LBK_EN	Yamnaya_Kalmykia	Mongolia_LBA_CenterWest_4	0	5	110	2	11	468.504	1.6548e-93	0							1					TRUE	NA	NA	NA	NA
11	UkrEIA_Scythian_LeftDnipro_LocAgr	LBK_EN	Yamnaya_Kalmykia	Mongolia_LBA_CenterWest_4	0	5	110	2	11	575.957	1.93956e-116	0							1					TRUE	NA	NA	NA	NA
12	UkrEIA_Scythian_SivDon_Nom_2	LBK_EN	Yamnaya_Kalmykia	Mongolia_LBA_CenterWest_4	0	5	110	2	11	540.662	6.74016e-109	0							1					TRUE	NA	NA	NA	NA
13	UkrEIA_Scythian_SivDon_Nom	LBK_EN	Yamnaya_Kalmykia	Mongolia_LBA_CenterWest_4	0	5	110	2	11	547.419	2.42944e-110	0							1					TRUE	NA	NA	NA	NA
14	UkrEIA_Scythian_SivDon_NomEl_3	LBK_EN	Yamnaya_Kalmykia	Mongolia_LBA_CenterWest_4	0	5	110	2	11	266.678	8.90922e-51	0							1					TRUE	NA	NA	NA	NA
15	UkrEIA_Scythian_SivDon_NomEl_2	LBK_EN	Yamnaya_Kalmykia	Mongolia_LBA_CenterWest_4	0	5	110	2	11	89.9831	1.67993e-14	0							1					TRUE	NA	NA	NA	NA
16	UkrEIA_Scythian_SivDon_NomEl	LBK_EN	Yamnaya_Kalmykia	Mongolia_LBA_CenterWest_4	0	5	110	2	11	744.325	1.68524e-152	0							1					TRUE	NA	NA	NA	NA
17	UkrEIA_Scythian_NBlaSea_Nom	LBK_EN	Yamnaya_Kalmykia	Mongolia_LBA_CenterWest_4	0	5	110	2	11	384.076	1.46408e-75	0							1					TRUE	NA	NA	NA	NA
18	UkrEIA_Antiquity_Greeks?_2	LBK_EN	Yamnaya_Kalmykia	Mongolia_LBA_CenterWest_4	0	5	110	2	11	347.823	7.00203e-68	0							1					TRUE	NA	NA	NA	NA
19	UkrEIA_Antiquity_Greeks?_1	LBK_EN	Yamnaya_Kalmykia	Mongolia_LBA_CenterWest_4	0	5	110	2	11	1401.64	5.34446e-294	0							1					TRUE	NA	NA	NA	NA
20	UkrEIA_?	LBK_EN	Yamnaya_Kalmykia	Mongolia_LBA_CenterWest_4	0	5	110	2	11	314.427	7.96165e-61	0							1					TRUE	NA	NA	NA	NA
21	UkrEIA_LateScythian_Cri_Nom	LBK_EN	Yamnaya_Kalmykia	Mongolia_LBA_CenterWest_4	0	5	110	2	11	250.332	2.38118e-47	0							1					TRUE	NA	NA	NA	NA
22	UkrIA_Sarmatian_SivDon	LBK_EN	Yamnaya_Kalmykia	Mongolia_LBA_CenterWest_4	0	5	110	2	11	722.295	8.94799e-148	0							1					TRUE	NA	NA	NA	NA
23	UkrIA_Chernyakhiv_1	LBK_EN	Yamnaya_Kalmykia	Mongolia_LBA_CenterWest_4	0	5	110	2	11	623.059	1.63177e-126	0							1					TRUE	NA	NA	NA	NA
24	UkrIA_Chernyakhiv_2	LBK_EN	Yamnaya_Kalmykia	Mongolia_LBA_CenterWest_4	0	5	110	2	11	1387.1	7.31896e-291	0							1					TRUE	NA	NA	NA	NA
25	UkrIA_Chernyakhiv_3	LBK_EN	Yamnaya_Kalmykia	Mongolia_LBA_CenterWest_4	0	5	110	2	11	884.546	1.30152e-182	0							1					TRUE	NA	NA	NA	NA
26	UkrEMA_Saltiv_Alans_1	LBK_EN	Yamnaya_Kalmykia	Mongolia_LBA_CenterWest_4	0	5	110	2	11	763.07	1.602e-156	0							1					TRUE	NA	NA	NA	NA
27	UkrEMA_Saltiv_Alans_2	LBK_EN	Yamnaya_Kalmykia	Mongolia_LBA_CenterWest_4	0	5	110	2	11	2733.3	0	0							1					TRUE	NA	NA	NA	NA
28	UkrEMA_Saltiv_Bulgars_1	LBK_EN	Yamnaya_Kalmykia	Mongolia_LBA_CenterWest_4	0	5	110	2	11	423.271	6.97499e-84	0							1					TRUE	NA	NA	NA	NA
29	UkrEMA_Saltiv_Bulgars_2	LBK_EN	Yamnaya_Kalmykia	Mongolia_LBA_CenterWest_4	0	5	110	2	11	1340.12	9.95494e-281	0							1					TRUE	NA	NA	NA	NA
30	UkrMA_Cuman	LBK_EN	Yamnaya_Kalmykia	Mongolia_LBA_CenterWest_4	0	5	110	2	11	541.759	3.93021e-109	0							1					TRUE	NA	NA	NA	NA
31	UkrMA_Cuman_2	LBK_EN	Yamnaya_Kalmykia	Mongolia_LBA_CenterWest_4	0	5	110	2	11	1968.75	0	0							1					TRUE	NA	NA	NA	NA
32	UkrMA_WhiteCroat_Slavs	LBK_EN	Yamnaya_Kalmykia	Mongolia_LBA_CenterWest_4	0	5	110	2	11	548.455	1.45985e-110	0							1					TRUE	NA	NA	NA	NA
33	UkrMA_GoldenHorde_Slav/Nom?	LBK_EN	Yamnaya_Kalmykia	Mongolia_LBA_CenterWest_4	0	5	110	2	11	539.541	1.16991e-108	0							1					TRUE	NA	NA	NA	NA
34	UkrMA_GoldenHorde_Nom	LBK_EN	Yamnaya_Kalmykia	Mongolia_LBA_CenterWest_4	0	5	110	2	11	389.124	1.24403e-76	0							1					TRUE	NA	NA	NA	NA
35	UkrMA_Post-Cuman_Cuman?	LBK_EN	Yamnaya_Kalmykia	Mongolia_LBA_CenterWest_4	0	5	110	2	11	461.883	4.25484e-92	0							1					TRUE	NA	NA	NA	NA
36	UkrMA_Nogai_1	LBK_EN	Yamnaya_Kalmykia	Mongolia_LBA_CenterWest_4	0	5	110	2	11	1991.51	0	0							1					TRUE	NA	NA	NA	NA
37	UkrMA_Nogai_2	LBK_EN	Yamnaya_Kalmykia	Mongolia_LBA_CenterWest_4	0	5	110	2	11	3732.66	0	0							1					TRUE	NA	NA	NA	NA
38	UkrMA_Nogai_3	LBK_EN	Yamnaya_Kalmykia	Mongolia_LBA_CenterWest_4	0	5	110	2	11	4807.62	0	0							1					TRUE	NA	NA	NA	NA
39	UkrEM_Cossack_Slavs	LBK_EN	Yamnaya_Kalmykia	Mongolia_LBA_CenterWest_4	0	5	110	2	11	487.891	1.22395e-97	0							1					TRUE	NA	NA	NA	NA
1	UkrFBA_Bilozerska_Pre-Cimmerian	LBK_EN	Yamnaya_Kalmykia	Mongolia_EIA_SlabGrave_1	24	6	000	0	9	14.0549	0.120386	2	0.216737						0.74003				0.0432326	TRUE	NA	NA	NA	NA
2	UkrFBA/EIA_Cimmerian	LBK_EN	Yamnaya_Kalmykia	Mongolia_EIA_SlabGrave_1	24	6	000	0	9	16.3218	0.0604574	2	0.120372						0.508846				0.370781	TRUE	NA	NA	NA	NA
3	UkrFBA/EIA_Lusatian	LBK_EN	Yamnaya_Kalmykia	Mongolia_EIA_SlabGrave_1	24	6	000	0	9	67.2038	5.36684e-11	2	0.345656						0.654072				0.000272453	TRUE	NA	NA	NA	NA
4	UkrEIA_ThracianHallstatt_2	LBK_EN	Yamnaya_Kalmykia	Mongolia_EIA_SlabGrave_1	24	6	000	0	9	39.7505	8.43136e-06	2	0.393107						0.573593				0.0333006	TRUE	NA	NA	NA	NA
5	UkrEIA_ThracianHallstatt	LBK_EN	Yamnaya_Kalmykia	Mongolia_EIA_SlabGrave_1	24	6	000	0	9	10.9706	0.277732	2	0.68624						0.303108				0.0106513	TRUE	NA	NA	NA	NA
6	UkrEIA_Scythian_RightDnipro_IllThr	LBK_EN	Yamnaya_Kalmykia	Mongolia_EIA_SlabGrave_1	24	6	000	0	9	51.0625	6.7955e-08	2	0.456049						0.514448				0.0295037	TRUE	NA	NA	NA	NA
7	UkrEIA_Scythian_RightDnipro_IllThr_2	LBK_EN	Yamnaya_Kalmykia	Mongolia_EIA_SlabGrave_1	24	6	000	0	9	18.4354	0.0304457	2	0.318367						0.57192				0.109713	TRUE	NA	NA	NA	NA
8	UkrEIA_Scythian_LeftDnipro_IllThr	LBK_EN	Yamnaya_Kalmykia	Mongolia_EIA_SlabGrave_1	24	6	000	0	9	15.913	0.0687212	2	0.25394						0.594642				0.151418	TRUE	NA	NA	NA	NA
9	UkrEIA_Scythian_LeftDnipro_LocEl	LBK_EN	Yamnaya_Kalmykia	Mongolia_EIA_SlabGrave_1	24	6	000	0	9	21.1236	0.0121128	2	0.553407						0.398453				0.0481409	TRUE	NA	NA	NA	NA
10	UkrEIA_Scythian_LeftDnipro_LocAgr_2	LBK_EN	Yamnaya_Kalmykia	Mongolia_EIA_SlabGrave_1	24	6	000	0	9	42.0804	3.17716e-06	2	0.373954						0.563362				0.0626837	TRUE	NA	NA	NA	NA
11	UkrEIA_Scythian_LeftDnipro_LocAgr	LBK_EN	Yamnaya_Kalmykia	Mongolia_EIA_SlabGrave_1	24	6	000	0	9	15.6043	0.0756198	2	0.419752						0.485329				0.0949182	TRUE	NA	NA	NA	NA
12	UkrEIA_Scythian_SivDon_Nom_2	LBK_EN	Yamnaya_Kalmykia	Mongolia_EIA_SlabGrave_1	24	6	000	0	9	22.5116	0.00739161	2	0.434476						0.533763				0.0317612	TRUE	NA	NA	NA	NA
13	UkrEIA_Scythian_SivDon_Nom	LBK_EN	Yamnaya_Kalmykia	Mongolia_EIA_SlabGrave_1	24	6	000	0	9	31.5027	0.000242626	2	0.333943						0.574919				0.0911377	TRUE	NA	NA	NA	NA
14	UkrEIA_Scythian_SivDon_NomEl_3	LBK_EN	Yamnaya_Kalmykia	Mongolia_EIA_SlabGrave_1	24	6	000	0	9	22.7794	0.00671132	2	0.329629						0.672574				-0.00220283	FALSE	NA	NA	NA	NA
15	UkrEIA_Scythian_SivDon_NomEl_2	LBK_EN	Yamnaya_Kalmykia	Mongolia_EIA_SlabGrave_1	24	6	000	0	9	8.94029	0.442804	2	0.130876						0.690093				0.179032	TRUE	NA	NA	NA	NA
16	UkrEIA_Scythian_SivDon_NomEl	LBK_EN	Yamnaya_Kalmykia	Mongolia_EIA_SlabGrave_1	24	6	000	0	9	7.01503	0.635554	2	0.431332						0.491229				0.0774383	TRUE	NA	NA	NA	NA
17	UkrEIA_Scythian_NBlaSea_Nom	LBK_EN	Yamnaya_Kalmykia	Mongolia_EIA_SlabGrave_1	24	6	000	0	9	8.41833	0.492599	2	0.301893						0.553234				0.144872	TRUE	NA	NA	NA	NA
18	UkrEIA_Antiquity_Greeks?_2	LBK_EN	Yamnaya_Kalmykia	Mongolia_EIA_SlabGrave_1	24	6	000	0	9	18.9971	0.0252179	2	0.416908						0.578018				0.00507439	TRUE	NA	NA	NA	NA
19	UkrEIA_Antiquity_Greeks?_1	LBK_EN	Yamnaya_Kalmykia	Mongolia_EIA_SlabGrave_1	24	6	000	0	9	15.0822	0.0887024	2	0.795854						0.19364				0.0105052	TRUE	NA	NA	NA	NA
20	UkrEIA_?	LBK_EN	Yamnaya_Kalmykia	Mongolia_EIA_SlabGrave_1	24	6	000	0	9	3.82205	0.922729	2	0.31784						0.557451				0.12471	TRUE	NA	NA	NA	NA
21	UkrEIA_LateScythian_Cri_Nom	LBK_EN	Yamnaya_Kalmykia	Mongolia_EIA_SlabGrave_1	24	6	000	0	9	9.85781	0.362119	2	0.223956						0.634567				0.141476	TRUE	NA	NA	NA	NA
22	UkrIA_Sarmatian_SivDon	LBK_EN	Yamnaya_Kalmykia	Mongolia_EIA_SlabGrave_1	24	6	000	0	9	4.30127	0.890489	2	0.494261						0.489126				0.0166129	TRUE	NA	NA	NA	NA
23	UkrIA_Chernyakhiv_1	LBK_EN	Yamnaya_Kalmykia	Mongolia_EIA_SlabGrave_1	24	6	000	0	9	34.1102	8.54367e-05	2	0.416214						0.55233				0.0314554	TRUE	NA	NA	NA	NA
24	UkrIA_Chernyakhiv_2	LBK_EN	Yamnaya_Kalmykia	Mongolia_EIA_SlabGrave_1	24	6	000	0	9	6.09929	0.729941	2	0.60918						0.364671				0.0261494	TRUE	NA	NA	NA	NA
25	UkrIA_Chernyakhiv_3	LBK_EN	Yamnaya_Kalmykia	Mongolia_EIA_SlabGrave_1	24	6	000	0	9	4.37421	0.885104	2	0.650531						0.30277				0.0466996	TRUE	NA	NA	NA	NA
26	UkrEMA_Saltiv_Alans_1	LBK_EN	Yamnaya_Kalmykia	Mongolia_EIA_SlabGrave_1	24	6	000	0	9	15.9528	0.0678743	2	0.442486						0.441623				0.115891	TRUE	NA	NA	NA	NA
27	UkrEMA_Saltiv_Alans_2	LBK_EN	Yamnaya_Kalmykia	Mongolia_EIA_SlabGrave_1	24	6	000	0	9	6.19558	0.720196	2	0.173903						0.220167				0.60593	TRUE	NA	NA	NA	NA
28	UkrEMA_Saltiv_Bulgars_1	LBK_EN	Yamnaya_Kalmykia	Mongolia_EIA_SlabGrave_1	24	6	000	0	9	16.5558	0.056143	2	0.360861						0.51781				0.121329	TRUE	NA	NA	NA	NA
29	UkrEMA_Saltiv_Bulgars_2	LBK_EN	Yamnaya_Kalmykia	Mongolia_EIA_SlabGrave_1	24	6	000	0	9	7.31208	0.604662	2	0.225463						0.197814				0.576723	TRUE	NA	NA	NA	NA
30	UkrMA_Cuman	LBK_EN	Yamnaya_Kalmykia	Mongolia_EIA_SlabGrave_1	24	6	000	0	9	9.22599	0.41668	2	0.252031						0.508532				0.239437	TRUE	NA	NA	NA	NA
31	UkrMA_Cuman_2	LBK_EN	Yamnaya_Kalmykia	Mongolia_EIA_SlabGrave_1	24	6	000	0	9	8.28798	0.505406	2	0.176978						0.281638				0.541385	TRUE	NA	NA	NA	NA
32	UkrMA_WhiteCroat_Slavs	LBK_EN	Yamnaya_Kalmykia	Mongolia_EIA_SlabGrave_1	24	6	000	0	9	28.0323	0.000942074	2	0.405761						0.539497				0.0547421	TRUE	NA	NA	NA	NA
33	UkrMA_GoldenHorde_Slav/Nom?	LBK_EN	Yamnaya_Kalmykia	Mongolia_EIA_SlabGrave_1	24	6	000	0	9	20.8854	0.0131689	2	0.398934						0.559928				0.041138	TRUE	NA	NA	NA	NA
34	UkrMA_GoldenHorde_Nom	LBK_EN	Yamnaya_Kalmykia	Mongolia_EIA_SlabGrave_1	24	6	000	0	9	11.3697	0.251215	2	0.301239						0.523559				0.175202	TRUE	NA	NA	NA	NA
35	UkrMA_Post-Cuman_Cuman?	LBK_EN	Yamnaya_Kalmykia	Mongolia_EIA_SlabGrave_1	24	6	000	0	9	14.9585	0.0920813	2	0.340496						0.407749				0.251755	TRUE	NA	NA	NA	NA
36	UkrMA_Nogai_1	LBK_EN	Yamnaya_Kalmykia	Mongolia_EIA_SlabGrave_1	24	6	000	0	9	14.3379	0.110804	2	0.19321						0.299027				0.507763	TRUE	NA	NA	NA	NA
37	UkrMA_Nogai_2	LBK_EN	Yamnaya_Kalmykia	Mongolia_EIA_SlabGrave_1	24	6	000	0	9	29.9877	0.000440847	2	0.10973						0.208067				0.682203	TRUE	NA	NA	NA	NA
38	UkrMA_Nogai_3	LBK_EN	Yamnaya_Kalmykia	Mongolia_EIA_SlabGrave_1	24	6	000	0	9	15.8206	0.0707249	2	0.0592131						0.0856524				0.855135	TRUE	NA	NA	NA	NA
39	UkrEM_Cossack_Slavs	LBK_EN	Yamnaya_Kalmykia	Mongolia_EIA_SlabGrave_1	24	6	000	0	9	23.409	0.00534023	2	0.442343						0.536118				0.0215389	TRUE	NA	NA	NA	NA
1	UkrFBA_Bilozerska_Pre-Cimmerian	LBK_EN	Yamnaya_Kalmykia	Mongolia_EIA_SlabGrave_1	0	6	001	1	10	1322.62	5.02202e-278	1	0.771073										0.228927	TRUE	TRUE	0	1277.75	0
2	UkrFBA/EIA_Cimmerian	LBK_EN	Yamnaya_Kalmykia	Mongolia_EIA_SlabGrave_1	0	6	001	1	10	352.729	1.04987e-69	1	0.464822										0.535178	TRUE	TRUE	0	-25.2309	1
3	UkrFBA/EIA_Lusatian	LBK_EN	Yamnaya_Kalmykia	Mongolia_EIA_SlabGrave_1	0	6	001	1	10	1394.73	1.36239e-293	1	0.86944										0.13056	TRUE	TRUE	0	1248.34	0
4	UkrEIA_ThracianHallstatt_2	LBK_EN	Yamnaya_Kalmykia	Mongolia_EIA_SlabGrave_1	0	6	001	1	10	891.036	5.40889e-185	1	0.823042										0.176958	TRUE	TRUE	0	774.617	0
5	UkrEIA_ThracianHallstatt	LBK_EN	Yamnaya_Kalmykia	Mongolia_EIA_SlabGrave_1	0	6	001	1	10	302.806	3.96546e-59	1	0.930486										0.0695138	TRUE	TRUE	0	279.467	0
6	UkrEIA_Scythian_RightDnipro_IllThr	LBK_EN	Yamnaya_Kalmykia	Mongolia_EIA_SlabGrave_1	0	6	001	1	10	967.601	1.77892e-201	1	0.868263										0.131737	TRUE	TRUE	0	849.772	0
7	UkrEIA_Scythian_RightDnipro_IllThr_2	LBK_EN	Yamnaya_Kalmykia	Mongolia_EIA_SlabGrave_1	0	6	001	1	10	822.616	2.83028e-170	1	0.739706										0.260294	TRUE	TRUE	0	703.799	0
8	UkrEIA_Scythian_LeftDnipro_IllThr	LBK_EN	Yamnaya_Kalmykia	Mongolia_EIA_SlabGrave_1	0	6	001	1	10	793.337	5.58531e-164	1	0.697306										0.302694	TRUE	TRUE	0	646.897	0
9	UkrEIA_Scythian_LeftDnipro_LocEl	LBK_EN	Yamnaya_Kalmykia	Mongolia_EIA_SlabGrave_1	0	6	001	1	10	509.62	3.88153e-103	1	0.878673										0.121327	TRUE	TRUE	0	448.089	0
10	UkrEIA_Scythian_LeftDnipro_LocAgr_2	LBK_EN	Yamnaya_Kalmykia	Mongolia_EIA_SlabGrave_1	0	6	001	1	10	863.694	4.13324e-179	1	0.808974										0.191026	TRUE	TRUE	0	736.005	0
11	UkrEIA_Scythian_LeftDnipro_LocAgr	LBK_EN	Yamnaya_Kalmykia	Mongolia_EIA_SlabGrave_1	0	6	001	1	10	654.248	4.12863e-134	1	0.792542										0.207458	TRUE	TRUE	0	550.036	0
12	UkrEIA_Scythian_SivDon_Nom_2	LBK_EN	Yamnaya_Kalmykia	Mongolia_EIA_SlabGrave_1	0	6	001	1	10	686.618	4.68152e-141	1	0.866121										0.133879	TRUE	TRUE	0	625.768	0
13	UkrEIA_Scythian_SivDon_Nom	LBK_EN	Yamnaya_Kalmykia	Mongolia_EIA_SlabGrave_1	0	6	001	1	10	1393.44	2.591e-293	1	0.778473										0.221527	TRUE	TRUE	0	1263.49	0
14	UkrEIA_Scythian_SivDon_NomEl_3	LBK_EN	Yamnaya_Kalmykia	Mongolia_EIA_SlabGrave_1	0	6	001	1	10	801.828	8.34688e-166	1	0.86769										0.13231	TRUE	TRUE	0	734.722	0
15	UkrEIA_Scythian_SivDon_NomEl_2	LBK_EN	Yamnaya_Kalmykia	Mongolia_EIA_SlabGrave_1	0	6	001	1	10	267.013	1.42473e-51	1	0.587278										0.412722	TRUE	TRUE	0	205.169	0
16	UkrEIA_Scythian_SivDon_NomEl	LBK_EN	Yamnaya_Kalmykia	Mongolia_EIA_SlabGrave_1	0	6	001	1	10	897.965	1.74597e-186	1	0.824317										0.175683	TRUE	TRUE	0	822.648	0
17	UkrEIA_Scythian_NBlaSea_Nom	LBK_EN	Yamnaya_Kalmykia	Mongolia_EIA_SlabGrave_1	0	6	001	1	10	812.674	3.88798e-168	1	0.713891										0.286109	TRUE	TRUE	0	662.619	0
18	UkrEIA_Antiquity_Greeks?_2	LBK_EN	Yamnaya_Kalmykia	Mongolia_EIA_SlabGrave_1	0	6	001	1	10	530.552	1.29767e-107	1	0.88761										0.11239	TRUE	TRUE	0	483.839	0
19	UkrEIA_Antiquity_Greeks?_1	LBK_EN	Yamnaya_Kalmykia	Mongolia_EIA_SlabGrave_1	0	6	001	1	10	125.242	4.35373e-22	1	0.94725										0.0527498	TRUE	TRUE	0	77.5725	0
20	UkrEIA_?	LBK_EN	Yamnaya_Kalmykia	Mongolia_EIA_SlabGrave_1	0	6	001	1	10	540.302	1.0655e-109	1	0.728325										0.271675	TRUE	TRUE	0	466.795	0
21	UkrEIA_LateScythian_Cri_Nom	LBK_EN	Yamnaya_Kalmykia	Mongolia_EIA_SlabGrave_1	0	6	001	1	10	772.818	1.43607e-159	1	0.674707										0.325293	TRUE	TRUE	0	661.709	0
22	UkrIA_Sarmatian_SivDon	LBK_EN	Yamnaya_Kalmykia	Mongolia_EIA_SlabGrave_1	0	6	001	1	10	612.438	3.80586e-125	1	0.882053										0.117947	TRUE	TRUE	0	600.163	0
23	UkrIA_Chernyakhiv_1	LBK_EN	Yamnaya_Kalmykia	Mongolia_EIA_SlabGrave_1	0	6	001	1	10	994.129	3.44042e-207	1	0.836991										0.163009	TRUE	TRUE	0	918.46	0
24	UkrIA_Chernyakhiv_2	LBK_EN	Yamnaya_Kalmykia	Mongolia_EIA_SlabGrave_1	0	6	001	1	10	513.831	4.88274e-104	1	0.907737										0.0922633	TRUE	TRUE	0	494.555	0
25	UkrIA_Chernyakhiv_3	LBK_EN	Yamnaya_Kalmykia	Mongolia_EIA_SlabGrave_1	0	6	001	1	10	175.559	1.95547e-32	1	0.878587										0.121413	TRUE	TRUE	0	151.819	0
26	UkrEMA_Saltiv_Alans_1	LBK_EN	Yamnaya_Kalmykia	Mongolia_EIA_SlabGrave_1	0	6	001	1	10	652.978	7.73243e-134	1	0.777506										0.222494	TRUE	TRUE	0	507.916	0
27	UkrEMA_Saltiv_Alans_2	LBK_EN	Yamnaya_Kalmykia	Mongolia_EIA_SlabGrave_1	0	6	001	1	10	144.943	4.0804e-26	1	0.313282										0.686718	TRUE	TRUE	0	-1310.11	1
28	UkrEMA_Saltiv_Bulgars_1	LBK_EN	Yamnaya_Kalmykia	Mongolia_EIA_SlabGrave_1	0	6	001	1	10	618.368	2.03906e-126	1	0.747531										0.252469	TRUE	TRUE	0	498.787	0
29	UkrEMA_Saltiv_Bulgars_2	LBK_EN	Yamnaya_Kalmykia	Mongolia_EIA_SlabGrave_1	0	6	001	1	10	71.396	2.3819e-11	1	0.349296										0.650704	TRUE	TRUE	0	-705.39	1
30	UkrMA_Cuman	LBK_EN	Yamnaya_Kalmykia	Mongolia_EIA_SlabGrave_1	0	6	001	1	10	650.39	2.77536e-133	1	0.61682										0.38318	TRUE	TRUE	0	370.104	0
31	UkrMA_Cuman_2	LBK_EN	Yamnaya_Kalmykia	Mongolia_EIA_SlabGrave_1	0	6	001	1	10	189.985	1.96942e-35	1	0.37474										0.62526	TRUE	TRUE	0	-820.687	1
32	UkrMA_WhiteCroat_Slavs	LBK_EN	Yamnaya_Kalmykia	Mongolia_EIA_SlabGrave_1	0	6	001	1	10	712.329	1.41553e-146	1	0.818256										0.181744	TRUE	TRUE	0	617.506	0
33	UkrMA_GoldenHorde_Slav/Nom?	LBK_EN	Yamnaya_Kalmykia	Mongolia_EIA_SlabGrave_1	0	6	001	1	10	961.587	3.50908e-200	1	0.819961										0.180039	TRUE	TRUE	0	901.709	0
34	UkrMA_GoldenHorde_Nom	LBK_EN	Yamnaya_Kalmykia	Mongolia_EIA_SlabGrave_1	0	6	001	1	10	541.247	6.69005e-110	1	0.671985										0.328015	TRUE	TRUE	0	368.873	0
35	UkrMA_Post-Cuman_Cuman?	LBK_EN	Yamnaya_Kalmykia	Mongolia_EIA_SlabGrave_1	0	6	001	1	10	277.55	8.55844e-54	1	0.639291										0.360709	TRUE	TRUE	0	51.3552	0
36	UkrMA_Nogai_1	LBK_EN	Yamnaya_Kalmykia	Mongolia_EIA_SlabGrave_1	0	6	001	1	10	235.58	5.8023e-45	1	0.393836										0.606164	TRUE	TRUE	0	-853.375	1
37	UkrMA_Nogai_2	LBK_EN	Yamnaya_Kalmykia	Mongolia_EIA_SlabGrave_1	0	6	001	1	10	201.692	7.16155e-38	1	0.245393										0.754607	TRUE	TRUE	0	-1557.36	1
38	UkrMA_Nogai_3	LBK_EN	Yamnaya_Kalmykia	Mongolia_EIA_SlabGrave_1	0	6	001	1	10	48.9224	4.20873e-07	1	0.112955										0.887045	TRUE	TRUE	0	-1638.46	1
39	UkrEM_Cossack_Slavs	LBK_EN	Yamnaya_Kalmykia	Mongolia_EIA_SlabGrave_1	0	6	001	1	10	611.016	7.67627e-125	1	0.865117										0.134883	TRUE	TRUE	0	552.442	0
1	UkrFBA_Bilozerska_Pre-Cimmerian	LBK_EN	Yamnaya_Kalmykia	Mongolia_EIA_SlabGrave_1	1	6	010	1	10	44.8707	2.29473e-06	1	0.219936						0.780064					TRUE	TRUE	0	-110.334	1
2	UkrFBA/EIA_Cimmerian	LBK_EN	Yamnaya_Kalmykia	Mongolia_EIA_SlabGrave_1	1	6	010	1	10	377.96	4.58855e-75	1	-0.0592381						1.05924					FALSE	TRUE	0	297.897	0
3	UkrFBA/EIA_Lusatian	LBK_EN	Yamnaya_Kalmykia	Mongolia_EIA_SlabGrave_1	1	6	010	1	10	146.39	2.05897e-26	1	0.34505						0.65495					TRUE	TRUE	0	-330.067	1
4	UkrEIA_ThracianHallstatt_2	LBK_EN	Yamnaya_Kalmykia	Mongolia_EIA_SlabGrave_1	1	6	010	1	10	116.419	2.69202e-20	1	0.372129						0.627871					TRUE	TRUE	0	-294.213	1
5	UkrEIA_ThracianHallstatt	LBK_EN	Yamnaya_Kalmykia	Mongolia_EIA_SlabGrave_1	1	6	010	1	10	23.339	0.00956209	1	0.685425						0.314575					TRUE	TRUE	0	-1115.98	1
6	UkrEIA_Scythian_RightDnipro_IllThr	LBK_EN	Yamnaya_Kalmykia	Mongolia_EIA_SlabGrave_1	1	6	010	1	10	117.829	1.39478e-20	1	0.450628						0.549372					TRUE	TRUE	0	-565.974	1
7	UkrEIA_Scythian_RightDnipro_IllThr_2	LBK_EN	Yamnaya_Kalmykia	Mongolia_EIA_SlabGrave_1	1	6	010	1	10	118.818	8.79035e-21	1	0.326541						0.673459					TRUE	TRUE	0	-209.122	1
8	UkrEIA_Scythian_LeftDnipro_IllThr	LBK_EN	Yamnaya_Kalmykia	Mongolia_EIA_SlabGrave_1	1	6	010	1	10	146.439	2.01121e-26	1	0.242493						0.757507					TRUE	TRUE	0	-26.361	1
9	UkrEIA_Scythian_LeftDnipro_LocEl	LBK_EN	Yamnaya_Kalmykia	Mongolia_EIA_SlabGrave_1	1	6	010	1	10	61.5309	1.85795e-09	1	0.560466						0.439534					TRUE	TRUE	0	-699.212	1
10	UkrEIA_Scythian_LeftDnipro_LocAgr_2	LBK_EN	Yamnaya_Kalmykia	Mongolia_EIA_SlabGrave_1	1	6	010	1	10	127.69	1.38194e-22	1	0.364714						0.635286					TRUE	TRUE	0	-248.437	1
11	UkrEIA_Scythian_LeftDnipro_LocAgr	LBK_EN	Yamnaya_Kalmykia	Mongolia_EIA_SlabGrave_1	1	6	010	1	10	104.212	7.7964e-18	1	0.419151						0.580849					TRUE	TRUE	0	-351.751	1
12	UkrEIA_Scythian_SivDon_Nom_2	LBK_EN	Yamnaya_Kalmykia	Mongolia_EIA_SlabGrave_1	1	6	010	1	10	60.8498	2.50185e-09	1	0.432319						0.567681					TRUE	TRUE	0	-412.374	1
13	UkrEIA_Scythian_SivDon_Nom	LBK_EN	Yamnaya_Kalmykia	Mongolia_EIA_SlabGrave_1	1	6	010	1	10	129.948	4.78574e-23	1	0.346922						0.653078					TRUE	TRUE	0	-312.164	1
14	UkrEIA_Scythian_SivDon_NomEl_3	LBK_EN	Yamnaya_Kalmykia	Mongolia_EIA_SlabGrave_1	1	6	010	1	10	67.1065	1.59963e-10	1	0.312999						0.687001					TRUE	TRUE	0	-153.562	1
15	UkrEIA_Scythian_SivDon_NomEl_2	LBK_EN	Yamnaya_Kalmykia	Mongolia_EIA_SlabGrave_1	1	6	010	1	10	61.8447	1.61969e-09	1	0.0840123						0.915988					TRUE	TRUE	0	22.5176	0
16	UkrEIA_Scythian_SivDon_NomEl	LBK_EN	Yamnaya_Kalmykia	Mongolia_EIA_SlabGrave_1	1	6	010	1	10	75.3171	4.1273e-12	1	0.433835						0.566165					TRUE	TRUE	0	-548.858	1
17	UkrEIA_Scythian_NBlaSea_Nom	LBK_EN	Yamnaya_Kalmykia	Mongolia_EIA_SlabGrave_1	1	6	010	1	10	150.055	3.63215e-27	1	0.300388						0.699612					TRUE	TRUE	0	-91.29	1
18	UkrEIA_Antiquity_Greeks?_2	LBK_EN	Yamnaya_Kalmykia	Mongolia_EIA_SlabGrave_1	1	6	010	1	10	46.7133	1.06467e-06	1	0.413121						0.586879					TRUE	TRUE	0	-242.252	1
19	UkrEIA_Antiquity_Greeks?_1	LBK_EN	Yamnaya_Kalmykia	Mongolia_EIA_SlabGrave_1	1	6	010	1	10	47.6696	7.13082e-07	1	0.79737						0.20263					TRUE	TRUE	0	-968.097	1
20	UkrEIA_?	LBK_EN	Yamnaya_Kalmykia	Mongolia_EIA_SlabGrave_1	1	6	010	1	10	73.5066	9.28397e-12	1	0.339693						0.660307					TRUE	TRUE	0	-153.305	1
21	UkrEIA_LateScythian_Cri_Nom	LBK_EN	Yamnaya_Kalmykia	Mongolia_EIA_SlabGrave_1	1	6	010	1	10	111.109	3.18724e-19	1	0.209992						0.790008					TRUE	TRUE	0	-27.2574	1
22	UkrIA_Sarmatian_SivDon	LBK_EN	Yamnaya_Kalmykia	Mongolia_EIA_SlabGrave_1	1	6	010	1	10	12.2743	0.267116	1	0.493173						0.506827					TRUE	TRUE	0	-568.107	1
23	UkrIA_Chernyakhiv_1	LBK_EN	Yamnaya_Kalmykia	Mongolia_EIA_SlabGrave_1	1	6	010	1	10	75.6686	3.52533e-12	1	0.415377						0.584623					TRUE	TRUE	0	-440.732	1
24	UkrIA_Chernyakhiv_2	LBK_EN	Yamnaya_Kalmykia	Mongolia_EIA_SlabGrave_1	1	6	010	1	10	19.276	0.0368941	1	0.611254						0.388746					TRUE	TRUE	0	-1110.74	1
25	UkrIA_Chernyakhiv_3	LBK_EN	Yamnaya_Kalmykia	Mongolia_EIA_SlabGrave_1	1	6	010	1	10	23.7395	0.00832266	1	0.658058						0.341942					TRUE	TRUE	0	-676.279	1
26	UkrEMA_Saltiv_Alans_1	LBK_EN	Yamnaya_Kalmykia	Mongolia_EIA_SlabGrave_1	1	6	010	1	10	145.062	3.8578e-26	1	0.452527						0.547473					TRUE	TRUE	0	-484.454	1
27	UkrEMA_Saltiv_Alans_2	LBK_EN	Yamnaya_Kalmykia	Mongolia_EIA_SlabGrave_1	1	6	010	1	10	1455.06	1.2824e-306	1	-0.256387						1.25639					FALSE	TRUE	0	1308.12	0
28	UkrEMA_Saltiv_Bulgars_1	LBK_EN	Yamnaya_Kalmykia	Mongolia_EIA_SlabGrave_1	1	6	010	1	10	119.581	6.15437e-21	1	0.359573						0.640427					TRUE	TRUE	0	-204.895	1
29	UkrEMA_Saltiv_Bulgars_2	LBK_EN	Yamnaya_Kalmykia	Mongolia_EIA_SlabGrave_1	1	6	010	1	10	776.785	2.01621e-160	1	-0.321147						1.32115					FALSE	TRUE	0	640.444	0
30	UkrMA_Cuman	LBK_EN	Yamnaya_Kalmykia	Mongolia_EIA_SlabGrave_1	1	6	010	1	10	280.286	2.26539e-54	1	0.231876						0.768124					TRUE	TRUE	0	94.3979	0
31	UkrMA_Cuman_2	LBK_EN	Yamnaya_Kalmykia	Mongolia_EIA_SlabGrave_1	1	6	010	1	10	1010.67	9.39427e-211	1	-0.0463725						1.04637					FALSE	TRUE	0	892.086	0
32	UkrMA_WhiteCroat_Slavs	LBK_EN	Yamnaya_Kalmykia	Mongolia_EIA_SlabGrave_1	1	6	010	1	10	94.8233	5.88999e-16	1	0.406429						0.593571					TRUE	TRUE	0	-354.695	1
33	UkrMA_GoldenHorde_Slav/Nom?	LBK_EN	Yamnaya_Kalmykia	Mongolia_EIA_SlabGrave_1	1	6	010	1	10	59.8783	3.82162e-09	1	0.400663						0.599337					TRUE	TRUE	0	-385.747	1
34	UkrMA_GoldenHorde_Nom	LBK_EN	Yamnaya_Kalmykia	Mongolia_EIA_SlabGrave_1	1	6	010	1	10	172.374	8.94352e-32	1	0.284404						0.715596					TRUE	TRUE	0	-51.7731	1
35	UkrMA_Post-Cuman_Cuman?	LBK_EN	Yamnaya_Kalmykia	Mongolia_EIA_SlabGrave_1	1	6	010	1	10	226.195	5.38869e-43	1	0.305786						0.694214					TRUE	TRUE	0	-45.0072	1
36	UkrMA_Nogai_1	LBK_EN	Yamnaya_Kalmykia	Mongolia_EIA_SlabGrave_1	1	6	010	1	10	1088.95	1.26883e-227	1	-0.0334197						1.03342					FALSE	TRUE	0	930.158	0
37	UkrMA_Nogai_2	LBK_EN	Yamnaya_Kalmykia	Mongolia_EIA_SlabGrave_1	1	6	010	1	10	1759.05	0	1	-0.689214						1.68921					FALSE	TRUE	0	1634.63	0
38	UkrMA_Nogai_3	LBK_EN	Yamnaya_Kalmykia	Mongolia_EIA_SlabGrave_1	1	6	010	1	10	1687.38	0	1	-1.80978						2.80978					FALSE	TRUE	0	1635.67	0
39	UkrEM_Cossack_Slavs	LBK_EN	Yamnaya_Kalmykia	Mongolia_EIA_SlabGrave_1	1	6	010	1	10	58.574	6.73899e-09	1	0.448071						0.551929					TRUE	TRUE	0	-346.933	1
1	UkrFBA_Bilozerska_Pre-Cimmerian	LBK_EN	Yamnaya_Kalmykia	Mongolia_EIA_SlabGrave_1	0	6	011	2	11	2143.52	0	0	1											TRUE	NA	NA	NA	NA
2	UkrFBA/EIA_Cimmerian	LBK_EN	Yamnaya_Kalmykia	Mongolia_EIA_SlabGrave_1	0	6	011	2	11	1719.44	0	0	1											TRUE	NA	NA	NA	NA
3	UkrFBA/EIA_Lusatian	LBK_EN	Yamnaya_Kalmykia	Mongolia_EIA_SlabGrave_1	0	6	011	2	11	1981.88	0	0	1											TRUE	NA	NA	NA	NA
4	UkrEIA_ThracianHallstatt_2	LBK_EN	Yamnaya_Kalmykia	Mongolia_EIA_SlabGrave_1	0	6	011	2	11	1482.65	0	0	1											TRUE	NA	NA	NA	NA
5	UkrEIA_ThracianHallstatt	LBK_EN	Yamnaya_Kalmykia	Mongolia_EIA_SlabGrave_1	0	6	011	2	11	438.887	3.33384e-87	0	1											TRUE	NA	NA	NA	NA
6	UkrEIA_Scythian_RightDnipro_IllThr	LBK_EN	Yamnaya_Kalmykia	Mongolia_EIA_SlabGrave_1	0	6	011	2	11	1415.99	4.28187e-297	0	1											TRUE	NA	NA	NA	NA
7	UkrEIA_Scythian_RightDnipro_IllThr_2	LBK_EN	Yamnaya_Kalmykia	Mongolia_EIA_SlabGrave_1	0	6	011	2	11	1566.44	0	0	1											TRUE	NA	NA	NA	NA
8	UkrEIA_Scythian_LeftDnipro_IllThr	LBK_EN	Yamnaya_Kalmykia	Mongolia_EIA_SlabGrave_1	0	6	011	2	11	1646.79	0	0	1											TRUE	NA	NA	NA	NA
9	UkrEIA_Scythian_LeftDnipro_LocEl	LBK_EN	Yamnaya_Kalmykia	Mongolia_EIA_SlabGrave_1	0	6	011	2	11	760.44	5.87389e-156	0	1											TRUE	NA	NA	NA	NA
10	UkrEIA_Scythian_LeftDnipro_LocAgr_2	LBK_EN	Yamnaya_Kalmykia	Mongolia_EIA_SlabGrave_1	0	6	011	2	11	1346.18	4.90347e-282	0	1											TRUE	NA	NA	NA	NA
11	UkrEIA_Scythian_LeftDnipro_LocAgr	LBK_EN	Yamnaya_Kalmykia	Mongolia_EIA_SlabGrave_1	0	6	011	2	11	1229.2	8.22615e-257	0	1											TRUE	NA	NA	NA	NA
12	UkrEIA_Scythian_SivDon_Nom_2	LBK_EN	Yamnaya_Kalmykia	Mongolia_EIA_SlabGrave_1	0	6	011	2	11	1066.61	8.80969e-222	0	1											TRUE	NA	NA	NA	NA
13	UkrEIA_Scythian_SivDon_Nom	LBK_EN	Yamnaya_Kalmykia	Mongolia_EIA_SlabGrave_1	0	6	011	2	11	2019.18	0	0	1											TRUE	NA	NA	NA	NA
14	UkrEIA_Scythian_SivDon_NomEl_3	LBK_EN	Yamnaya_Kalmykia	Mongolia_EIA_SlabGrave_1	0	6	011	2	11	1188.15	5.78792e-248	0	1											TRUE	NA	NA	NA	NA
15	UkrEIA_Scythian_SivDon_NomEl_2	LBK_EN	Yamnaya_Kalmykia	Mongolia_EIA_SlabGrave_1	0	6	011	2	11	669.523	1.83378e-136	0	1											TRUE	NA	NA	NA	NA
16	UkrEIA_Scythian_SivDon_NomEl	LBK_EN	Yamnaya_Kalmykia	Mongolia_EIA_SlabGrave_1	0	6	011	2	11	1357.11	2.15774e-284	0	1											TRUE	NA	NA	NA	NA
17	UkrEIA_Scythian_NBlaSea_Nom	LBK_EN	Yamnaya_Kalmykia	Mongolia_EIA_SlabGrave_1	0	6	011	2	11	1533.12	0	0	1											TRUE	NA	NA	NA	NA
18	UkrEIA_Antiquity_Greeks?_2	LBK_EN	Yamnaya_Kalmykia	Mongolia_EIA_SlabGrave_1	0	6	011	2	11	753.396	1.90775e-154	0	1											TRUE	NA	NA	NA	NA
19	UkrEIA_Antiquity_Greeks?_1	LBK_EN	Yamnaya_Kalmykia	Mongolia_EIA_SlabGrave_1	0	6	011	2	11	187.037	3.60323e-34	0	1											TRUE	NA	NA	NA	NA
20	UkrEIA_?	LBK_EN	Yamnaya_Kalmykia	Mongolia_EIA_SlabGrave_1	0	6	011	2	11	1095.11	6.4104e-228	0	1											TRUE	NA	NA	NA	NA
21	UkrEIA_LateScythian_Cri_Nom	LBK_EN	Yamnaya_Kalmykia	Mongolia_EIA_SlabGrave_1	0	6	011	2	11	1606.37	0	0	1											TRUE	NA	NA	NA	NA
22	UkrIA_Sarmatian_SivDon	LBK_EN	Yamnaya_Kalmykia	Mongolia_EIA_SlabGrave_1	0	6	011	2	11	905.109	4.94314e-187	0	1											TRUE	NA	NA	NA	NA
23	UkrIA_Chernyakhiv_1	LBK_EN	Yamnaya_Kalmykia	Mongolia_EIA_SlabGrave_1	0	6	011	2	11	1447.51	6.75625e-304	0	1											TRUE	NA	NA	NA	NA
24	UkrIA_Chernyakhiv_2	LBK_EN	Yamnaya_Kalmykia	Mongolia_EIA_SlabGrave_1	0	6	011	2	11	721.647	1.23269e-147	0	1											TRUE	NA	NA	NA	NA
25	UkrIA_Chernyakhiv_3	LBK_EN	Yamnaya_Kalmykia	Mongolia_EIA_SlabGrave_1	0	6	011	2	11	329.062	6.4761e-64	0	1											TRUE	NA	NA	NA	NA
26	UkrEMA_Saltiv_Alans_1	LBK_EN	Yamnaya_Kalmykia	Mongolia_EIA_SlabGrave_1	0	6	011	2	11	1269.22	1.94335e-265	0	1											TRUE	NA	NA	NA	NA
27	UkrEMA_Saltiv_Alans_2	LBK_EN	Yamnaya_Kalmykia	Mongolia_EIA_SlabGrave_1	0	6	011	2	11	4427.22	0	0	1											TRUE	NA	NA	NA	NA
28	UkrEMA_Saltiv_Bulgars_1	LBK_EN	Yamnaya_Kalmykia	Mongolia_EIA_SlabGrave_1	0	6	011	2	11	1235.84	3.05e-258	0	1											TRUE	NA	NA	NA	NA
29	UkrEMA_Saltiv_Bulgars_2	LBK_EN	Yamnaya_Kalmykia	Mongolia_EIA_SlabGrave_1	0	6	011	2	11	2328.78	0	0	1											TRUE	NA	NA	NA	NA
30	UkrMA_Cuman	LBK_EN	Yamnaya_Kalmykia	Mongolia_EIA_SlabGrave_1	0	6	011	2	11	1717.57	0	0	1											TRUE	NA	NA	NA	NA
31	UkrMA_Cuman_2	LBK_EN	Yamnaya_Kalmykia	Mongolia_EIA_SlabGrave_1	0	6	011	2	11	3541.21	0	0	1											TRUE	NA	NA	NA	NA
32	UkrMA_WhiteCroat_Slavs	LBK_EN	Yamnaya_Kalmykia	Mongolia_EIA_SlabGrave_1	0	6	011	2	11	1233.08	1.20024e-257	0	1											TRUE	NA	NA	NA	NA
33	UkrMA_GoldenHorde_Slav/Nom?	LBK_EN	Yamnaya_Kalmykia	Mongolia_EIA_SlabGrave_1	0	6	011	2	11	1450.68	1.39994e-304	0	1											TRUE	NA	NA	NA	NA
34	UkrMA_GoldenHorde_Nom	LBK_EN	Yamnaya_Kalmykia	Mongolia_EIA_SlabGrave_1	0	6	011	2	11	1425.28	4.2344e-299	0	1											TRUE	NA	NA	NA	NA
35	UkrMA_Post-Cuman_Cuman?	LBK_EN	Yamnaya_Kalmykia	Mongolia_EIA_SlabGrave_1	0	6	011	2	11	1032.67	1.78658e-214	0	1											TRUE	NA	NA	NA	NA
36	UkrMA_Nogai_1	LBK_EN	Yamnaya_Kalmykia	Mongolia_EIA_SlabGrave_1	0	6	011	2	11	3259.85	0	0	1											TRUE	NA	NA	NA	NA
37	UkrMA_Nogai_2	LBK_EN	Yamnaya_Kalmykia	Mongolia_EIA_SlabGrave_1	0	6	011	2	11	6208.84	0	0	1											TRUE	NA	NA	NA	NA
38	UkrMA_Nogai_3	LBK_EN	Yamnaya_Kalmykia	Mongolia_EIA_SlabGrave_1	0	6	011	2	11	6984.01	0	0	1											TRUE	NA	NA	NA	NA
39	UkrEM_Cossack_Slavs	LBK_EN	Yamnaya_Kalmykia	Mongolia_EIA_SlabGrave_1	0	6	011	2	11	942.426	4.67376e-195	0	1											TRUE	NA	NA	NA	NA
1	UkrFBA_Bilozerska_Pre-Cimmerian	LBK_EN	Yamnaya_Kalmykia	Mongolia_EIA_SlabGrave_1	0	6	100	1	10	155.204	3.16048e-28	1							0.960599				0.0394011	TRUE	TRUE	NA	NA	NA
2	UkrFBA/EIA_Cimmerian	LBK_EN	Yamnaya_Kalmykia	Mongolia_EIA_SlabGrave_1	0	6	100	1	10	80.0631	4.87947e-13	1							0.641825				0.358175	TRUE	TRUE	NA	NA	NA
3	UkrFBA/EIA_Lusatian	LBK_EN	Yamnaya_Kalmykia	Mongolia_EIA_SlabGrave_1	0	6	100	1	10	476.456	4.7199e-96	1							1.00032				-0.00031736	FALSE	TRUE	NA	NA	NA
4	UkrEIA_ThracianHallstatt_2	LBK_EN	Yamnaya_Kalmykia	Mongolia_EIA_SlabGrave_1	0	6	100	1	10	410.631	5.13434e-82	1							0.98814				0.0118604	TRUE	TRUE	NA	NA	NA
5	UkrEIA_ThracianHallstatt	LBK_EN	Yamnaya_Kalmykia	Mongolia_EIA_SlabGrave_1	0	6	100	1	10	1139.32	1.75861e-238	1							1.11585				-0.115849	FALSE	TRUE	NA	NA	NA
6	UkrEIA_Scythian_RightDnipro_IllThr	LBK_EN	Yamnaya_Kalmykia	Mongolia_EIA_SlabGrave_1	0	6	100	1	10	683.803	1.88171e-140	1							0.999798				0.000202272	TRUE	TRUE	NA	NA	NA
7	UkrEIA_Scythian_RightDnipro_IllThr_2	LBK_EN	Yamnaya_Kalmykia	Mongolia_EIA_SlabGrave_1	0	6	100	1	10	327.94	1.89775e-64	1							0.901678				0.0983224	TRUE	TRUE	NA	NA	NA
8	UkrEIA_Scythian_LeftDnipro_IllThr	LBK_EN	Yamnaya_Kalmykia	Mongolia_EIA_SlabGrave_1	0	6	100	1	10	172.8	7.29584e-32	1							0.846781				0.153219	TRUE	TRUE	NA	NA	NA
9	UkrEIA_Scythian_LeftDnipro_LocEl	LBK_EN	Yamnaya_Kalmykia	Mongolia_EIA_SlabGrave_1	0	6	100	1	10	760.743	5.64955e-157	1							1.02348				-0.0234801	FALSE	TRUE	NA	NA	NA
10	UkrEIA_Scythian_LeftDnipro_LocAgr_2	LBK_EN	Yamnaya_Kalmykia	Mongolia_EIA_SlabGrave_1	0	6	100	1	10	376.126	1.12592e-74	1							0.964964				0.0350365	TRUE	TRUE	NA	NA	NA
11	UkrEIA_Scythian_LeftDnipro_LocAgr	LBK_EN	Yamnaya_Kalmykia	Mongolia_EIA_SlabGrave_1	0	6	100	1	10	455.963	1.11651e-91	1							0.925267				0.0747325	TRUE	TRUE	NA	NA	NA
12	UkrEIA_Scythian_SivDon_Nom_2	LBK_EN	Yamnaya_Kalmykia	Mongolia_EIA_SlabGrave_1	0	6	100	1	10	473.224	2.31266e-95	1							1.01185				-0.0118513	FALSE	TRUE	NA	NA	NA
13	UkrEIA_Scythian_SivDon_Nom	LBK_EN	Yamnaya_Kalmykia	Mongolia_EIA_SlabGrave_1	0	6	100	1	10	442.112	1.00512e-88	1							0.914369				0.0856306	TRUE	TRUE	NA	NA	NA
14	UkrEIA_Scythian_SivDon_NomEl_3	LBK_EN	Yamnaya_Kalmykia	Mongolia_EIA_SlabGrave_1	0	6	100	1	10	220.668	7.7456e-42	1							1.01028				-0.0102811	FALSE	TRUE	NA	NA	NA
15	UkrEIA_Scythian_SivDon_NomEl_2	LBK_EN	Yamnaya_Kalmykia	Mongolia_EIA_SlabGrave_1	0	6	100	1	10	39.3271	2.2249e-05	1							0.819141				0.180859	TRUE	TRUE	NA	NA	NA
16	UkrEIA_Scythian_SivDon_NomEl	LBK_EN	Yamnaya_Kalmykia	Mongolia_EIA_SlabGrave_1	0	6	100	1	10	624.175	1.1605e-127	1							0.950792				0.049208	TRUE	TRUE	NA	NA	NA
17	UkrEIA_Scythian_NBlaSea_Nom	LBK_EN	Yamnaya_Kalmykia	Mongolia_EIA_SlabGrave_1	0	6	100	1	10	241.345	3.57608e-46	1							0.859153				0.140847	TRUE	TRUE	NA	NA	NA
18	UkrEIA_Antiquity_Greeks?_2	LBK_EN	Yamnaya_Kalmykia	Mongolia_EIA_SlabGrave_1	0	6	100	1	10	288.965	3.33561e-56	1							1.01919				-0.0191868	FALSE	TRUE	NA	NA	NA
19	UkrEIA_Antiquity_Greeks?_1	LBK_EN	Yamnaya_Kalmykia	Mongolia_EIA_SlabGrave_1	0	6	100	1	10	1015.77	7.50482e-212	1							1.15842				-0.158416	FALSE	TRUE	NA	NA	NA
20	UkrEIA_?	LBK_EN	Yamnaya_Kalmykia	Mongolia_EIA_SlabGrave_1	0	6	100	1	10	226.811	4.00275e-43	1							0.874722				0.125278	TRUE	TRUE	NA	NA	NA
21	UkrEIA_LateScythian_Cri_Nom	LBK_EN	Yamnaya_Kalmykia	Mongolia_EIA_SlabGrave_1	0	6	100	1	10	138.367	9.10557e-25	1							0.85965				0.14035	TRUE	TRUE	NA	NA	NA
22	UkrIA_Sarmatian_SivDon	LBK_EN	Yamnaya_Kalmykia	Mongolia_EIA_SlabGrave_1	0	6	100	1	10	580.381	2.80756e-118	1							1.01987				-0.0198732	FALSE	TRUE	NA	NA	NA
23	UkrIA_Chernyakhiv_1	LBK_EN	Yamnaya_Kalmykia	Mongolia_EIA_SlabGrave_1	0	6	100	1	10	516.401	1.37846e-104	1							0.986989				0.0130114	TRUE	TRUE	NA	NA	NA
24	UkrIA_Chernyakhiv_2	LBK_EN	Yamnaya_Kalmykia	Mongolia_EIA_SlabGrave_1	0	6	100	1	10	1130.02	1.77955e-236	1							1.06583				-0.0658298	FALSE	TRUE	NA	NA	NA
25	UkrIA_Chernyakhiv_3	LBK_EN	Yamnaya_Kalmykia	Mongolia_EIA_SlabGrave_1	0	6	100	1	10	700.018	6.22315e-144	1							1.05685				-0.0568546	FALSE	TRUE	NA	NA	NA
26	UkrEMA_Saltiv_Alans_1	LBK_EN	Yamnaya_Kalmykia	Mongolia_EIA_SlabGrave_1	0	6	100	1	10	629.516	8.31093e-129	1							0.908746				0.0912539	TRUE	TRUE	NA	NA	NA
27	UkrEMA_Saltiv_Alans_2	LBK_EN	Yamnaya_Kalmykia	Mongolia_EIA_SlabGrave_1	0	6	100	1	10	146.941	1.58636e-26	1							0.369066				0.630934	TRUE	TRUE	NA	NA	NA
28	UkrEMA_Saltiv_Bulgars_1	LBK_EN	Yamnaya_Kalmykia	Mongolia_EIA_SlabGrave_1	0	6	100	1	10	324.476	1.02843e-63	1							0.891384				0.108616	TRUE	TRUE	NA	NA	NA
29	UkrEMA_Saltiv_Bulgars_2	LBK_EN	Yamnaya_Kalmykia	Mongolia_EIA_SlabGrave_1	0	6	100	1	10	136.341	2.36561e-24	1							0.377866				0.622134	TRUE	TRUE	NA	NA	NA
30	UkrMA_Cuman	LBK_EN	Yamnaya_Kalmykia	Mongolia_EIA_SlabGrave_1	0	6	100	1	10	185.888	1.40087e-34	1							0.751669				0.248331	TRUE	TRUE	NA	NA	NA
31	UkrMA_Cuman_2	LBK_EN	Yamnaya_Kalmykia	Mongolia_EIA_SlabGrave_1	0	6	100	1	10	118.586	9.79265e-21	1							0.43874				0.56126	TRUE	TRUE	NA	NA	NA
32	UkrMA_WhiteCroat_Slavs	LBK_EN	Yamnaya_Kalmykia	Mongolia_EIA_SlabGrave_1	0	6	100	1	10	449.518	2.64702e-90	1							0.957094				0.0429065	TRUE	TRUE	NA	NA	NA
33	UkrMA_GoldenHorde_Slav/Nom?	LBK_EN	Yamnaya_Kalmykia	Mongolia_EIA_SlabGrave_1	0	6	100	1	10	445.626	1.79047e-89	1							0.985826				0.014174	TRUE	TRUE	NA	NA	NA
34	UkrMA_GoldenHorde_Nom	LBK_EN	Yamnaya_Kalmykia	Mongolia_EIA_SlabGrave_1	0	6	100	1	10	224.147	1.44751e-42	1							0.82282				0.17718	TRUE	TRUE	NA	NA	NA
35	UkrMA_Post-Cuman_Cuman?	LBK_EN	Yamnaya_Kalmykia	Mongolia_EIA_SlabGrave_1	0	6	100	1	10	271.202	1.86613e-52	1							0.774168				0.225832	TRUE	TRUE	NA	NA	NA
36	UkrMA_Nogai_1	LBK_EN	Yamnaya_Kalmykia	Mongolia_EIA_SlabGrave_1	0	6	100	1	10	158.796	5.74079e-29	1							0.473825				0.526175	TRUE	TRUE	NA	NA	NA
37	UkrMA_Nogai_2	LBK_EN	Yamnaya_Kalmykia	Mongolia_EIA_SlabGrave_1	0	6	100	1	10	124.426	6.38027e-22	1							0.302361				0.697639	TRUE	TRUE	NA	NA	NA
38	UkrMA_Nogai_3	LBK_EN	Yamnaya_Kalmykia	Mongolia_EIA_SlabGrave_1	0	6	100	1	10	51.7111	1.29059e-07	1							0.131149				0.868851	TRUE	TRUE	NA	NA	NA
39	UkrEM_Cossack_Slavs	LBK_EN	Yamnaya_Kalmykia	Mongolia_EIA_SlabGrave_1	0	6	100	1	10	405.507	6.33153e-81	1							1.00537				-0.00537002	FALSE	TRUE	NA	NA	NA
1	UkrFBA_Bilozerska_Pre-Cimmerian	LBK_EN	Yamnaya_Kalmykia	Mongolia_EIA_SlabGrave_1	0	6	101	2	11	4344.68	0	0											1	TRUE	NA	NA	NA	NA
2	UkrFBA/EIA_Cimmerian	LBK_EN	Yamnaya_Kalmykia	Mongolia_EIA_SlabGrave_1	0	6	101	2	11	1196.11	1.11381e-249	0											1	TRUE	NA	NA	NA	NA
3	UkrFBA/EIA_Lusatian	LBK_EN	Yamnaya_Kalmykia	Mongolia_EIA_SlabGrave_1	0	6	101	2	11	5166.99	0	0											1	TRUE	NA	NA	NA	NA
4	UkrEIA_ThracianHallstatt_2	LBK_EN	Yamnaya_Kalmykia	Mongolia_EIA_SlabGrave_1	0	6	101	2	11	4375.32	0	0											1	TRUE	NA	NA	NA	NA
5	UkrEIA_ThracianHallstatt	LBK_EN	Yamnaya_Kalmykia	Mongolia_EIA_SlabGrave_1	0	6	101	2	11	5615.36	0	0											1	TRUE	NA	NA	NA	NA
6	UkrEIA_Scythian_RightDnipro_IllThr	LBK_EN	Yamnaya_Kalmykia	Mongolia_EIA_SlabGrave_1	0	6	101	2	11	5192.66	0	0											1	TRUE	NA	NA	NA	NA
7	UkrEIA_Scythian_RightDnipro_IllThr_2	LBK_EN	Yamnaya_Kalmykia	Mongolia_EIA_SlabGrave_1	0	6	101	2	11	3764.36	0	0											1	TRUE	NA	NA	NA	NA
8	UkrEIA_Scythian_LeftDnipro_IllThr	LBK_EN	Yamnaya_Kalmykia	Mongolia_EIA_SlabGrave_1	0	6	101	2	11	3162.71	0	0											1	TRUE	NA	NA	NA	NA
9	UkrEIA_Scythian_LeftDnipro_LocEl	LBK_EN	Yamnaya_Kalmykia	Mongolia_EIA_SlabGrave_1	0	6	101	2	11	4607.01	0	0											1	TRUE	NA	NA	NA	NA
10	UkrEIA_Scythian_LeftDnipro_LocAgr_2	LBK_EN	Yamnaya_Kalmykia	Mongolia_EIA_SlabGrave_1	0	6	101	2	11	3965.64	0	0											1	TRUE	NA	NA	NA	NA
11	UkrEIA_Scythian_LeftDnipro_LocAgr	LBK_EN	Yamnaya_Kalmykia	Mongolia_EIA_SlabGrave_1	0	6	101	2	11	4101.71	0	0											1	TRUE	NA	NA	NA	NA
12	UkrEIA_Scythian_SivDon_Nom_2	LBK_EN	Yamnaya_Kalmykia	Mongolia_EIA_SlabGrave_1	0	6	101	2	11	4041.53	0	0											1	TRUE	NA	NA	NA	NA
13	UkrEIA_Scythian_SivDon_Nom	LBK_EN	Yamnaya_Kalmykia	Mongolia_EIA_SlabGrave_1	0	6	101	2	11	4702.09	0	0											1	TRUE	NA	NA	NA	NA
14	UkrEIA_Scythian_SivDon_NomEl_3	LBK_EN	Yamnaya_Kalmykia	Mongolia_EIA_SlabGrave_1	0	6	101	2	11	3875.28	0	0											1	TRUE	NA	NA	NA	NA
15	UkrEIA_Scythian_SivDon_NomEl_2	LBK_EN	Yamnaya_Kalmykia	Mongolia_EIA_SlabGrave_1	0	6	101	2	11	895.569	5.55887e-185	0											1	TRUE	NA	NA	NA	NA
16	UkrEIA_Scythian_SivDon_NomEl	LBK_EN	Yamnaya_Kalmykia	Mongolia_EIA_SlabGrave_1	0	6	101	2	11	4720.06	0	0											1	TRUE	NA	NA	NA	NA
17	UkrEIA_Scythian_NBlaSea_Nom	LBK_EN	Yamnaya_Kalmykia	Mongolia_EIA_SlabGrave_1	0	6	101	2	11	3398.83	0	0											1	TRUE	NA	NA	NA	NA
18	UkrEIA_Antiquity_Greeks?_2	LBK_EN	Yamnaya_Kalmykia	Mongolia_EIA_SlabGrave_1	0	6	101	2	11	3363.21	0	0											1	TRUE	NA	NA	NA	NA
19	UkrEIA_Antiquity_Greeks?_1	LBK_EN	Yamnaya_Kalmykia	Mongolia_EIA_SlabGrave_1	0	6	101	2	11	4588.54	0	0											1	TRUE	NA	NA	NA	NA
20	UkrEIA_?	LBK_EN	Yamnaya_Kalmykia	Mongolia_EIA_SlabGrave_1	0	6	101	2	11	2617.48	0	0											1	TRUE	NA	NA	NA	NA
21	UkrEIA_LateScythian_Cri_Nom	LBK_EN	Yamnaya_Kalmykia	Mongolia_EIA_SlabGrave_1	0	6	101	2	11	2800.29	0	0											1	TRUE	NA	NA	NA	NA
22	UkrIA_Sarmatian_SivDon	LBK_EN	Yamnaya_Kalmykia	Mongolia_EIA_SlabGrave_1	0	6	101	2	11	4692.51	0	0											1	TRUE	NA	NA	NA	NA
23	UkrIA_Chernyakhiv_1	LBK_EN	Yamnaya_Kalmykia	Mongolia_EIA_SlabGrave_1	0	6	101	2	11	4584.04	0	0											1	TRUE	NA	NA	NA	NA
24	UkrIA_Chernyakhiv_2	LBK_EN	Yamnaya_Kalmykia	Mongolia_EIA_SlabGrave_1	0	6	101	2	11	5756.85	0	0											1	TRUE	NA	NA	NA	NA
25	UkrIA_Chernyakhiv_3	LBK_EN	Yamnaya_Kalmykia	Mongolia_EIA_SlabGrave_1	0	6	101	2	11	3745.85	0	0											1	TRUE	NA	NA	NA	NA
26	UkrEMA_Saltiv_Alans_1	LBK_EN	Yamnaya_Kalmykia	Mongolia_EIA_SlabGrave_1	0	6	101	2	11	4173.4	0	0											1	TRUE	NA	NA	NA	NA
27	UkrEMA_Saltiv_Alans_2	LBK_EN	Yamnaya_Kalmykia	Mongolia_EIA_SlabGrave_1	0	6	101	2	11	944.302	1.84572e-195	0											1	TRUE	NA	NA	NA	NA
28	UkrEMA_Saltiv_Bulgars_1	LBK_EN	Yamnaya_Kalmykia	Mongolia_EIA_SlabGrave_1	0	6	101	2	11	3270.92	0	0											1	TRUE	NA	NA	NA	NA
29	UkrEMA_Saltiv_Bulgars_2	LBK_EN	Yamnaya_Kalmykia	Mongolia_EIA_SlabGrave_1	0	6	101	2	11	590.214	1.73523e-119	0											1	TRUE	NA	NA	NA	NA
30	UkrMA_Cuman	LBK_EN	Yamnaya_Kalmykia	Mongolia_EIA_SlabGrave_1	0	6	101	2	11	2479.29	0	0											1	TRUE	NA	NA	NA	NA
31	UkrMA_Cuman_2	LBK_EN	Yamnaya_Kalmykia	Mongolia_EIA_SlabGrave_1	0	6	101	2	11	1056.2	1.53528e-219	0											1	TRUE	NA	NA	NA	NA
32	UkrMA_WhiteCroat_Slavs	LBK_EN	Yamnaya_Kalmykia	Mongolia_EIA_SlabGrave_1	0	6	101	2	11	4126.53	0	0											1	TRUE	NA	NA	NA	NA
33	UkrMA_GoldenHorde_Slav/Nom?	LBK_EN	Yamnaya_Kalmykia	Mongolia_EIA_SlabGrave_1	0	6	101	2	11	4392.79	0	0											1	TRUE	NA	NA	NA	NA
34	UkrMA_GoldenHorde_Nom	LBK_EN	Yamnaya_Kalmykia	Mongolia_EIA_SlabGrave_1	0	6	101	2	11	2720.78	0	0											1	TRUE	NA	NA	NA	NA
35	UkrMA_Post-Cuman_Cuman?	LBK_EN	Yamnaya_Kalmykia	Mongolia_EIA_SlabGrave_1	0	6	101	2	11	1974.88	0	0											1	TRUE	NA	NA	NA	NA
36	UkrMA_Nogai_1	LBK_EN	Yamnaya_Kalmykia	Mongolia_EIA_SlabGrave_1	0	6	101	2	11	1375.94	1.86954e-288	0											1	TRUE	NA	NA	NA	NA
37	UkrMA_Nogai_2	LBK_EN	Yamnaya_Kalmykia	Mongolia_EIA_SlabGrave_1	0	6	101	2	11	781.534	1.74524e-160	0											1	TRUE	NA	NA	NA	NA
38	UkrMA_Nogai_3	LBK_EN	Yamnaya_Kalmykia	Mongolia_EIA_SlabGrave_1	0	6	101	2	11	172.608	3.42718e-31	0											1	TRUE	NA	NA	NA	NA
39	UkrEM_Cossack_Slavs	LBK_EN	Yamnaya_Kalmykia	Mongolia_EIA_SlabGrave_1	0	6	101	2	11	3780.92	0	0											1	TRUE	NA	NA	NA	NA
1	UkrFBA_Bilozerska_Pre-Cimmerian	LBK_EN	Yamnaya_Kalmykia	Mongolia_EIA_SlabGrave_1	0	6	110	2	11	190.412	7.22064e-35	0							1					TRUE	NA	NA	NA	NA
2	UkrFBA/EIA_Cimmerian	LBK_EN	Yamnaya_Kalmykia	Mongolia_EIA_SlabGrave_1	0	6	110	2	11	539.157	1.41252e-108	0							1					TRUE	NA	NA	NA	NA
3	UkrFBA/EIA_Lusatian	LBK_EN	Yamnaya_Kalmykia	Mongolia_EIA_SlabGrave_1	0	6	110	2	11	563.854	7.48967e-114	0							1					TRUE	NA	NA	NA	NA
4	UkrEIA_ThracianHallstatt_2	LBK_EN	Yamnaya_Kalmykia	Mongolia_EIA_SlabGrave_1	0	6	110	2	11	475.243	6.07074e-95	0							1					TRUE	NA	NA	NA	NA
5	UkrEIA_ThracianHallstatt	LBK_EN	Yamnaya_Kalmykia	Mongolia_EIA_SlabGrave_1	0	6	110	2	11	1468.89	0	0							1					TRUE	NA	NA	NA	NA
6	UkrEIA_Scythian_RightDnipro_IllThr	LBK_EN	Yamnaya_Kalmykia	Mongolia_EIA_SlabGrave_1	0	6	110	2	11	811.429	6.65871e-167	0							1					TRUE	NA	NA	NA	NA
7	UkrEIA_Scythian_RightDnipro_IllThr_2	LBK_EN	Yamnaya_Kalmykia	Mongolia_EIA_SlabGrave_1	0	6	110	2	11	421.014	2.10431e-83	0							1					TRUE	NA	NA	NA	NA
8	UkrEIA_Scythian_LeftDnipro_IllThr	LBK_EN	Yamnaya_Kalmykia	Mongolia_EIA_SlabGrave_1	0	6	110	2	11	321.575	2.46847e-62	0							1					TRUE	NA	NA	NA	NA
9	UkrEIA_Scythian_LeftDnipro_LocEl	LBK_EN	Yamnaya_Kalmykia	Mongolia_EIA_SlabGrave_1	0	6	110	2	11	912.712	1.14645e-188	0							1					TRUE	NA	NA	NA	NA
10	UkrEIA_Scythian_LeftDnipro_LocAgr_2	LBK_EN	Yamnaya_Kalmykia	Mongolia_EIA_SlabGrave_1	0	6	110	2	11	452.652	3.92614e-90	0							1					TRUE	NA	NA	NA	NA
11	UkrEIA_Scythian_LeftDnipro_LocAgr	LBK_EN	Yamnaya_Kalmykia	Mongolia_EIA_SlabGrave_1	0	6	110	2	11	559.026	8.05381e-113	0							1					TRUE	NA	NA	NA	NA
12	UkrEIA_Scythian_SivDon_Nom_2	LBK_EN	Yamnaya_Kalmykia	Mongolia_EIA_SlabGrave_1	0	6	110	2	11	546.056	4.75033e-110	0							1					TRUE	NA	NA	NA	NA
13	UkrEIA_Scythian_SivDon_Nom	LBK_EN	Yamnaya_Kalmykia	Mongolia_EIA_SlabGrave_1	0	6	110	2	11	544.654	9.46498e-110	0							1					TRUE	NA	NA	NA	NA
14	UkrEIA_Scythian_SivDon_NomEl_3	LBK_EN	Yamnaya_Kalmykia	Mongolia_EIA_SlabGrave_1	0	6	110	2	11	258.249	5.22168e-49	0							1					TRUE	NA	NA	NA	NA
15	UkrEIA_Scythian_SivDon_NomEl_2	LBK_EN	Yamnaya_Kalmykia	Mongolia_EIA_SlabGrave_1	0	6	110	2	11	87.3797	5.42749e-14	0							1					TRUE	NA	NA	NA	NA
16	UkrEIA_Scythian_SivDon_NomEl	LBK_EN	Yamnaya_Kalmykia	Mongolia_EIA_SlabGrave_1	0	6	110	2	11	728.674	3.83424e-149	0							1					TRUE	NA	NA	NA	NA
17	UkrEIA_Scythian_NBlaSea_Nom	LBK_EN	Yamnaya_Kalmykia	Mongolia_EIA_SlabGrave_1	0	6	110	2	11	380.87	7.00759e-75	0							1					TRUE	NA	NA	NA	NA
18	UkrEIA_Antiquity_Greeks?_2	LBK_EN	Yamnaya_Kalmykia	Mongolia_EIA_SlabGrave_1	0	6	110	2	11	343.263	6.45164e-67	0							1					TRUE	NA	NA	NA	NA
19	UkrEIA_Antiquity_Greeks?_1	LBK_EN	Yamnaya_Kalmykia	Mongolia_EIA_SlabGrave_1	0	6	110	2	11	1349.04	1.18914e-282	0							1					TRUE	NA	NA	NA	NA
20	UkrEIA_?	LBK_EN	Yamnaya_Kalmykia	Mongolia_EIA_SlabGrave_1	0	6	110	2	11	306.082	4.57932e-59	0							1					TRUE	NA	NA	NA	NA
21	UkrEIA_LateScythian_Cri_Nom	LBK_EN	Yamnaya_Kalmykia	Mongolia_EIA_SlabGrave_1	0	6	110	2	11	244.661	3.66296e-46	0							1					TRUE	NA	NA	NA	NA
22	UkrIA_Sarmatian_SivDon	LBK_EN	Yamnaya_Kalmykia	Mongolia_EIA_SlabGrave_1	0	6	110	2	11	709.344	5.35486e-145	0							1					TRUE	NA	NA	NA	NA
23	UkrIA_Chernyakhiv_1	LBK_EN	Yamnaya_Kalmykia	Mongolia_EIA_SlabGrave_1	0	6	110	2	11	608.887	1.75913e-123	0							1					TRUE	NA	NA	NA	NA
24	UkrIA_Chernyakhiv_2	LBK_EN	Yamnaya_Kalmykia	Mongolia_EIA_SlabGrave_1	0	6	110	2	11	1354.46	8.02354e-284	0							1					TRUE	NA	NA	NA	NA
25	UkrIA_Chernyakhiv_3	LBK_EN	Yamnaya_Kalmykia	Mongolia_EIA_SlabGrave_1	0	6	110	2	11	845.026	4.04654e-174	0							1					TRUE	NA	NA	NA	NA
26	UkrEMA_Saltiv_Alans_1	LBK_EN	Yamnaya_Kalmykia	Mongolia_EIA_SlabGrave_1	0	6	110	2	11	761.84	2.94111e-156	0							1					TRUE	NA	NA	NA	NA
27	UkrEMA_Saltiv_Alans_2	LBK_EN	Yamnaya_Kalmykia	Mongolia_EIA_SlabGrave_1	0	6	110	2	11	2687.78	0	0							1					TRUE	NA	NA	NA	NA
28	UkrEMA_Saltiv_Bulgars_1	LBK_EN	Yamnaya_Kalmykia	Mongolia_EIA_SlabGrave_1	0	6	110	2	11	413.658	7.69358e-82	0							1					TRUE	NA	NA	NA	NA
29	UkrEMA_Saltiv_Bulgars_2	LBK_EN	Yamnaya_Kalmykia	Mongolia_EIA_SlabGrave_1	0	6	110	2	11	1331.2	8.34293e-279	0							1					TRUE	NA	NA	NA	NA
30	UkrMA_Cuman	LBK_EN	Yamnaya_Kalmykia	Mongolia_EIA_SlabGrave_1	0	6	110	2	11	535.169	1.00347e-107	0							1					TRUE	NA	NA	NA	NA
31	UkrMA_Cuman_2	LBK_EN	Yamnaya_Kalmykia	Mongolia_EIA_SlabGrave_1	0	6	110	2	11	1953.96	0	0							1					TRUE	NA	NA	NA	NA
32	UkrMA_WhiteCroat_Slavs	LBK_EN	Yamnaya_Kalmykia	Mongolia_EIA_SlabGrave_1	0	6	110	2	11	538.121	2.35129e-108	0							1					TRUE	NA	NA	NA	NA
33	UkrMA_GoldenHorde_Slav/Nom?	LBK_EN	Yamnaya_Kalmykia	Mongolia_EIA_SlabGrave_1	0	6	110	2	11	522.596	4.84653e-105	0							1					TRUE	NA	NA	NA	NA
34	UkrMA_GoldenHorde_Nom	LBK_EN	Yamnaya_Kalmykia	Mongolia_EIA_SlabGrave_1	0	6	110	2	11	380.369	8.94631e-75	0							1					TRUE	NA	NA	NA	NA
35	UkrMA_Post-Cuman_Cuman?	LBK_EN	Yamnaya_Kalmykia	Mongolia_EIA_SlabGrave_1	0	6	110	2	11	449.523	1.81939e-89	0							1					TRUE	NA	NA	NA	NA
36	UkrMA_Nogai_1	LBK_EN	Yamnaya_Kalmykia	Mongolia_EIA_SlabGrave_1	0	6	110	2	11	1982.51	0	0							1					TRUE	NA	NA	NA	NA
37	UkrMA_Nogai_2	LBK_EN	Yamnaya_Kalmykia	Mongolia_EIA_SlabGrave_1	0	6	110	2	11	3728.26	0	0							1					TRUE	NA	NA	NA	NA
38	UkrMA_Nogai_3	LBK_EN	Yamnaya_Kalmykia	Mongolia_EIA_SlabGrave_1	0	6	110	2	11	4752.47	0	0							1					TRUE	NA	NA	NA	NA
39	UkrEM_Cossack_Slavs	LBK_EN	Yamnaya_Kalmykia	Mongolia_EIA_SlabGrave_1	0	6	110	2	11	478.574	1.18416e-95	0							1					TRUE	NA	NA	NA	NA
1	UkrFBA_Bilozerska_Pre-Cimmerian	LBK_EN	Ukraine_Yamnaya	Mongolia_LBA_Khovsgol_6	25	7	000	0	9	15.2544	0.0841818	2	0.10322							0.863886	0.0328934			TRUE	NA	NA	NA	NA
2	UkrFBA/EIA_Cimmerian	LBK_EN	Ukraine_Yamnaya	Mongolia_LBA_Khovsgol_6	25	7	000	0	9	9.61734	0.382342	2	0.0434039							0.504181	0.452415			TRUE	NA	NA	NA	NA
3	UkrFBA/EIA_Lusatian	LBK_EN	Ukraine_Yamnaya	Mongolia_LBA_Khovsgol_6	25	7	000	0	9	63.9537	2.30413e-10	2	0.222445							0.791384	-0.0138297			FALSE	NA	NA	NA	NA
4	UkrEIA_ThracianHallstatt_2	LBK_EN	Ukraine_Yamnaya	Mongolia_LBA_Khovsgol_6	25	7	000	0	9	34.7429	6.61346e-05	2	0.272817							0.705796	0.0213871			TRUE	NA	NA	NA	NA
5	UkrEIA_ThracianHallstatt	LBK_EN	Ukraine_Yamnaya	Mongolia_LBA_Khovsgol_6	25	7	000	0	9	11.4432	0.246546	2	0.647937							0.342447	0.00961548			TRUE	NA	NA	NA	NA
6	UkrEIA_Scythian_RightDnipro_IllThr	LBK_EN	Ukraine_Yamnaya	Mongolia_LBA_Khovsgol_6	25	7	000	0	9	49.6377	1.26009e-07	2	0.370689							0.602695	0.0266159			TRUE	NA	NA	NA	NA
7	UkrEIA_Scythian_RightDnipro_IllThr_2	LBK_EN	Ukraine_Yamnaya	Mongolia_LBA_Khovsgol_6	25	7	000	0	9	13.7943	0.129833	2	0.238569							0.620486	0.140945			TRUE	NA	NA	NA	NA
8	UkrEIA_Scythian_LeftDnipro_IllThr	LBK_EN	Ukraine_Yamnaya	Mongolia_LBA_Khovsgol_6	25	7	000	0	9	15.0172	0.090464	2	0.161705							0.64808	0.190215			TRUE	NA	NA	NA	NA
9	UkrEIA_Scythian_LeftDnipro_LocEl	LBK_EN	Ukraine_Yamnaya	Mongolia_LBA_Khovsgol_6	25	7	000	0	9	15.0937	0.0883946	2	0.482309							0.469111	0.0485802			TRUE	NA	NA	NA	NA
10	UkrEIA_Scythian_LeftDnipro_LocAgr_2	LBK_EN	Ukraine_Yamnaya	Mongolia_LBA_Khovsgol_6	25	7	000	0	9	36.6732	3.00968e-05	2	0.283645							0.645085	0.0712693			TRUE	NA	NA	NA	NA
11	UkrEIA_Scythian_LeftDnipro_LocAgr	LBK_EN	Ukraine_Yamnaya	Mongolia_LBA_Khovsgol_6	25	7	000	0	9	12.5909	0.182008	2	0.347745							0.543616	0.108638			TRUE	NA	NA	NA	NA
12	UkrEIA_Scythian_SivDon_Nom_2	LBK_EN	Ukraine_Yamnaya	Mongolia_LBA_Khovsgol_6	25	7	000	0	9	17.9975	0.0352031	2	0.338853							0.622455	0.038692			TRUE	NA	NA	NA	NA
13	UkrEIA_Scythian_SivDon_Nom	LBK_EN	Ukraine_Yamnaya	Mongolia_LBA_Khovsgol_6	25	7	000	0	9	26.4126	0.00174827	2	0.244475							0.650978	0.104547			TRUE	NA	NA	NA	NA
14	UkrEIA_Scythian_SivDon_NomEl_3	LBK_EN	Ukraine_Yamnaya	Mongolia_LBA_Khovsgol_6	25	7	000	0	9	22.8218	0.00660916	2	0.227292							0.788767	-0.0160584			FALSE	NA	NA	NA	NA
15	UkrEIA_Scythian_SivDon_NomEl_2	LBK_EN	Ukraine_Yamnaya	Mongolia_LBA_Khovsgol_6	25	7	000	0	9	9.06241	0.431534	2	-0.0284535							0.815569	0.212885			FALSE	NA	NA	NA	NA
16	UkrEIA_Scythian_SivDon_NomEl	LBK_EN	Ukraine_Yamnaya	Mongolia_LBA_Khovsgol_6	25	7	000	0	9	5.95313	0.7446	2	0.365441							0.549237	0.0853223			TRUE	NA	NA	NA	NA
17	UkrEIA_Scythian_NBlaSea_Nom	LBK_EN	Ukraine_Yamnaya	Mongolia_LBA_Khovsgol_6	25	7	000	0	9	8.58697	0.476239	2	0.242803							0.590703	0.166494			TRUE	NA	NA	NA	NA
18	UkrEIA_Antiquity_Greeks?_2	LBK_EN	Ukraine_Yamnaya	Mongolia_LBA_Khovsgol_6	25	7	000	0	9	15.5391	0.0771532	2	0.319084							0.676894	0.00402179			TRUE	NA	NA	NA	NA
19	UkrEIA_Antiquity_Greeks?_1	LBK_EN	Ukraine_Yamnaya	Mongolia_LBA_Khovsgol_6	25	7	000	0	9	12.1926	0.202666	2	0.750842							0.240503	0.00865481			TRUE	NA	NA	NA	NA
20	UkrEIA_?	LBK_EN	Ukraine_Yamnaya	Mongolia_LBA_Khovsgol_6	25	7	000	0	9	4.12408	0.903057	2	0.252346							0.611951	0.135703			TRUE	NA	NA	NA	NA
21	UkrEIA_LateScythian_Cri_Nom	LBK_EN	Ukraine_Yamnaya	Mongolia_LBA_Khovsgol_6	25	7	000	0	9	17.1841	0.0459104	2	0.162102							0.682541	0.155357			TRUE	NA	NA	NA	NA
22	UkrIA_Sarmatian_SivDon	LBK_EN	Ukraine_Yamnaya	Mongolia_LBA_Khovsgol_6	25	7	000	0	9	5.37154	0.800793	2	0.414349							0.571198	0.0144525			TRUE	NA	NA	NA	NA
23	UkrIA_Chernyakhiv_1	LBK_EN	Ukraine_Yamnaya	Mongolia_LBA_Khovsgol_6	25	7	000	0	9	29.3446	0.000566753	2	0.341276							0.632092	0.0266322			TRUE	NA	NA	NA	NA
24	UkrIA_Chernyakhiv_2	LBK_EN	Ukraine_Yamnaya	Mongolia_LBA_Khovsgol_6	25	7	000	0	9	5.62261	0.777014	2	0.554651							0.420176	0.0251725			TRUE	NA	NA	NA	NA
25	UkrIA_Chernyakhiv_3	LBK_EN	Ukraine_Yamnaya	Mongolia_LBA_Khovsgol_6	25	7	000	0	9	4.68223	0.861083	2	0.596734							0.351511	0.0517542			TRUE	NA	NA	NA	NA
26	UkrEMA_Saltiv_Alans_1	LBK_EN	Ukraine_Yamnaya	Mongolia_LBA_Khovsgol_6	25	7	000	0	9	14.9228	0.0930796	2	0.382913							0.484288	0.132799			TRUE	NA	NA	NA	NA
27	UkrEMA_Saltiv_Alans_2	LBK_EN	Ukraine_Yamnaya	Mongolia_LBA_Khovsgol_6	25	7	000	0	9	15.0133	0.0905708	2	0.174171							0.0797337	0.746096			TRUE	NA	NA	NA	NA
28	UkrEMA_Saltiv_Bulgars_1	LBK_EN	Ukraine_Yamnaya	Mongolia_LBA_Khovsgol_6	25	7	000	0	9	13.6278	0.136196	2	0.277031							0.563756	0.159213			TRUE	NA	NA	NA	NA
29	UkrEMA_Saltiv_Bulgars_2	LBK_EN	Ukraine_Yamnaya	Mongolia_LBA_Khovsgol_6	25	7	000	0	9	9.84632	0.363069	2	0.235193							0.0483313	0.716476			TRUE	NA	NA	NA	NA
30	UkrMA_Cuman	LBK_EN	Ukraine_Yamnaya	Mongolia_LBA_Khovsgol_6	25	7	000	0	9	5.14736	0.821278	2	0.192748							0.510677	0.296575			TRUE	NA	NA	NA	NA
31	UkrMA_Cuman_2	LBK_EN	Ukraine_Yamnaya	Mongolia_LBA_Khovsgol_6	25	7	000	0	9	8.81176	0.454828	2	0.179383							0.15328	0.667338			TRUE	NA	NA	NA	NA
32	UkrMA_WhiteCroat_Slavs	LBK_EN	Ukraine_Yamnaya	Mongolia_LBA_Khovsgol_6	25	7	000	0	9	25.0655	0.0028996	2	0.317018							0.629465	0.0535161			TRUE	NA	NA	NA	NA
33	UkrMA_GoldenHorde_Slav/Nom?	LBK_EN	Ukraine_Yamnaya	Mongolia_LBA_Khovsgol_6	25	7	000	0	9	15.7605	0.0720549	2	0.305563							0.657744	0.0366933			TRUE	NA	NA	NA	NA
34	UkrMA_GoldenHorde_Nom	LBK_EN	Ukraine_Yamnaya	Mongolia_LBA_Khovsgol_6	25	7	000	0	9	9.42076	0.399375	2	0.239155							0.553817	0.207027			TRUE	NA	NA	NA	NA
35	UkrMA_Post-Cuman_Cuman?	LBK_EN	Ukraine_Yamnaya	Mongolia_LBA_Khovsgol_6	25	7	000	0	9	15.4766	0.0786502	2	0.282161							0.405629	0.31221			TRUE	NA	NA	NA	NA
36	UkrMA_Nogai_1	LBK_EN	Ukraine_Yamnaya	Mongolia_LBA_Khovsgol_6	25	7	000	0	9	14.781	0.0971295	2	0.183117							0.185433	0.631451			TRUE	NA	NA	NA	NA
37	UkrMA_Nogai_2	LBK_EN	Ukraine_Yamnaya	Mongolia_LBA_Khovsgol_6	25	7	000	0	9	40.6475	5.79747e-06	2	0.129141							0.0319566	0.838903			TRUE	NA	NA	NA	NA
38	UkrMA_Nogai_3	LBK_EN	Ukraine_Yamnaya	Mongolia_LBA_Khovsgol_6	25	7	000	0	9	26.5701	0.00164699	2	0.106773							-0.15004	1.04327			FALSE	NA	NA	NA	NA
39	UkrEM_Cossack_Slavs	LBK_EN	Ukraine_Yamnaya	Mongolia_LBA_Khovsgol_6	25	7	000	0	9	29.299	0.000576903	2	0.34948							0.638509	0.0120112			TRUE	NA	NA	NA	NA
1	UkrFBA_Bilozerska_Pre-Cimmerian	LBK_EN	Ukraine_Yamnaya	Mongolia_LBA_Khovsgol_6	0	7	001	1	10	1056.66	1.15979e-220	1	0.704376								0.295624			TRUE	TRUE	0	1024.6	0
2	UkrFBA/EIA_Cimmerian	LBK_EN	Ukraine_Yamnaya	Mongolia_LBA_Khovsgol_6	0	7	001	1	10	176.913	1.02426e-32	1	0.366174								0.633826			TRUE	TRUE	0	-34.2602	1
3	UkrFBA/EIA_Lusatian	LBK_EN	Ukraine_Yamnaya	Mongolia_LBA_Khovsgol_6	0	7	001	1	10	1134.64	1.79912e-237	1	0.787234								0.212766			TRUE	TRUE	0	1017.18	0
4	UkrEIA_ThracianHallstatt_2	LBK_EN	Ukraine_Yamnaya	Mongolia_LBA_Khovsgol_6	0	7	001	1	10	629.741	7.43574e-129	1	0.765128								0.234872			TRUE	TRUE	0	548.774	0
5	UkrEIA_ThracianHallstatt	LBK_EN	Ukraine_Yamnaya	Mongolia_LBA_Khovsgol_6	0	7	001	1	10	215.901	7.70274e-41	1	0.901775								0.0982254			TRUE	TRUE	0	191.501	0
6	UkrEIA_Scythian_RightDnipro_IllThr	LBK_EN	Ukraine_Yamnaya	Mongolia_LBA_Khovsgol_6	0	7	001	1	10	747.981	3.11865e-154	1	0.805494								0.194506			TRUE	TRUE	0	652.488	0
7	UkrEIA_Scythian_RightDnipro_IllThr_2	LBK_EN	Ukraine_Yamnaya	Mongolia_LBA_Khovsgol_6	0	7	001	1	10	501.663	1.94777e-101	1	0.67649								0.32351			TRUE	TRUE	0	410.678	0
8	UkrEIA_Scythian_LeftDnipro_IllThr	LBK_EN	Ukraine_Yamnaya	Mongolia_LBA_Khovsgol_6	0	7	001	1	10	514.937	2.83373e-104	1	0.588845								0.411155			TRUE	TRUE	0	395.887	0
9	UkrEIA_Scythian_LeftDnipro_LocEl	LBK_EN	Ukraine_Yamnaya	Mongolia_LBA_Khovsgol_6	0	7	001	1	10	344.355	6.28085e-68	1	0.807828								0.192172			TRUE	TRUE	0	301.516	0
10	UkrEIA_Scythian_LeftDnipro_LocAgr_2	LBK_EN	Ukraine_Yamnaya	Mongolia_LBA_Khovsgol_6	0	7	001	1	10	532.199	5.76725e-108	1	0.729711								0.270289			TRUE	TRUE	0	436.601	0
11	UkrEIA_Scythian_LeftDnipro_LocAgr	LBK_EN	Ukraine_Yamnaya	Mongolia_LBA_Khovsgol_6	0	7	001	1	10	444.448	3.19296e-89	1	0.742877								0.257123			TRUE	TRUE	0	370.598	0
12	UkrEIA_Scythian_SivDon_Nom_2	LBK_EN	Ukraine_Yamnaya	Mongolia_LBA_Khovsgol_6	0	7	001	1	10	566.961	2.09907e-115	1	0.806646								0.193354			TRUE	TRUE	0	520.395	0
13	UkrEIA_Scythian_SivDon_Nom	LBK_EN	Ukraine_Yamnaya	Mongolia_LBA_Khovsgol_6	0	7	001	1	10	1020.5	7.16809e-213	1	0.700265								0.299735			TRUE	TRUE	0	930.452	0
14	UkrEIA_Scythian_SivDon_NomEl_3	LBK_EN	Ukraine_Yamnaya	Mongolia_LBA_Khovsgol_6	0	7	001	1	10	679.667	1.45302e-139	1	0.786012								0.213988			TRUE	TRUE	0	623.058	0
15	UkrEIA_Scythian_SivDon_NomEl_2	LBK_EN	Ukraine_Yamnaya	Mongolia_LBA_Khovsgol_6	0	7	001	1	10	221.221	5.93344e-42	1	0.539491								0.460509			TRUE	TRUE	0	180.899	0
16	UkrEIA_Scythian_SivDon_NomEl	LBK_EN	Ukraine_Yamnaya	Mongolia_LBA_Khovsgol_6	0	7	001	1	10	633.976	9.19198e-130	1	0.747102								0.252898			TRUE	TRUE	0	586.407	0
17	UkrEIA_Scythian_NBlaSea_Nom	LBK_EN	Ukraine_Yamnaya	Mongolia_LBA_Khovsgol_6	0	7	001	1	10	495.802	3.48299e-100	1	0.668596								0.331404			TRUE	TRUE	0	384.93	0
18	UkrEIA_Antiquity_Greeks?_2	LBK_EN	Ukraine_Yamnaya	Mongolia_LBA_Khovsgol_6	0	7	001	1	10	418.589	1.03669e-83	1	0.82461								0.17539			TRUE	TRUE	0	382.554	0
19	UkrEIA_Antiquity_Greeks?_1	LBK_EN	Ukraine_Yamnaya	Mongolia_LBA_Khovsgol_6	0	7	001	1	10	85.0044	5.20931e-14	1	0.915026								0.084974			TRUE	TRUE	0	42.8064	0
20	UkrEIA_?	LBK_EN	Ukraine_Yamnaya	Mongolia_LBA_Khovsgol_6	0	7	001	1	10	361.168	1.69636e-71	1	0.669409								0.330591			TRUE	TRUE	0	310.796	0
21	UkrEIA_LateScythian_Cri_Nom	LBK_EN	Ukraine_Yamnaya	Mongolia_LBA_Khovsgol_6	0	7	001	1	10	493.264	1.21384e-99	1	0.582029								0.417971			TRUE	TRUE	0	411.035	0
22	UkrIA_Sarmatian_SivDon	LBK_EN	Ukraine_Yamnaya	Mongolia_LBA_Khovsgol_6	0	7	001	1	10	445.854	1.60097e-89	1	0.820048								0.179952			TRUE	TRUE	0	431.946	0
23	UkrIA_Chernyakhiv_1	LBK_EN	Ukraine_Yamnaya	Mongolia_LBA_Khovsgol_6	0	7	001	1	10	710.383	3.70547e-146	1	0.763365								0.236635			TRUE	TRUE	0	655.271	0
24	UkrIA_Chernyakhiv_2	LBK_EN	Ukraine_Yamnaya	Mongolia_LBA_Khovsgol_6	0	7	001	1	10	388.863	2.2045e-77	1	0.862146								0.137854			TRUE	TRUE	0	375.299	0
25	UkrIA_Chernyakhiv_3	LBK_EN	Ukraine_Yamnaya	Mongolia_LBA_Khovsgol_6	0	7	001	1	10	109.274	7.47508e-19	1	0.842442								0.157558			TRUE	TRUE	0	84.4035	0
26	UkrEMA_Saltiv_Alans_1	LBK_EN	Ukraine_Yamnaya	Mongolia_LBA_Khovsgol_6	0	7	001	1	10	441.556	1.32095e-88	1	0.706612								0.293388			TRUE	TRUE	0	334.088	0
27	UkrEMA_Saltiv_Alans_2	LBK_EN	Ukraine_Yamnaya	Mongolia_LBA_Khovsgol_6	0	7	001	1	10	36.9198	5.84294e-05	1	0.223441								0.776559			TRUE	TRUE	0	-779.377	1
28	UkrEMA_Saltiv_Bulgars_1	LBK_EN	Ukraine_Yamnaya	Mongolia_LBA_Khovsgol_6	0	7	001	1	10	395.949	6.85345e-79	1	0.667936								0.332064			TRUE	TRUE	0	292.754	0
29	UkrEMA_Saltiv_Bulgars_2	LBK_EN	Ukraine_Yamnaya	Mongolia_LBA_Khovsgol_6	0	7	001	1	10	22.9727	0.0108478	1	0.258747								0.741253			TRUE	TRUE	0	-442.503	1
30	UkrMA_Cuman	LBK_EN	Ukraine_Yamnaya	Mongolia_LBA_Khovsgol_6	0	7	001	1	10	327.363	2.51527e-64	1	0.517846								0.482154			TRUE	TRUE	0	118.822	0
31	UkrMA_Cuman_2	LBK_EN	Ukraine_Yamnaya	Mongolia_LBA_Khovsgol_6	0	7	001	1	10	43.1968	4.58584e-06	1	0.274161								0.725839			TRUE	TRUE	0	-605.881	1
32	UkrMA_WhiteCroat_Slavs	LBK_EN	Ukraine_Yamnaya	Mongolia_LBA_Khovsgol_6	0	7	001	1	10	522.504	6.82969e-106	1	0.760223								0.239777			TRUE	TRUE	0	448.221	0
33	UkrMA_GoldenHorde_Slav/Nom?	LBK_EN	Ukraine_Yamnaya	Mongolia_LBA_Khovsgol_6	0	7	001	1	10	691.929	3.39253e-142	1	0.768411								0.231589			TRUE	TRUE	0	654.514	0
34	UkrMA_GoldenHorde_Nom	LBK_EN	Ukraine_Yamnaya	Mongolia_LBA_Khovsgol_6	0	7	001	1	10	355.367	2.89232e-70	1	0.586735								0.413265			TRUE	TRUE	0	237.96	0
35	UkrMA_Post-Cuman_Cuman?	LBK_EN	Ukraine_Yamnaya	Mongolia_LBA_Khovsgol_6	0	7	001	1	10	160.31	2.79673e-29	1	0.568811								0.431189			TRUE	TRUE	0	-37.644	1
36	UkrMA_Nogai_1	LBK_EN	Ukraine_Yamnaya	Mongolia_LBA_Khovsgol_6	0	7	001	1	10	69.4824	5.58036e-11	1	0.299878								0.700122			TRUE	TRUE	0	-552.367	1
37	UkrMA_Nogai_2	LBK_EN	Ukraine_Yamnaya	Mongolia_LBA_Khovsgol_6	0	7	001	1	10	69.7123	5.03862e-11	1	0.147289								0.852711			TRUE	TRUE	0	-849.279	1
38	UkrMA_Nogai_3	LBK_EN	Ukraine_Yamnaya	Mongolia_LBA_Khovsgol_6	0	7	001	1	10	79.8487	5.37534e-13	1	-0.000841816								1.00084			FALSE	TRUE	0	-773.632	1
39	UkrEM_Cossack_Slavs	LBK_EN	Ukraine_Yamnaya	Mongolia_LBA_Khovsgol_6	0	7	001	1	10	442.169	9.77689e-89	1	0.795144								0.204856			TRUE	TRUE	0	375.692	0
1	UkrFBA_Bilozerska_Pre-Cimmerian	LBK_EN	Ukraine_Yamnaya	Mongolia_LBA_Khovsgol_6	2	7	010	1	10	32.0604	0.000391267	1	0.0934139							0.906586				TRUE	TRUE	0	-13.3694	1
2	UkrFBA/EIA_Cimmerian	LBK_EN	Ukraine_Yamnaya	Mongolia_LBA_Khovsgol_6	2	7	010	1	10	211.173	7.50171e-40	1	-0.415426							1.41543				FALSE	TRUE	0	177.142	0
3	UkrFBA/EIA_Lusatian	LBK_EN	Ukraine_Yamnaya	Mongolia_LBA_Khovsgol_6	2	7	010	1	10	117.453	1.66162e-20	1	0.19967							0.80033				TRUE	TRUE	0	-47.4593	1
4	UkrEIA_ThracianHallstatt_2	LBK_EN	Ukraine_Yamnaya	Mongolia_LBA_Khovsgol_6	2	7	010	1	10	80.967	3.24414e-13	1	0.219347							0.780653				TRUE	TRUE	0	-53.738	1
5	UkrEIA_ThracianHallstatt	LBK_EN	Ukraine_Yamnaya	Mongolia_LBA_Khovsgol_6	2	7	010	1	10	24.4002	0.00660623	1	0.645169							0.354831				TRUE	TRUE	0	-508.621	1
6	UkrEIA_Scythian_RightDnipro_IllThr	LBK_EN	Ukraine_Yamnaya	Mongolia_LBA_Khovsgol_6	2	7	010	1	10	95.4923	4.33303e-16	1	0.341277							0.658723				TRUE	TRUE	0	-142.637	1
7	UkrEIA_Scythian_RightDnipro_IllThr_2	LBK_EN	Ukraine_Yamnaya	Mongolia_LBA_Khovsgol_6	2	7	010	1	10	90.9855	3.41451e-15	1	0.212328							0.787672				TRUE	TRUE	0	-19.2942	1
8	UkrEIA_Scythian_LeftDnipro_IllThr	LBK_EN	Ukraine_Yamnaya	Mongolia_LBA_Khovsgol_6	2	7	010	1	10	119.05	7.88578e-21	1	0.0771593							0.922841				TRUE	TRUE	0	50.2911	0
9	UkrEIA_Scythian_LeftDnipro_LocEl	LBK_EN	Ukraine_Yamnaya	Mongolia_LBA_Khovsgol_6	2	7	010	1	10	42.8391	5.31355e-06	1	0.472677							0.527323				TRUE	TRUE	0	-255.247	1
10	UkrEIA_Scythian_LeftDnipro_LocAgr_2	LBK_EN	Ukraine_Yamnaya	Mongolia_LBA_Khovsgol_6	2	7	010	1	10	95.5975	4.12861e-16	1	0.247594							0.752406				TRUE	TRUE	0	-62.613	1
11	UkrEIA_Scythian_LeftDnipro_LocAgr	LBK_EN	Ukraine_Yamnaya	Mongolia_LBA_Khovsgol_6	2	7	010	1	10	73.8499	7.96259e-12	1	0.304128							0.695872				TRUE	TRUE	0	-104.968	1
12	UkrEIA_Scythian_SivDon_Nom_2	LBK_EN	Ukraine_Yamnaya	Mongolia_LBA_Khovsgol_6	2	7	010	1	10	46.5664	1.13214e-06	1	0.315075							0.684925				TRUE	TRUE	0	-118.697	1
13	UkrEIA_Scythian_SivDon_Nom	LBK_EN	Ukraine_Yamnaya	Mongolia_LBA_Khovsgol_6	2	7	010	1	10	90.0489	5.23762e-15	1	0.220536							0.779464				TRUE	TRUE	0	-49.1334	1
14	UkrEIA_Scythian_SivDon_NomEl_3	LBK_EN	Ukraine_Yamnaya	Mongolia_LBA_Khovsgol_6	2	7	010	1	10	56.6088	1.5785e-08	1	0.201708							0.798292				TRUE	TRUE	0	-26.7973	1
15	UkrEIA_Scythian_SivDon_NomEl_2	LBK_EN	Ukraine_Yamnaya	Mongolia_LBA_Khovsgol_6	2	7	010	1	10	40.3219	1.48699e-05	1	-0.172054							1.17205				FALSE	TRUE	0	15.2308	0
16	UkrEIA_Scythian_SivDon_NomEl	LBK_EN	Ukraine_Yamnaya	Mongolia_LBA_Khovsgol_6	2	7	010	1	10	47.5681	7.44129e-07	1	0.350808							0.649192				TRUE	TRUE	0	-172.365	1
17	UkrEIA_Scythian_NBlaSea_Nom	LBK_EN	Ukraine_Yamnaya	Mongolia_LBA_Khovsgol_6	2	7	010	1	10	110.872	3.55921e-19	1	0.164513							0.835487				TRUE	TRUE	0	21.5639	0
18	UkrEIA_Antiquity_Greeks?_2	LBK_EN	Ukraine_Yamnaya	Mongolia_LBA_Khovsgol_6	2	7	010	1	10	36.0351	8.30152e-05	1	0.30223							0.69777				TRUE	TRUE	0	-66.4615	1
19	UkrEIA_Antiquity_Greeks?_1	LBK_EN	Ukraine_Yamnaya	Mongolia_LBA_Khovsgol_6	2	7	010	1	10	42.198	6.91411e-06	1	0.746399							0.253601				TRUE	TRUE	0	-415.553	1
20	UkrEIA_?	LBK_EN	Ukraine_Yamnaya	Mongolia_LBA_Khovsgol_6	2	7	010	1	10	50.3726	2.27928e-07	1	0.230189							0.769811				TRUE	TRUE	0	-25.5654	1
21	UkrEIA_LateScythian_Cri_Nom	LBK_EN	Ukraine_Yamnaya	Mongolia_LBA_Khovsgol_6	2	7	010	1	10	82.2288	1.83343e-13	1	0.0782946							0.921705				TRUE	TRUE	0	12.0425	0
22	UkrIA_Sarmatian_SivDon	LBK_EN	Ukraine_Yamnaya	Mongolia_LBA_Khovsgol_6	2	7	010	1	10	13.9081	0.177227	1	0.410896							0.589104				TRUE	TRUE	0	-200.058	1
23	UkrIA_Chernyakhiv_1	LBK_EN	Ukraine_Yamnaya	Mongolia_LBA_Khovsgol_6	2	7	010	1	10	55.1116	3.01002e-08	1	0.319112							0.680888				TRUE	TRUE	0	-127.658	1
24	UkrIA_Chernyakhiv_2	LBK_EN	Ukraine_Yamnaya	Mongolia_LBA_Khovsgol_6	2	7	010	1	10	13.5636	0.193842	1	0.553198							0.446802				TRUE	TRUE	0	-424.666	1
25	UkrIA_Chernyakhiv_3	LBK_EN	Ukraine_Yamnaya	Mongolia_LBA_Khovsgol_6	2	7	010	1	10	24.8702	0.00559708	1	0.591128							0.408872				TRUE	TRUE	0	-249.879	1
26	UkrEMA_Saltiv_Alans_1	LBK_EN	Ukraine_Yamnaya	Mongolia_LBA_Khovsgol_6	2	7	010	1	10	107.468	1.72749e-18	1	0.351006							0.648994				TRUE	TRUE	0	-154.574	1
27	UkrEMA_Saltiv_Alans_2	LBK_EN	Ukraine_Yamnaya	Mongolia_LBA_Khovsgol_6	2	7	010	1	10	816.296	6.46854e-169	1	-1.1956							2.1956				FALSE	TRUE	0	671.876	0
28	UkrEMA_Saltiv_Bulgars_1	LBK_EN	Ukraine_Yamnaya	Mongolia_LBA_Khovsgol_6	2	7	010	1	10	103.194	1.24802e-17	1	0.255345							0.744655				TRUE	TRUE	0	-26.1675	1
29	UkrEMA_Saltiv_Bulgars_2	LBK_EN	Ukraine_Yamnaya	Mongolia_LBA_Khovsgol_6	2	7	010	1	10	465.476	1.04232e-93	1	-1.17406							2.17406				FALSE	TRUE	0	334.917	0
30	UkrMA_Cuman	LBK_EN	Ukraine_Yamnaya	Mongolia_LBA_Khovsgol_6	2	7	010	1	10	208.541	2.66179e-39	1	0.0369827							0.963017				TRUE	TRUE	0	135.278	0
31	UkrMA_Cuman_2	LBK_EN	Ukraine_Yamnaya	Mongolia_LBA_Khovsgol_6	2	7	010	1	10	649.077	5.30688e-133	1	-0.706177							1.70618				FALSE	TRUE	0	538.846	0
32	UkrMA_WhiteCroat_Slavs	LBK_EN	Ukraine_Yamnaya	Mongolia_LBA_Khovsgol_6	2	7	010	1	10	74.2828	6.56033e-12	1	0.283218							0.716782				TRUE	TRUE	0	-90.076	1
33	UkrMA_GoldenHorde_Slav/Nom?	LBK_EN	Ukraine_Yamnaya	Mongolia_LBA_Khovsgol_6	2	7	010	1	10	37.4152	4.79556e-05	1	0.29275							0.70725				TRUE	TRUE	0	-104.613	1
34	UkrMA_GoldenHorde_Nom	LBK_EN	Ukraine_Yamnaya	Mongolia_LBA_Khovsgol_6	2	7	010	1	10	117.407	1.69818e-20	1	0.151753							0.848247				TRUE	TRUE	0	24.1406	0
35	UkrMA_Post-Cuman_Cuman?	LBK_EN	Ukraine_Yamnaya	Mongolia_LBA_Khovsgol_6	2	7	010	1	10	197.954	4.3108e-37	1	0.0888385							0.911161				TRUE	TRUE	0	60.4449	0
36	UkrMA_Nogai_1	LBK_EN	Ukraine_Yamnaya	Mongolia_LBA_Khovsgol_6	2	7	010	1	10	621.849	3.65772e-127	1	-0.79659							1.79659				FALSE	TRUE	0	503.991	0
37	UkrMA_Nogai_2	LBK_EN	Ukraine_Yamnaya	Mongolia_LBA_Khovsgol_6	2	7	010	1	10	918.991	5.20358e-191	1	-1.66785							2.66785				FALSE	TRUE	0	763.062	0
38	UkrMA_Nogai_3	LBK_EN	Ukraine_Yamnaya	Mongolia_LBA_Khovsgol_6	2	7	010	1	10	853.481	6.50964e-177	1	-3.52687							4.52687				FALSE	TRUE	0	759.365	0
39	UkrEM_Cossack_Slavs	LBK_EN	Ukraine_Yamnaya	Mongolia_LBA_Khovsgol_6	2	7	010	1	10	66.4764	2.11339e-10	1	0.326058							0.673942				TRUE	TRUE	0	-87.3976	1
1	UkrFBA_Bilozerska_Pre-Cimmerian	LBK_EN	Ukraine_Yamnaya	Mongolia_LBA_Khovsgol_6	0	7	011	2	11	2172.41	0	0	1											TRUE	NA	NA	NA	NA
2	UkrFBA/EIA_Cimmerian	LBK_EN	Ukraine_Yamnaya	Mongolia_LBA_Khovsgol_6	0	7	011	2	11	1708.61	0	0	1											TRUE	NA	NA	NA	NA
3	UkrFBA/EIA_Lusatian	LBK_EN	Ukraine_Yamnaya	Mongolia_LBA_Khovsgol_6	0	7	011	2	11	1962.71	0	0	1											TRUE	NA	NA	NA	NA
4	UkrEIA_ThracianHallstatt_2	LBK_EN	Ukraine_Yamnaya	Mongolia_LBA_Khovsgol_6	0	7	011	2	11	1495.21	0	0	1											TRUE	NA	NA	NA	NA
5	UkrEIA_ThracianHallstatt	LBK_EN	Ukraine_Yamnaya	Mongolia_LBA_Khovsgol_6	0	7	011	2	11	416.63	1.79806e-82	0	1											TRUE	NA	NA	NA	NA
6	UkrEIA_Scythian_RightDnipro_IllThr	LBK_EN	Ukraine_Yamnaya	Mongolia_LBA_Khovsgol_6	0	7	011	2	11	1385.87	1.34694e-290	0	1											TRUE	NA	NA	NA	NA
7	UkrEIA_Scythian_RightDnipro_IllThr_2	LBK_EN	Ukraine_Yamnaya	Mongolia_LBA_Khovsgol_6	0	7	011	2	11	1443.02	6.29287e-303	0	1											TRUE	NA	NA	NA	NA
8	UkrEIA_Scythian_LeftDnipro_IllThr	LBK_EN	Ukraine_Yamnaya	Mongolia_LBA_Khovsgol_6	0	7	011	2	11	1659.94	0	0	1											TRUE	NA	NA	NA	NA
9	UkrEIA_Scythian_LeftDnipro_LocEl	LBK_EN	Ukraine_Yamnaya	Mongolia_LBA_Khovsgol_6	0	7	011	2	11	756.805	3.53929e-155	0	1											TRUE	NA	NA	NA	NA
10	UkrEIA_Scythian_LeftDnipro_LocAgr_2	LBK_EN	Ukraine_Yamnaya	Mongolia_LBA_Khovsgol_6	0	7	011	2	11	1279.88	9.77363e-268	0	1											TRUE	NA	NA	NA	NA
11	UkrEIA_Scythian_LeftDnipro_LocAgr	LBK_EN	Ukraine_Yamnaya	Mongolia_LBA_Khovsgol_6	0	7	011	2	11	1159.21	9.96096e-242	0	1											TRUE	NA	NA	NA	NA
12	UkrEIA_Scythian_SivDon_Nom_2	LBK_EN	Ukraine_Yamnaya	Mongolia_LBA_Khovsgol_6	0	7	011	2	11	1080.05	1.12639e-224	0	1											TRUE	NA	NA	NA	NA
13	UkrEIA_Scythian_SivDon_Nom	LBK_EN	Ukraine_Yamnaya	Mongolia_LBA_Khovsgol_6	0	7	011	2	11	1939.21	0	0	1											TRUE	NA	NA	NA	NA
14	UkrEIA_Scythian_SivDon_NomEl_3	LBK_EN	Ukraine_Yamnaya	Mongolia_LBA_Khovsgol_6	0	7	011	2	11	1223.39	1.46959e-255	0	1											TRUE	NA	NA	NA	NA
15	UkrEIA_Scythian_SivDon_NomEl_2	LBK_EN	Ukraine_Yamnaya	Mongolia_LBA_Khovsgol_6	0	7	011	2	11	609.814	1.11391e-123	0	1											TRUE	NA	NA	NA	NA
16	UkrEIA_Scythian_SivDon_NomEl	LBK_EN	Ukraine_Yamnaya	Mongolia_LBA_Khovsgol_6	0	7	011	2	11	1343.56	1.80113e-281	0	1											TRUE	NA	NA	NA	NA
17	UkrEIA_Scythian_NBlaSea_Nom	LBK_EN	Ukraine_Yamnaya	Mongolia_LBA_Khovsgol_6	0	7	011	2	11	1382.52	7.11875e-290	0	1											TRUE	NA	NA	NA	NA
18	UkrEIA_Antiquity_Greeks?_2	LBK_EN	Ukraine_Yamnaya	Mongolia_LBA_Khovsgol_6	0	7	011	2	11	779.452	4.88297e-160	0	1											TRUE	NA	NA	NA	NA
19	UkrEIA_Antiquity_Greeks?_1	LBK_EN	Ukraine_Yamnaya	Mongolia_LBA_Khovsgol_6	0	7	011	2	11	184.461	1.22869e-33	0	1											TRUE	NA	NA	NA	NA
20	UkrEIA_?	LBK_EN	Ukraine_Yamnaya	Mongolia_LBA_Khovsgol_6	0	7	011	2	11	1020.21	8.59252e-212	0	1											TRUE	NA	NA	NA	NA
21	UkrEIA_LateScythian_Cri_Nom	LBK_EN	Ukraine_Yamnaya	Mongolia_LBA_Khovsgol_6	0	7	011	2	11	1538.07	0	0	1											TRUE	NA	NA	NA	NA
22	UkrIA_Sarmatian_SivDon	LBK_EN	Ukraine_Yamnaya	Mongolia_LBA_Khovsgol_6	0	7	011	2	11	913.779	6.76144e-189	0	1											TRUE	NA	NA	NA	NA
23	UkrIA_Chernyakhiv_1	LBK_EN	Ukraine_Yamnaya	Mongolia_LBA_Khovsgol_6	0	7	011	2	11	1400.48	9.49585e-294	0	1											TRUE	NA	NA	NA	NA
24	UkrIA_Chernyakhiv_2	LBK_EN	Ukraine_Yamnaya	Mongolia_LBA_Khovsgol_6	0	7	011	2	11	704.132	7.0184e-144	0	1											TRUE	NA	NA	NA	NA
25	UkrIA_Chernyakhiv_3	LBK_EN	Ukraine_Yamnaya	Mongolia_LBA_Khovsgol_6	0	7	011	2	11	310.989	4.22772e-60	0	1											TRUE	NA	NA	NA	NA
26	UkrEMA_Saltiv_Alans_1	LBK_EN	Ukraine_Yamnaya	Mongolia_LBA_Khovsgol_6	0	7	011	2	11	1252.71	7.05257e-262	0	1											TRUE	NA	NA	NA	NA
27	UkrEMA_Saltiv_Alans_2	LBK_EN	Ukraine_Yamnaya	Mongolia_LBA_Khovsgol_6	0	7	011	2	11	4388.69	0	0	1											TRUE	NA	NA	NA	NA
28	UkrEMA_Saltiv_Bulgars_1	LBK_EN	Ukraine_Yamnaya	Mongolia_LBA_Khovsgol_6	0	7	011	2	11	1216.15	5.36111e-254	0	1											TRUE	NA	NA	NA	NA
29	UkrEMA_Saltiv_Bulgars_2	LBK_EN	Ukraine_Yamnaya	Mongolia_LBA_Khovsgol_6	0	7	011	2	11	2284.86	0	0	1											TRUE	NA	NA	NA	NA
30	UkrMA_Cuman	LBK_EN	Ukraine_Yamnaya	Mongolia_LBA_Khovsgol_6	0	7	011	2	11	1677.84	0	0	1											TRUE	NA	NA	NA	NA
31	UkrMA_Cuman_2	LBK_EN	Ukraine_Yamnaya	Mongolia_LBA_Khovsgol_6	0	7	011	2	11	3376.95	0	0	1											TRUE	NA	NA	NA	NA
32	UkrMA_WhiteCroat_Slavs	LBK_EN	Ukraine_Yamnaya	Mongolia_LBA_Khovsgol_6	0	7	011	2	11	1198.81	2.91922e-250	0	1											TRUE	NA	NA	NA	NA
33	UkrMA_GoldenHorde_Slav/Nom?	LBK_EN	Ukraine_Yamnaya	Mongolia_LBA_Khovsgol_6	0	7	011	2	11	1359.42	6.846e-285	0	1											TRUE	NA	NA	NA	NA
34	UkrMA_GoldenHorde_Nom	LBK_EN	Ukraine_Yamnaya	Mongolia_LBA_Khovsgol_6	0	7	011	2	11	1433.9	5.83876e-301	0	1											TRUE	NA	NA	NA	NA
35	UkrMA_Post-Cuman_Cuman?	LBK_EN	Ukraine_Yamnaya	Mongolia_LBA_Khovsgol_6	0	7	011	2	11	1019.53	1.20098e-211	0	1											TRUE	NA	NA	NA	NA
36	UkrMA_Nogai_1	LBK_EN	Ukraine_Yamnaya	Mongolia_LBA_Khovsgol_6	0	7	011	2	11	3273.87	0	0	1											TRUE	NA	NA	NA	NA
37	UkrMA_Nogai_2	LBK_EN	Ukraine_Yamnaya	Mongolia_LBA_Khovsgol_6	0	7	011	2	11	5911.56	0	0	1											TRUE	NA	NA	NA	NA
38	UkrMA_Nogai_3	LBK_EN	Ukraine_Yamnaya	Mongolia_LBA_Khovsgol_6	0	7	011	2	11	6720.08	0	0	1											TRUE	NA	NA	NA	NA
39	UkrEM_Cossack_Slavs	LBK_EN	Ukraine_Yamnaya	Mongolia_LBA_Khovsgol_6	0	7	011	2	11	912.459	1.29967e-188	0	1											TRUE	NA	NA	NA	NA
1	UkrFBA_Bilozerska_Pre-Cimmerian	LBK_EN	Ukraine_Yamnaya	Mongolia_LBA_Khovsgol_6	0	7	100	1	10	45.4298	1.81885e-06	1								0.98237	0.01763			TRUE	TRUE	NA	NA	NA
2	UkrFBA/EIA_Cimmerian	LBK_EN	Ukraine_Yamnaya	Mongolia_LBA_Khovsgol_6	0	7	100	1	10	34.0314	0.000182447	1								0.56423	0.43577			TRUE	TRUE	NA	NA	NA
3	UkrFBA/EIA_Lusatian	LBK_EN	Ukraine_Yamnaya	Mongolia_LBA_Khovsgol_6	0	7	100	1	10	164.913	3.13087e-30	1								1.05136	-0.051364			FALSE	TRUE	NA	NA	NA
4	UkrEIA_ThracianHallstatt_2	LBK_EN	Ukraine_Yamnaya	Mongolia_LBA_Khovsgol_6	0	7	100	1	10	134.705	5.11171e-24	1								1.0315	-0.0315002			FALSE	TRUE	NA	NA	NA
5	UkrEIA_ThracianHallstatt	LBK_EN	Ukraine_Yamnaya	Mongolia_LBA_Khovsgol_6	0	7	100	1	10	533.021	3.84696e-108	1								1.16212	-0.162116			FALSE	TRUE	NA	NA	NA
6	UkrEIA_Scythian_RightDnipro_IllThr	LBK_EN	Ukraine_Yamnaya	Mongolia_LBA_Khovsgol_6	0	7	100	1	10	238.129	1.69251e-45	1								1.0469	-0.0469045			FALSE	TRUE	NA	NA	NA
7	UkrEIA_Scythian_RightDnipro_IllThr_2	LBK_EN	Ukraine_Yamnaya	Mongolia_LBA_Khovsgol_6	0	7	100	1	10	110.28	4.68594e-19	1								0.876364	0.123636			TRUE	TRUE	NA	NA	NA
8	UkrEIA_Scythian_LeftDnipro_IllThr	LBK_EN	Ukraine_Yamnaya	Mongolia_LBA_Khovsgol_6	0	7	100	1	10	68.7591	7.69334e-11	1								0.824399	0.175601			TRUE	TRUE	NA	NA	NA
9	UkrEIA_Scythian_LeftDnipro_LocEl	LBK_EN	Ukraine_Yamnaya	Mongolia_LBA_Khovsgol_6	0	7	100	1	10	298.086	3.94614e-58	1								1.05099	-0.0509941			FALSE	TRUE	NA	NA	NA
10	UkrEIA_Scythian_LeftDnipro_LocAgr_2	LBK_EN	Ukraine_Yamnaya	Mongolia_LBA_Khovsgol_6	0	7	100	1	10	158.211	7.58348e-29	1								0.984296	0.0157045			TRUE	TRUE	NA	NA	NA
11	UkrEIA_Scythian_LeftDnipro_LocAgr	LBK_EN	Ukraine_Yamnaya	Mongolia_LBA_Khovsgol_6	0	7	100	1	10	178.818	4.12286e-33	1								0.947758	0.0522416			TRUE	TRUE	NA	NA	NA
12	UkrEIA_Scythian_SivDon_Nom_2	LBK_EN	Ukraine_Yamnaya	Mongolia_LBA_Khovsgol_6	0	7	100	1	10	165.264	2.6491e-30	1								1.01202	-0.0120248			FALSE	TRUE	NA	NA	NA
13	UkrEIA_Scythian_SivDon_Nom	LBK_EN	Ukraine_Yamnaya	Mongolia_LBA_Khovsgol_6	0	7	100	1	10	139.182	6.19807e-25	1								0.920328	0.0796724			TRUE	TRUE	NA	NA	NA
14	UkrEIA_Scythian_SivDon_NomEl_3	LBK_EN	Ukraine_Yamnaya	Mongolia_LBA_Khovsgol_6	0	7	100	1	10	83.4061	1.0757e-13	1								1.05948	-0.0594785			FALSE	TRUE	NA	NA	NA
15	UkrEIA_Scythian_SivDon_NomEl_2	LBK_EN	Ukraine_Yamnaya	Mongolia_LBA_Khovsgol_6	0	7	100	1	10	25.0911	0.00517552	1								0.792933	0.207067			TRUE	TRUE	NA	NA	NA
16	UkrEIA_Scythian_SivDon_NomEl	LBK_EN	Ukraine_Yamnaya	Mongolia_LBA_Khovsgol_6	0	7	100	1	10	219.933	1.10388e-41	1								0.973598	0.0264021			TRUE	TRUE	NA	NA	NA
17	UkrEIA_Scythian_NBlaSea_Nom	LBK_EN	Ukraine_Yamnaya	Mongolia_LBA_Khovsgol_6	0	7	100	1	10	89.3078	7.34582e-15	1								0.864979	0.135021			TRUE	TRUE	NA	NA	NA
18	UkrEIA_Antiquity_Greeks?_2	LBK_EN	Ukraine_Yamnaya	Mongolia_LBA_Khovsgol_6	0	7	100	1	10	102.497	1.7227e-17	1								1.05455	-0.0545461			FALSE	TRUE	NA	NA	NA
19	UkrEIA_Antiquity_Greeks?_1	LBK_EN	Ukraine_Yamnaya	Mongolia_LBA_Khovsgol_6	0	7	100	1	10	457.751	4.63987e-92	1								1.21318	-0.213179			FALSE	TRUE	NA	NA	NA
20	UkrEIA_?	LBK_EN	Ukraine_Yamnaya	Mongolia_LBA_Khovsgol_6	0	7	100	1	10	75.938	3.12397e-12	1								0.88856	0.11144			TRUE	TRUE	NA	NA	NA
21	UkrEIA_LateScythian_Cri_Nom	LBK_EN	Ukraine_Yamnaya	Mongolia_LBA_Khovsgol_6	0	7	100	1	10	70.1863	4.08121e-11	1								0.876827	0.123173			TRUE	TRUE	NA	NA	NA
22	UkrIA_Sarmatian_SivDon	LBK_EN	Ukraine_Yamnaya	Mongolia_LBA_Khovsgol_6	0	7	100	1	10	213.966	1.95613e-40	1								1.06059	-0.0605894			FALSE	TRUE	NA	NA	NA
23	UkrIA_Chernyakhiv_1	LBK_EN	Ukraine_Yamnaya	Mongolia_LBA_Khovsgol_6	0	7	100	1	10	182.77	6.23152e-34	1								1.02362	-0.0236161			FALSE	TRUE	NA	NA	NA
24	UkrIA_Chernyakhiv_2	LBK_EN	Ukraine_Yamnaya	Mongolia_LBA_Khovsgol_6	0	7	100	1	10	438.23	6.7622e-88	1								1.10509	-0.105085			FALSE	TRUE	NA	NA	NA
25	UkrIA_Chernyakhiv_3	LBK_EN	Ukraine_Yamnaya	Mongolia_LBA_Khovsgol_6	0	7	100	1	10	274.749	3.33595e-53	1								1.09607	-0.0960653			FALSE	TRUE	NA	NA	NA
26	UkrEMA_Saltiv_Alans_1	LBK_EN	Ukraine_Yamnaya	Mongolia_LBA_Khovsgol_6	0	7	100	1	10	262.042	1.58814e-50	1								0.930657	0.0693427			TRUE	TRUE	NA	NA	NA
27	UkrEMA_Saltiv_Alans_2	LBK_EN	Ukraine_Yamnaya	Mongolia_LBA_Khovsgol_6	0	7	100	1	10	144.42	5.22554e-26	1								0.243072	0.756928			TRUE	TRUE	NA	NA	NA
28	UkrEMA_Saltiv_Bulgars_1	LBK_EN	Ukraine_Yamnaya	Mongolia_LBA_Khovsgol_6	0	7	100	1	10	129.362	6.30344e-23	1								0.863683	0.136317			TRUE	TRUE	NA	NA	NA
29	UkrEMA_Saltiv_Bulgars_2	LBK_EN	Ukraine_Yamnaya	Mongolia_LBA_Khovsgol_6	0	7	100	1	10	130.558	3.59346e-23	1								0.255004	0.744996			TRUE	TRUE	NA	NA	NA
30	UkrMA_Cuman	LBK_EN	Ukraine_Yamnaya	Mongolia_LBA_Khovsgol_6	0	7	100	1	10	73.2626	1.03544e-11	1								0.719609	0.280391			TRUE	TRUE	NA	NA	NA
31	UkrMA_Cuman_2	LBK_EN	Ukraine_Yamnaya	Mongolia_LBA_Khovsgol_6	0	7	100	1	10	110.231	4.79192e-19	1								0.328113	0.671887			TRUE	TRUE	NA	NA	NA
32	UkrMA_WhiteCroat_Slavs	LBK_EN	Ukraine_Yamnaya	Mongolia_LBA_Khovsgol_6	0	7	100	1	10	164.359	4.07538e-30	1								1.00293	-0.00293203			FALSE	TRUE	NA	NA	NA
33	UkrMA_GoldenHorde_Slav/Nom?	LBK_EN	Ukraine_Yamnaya	Mongolia_LBA_Khovsgol_6	0	7	100	1	10	142.028	1.61777e-25	1								1.0115	-0.0114976			FALSE	TRUE	NA	NA	NA
34	UkrMA_GoldenHorde_Nom	LBK_EN	Ukraine_Yamnaya	Mongolia_LBA_Khovsgol_6	0	7	100	1	10	93.2661	1.20259e-15	1								0.820406	0.179594			TRUE	TRUE	NA	NA	NA
35	UkrMA_Post-Cuman_Cuman?	LBK_EN	Ukraine_Yamnaya	Mongolia_LBA_Khovsgol_6	0	7	100	1	10	137.509	1.36451e-24	1								0.736138	0.263862			TRUE	TRUE	NA	NA	NA
36	UkrMA_Nogai_1	LBK_EN	Ukraine_Yamnaya	Mongolia_LBA_Khovsgol_6	0	7	100	1	10	117.858	1.37553e-20	1								0.372761	0.627239			TRUE	TRUE	NA	NA	NA
37	UkrMA_Nogai_2	LBK_EN	Ukraine_Yamnaya	Mongolia_LBA_Khovsgol_6	0	7	100	1	10	155.93	2.24001e-28	1								0.15233	0.84767			TRUE	TRUE	NA	NA	NA
38	UkrMA_Nogai_3	LBK_EN	Ukraine_Yamnaya	Mongolia_LBA_Khovsgol_6	0	7	100	1	10	94.116	8.14675e-16	1								-0.0697266	1.06973			FALSE	TRUE	NA	NA	NA
39	UkrEM_Cossack_Slavs	LBK_EN	Ukraine_Yamnaya	Mongolia_LBA_Khovsgol_6	0	7	100	1	10	153.874	5.94148e-28	1								1.05117	-0.0511726			FALSE	TRUE	NA	NA	NA
1	UkrFBA_Bilozerska_Pre-Cimmerian	LBK_EN	Ukraine_Yamnaya	Mongolia_LBA_Khovsgol_6	0	7	101	2	11	3407.25	0	0									1			TRUE	NA	NA	NA	NA
2	UkrFBA/EIA_Cimmerian	LBK_EN	Ukraine_Yamnaya	Mongolia_LBA_Khovsgol_6	0	7	101	2	11	740.53	1.09809e-151	0									1			TRUE	NA	NA	NA	NA
3	UkrFBA/EIA_Lusatian	LBK_EN	Ukraine_Yamnaya	Mongolia_LBA_Khovsgol_6	0	7	101	2	11	4426.41	0	0									1			TRUE	NA	NA	NA	NA
4	UkrEIA_ThracianHallstatt_2	LBK_EN	Ukraine_Yamnaya	Mongolia_LBA_Khovsgol_6	0	7	101	2	11	3524.99	0	0									1			TRUE	NA	NA	NA	NA
5	UkrEIA_ThracianHallstatt	LBK_EN	Ukraine_Yamnaya	Mongolia_LBA_Khovsgol_6	0	7	101	2	11	5028.67	0	0									1			TRUE	NA	NA	NA	NA
6	UkrEIA_Scythian_RightDnipro_IllThr	LBK_EN	Ukraine_Yamnaya	Mongolia_LBA_Khovsgol_6	0	7	101	2	11	4445.97	0	0									1			TRUE	NA	NA	NA	NA
7	UkrEIA_Scythian_RightDnipro_IllThr_2	LBK_EN	Ukraine_Yamnaya	Mongolia_LBA_Khovsgol_6	0	7	101	2	11	2947.57	0	0									1			TRUE	NA	NA	NA	NA
8	UkrEIA_Scythian_LeftDnipro_IllThr	LBK_EN	Ukraine_Yamnaya	Mongolia_LBA_Khovsgol_6	0	7	101	2	11	2260.55	0	0									1			TRUE	NA	NA	NA	NA
9	UkrEIA_Scythian_LeftDnipro_LocEl	LBK_EN	Ukraine_Yamnaya	Mongolia_LBA_Khovsgol_6	0	7	101	2	11	3942.48	0	0									1			TRUE	NA	NA	NA	NA
10	UkrEIA_Scythian_LeftDnipro_LocAgr_2	LBK_EN	Ukraine_Yamnaya	Mongolia_LBA_Khovsgol_6	0	7	101	2	11	3016.65	0	0									1			TRUE	NA	NA	NA	NA
11	UkrEIA_Scythian_LeftDnipro_LocAgr	LBK_EN	Ukraine_Yamnaya	Mongolia_LBA_Khovsgol_6	0	7	101	2	11	3379.95	0	0									1			TRUE	NA	NA	NA	NA
12	UkrEIA_Scythian_SivDon_Nom_2	LBK_EN	Ukraine_Yamnaya	Mongolia_LBA_Khovsgol_6	0	7	101	2	11	3504.57	0	0									1			TRUE	NA	NA	NA	NA
13	UkrEIA_Scythian_SivDon_Nom	LBK_EN	Ukraine_Yamnaya	Mongolia_LBA_Khovsgol_6	0	7	101	2	11	3906.39	0	0									1			TRUE	NA	NA	NA	NA
14	UkrEIA_Scythian_SivDon_NomEl_3	LBK_EN	Ukraine_Yamnaya	Mongolia_LBA_Khovsgol_6	0	7	101	2	11	3337.26	0	0									1			TRUE	NA	NA	NA	NA
15	UkrEIA_Scythian_SivDon_NomEl_2	LBK_EN	Ukraine_Yamnaya	Mongolia_LBA_Khovsgol_6	0	7	101	2	11	663.618	3.37435e-135	0									1			TRUE	NA	NA	NA	NA
16	UkrEIA_Scythian_SivDon_NomEl	LBK_EN	Ukraine_Yamnaya	Mongolia_LBA_Khovsgol_6	0	7	101	2	11	3896.17	0	0									1			TRUE	NA	NA	NA	NA
17	UkrEIA_Scythian_NBlaSea_Nom	LBK_EN	Ukraine_Yamnaya	Mongolia_LBA_Khovsgol_6	0	7	101	2	11	2699.11	0	0									1			TRUE	NA	NA	NA	NA
18	UkrEIA_Antiquity_Greeks?_2	LBK_EN	Ukraine_Yamnaya	Mongolia_LBA_Khovsgol_6	0	7	101	2	11	2786.53	0	0									1			TRUE	NA	NA	NA	NA
19	UkrEIA_Antiquity_Greeks?_1	LBK_EN	Ukraine_Yamnaya	Mongolia_LBA_Khovsgol_6	0	7	101	2	11	4137.05	0	0									1			TRUE	NA	NA	NA	NA
20	UkrEIA_?	LBK_EN	Ukraine_Yamnaya	Mongolia_LBA_Khovsgol_6	0	7	101	2	11	2076.91	0	0									1			TRUE	NA	NA	NA	NA
21	UkrEIA_LateScythian_Cri_Nom	LBK_EN	Ukraine_Yamnaya	Mongolia_LBA_Khovsgol_6	0	7	101	2	11	2120.38	0	0									1			TRUE	NA	NA	NA	NA
22	UkrIA_Sarmatian_SivDon	LBK_EN	Ukraine_Yamnaya	Mongolia_LBA_Khovsgol_6	0	7	101	2	11	3891.96	0	0									1			TRUE	NA	NA	NA	NA
23	UkrIA_Chernyakhiv_1	LBK_EN	Ukraine_Yamnaya	Mongolia_LBA_Khovsgol_6	0	7	101	2	11	3946.69	0	0									1			TRUE	NA	NA	NA	NA
24	UkrIA_Chernyakhiv_2	LBK_EN	Ukraine_Yamnaya	Mongolia_LBA_Khovsgol_6	0	7	101	2	11	5092.2	0	0									1			TRUE	NA	NA	NA	NA
25	UkrIA_Chernyakhiv_3	LBK_EN	Ukraine_Yamnaya	Mongolia_LBA_Khovsgol_6	0	7	101	2	11	3078.25	0	0									1			TRUE	NA	NA	NA	NA
26	UkrEMA_Saltiv_Alans_1	LBK_EN	Ukraine_Yamnaya	Mongolia_LBA_Khovsgol_6	0	7	101	2	11	3375.43	0	0									1			TRUE	NA	NA	NA	NA
27	UkrEMA_Saltiv_Alans_2	LBK_EN	Ukraine_Yamnaya	Mongolia_LBA_Khovsgol_6	0	7	101	2	11	413.811	7.13844e-82	0									1			TRUE	NA	NA	NA	NA
28	UkrEMA_Saltiv_Bulgars_1	LBK_EN	Ukraine_Yamnaya	Mongolia_LBA_Khovsgol_6	0	7	101	2	11	2561.98	0	0									1			TRUE	NA	NA	NA	NA
29	UkrEMA_Saltiv_Bulgars_2	LBK_EN	Ukraine_Yamnaya	Mongolia_LBA_Khovsgol_6	0	7	101	2	11	290.931	7.11463e-56	0									1			TRUE	NA	NA	NA	NA
30	UkrMA_Cuman	LBK_EN	Ukraine_Yamnaya	Mongolia_LBA_Khovsgol_6	0	7	101	2	11	1752.54	0	0									1			TRUE	NA	NA	NA	NA
31	UkrMA_Cuman_2	LBK_EN	Ukraine_Yamnaya	Mongolia_LBA_Khovsgol_6	0	7	101	2	11	464.365	1.25954e-92	0									1			TRUE	NA	NA	NA	NA
32	UkrMA_WhiteCroat_Slavs	LBK_EN	Ukraine_Yamnaya	Mongolia_LBA_Khovsgol_6	0	7	101	2	11	3466.42	0	0									1			TRUE	NA	NA	NA	NA
33	UkrMA_GoldenHorde_Slav/Nom?	LBK_EN	Ukraine_Yamnaya	Mongolia_LBA_Khovsgol_6	0	7	101	2	11	3829.98	0	0									1			TRUE	NA	NA	NA	NA
34	UkrMA_GoldenHorde_Nom	LBK_EN	Ukraine_Yamnaya	Mongolia_LBA_Khovsgol_6	0	7	101	2	11	1982.77	0	0									1			TRUE	NA	NA	NA	NA
35	UkrMA_Post-Cuman_Cuman?	LBK_EN	Ukraine_Yamnaya	Mongolia_LBA_Khovsgol_6	0	7	101	2	11	1525.72	0	0									1			TRUE	NA	NA	NA	NA
36	UkrMA_Nogai_1	LBK_EN	Ukraine_Yamnaya	Mongolia_LBA_Khovsgol_6	0	7	101	2	11	716.328	1.70348e-146	0									1			TRUE	NA	NA	NA	NA
37	UkrMA_Nogai_2	LBK_EN	Ukraine_Yamnaya	Mongolia_LBA_Khovsgol_6	0	7	101	2	11	283.874	2.17253e-54	0									1			TRUE	NA	NA	NA	NA
38	UkrMA_Nogai_3	LBK_EN	Ukraine_Yamnaya	Mongolia_LBA_Khovsgol_6	0	7	101	2	11	126.101	1.06873e-21	0									1			TRUE	NA	NA	NA	NA
39	UkrEM_Cossack_Slavs	LBK_EN	Ukraine_Yamnaya	Mongolia_LBA_Khovsgol_6	0	7	101	2	11	3358.04	0	0									1			TRUE	NA	NA	NA	NA
1	UkrFBA_Bilozerska_Pre-Cimmerian	LBK_EN	Ukraine_Yamnaya	Mongolia_LBA_Khovsgol_6	0	7	110	2	11	50.9997	4.1349e-07	0								1				TRUE	NA	NA	NA	NA
2	UkrFBA/EIA_Cimmerian	LBK_EN	Ukraine_Yamnaya	Mongolia_LBA_Khovsgol_6	0	7	110	2	11	351.009	1.48294e-68	0								1				TRUE	NA	NA	NA	NA
3	UkrFBA/EIA_Lusatian	LBK_EN	Ukraine_Yamnaya	Mongolia_LBA_Khovsgol_6	0	7	110	2	11	192.35	2.86624e-35	0								1				TRUE	NA	NA	NA	NA
4	UkrEIA_ThracianHallstatt_2	LBK_EN	Ukraine_Yamnaya	Mongolia_LBA_Khovsgol_6	0	7	110	2	11	149.175	2.1972e-26	0								1				TRUE	NA	NA	NA	NA
5	UkrEIA_ThracianHallstatt	LBK_EN	Ukraine_Yamnaya	Mongolia_LBA_Khovsgol_6	0	7	110	2	11	670.37	1.20724e-136	0								1				TRUE	NA	NA	NA	NA
6	UkrEIA_Scythian_RightDnipro_IllThr	LBK_EN	Ukraine_Yamnaya	Mongolia_LBA_Khovsgol_6	0	7	110	2	11	273.558	3.2005e-52	0								1				TRUE	NA	NA	NA	NA
7	UkrEIA_Scythian_RightDnipro_IllThr_2	LBK_EN	Ukraine_Yamnaya	Mongolia_LBA_Khovsgol_6	0	7	110	2	11	160.242	1.19309e-28	0								1				TRUE	NA	NA	NA	NA
8	UkrEIA_Scythian_LeftDnipro_IllThr	LBK_EN	Ukraine_Yamnaya	Mongolia_LBA_Khovsgol_6	0	7	110	2	11	154.848	1.52022e-27	0								1				TRUE	NA	NA	NA	NA
9	UkrEIA_Scythian_LeftDnipro_LocEl	LBK_EN	Ukraine_Yamnaya	Mongolia_LBA_Khovsgol_6	0	7	110	2	11	337.165	1.25604e-65	0								1				TRUE	NA	NA	NA	NA
10	UkrEIA_Scythian_LeftDnipro_LocAgr_2	LBK_EN	Ukraine_Yamnaya	Mongolia_LBA_Khovsgol_6	0	7	110	2	11	180.577	7.79217e-33	0								1				TRUE	NA	NA	NA	NA
11	UkrEIA_Scythian_LeftDnipro_LocAgr	LBK_EN	Ukraine_Yamnaya	Mongolia_LBA_Khovsgol_6	0	7	110	2	11	203.135	1.663e-37	0								1				TRUE	NA	NA	NA	NA
12	UkrEIA_Scythian_SivDon_Nom_2	LBK_EN	Ukraine_Yamnaya	Mongolia_LBA_Khovsgol_6	0	7	110	2	11	180.241	9.14173e-33	0								1				TRUE	NA	NA	NA	NA
13	UkrEIA_Scythian_SivDon_Nom	LBK_EN	Ukraine_Yamnaya	Mongolia_LBA_Khovsgol_6	0	7	110	2	11	172.682	3.30842e-31	0								1				TRUE	NA	NA	NA	NA
14	UkrEIA_Scythian_SivDon_NomEl_3	LBK_EN	Ukraine_Yamnaya	Mongolia_LBA_Khovsgol_6	0	7	110	2	11	104.618	2.16554e-17	0								1				TRUE	NA	NA	NA	NA
15	UkrEIA_Scythian_SivDon_NomEl_2	LBK_EN	Ukraine_Yamnaya	Mongolia_LBA_Khovsgol_6	0	7	110	2	11	59.9302	9.55313e-09	0								1				TRUE	NA	NA	NA	NA
16	UkrEIA_Scythian_SivDon_NomEl	LBK_EN	Ukraine_Yamnaya	Mongolia_LBA_Khovsgol_6	0	7	110	2	11	238.4	7.46419e-45	0								1				TRUE	NA	NA	NA	NA
17	UkrEIA_Scythian_NBlaSea_Nom	LBK_EN	Ukraine_Yamnaya	Mongolia_LBA_Khovsgol_6	0	7	110	2	11	152.314	5.01689e-27	0								1				TRUE	NA	NA	NA	NA
18	UkrEIA_Antiquity_Greeks?_2	LBK_EN	Ukraine_Yamnaya	Mongolia_LBA_Khovsgol_6	0	7	110	2	11	118.445	3.724e-20	0								1				TRUE	NA	NA	NA	NA
19	UkrEIA_Antiquity_Greeks?_1	LBK_EN	Ukraine_Yamnaya	Mongolia_LBA_Khovsgol_6	0	7	110	2	11	631.803	2.19351e-128	0								1				TRUE	NA	NA	NA	NA
20	UkrEIA_?	LBK_EN	Ukraine_Yamnaya	Mongolia_LBA_Khovsgol_6	0	7	110	2	11	106.727	8.23841e-18	0								1				TRUE	NA	NA	NA	NA
21	UkrEIA_LateScythian_Cri_Nom	LBK_EN	Ukraine_Yamnaya	Mongolia_LBA_Khovsgol_6	0	7	110	2	11	107.251	6.47699e-18	0								1				TRUE	NA	NA	NA	NA
22	UkrIA_Sarmatian_SivDon	LBK_EN	Ukraine_Yamnaya	Mongolia_LBA_Khovsgol_6	0	7	110	2	11	252.91	6.86564e-48	0								1				TRUE	NA	NA	NA	NA
23	UkrIA_Chernyakhiv_1	LBK_EN	Ukraine_Yamnaya	Mongolia_LBA_Khovsgol_6	0	7	110	2	11	198.634	1.42853e-36	0								1				TRUE	NA	NA	NA	NA
24	UkrIA_Chernyakhiv_2	LBK_EN	Ukraine_Yamnaya	Mongolia_LBA_Khovsgol_6	0	7	110	2	11	520.837	1.15069e-104	0								1				TRUE	NA	NA	NA	NA
25	UkrIA_Chernyakhiv_3	LBK_EN	Ukraine_Yamnaya	Mongolia_LBA_Khovsgol_6	0	7	110	2	11	328.949	6.84089e-64	0								1				TRUE	NA	NA	NA	NA
26	UkrEMA_Saltiv_Alans_1	LBK_EN	Ukraine_Yamnaya	Mongolia_LBA_Khovsgol_6	0	7	110	2	11	299.432	1.15376e-57	0								1				TRUE	NA	NA	NA	NA
27	UkrEMA_Saltiv_Alans_2	LBK_EN	Ukraine_Yamnaya	Mongolia_LBA_Khovsgol_6	0	7	110	2	11	1801.45	0	0								1				TRUE	NA	NA	NA	NA
28	UkrEMA_Saltiv_Bulgars_1	LBK_EN	Ukraine_Yamnaya	Mongolia_LBA_Khovsgol_6	0	7	110	2	11	183.973	1.54974e-33	0								1				TRUE	NA	NA	NA	NA
29	UkrEMA_Saltiv_Bulgars_2	LBK_EN	Ukraine_Yamnaya	Mongolia_LBA_Khovsgol_6	0	7	110	2	11	965.632	4.76225e-200	0								1				TRUE	NA	NA	NA	NA
30	UkrMA_Cuman	LBK_EN	Ukraine_Yamnaya	Mongolia_LBA_Khovsgol_6	0	7	110	2	11	266.348	1.04508e-50	0								1				TRUE	NA	NA	NA	NA
31	UkrMA_Cuman_2	LBK_EN	Ukraine_Yamnaya	Mongolia_LBA_Khovsgol_6	0	7	110	2	11	1232.07	1.98199e-257	0								1				TRUE	NA	NA	NA	NA
32	UkrMA_WhiteCroat_Slavs	LBK_EN	Ukraine_Yamnaya	Mongolia_LBA_Khovsgol_6	0	7	110	2	11	183.722	1.74598e-33	0								1				TRUE	NA	NA	NA	NA
33	UkrMA_GoldenHorde_Slav/Nom?	LBK_EN	Ukraine_Yamnaya	Mongolia_LBA_Khovsgol_6	0	7	110	2	11	157.245	4.90915e-28	0								1				TRUE	NA	NA	NA	NA
34	UkrMA_GoldenHorde_Nom	LBK_EN	Ukraine_Yamnaya	Mongolia_LBA_Khovsgol_6	0	7	110	2	11	164.136	1.89434e-29	0								1				TRUE	NA	NA	NA	NA
35	UkrMA_Post-Cuman_Cuman?	LBK_EN	Ukraine_Yamnaya	Mongolia_LBA_Khovsgol_6	0	7	110	2	11	256.148	1.44008e-48	0								1				TRUE	NA	NA	NA	NA
36	UkrMA_Nogai_1	LBK_EN	Ukraine_Yamnaya	Mongolia_LBA_Khovsgol_6	0	7	110	2	11	1164.03	9.12909e-243	0								1				TRUE	NA	NA	NA	NA
37	UkrMA_Nogai_2	LBK_EN	Ukraine_Yamnaya	Mongolia_LBA_Khovsgol_6	0	7	110	2	11	2474.84	0	0								1				TRUE	NA	NA	NA	NA
38	UkrMA_Nogai_3	LBK_EN	Ukraine_Yamnaya	Mongolia_LBA_Khovsgol_6	0	7	110	2	11	3381.21	0	0								1				TRUE	NA	NA	NA	NA
39	UkrEM_Cossack_Slavs	LBK_EN	Ukraine_Yamnaya	Mongolia_LBA_Khovsgol_6	0	7	110	2	11	179.191	1.5059e-32	0								1				TRUE	NA	NA	NA	NA
1	UkrFBA_Bilozerska_Pre-Cimmerian	LBK_EN	Ukraine_Yamnaya	Mongolia_LBA_CenterWest_4	24	8	000	0	9	15.3709	0.0812401	2	0.104655							0.864227		0.031118		TRUE	NA	NA	NA	NA
2	UkrFBA/EIA_Cimmerian	LBK_EN	Ukraine_Yamnaya	Mongolia_LBA_CenterWest_4	24	8	000	0	9	10.1847	0.335744	2	0.0659387							0.498979		0.435082		TRUE	NA	NA	NA	NA
3	UkrFBA/EIA_Lusatian	LBK_EN	Ukraine_Yamnaya	Mongolia_LBA_CenterWest_4	24	8	000	0	9	63.9418	2.31642e-10	2	0.22158							0.792483		-0.0140623		FALSE	NA	NA	NA	NA
4	UkrEIA_ThracianHallstatt_2	LBK_EN	Ukraine_Yamnaya	Mongolia_LBA_CenterWest_4	24	8	000	0	9	34.7816	6.51073e-05	2	0.273723							0.707187		0.0190901		TRUE	NA	NA	NA	NA
5	UkrEIA_ThracianHallstatt	LBK_EN	Ukraine_Yamnaya	Mongolia_LBA_CenterWest_4	24	8	000	0	9	11.4322	0.24724	2	0.648145							0.343164		0.00869081		TRUE	NA	NA	NA	NA
6	UkrEIA_Scythian_RightDnipro_IllThr	LBK_EN	Ukraine_Yamnaya	Mongolia_LBA_CenterWest_4	24	8	000	0	9	49.6753	1.23976e-07	2	0.372085							0.60241		0.0255052		TRUE	NA	NA	NA	NA
7	UkrEIA_Scythian_RightDnipro_IllThr_2	LBK_EN	Ukraine_Yamnaya	Mongolia_LBA_CenterWest_4	24	8	000	0	9	14.1842	0.115921	2	0.243472							0.621847		0.13468		TRUE	NA	NA	NA	NA
8	UkrEIA_Scythian_LeftDnipro_IllThr	LBK_EN	Ukraine_Yamnaya	Mongolia_LBA_CenterWest_4	24	8	000	0	9	15.5557	0.0767604	2	0.169255							0.6495		0.181245		TRUE	NA	NA	NA	NA
9	UkrEIA_Scythian_LeftDnipro_LocEl	LBK_EN	Ukraine_Yamnaya	Mongolia_LBA_CenterWest_4	24	8	000	0	9	15.1416	0.0871202	2	0.484475							0.469255		0.0462697		TRUE	NA	NA	NA	NA
10	UkrEIA_Scythian_LeftDnipro_LocAgr_2	LBK_EN	Ukraine_Yamnaya	Mongolia_LBA_CenterWest_4	24	8	000	0	9	36.8457	2.80397e-05	2	0.286533							0.646279		0.0671882		TRUE	NA	NA	NA	NA
11	UkrEIA_Scythian_LeftDnipro_LocAgr	LBK_EN	Ukraine_Yamnaya	Mongolia_LBA_CenterWest_4	24	8	000	0	9	12.8338	0.170272	2	0.351892							0.543329		0.104779		TRUE	NA	NA	NA	NA
12	UkrEIA_Scythian_SivDon_Nom_2	LBK_EN	Ukraine_Yamnaya	Mongolia_LBA_CenterWest_4	24	8	000	0	9	18.1169	0.0338414	2	0.341126							0.622663		0.0362115		TRUE	NA	NA	NA	NA
13	UkrEIA_Scythian_SivDon_Nom	LBK_EN	Ukraine_Yamnaya	Mongolia_LBA_CenterWest_4	24	8	000	0	9	27.1378	0.00132719	2	0.248797							0.651509		0.0996936		TRUE	NA	NA	NA	NA
14	UkrEIA_Scythian_SivDon_NomEl_3	LBK_EN	Ukraine_Yamnaya	Mongolia_LBA_CenterWest_4	24	8	000	0	9	22.7962	0.00667066	2	0.226519							0.789931		-0.0164502		FALSE	NA	NA	NA	NA
15	UkrEIA_Scythian_SivDon_NomEl_2	LBK_EN	Ukraine_Yamnaya	Mongolia_LBA_CenterWest_4	24	8	000	0	9	8.47536	0.48704	2	-0.0138691							0.801797		0.212072		FALSE	NA	NA	NA	NA
16	UkrEIA_Scythian_SivDon_NomEl	LBK_EN	Ukraine_Yamnaya	Mongolia_LBA_CenterWest_4	24	8	000	0	9	6.00984	0.738933	2	0.369088							0.549152		0.0817605		TRUE	NA	NA	NA	NA
17	UkrEIA_Scythian_NBlaSea_Nom	LBK_EN	Ukraine_Yamnaya	Mongolia_LBA_CenterWest_4	24	8	000	0	9	8.39666	0.494719	2	0.251228							0.587946		0.160826		TRUE	NA	NA	NA	NA
18	UkrEIA_Antiquity_Greeks?_2	LBK_EN	Ukraine_Yamnaya	Mongolia_LBA_CenterWest_4	24	8	000	0	9	15.5095	0.077858	2	0.319151							0.675916		0.00493225		TRUE	NA	NA	NA	NA
19	UkrEIA_Antiquity_Greeks?_1	LBK_EN	Ukraine_Yamnaya	Mongolia_LBA_CenterWest_4	24	8	000	0	9	12.231	0.2006	2	0.751059							0.241501		0.00744032		TRUE	NA	NA	NA	NA
20	UkrEIA_?	LBK_EN	Ukraine_Yamnaya	Mongolia_LBA_CenterWest_4	24	8	000	0	9	4.1765	0.899416	2	0.258984							0.609779		0.131237		TRUE	NA	NA	NA	NA
21	UkrEIA_LateScythian_Cri_Nom	LBK_EN	Ukraine_Yamnaya	Mongolia_LBA_CenterWest_4	24	8	000	0	9	17.4208	0.0425205	2	0.169018							0.681515		0.149467		TRUE	NA	NA	NA	NA
22	UkrIA_Sarmatian_SivDon	LBK_EN	Ukraine_Yamnaya	Mongolia_LBA_CenterWest_4	24	8	000	0	9	5.38691	0.799361	2	0.415022							0.571677		0.0133014		TRUE	NA	NA	NA	NA
23	UkrIA_Chernyakhiv_1	LBK_EN	Ukraine_Yamnaya	Mongolia_LBA_CenterWest_4	24	8	000	0	9	29.4073	0.000553073	2	0.342699							0.632186		0.0251149		TRUE	NA	NA	NA	NA
24	UkrIA_Chernyakhiv_2	LBK_EN	Ukraine_Yamnaya	Mongolia_LBA_CenterWest_4	24	8	000	0	9	5.79803	0.75995	2	0.555951							0.420529		0.0235198		TRUE	NA	NA	NA	NA
25	UkrIA_Chernyakhiv_3	LBK_EN	Ukraine_Yamnaya	Mongolia_LBA_CenterWest_4	24	8	000	0	9	4.73186	0.857029	2	0.598246							0.351969		0.0497852		TRUE	NA	NA	NA	NA
26	UkrEMA_Saltiv_Alans_1	LBK_EN	Ukraine_Yamnaya	Mongolia_LBA_CenterWest_4	24	8	000	0	9	15.6464	0.0746441	2	0.388813							0.485067		0.12612		TRUE	NA	NA	NA	NA
27	UkrEMA_Saltiv_Alans_2	LBK_EN	Ukraine_Yamnaya	Mongolia_LBA_CenterWest_4	24	8	000	0	9	15.3831	0.0809354	2	0.206114							0.0733132		0.720573		TRUE	NA	NA	NA	NA
28	UkrEMA_Saltiv_Bulgars_1	LBK_EN	Ukraine_Yamnaya	Mongolia_LBA_CenterWest_4	24	8	000	0	9	13.9189	0.125238	2	0.284585							0.564559		0.150856		TRUE	NA	NA	NA	NA
29	UkrEMA_Saltiv_Bulgars_2	LBK_EN	Ukraine_Yamnaya	Mongolia_LBA_CenterWest_4	24	8	000	0	9	8.0763	0.526476	2	0.253906							0.0604928		0.685601		TRUE	NA	NA	NA	NA
30	UkrMA_Cuman	LBK_EN	Ukraine_Yamnaya	Mongolia_LBA_CenterWest_4	24	8	000	0	9	5.03661	0.831105	2	0.207313							0.508214		0.284473		TRUE	NA	NA	NA	NA
31	UkrMA_Cuman_2	LBK_EN	Ukraine_Yamnaya	Mongolia_LBA_CenterWest_4	24	8	000	0	9	9.68277	0.376772	2	0.200551							0.156511		0.642938		TRUE	NA	NA	NA	NA
32	UkrMA_WhiteCroat_Slavs	LBK_EN	Ukraine_Yamnaya	Mongolia_LBA_CenterWest_4	24	8	000	0	9	25.086	0.00287751	2	0.319552							0.629276		0.0511718		TRUE	NA	NA	NA	NA
33	UkrMA_GoldenHorde_Slav/Nom?	LBK_EN	Ukraine_Yamnaya	Mongolia_LBA_CenterWest_4	24	8	000	0	9	15.7675	0.0718978	2	0.307128							0.657325		0.0355473		TRUE	NA	NA	NA	NA
34	UkrMA_GoldenHorde_Nom	LBK_EN	Ukraine_Yamnaya	Mongolia_LBA_CenterWest_4	24	8	000	0	9	9.32885	0.407489	2	0.246517							0.555809		0.197675		TRUE	NA	NA	NA	NA
35	UkrMA_Post-Cuman_Cuman?	LBK_EN	Ukraine_Yamnaya	Mongolia_LBA_CenterWest_4	24	8	000	0	9	16.995	0.048795	2	0.290825							0.411872		0.297303		TRUE	NA	NA	NA	NA
36	UkrMA_Nogai_1	LBK_EN	Ukraine_Yamnaya	Mongolia_LBA_CenterWest_4	24	8	000	0	9	15.3743	0.0811538	2	0.206954							0.192009		0.601037		TRUE	NA	NA	NA	NA
37	UkrMA_Nogai_2	LBK_EN	Ukraine_Yamnaya	Mongolia_LBA_CenterWest_4	24	8	000	0	9	44.7319	1.03419e-06	2	0.159371							0.0298993		0.810729		TRUE	NA	NA	NA	NA
38	UkrMA_Nogai_3	LBK_EN	Ukraine_Yamnaya	Mongolia_LBA_CenterWest_4	24	8	000	0	9	34.3544	7.74043e-05	2	0.165522							-0.181183		1.01566		FALSE	NA	NA	NA	NA
39	UkrEM_Cossack_Slavs	LBK_EN	Ukraine_Yamnaya	Mongolia_LBA_CenterWest_4	24	8	000	0	9	29.4373	0.000546648	2	0.349723							0.641808		0.00846917		TRUE	NA	NA	NA	NA
1	UkrFBA_Bilozerska_Pre-Cimmerian	LBK_EN	Ukraine_Yamnaya	Mongolia_LBA_CenterWest_4	0	8	001	1	10	1047.48	1.10046e-218	1	0.71374									0.28626		TRUE	TRUE	0	1017.49	0
2	UkrFBA/EIA_Cimmerian	LBK_EN	Ukraine_Yamnaya	Mongolia_LBA_CenterWest_4	0	8	001	1	10	167.463	9.29357e-31	1	0.395084									0.604916		TRUE	TRUE	0	-36.4846	1
3	UkrFBA/EIA_Lusatian	LBK_EN	Ukraine_Yamnaya	Mongolia_LBA_CenterWest_4	0	8	001	1	10	1119.33	3.59892e-234	1	0.787329									0.212671		TRUE	TRUE	0	1011.25	0
4	UkrEIA_ThracianHallstatt_2	LBK_EN	Ukraine_Yamnaya	Mongolia_LBA_CenterWest_4	0	8	001	1	10	622.265	2.979e-127	1	0.77365									0.22635		TRUE	TRUE	0	549.595	0
5	UkrEIA_ThracianHallstatt	LBK_EN	Ukraine_Yamnaya	Mongolia_LBA_CenterWest_4	0	8	001	1	10	214.135	1.8028e-40	1	0.90476									0.0952396		TRUE	TRUE	0	190.001	0
6	UkrEIA_Scythian_RightDnipro_IllThr	LBK_EN	Ukraine_Yamnaya	Mongolia_LBA_CenterWest_4	0	8	001	1	10	729.827	2.47435e-150	1	0.807726									0.192274		TRUE	TRUE	0	644.607	0
7	UkrEIA_Scythian_RightDnipro_IllThr_2	LBK_EN	Ukraine_Yamnaya	Mongolia_LBA_CenterWest_4	0	8	001	1	10	499.988	4.44027e-101	1	0.687493									0.312507		TRUE	TRUE	0	414.014	0
8	UkrEIA_Scythian_LeftDnipro_IllThr	LBK_EN	Ukraine_Yamnaya	Mongolia_LBA_CenterWest_4	0	8	001	1	10	514.119	4.23844e-104	1	0.609973									0.390027		TRUE	TRUE	0	402.724	0
9	UkrEIA_Scythian_LeftDnipro_LocEl	LBK_EN	Ukraine_Yamnaya	Mongolia_LBA_CenterWest_4	0	8	001	1	10	341.895	2.08887e-67	1	0.815869									0.184131		TRUE	TRUE	0	303.363	0
10	UkrEIA_Scythian_LeftDnipro_LocAgr_2	LBK_EN	Ukraine_Yamnaya	Mongolia_LBA_CenterWest_4	0	8	001	1	10	525.429	1.61753e-106	1	0.737837									0.262163		TRUE	TRUE	0	435.291	0
11	UkrEIA_Scythian_LeftDnipro_LocAgr	LBK_EN	Ukraine_Yamnaya	Mongolia_LBA_CenterWest_4	0	8	001	1	10	436.691	1.4394e-87	1	0.748727									0.251273		TRUE	TRUE	0	373.126	0
12	UkrEIA_Scythian_SivDon_Nom_2	LBK_EN	Ukraine_Yamnaya	Mongolia_LBA_CenterWest_4	0	8	001	1	10	551.168	5.04087e-112	1	0.805933									0.194067		TRUE	TRUE	0	509.792	0
13	UkrEIA_Scythian_SivDon_Nom	LBK_EN	Ukraine_Yamnaya	Mongolia_LBA_CenterWest_4	0	8	001	1	10	1001	1.1363e-208	1	0.707034									0.292966		TRUE	TRUE	0	915.563	0
14	UkrEIA_Scythian_SivDon_NomEl_3	LBK_EN	Ukraine_Yamnaya	Mongolia_LBA_CenterWest_4	0	8	001	1	10	676.922	5.63869e-139	1	0.793358									0.206642		TRUE	TRUE	0	625.549	0
15	UkrEIA_Scythian_SivDon_NomEl_2	LBK_EN	Ukraine_Yamnaya	Mongolia_LBA_CenterWest_4	0	8	001	1	10	205.337	1.24243e-38	1	0.537288									0.462712		TRUE	TRUE	0	168.107	0
16	UkrEIA_Scythian_SivDon_NomEl	LBK_EN	Ukraine_Yamnaya	Mongolia_LBA_CenterWest_4	0	8	001	1	10	626.727	3.29179e-128	1	0.758096									0.241904		TRUE	TRUE	0	581.957	0
17	UkrEIA_Scythian_NBlaSea_Nom	LBK_EN	Ukraine_Yamnaya	Mongolia_LBA_CenterWest_4	0	8	001	1	10	490.201	5.47641e-99	1	0.680415									0.319585		TRUE	TRUE	0	382.75	0
18	UkrEIA_Antiquity_Greeks?_2	LBK_EN	Ukraine_Yamnaya	Mongolia_LBA_CenterWest_4	0	8	001	1	10	409.473	9.06286e-82	1	0.824927									0.175073		TRUE	TRUE	0	375.594	0
19	UkrEIA_Antiquity_Greeks?_1	LBK_EN	Ukraine_Yamnaya	Mongolia_LBA_CenterWest_4	0	8	001	1	10	84.7519	5.84214e-14	1	0.918146									0.0818535		TRUE	TRUE	0	45.0034	0
20	UkrEIA_?	LBK_EN	Ukraine_Yamnaya	Mongolia_LBA_CenterWest_4	0	8	001	1	10	347.027	1.70282e-68	1	0.671843									0.328157		TRUE	TRUE	0	301.272	0
21	UkrEIA_LateScythian_Cri_Nom	LBK_EN	Ukraine_Yamnaya	Mongolia_LBA_CenterWest_4	0	8	001	1	10	487.19	2.40791e-98	1	0.599183									0.400817		TRUE	TRUE	0	410.039	0
22	UkrIA_Sarmatian_SivDon	LBK_EN	Ukraine_Yamnaya	Mongolia_LBA_CenterWest_4	0	8	001	1	10	438.235	6.74573e-88	1	0.823568									0.176432		TRUE	TRUE	0	424.696	0
23	UkrIA_Chernyakhiv_1	LBK_EN	Ukraine_Yamnaya	Mongolia_LBA_CenterWest_4	0	8	001	1	10	700.247	5.55919e-144	1	0.769891									0.230109		TRUE	TRUE	0	649.984	0
24	UkrIA_Chernyakhiv_2	LBK_EN	Ukraine_Yamnaya	Mongolia_LBA_CenterWest_4	0	8	001	1	10	383.576	2.9364e-76	1	0.86545									0.13455		TRUE	TRUE	0	370.45	0
25	UkrIA_Chernyakhiv_3	LBK_EN	Ukraine_Yamnaya	Mongolia_LBA_CenterWest_4	0	8	001	1	10	109.341	7.24464e-19	1	0.848563									0.151437		TRUE	TRUE	0	87.1385	0
26	UkrEMA_Saltiv_Alans_1	LBK_EN	Ukraine_Yamnaya	Mongolia_LBA_CenterWest_4	0	8	001	1	10	428.577	7.71923e-86	1	0.716721									0.283279		TRUE	TRUE	0	324.773	0
27	UkrEMA_Saltiv_Alans_2	LBK_EN	Ukraine_Yamnaya	Mongolia_LBA_CenterWest_4	0	8	001	1	10	35.3182	0.000110173	1	0.250366									0.749634		TRUE	TRUE	0	-775.424	1
28	UkrEMA_Saltiv_Bulgars_1	LBK_EN	Ukraine_Yamnaya	Mongolia_LBA_CenterWest_4	0	8	001	1	10	394.318	1.52316e-78	1	0.68193									0.31807		TRUE	TRUE	0	294.966	0
29	UkrEMA_Saltiv_Bulgars_2	LBK_EN	Ukraine_Yamnaya	Mongolia_LBA_CenterWest_4	0	8	001	1	10	19.4497	0.0349087	1	0.289361									0.710639		TRUE	TRUE	0	-431.719	1
30	UkrMA_Cuman	LBK_EN	Ukraine_Yamnaya	Mongolia_LBA_CenterWest_4	0	8	001	1	10	327.003	2.99759e-64	1	0.53955									0.46045		TRUE	TRUE	0	132.089	0
31	UkrMA_Cuman_2	LBK_EN	Ukraine_Yamnaya	Mongolia_LBA_CenterWest_4	0	8	001	1	10	45.456	1.79912e-06	1	0.298766									0.701234		TRUE	TRUE	0	-588.234	1
32	UkrMA_WhiteCroat_Slavs	LBK_EN	Ukraine_Yamnaya	Mongolia_LBA_CenterWest_4	0	8	001	1	10	522.132	8.20323e-106	1	0.76872									0.23128		TRUE	TRUE	0	459.154	0
33	UkrMA_GoldenHorde_Slav/Nom?	LBK_EN	Ukraine_Yamnaya	Mongolia_LBA_CenterWest_4	0	8	001	1	10	680.919	7.82327e-140	1	0.774929									0.225071		TRUE	TRUE	0	647.905	0
34	UkrMA_GoldenHorde_Nom	LBK_EN	Ukraine_Yamnaya	Mongolia_LBA_CenterWest_4	0	8	001	1	10	348.763	7.29281e-69	1	0.597907									0.402093		TRUE	TRUE	0	237.368	0
35	UkrMA_Post-Cuman_Cuman?	LBK_EN	Ukraine_Yamnaya	Mongolia_LBA_CenterWest_4	0	8	001	1	10	157.383	1.12326e-28	1	0.582029									0.417971		TRUE	TRUE	0	-25.2181	1
36	UkrMA_Nogai_1	LBK_EN	Ukraine_Yamnaya	Mongolia_LBA_CenterWest_4	0	8	001	1	10	74.7947	5.21633e-12	1	0.329965									0.670035		TRUE	TRUE	0	-548.696	1
37	UkrMA_Nogai_2	LBK_EN	Ukraine_Yamnaya	Mongolia_LBA_CenterWest_4	0	8	001	1	10	73.0562	1.13549e-11	1	0.176229									0.823771		TRUE	TRUE	0	-831.477	1
38	UkrMA_Nogai_3	LBK_EN	Ukraine_Yamnaya	Mongolia_LBA_CenterWest_4	0	8	001	1	10	103.042	1.33903e-17	1	0.0368553									0.963145		TRUE	TRUE	0	-747.097	1
39	UkrEM_Cossack_Slavs	LBK_EN	Ukraine_Yamnaya	Mongolia_LBA_CenterWest_4	0	8	001	1	10	444.245	3.52672e-89	1	0.804601									0.195399		TRUE	TRUE	0	384.023	0
1	UkrFBA_Bilozerska_Pre-Cimmerian	LBK_EN	Ukraine_Yamnaya	Mongolia_LBA_CenterWest_4	2	8	010	1	10	29.9947	0.000858346	1	0.0930609							0.906939				TRUE	TRUE	0	-15.764	1
2	UkrFBA/EIA_Cimmerian	LBK_EN	Ukraine_Yamnaya	Mongolia_LBA_CenterWest_4	2	8	010	1	10	203.948	2.42252e-38	1	-0.393875							1.39387				FALSE	TRUE	0	166.851	0
3	UkrFBA/EIA_Lusatian	LBK_EN	Ukraine_Yamnaya	Mongolia_LBA_CenterWest_4	2	8	010	1	10	108.073	1.3049e-18	1	0.205762							0.794238				TRUE	TRUE	0	-55.2162	1
4	UkrEIA_ThracianHallstatt_2	LBK_EN	Ukraine_Yamnaya	Mongolia_LBA_CenterWest_4	2	8	010	1	10	72.6697	1.34946e-11	1	0.224503							0.775497				TRUE	TRUE	0	-60.658	1
5	UkrEIA_ThracianHallstatt	LBK_EN	Ukraine_Yamnaya	Mongolia_LBA_CenterWest_4	2	8	010	1	10	24.1344	0.00725157	1	0.645117							0.354883				TRUE	TRUE	0	-499.586	1
6	UkrEIA_Scythian_RightDnipro_IllThr	LBK_EN	Ukraine_Yamnaya	Mongolia_LBA_CenterWest_4	2	8	010	1	10	85.2193	4.72491e-14	1	0.340771							0.659229				TRUE	TRUE	0	-150.908	1
7	UkrEIA_Scythian_RightDnipro_IllThr_2	LBK_EN	Ukraine_Yamnaya	Mongolia_LBA_CenterWest_4	2	8	010	1	10	85.9745	3.35238e-14	1	0.207922							0.792078				TRUE	TRUE	0	-26.9131	1
8	UkrEIA_Scythian_LeftDnipro_IllThr	LBK_EN	Ukraine_Yamnaya	Mongolia_LBA_CenterWest_4	2	8	010	1	10	111.395	2.79137e-19	1	0.0875329							0.912467				TRUE	TRUE	0	39.6044	0
9	UkrEIA_Scythian_LeftDnipro_LocEl	LBK_EN	Ukraine_Yamnaya	Mongolia_LBA_CenterWest_4	2	8	010	1	10	38.5324	3.06484e-05	1	0.474818							0.525182				TRUE	TRUE	0	-257.45	1
10	UkrEIA_Scythian_LeftDnipro_LocAgr_2	LBK_EN	Ukraine_Yamnaya	Mongolia_LBA_CenterWest_4	2	8	010	1	10	90.1386	5.0274e-15	1	0.246702							0.753298				TRUE	TRUE	0	-68.0176	1
[truncated: 10,286 more rows]

## Sheet: DataS8
# target	target	# feasible + p	left1	left2	left3	model	dof	chisq	p	f4rank	Ukraine_Trypillia	Ukraine_Yamnaya	Mongolia_EIA_SlabGrave_1	SE Ukraine_Trypillia	SE Ukraine_Yamnaya	SE Mongolia_EIA_SlabGrave_1	feasible
1	UkrFBA_Bilozerska_Pre-Cimmerian	1	Ukraine_Trypillia	Ukraine_Yamnaya	Mongolia_EIA_SlabGrave_1	45_000	9	13.8408	0.128101	2	0.135787	0.836977	0.0272361	0.0426117	0.0491065	0.0189446	TRUE
2	UkrFBA/EIA_Cimmerian	1		Ukraine_Yamnaya	Mongolia_EIA_SlabGrave_1	45_010	10	11.8674	0.294032	1		0.634947	0.365053		0.0298243	0.0298243	TRUE
3	UkrFBA/EIA_Lusatian	1	Ukraine_Trypillia	Ukraine_Yamnaya		45_100	10	54.5656	3.80635e-08	1	0.303121	0.696879		0.0427343	0.0427343		TRUE
4	UkrEIA_ThracianHallstatt_2	1	Ukraine_Trypillia	Ukraine_Yamnaya		45_100	10	26.9438	0.0026582	1	0.353215	0.646785		0.0473488	0.0473488		TRUE
5	UkrEIA_ThracianHallstatt	1	Ukraine_Trypillia	Ukraine_Yamnaya		45_100	10	16.0643	0.0978076	1	0.781036	0.218964		0.0303919	0.0303919		TRUE
6	UkrEIA_Scythian_RightDnipro_IllThr	1	Ukraine_Trypillia	Ukraine_Yamnaya	Mongolia_EIA_SlabGrave_1	45_000	9	34.3768	7.67063e-05	2	0.469521	0.511664	0.0188152	0.0375817	0.0382292	0.0132428	TRUE
7	UkrEIA_Scythian_RightDnipro_IllThr_2	1	Ukraine_Trypillia	Ukraine_Yamnaya	Mongolia_EIA_SlabGrave_1	45_000	9	10.4718	0.313658	2	0.297525	0.590726	0.111749	0.0426742	0.0445622	0.0187097	TRUE
8	UkrEIA_Scythian_LeftDnipro_IllThr	1	Ukraine_Trypillia	Ukraine_Yamnaya	Mongolia_EIA_SlabGrave_1	45_000	9	16.001	0.0668604	2	0.188754	0.662691	0.148555	0.0458742	0.0508659	0.0221154	TRUE
9	UkrEIA_Scythian_LeftDnipro_LocEl	1	Ukraine_Trypillia	Ukraine_Yamnaya	Mongolia_EIA_SlabGrave_1	45_000	9	9.58029	0.385518	2	0.58496	0.380082	0.0349575	0.0365059	0.0382997	0.0147258	TRUE
10	UkrEIA_Scythian_LeftDnipro_LocAgr_2	1	Ukraine_Trypillia	Ukraine_Yamnaya	Mongolia_EIA_SlabGrave_1	45_000	9	31.3164	0.000261216	2	0.355985	0.58771	0.0563054	0.0469874	0.051115	0.0203329	TRUE
11	UkrEIA_Scythian_LeftDnipro_LocAgr	1	Ukraine_Trypillia	Ukraine_Yamnaya	Mongolia_EIA_SlabGrave_1	45_000	9	10.3893	0.319901	2	0.418408	0.498244	0.083348	0.0397192	0.0426552	0.0171699	TRUE
12	UkrEIA_Scythian_SivDon_Nom_2	1	Ukraine_Trypillia	Ukraine_Yamnaya	Mongolia_EIA_SlabGrave_1	45_000	9	12.5146	0.185828	2	0.413236	0.557235	0.0295288	0.0383879	0.0403845	0.0169069	TRUE
13	UkrEIA_Scythian_SivDon_Nom	1	Ukraine_Trypillia	Ukraine_Yamnaya	Mongolia_EIA_SlabGrave_1	45_000	9	21.2722	0.0114949	2	0.300656	0.616408	0.0829365	0.0261218	0.0281363	0.0115081	TRUE
14	UkrEIA_Scythian_SivDon_NomEl_3	1	Ukraine_Trypillia	Ukraine_Yamnaya		45_100	10	21.6012	0.0172705	1	0.289203	0.710797		0.058178	0.058178		TRUE
15	UkrEIA_Scythian_SivDon_NomEl_2	1		Ukraine_Yamnaya	Mongolia_EIA_SlabGrave_1	45_010	10	8.72219	0.558656	1		0.823218	0.176782		0.0456211	0.0456211	TRUE
16	UkrEIA_Scythian_SivDon_NomEl	1	Ukraine_Trypillia	Ukraine_Yamnaya	Mongolia_EIA_SlabGrave_1	45_000	9	13.969	0.123432	2	0.425996	0.508354	0.0656498	0.0296133	0.0318809	0.0126852	TRUE
17	UkrEIA_Scythian_NBlaSea_Nom	1	Ukraine_Trypillia	Ukraine_Yamnaya	Mongolia_EIA_SlabGrave_1	45_000	9	10.0044	0.350129	2	0.28528	0.586197	0.128523	0.0391401	0.0431752	0.0173793	TRUE
18	UkrEIA_Antiquity_Greeks?_2	1	Ukraine_Trypillia	Ukraine_Yamnaya		45_100	10	11.8083	0.298093	1	0.40368	0.59632		0.0513826	0.0513826		TRUE
19	UkrEIA_Antiquity_Greeks?_1	1	Ukraine_Trypillia	Ukraine_Yamnaya		45_100	10	15.4196	0.117498	1	0.907567	0.0924325		0.0444141	0.0444141		TRUE
20	UkrEIA_?	1	Ukraine_Trypillia	Ukraine_Yamnaya	Mongolia_EIA_SlabGrave_1	45_000	9	3.49009	0.941668	2	0.293077	0.59779	0.109133	0.0445191	0.0496493	0.0228078	TRUE
21	UkrEIA_LateScythian_Cri_Nom	1	Ukraine_Trypillia	Ukraine_Yamnaya	Mongolia_EIA_SlabGrave_1	45_000	9	15.2855	0.0833874	2	0.197481	0.678964	0.123555	0.0459206	0.052199	0.0228342	TRUE
22	UkrIA_Sarmatian_SivDon	1	Ukraine_Trypillia	Ukraine_Yamnaya		45_100	10	6.34865	0.78517	1	0.49329	0.50671		0.0416957	0.0416957		TRUE
23	UkrIA_Chernyakhiv_1	1	Ukraine_Trypillia	Ukraine_Yamnaya	Mongolia_EIA_SlabGrave_1	45_000	9	23.5216	0.00512539	2	0.419914	0.558039	0.0220476	0.0318218	0.0348433	0.0140062	TRUE
24	UkrIA_Chernyakhiv_2	1	Ukraine_Trypillia	Ukraine_Yamnaya	Mongolia_EIA_SlabGrave_1	45_000	9	10.8893	0.283375	2	0.656803	0.327205	0.0159919	0.0252601	0.0271473	0.0108874	TRUE
25	UkrIA_Chernyakhiv_3	1	Ukraine_Trypillia	Ukraine_Yamnaya	Mongolia_EIA_SlabGrave_1	45_000	9	9.05182	0.432505	2	0.705009	0.264021	0.0309696	0.0474159	0.0529157	0.0209017	TRUE
26	UkrEMA_Saltiv_Alans_1	1	Ukraine_Trypillia	Ukraine_Yamnaya	Mongolia_EIA_SlabGrave_1	45_000	9	21.5823	0.0103015	2	0.447509	0.44816	0.104331	0.0324085	0.0350418	0.0135258	TRUE
27	UkrEMA_Saltiv_Alans_2	1	Ukraine_Trypillia	Ukraine_Yamnaya	Mongolia_EIA_SlabGrave_1	45_000	9	8.39909	0.494481	2	0.170953	0.22415	0.604896	0.030618	0.0343621	0.0182307	TRUE
28	UkrEMA_Saltiv_Bulgars_1	1	Ukraine_Trypillia	Ukraine_Yamnaya	Mongolia_EIA_SlabGrave_1	45_000	9	15.8688	0.0696718	2	0.310172	0.563666	0.126161	0.0421413	0.0451864	0.0192835	TRUE
29	UkrEMA_Saltiv_Bulgars_2	1	Ukraine_Trypillia	Ukraine_Yamnaya	Mongolia_EIA_SlabGrave_1	45_000	9	7.63287	0.571524	2	0.230877	0.189769	0.579353	0.049145	0.0522939	0.0269624	TRUE
30	UkrMA_Cuman	1	Ukraine_Trypillia	Ukraine_Yamnaya	Mongolia_EIA_SlabGrave_1	45_000	9	6.07132	0.73276	2	0.216927	0.548283	0.23479	0.0410626	0.044203	0.0199018	TRUE
31	UkrMA_Cuman_2	1	Ukraine_Trypillia	Ukraine_Yamnaya	Mongolia_EIA_SlabGrave_1	45_000	9	10.5718	0.306208	2	0.174591	0.291122	0.534287	0.0386552	0.0445134	0.0216621	TRUE
32	UkrMA_WhiteCroat_Slavs	1	Ukraine_Trypillia	Ukraine_Yamnaya	Mongolia_EIA_SlabGrave_1	45_000	9	24.7357	0.00327783	2	0.380036	0.581283	0.0386812	0.0420275	0.0466426	0.020111	TRUE
33	UkrMA_GoldenHorde_Slav/Nom?	1	Ukraine_Trypillia	Ukraine_Yamnaya	Mongolia_EIA_SlabGrave_1	45_000	9	8.73162	0.462408	2	0.381823	0.590806	0.0273712	0.0345422	0.0383761	0.0163685	TRUE
34	UkrMA_GoldenHorde_Nom	1	Ukraine_Trypillia	Ukraine_Yamnaya	Mongolia_EIA_SlabGrave_1	45_000	9	13.3203	0.14864	2	0.267361	0.569033	0.163605	0.0417576	0.0470435	0.0212834	TRUE
35	UkrMA_Post-Cuman_Cuman?	1	Ukraine_Trypillia	Ukraine_Yamnaya	Mongolia_EIA_SlabGrave_1	45_000	9	14.135	0.117604	2	0.333564	0.416013	0.250423	0.0557307	0.0627332	0.0256637	TRUE
36	UkrMA_Nogai_1	1	Ukraine_Trypillia	Ukraine_Yamnaya	Mongolia_EIA_SlabGrave_1	45_000	9	15.3282	0.082306	2	0.182224	0.315855	0.50192	0.0364911	0.0412401	0.0184587	TRUE
37	UkrMA_Nogai_2	1	Ukraine_Trypillia	Ukraine_Yamnaya	Mongolia_EIA_SlabGrave_1	45_000	9	27.3915	0.00120465	2	0.111264	0.211771	0.676965	0.0280988	0.0306292	0.0146363	TRUE
38	UkrMA_Nogai_3	1	Ukraine_Trypillia	Ukraine_Yamnaya	Mongolia_EIA_SlabGrave_1	45_000	9	15.6075	0.0755446	2	0.0616332	0.0835534	0.854813	0.032793	0.0371001	0.0168006	TRUE
39	UkrEM_Cossack_Slavs	1	Ukraine_Trypillia	Ukraine_Yamnaya		45_100	10	25.6427	0.00425165	1	0.442493	0.557507		0.0461894	0.0461894		TRUE
1	UkrFBA_Bilozerska_Pre-Cimmerian	2	Ukraine_Trypillia	Ukraine_Yamnaya		45_100	10	15.549	0.11329	1	0.124769	0.875231		0.0429317	0.0429317		TRUE
2	UkrFBA/EIA_Cimmerian	2	Ukraine_Trypillia	Ukraine_Yamnaya	Mongolia_EIA_SlabGrave_1	45_000	9	11.8749	0.220452	2	0.00987767	0.625424	0.364699	0.0602005	0.064124	0.0297775	TRUE
3	UkrFBA/EIA_Lusatian	2		Ukraine_Yamnaya		45_110	11	109.601	2.20075e-18	0		1			3.19969e-14		TRUE
4	UkrEIA_ThracianHallstatt_2	2	Ukraine_Trypillia	Ukraine_Yamnaya	Mongolia_EIA_SlabGrave_1	45_000	9	26.3102	0.0018173	2	0.355172	0.6287	0.0161278	0.0468665	0.0512261	0.0178748	TRUE
5	UkrEIA_ThracianHallstatt	2	Ukraine_Trypillia	Ukraine_Yamnaya	Mongolia_EIA_SlabGrave_1	45_000	9	16.0635	0.065567	2	0.780974	0.214049	0.00497724	0.0304781	0.0337153	0.0127279	TRUE
6	UkrEIA_Scythian_RightDnipro_IllThr	2	Ukraine_Trypillia	Ukraine_Yamnaya		45_100	10	36.247	7.6332e-05	1	0.469187	0.530813		0.0381671	0.0381671		TRUE
7	UkrEIA_Scythian_RightDnipro_IllThr_2	2	Ukraine_Trypillia	Ukraine_Yamnaya		45_100	10	44.59	2.57817e-06	1	0.301125	0.698875		0.0451513	0.0451513		TRUE
8	UkrEIA_Scythian_LeftDnipro_IllThr	2		Ukraine_Yamnaya	Mongolia_EIA_SlabGrave_1	45_010	10	30.6778	0.000663072	1		0.853795	0.146205		0.0236903	0.0236903	TRUE
9	UkrEIA_Scythian_LeftDnipro_LocEl	2	Ukraine_Trypillia	Ukraine_Yamnaya		45_100	10	14.9784	0.132851	1	0.586639	0.413361		0.0369831	0.0369831		TRUE
10	UkrEIA_Scythian_LeftDnipro_LocAgr_2	2	Ukraine_Trypillia	Ukraine_Yamnaya		45_100	10	38.8712	2.67416e-05	1	0.354695	0.645305		0.0497388	0.0497388		TRUE
11	UkrEIA_Scythian_LeftDnipro_LocAgr	2	Ukraine_Trypillia	Ukraine_Yamnaya		45_100	10	33.1692	0.00025511	1	0.405075	0.594925		0.0422647	0.0422647		TRUE
12	UkrEIA_Scythian_SivDon_Nom_2	2	Ukraine_Trypillia	Ukraine_Yamnaya		45_100	10	15.354	0.11968	1	0.413378	0.586622		0.0389654	0.0389654		TRUE
13	UkrEIA_Scythian_SivDon_Nom	2	Ukraine_Trypillia	Ukraine_Yamnaya		45_100	10	68.1713	9.98374e-11	1	0.287112	0.712888		0.0301558	0.0301558		TRUE
14	UkrEIA_Scythian_SivDon_NomEl_3	2		Ukraine_Yamnaya		45_110	11	45.425	4.08431e-06	0		1			3.19969e-14		TRUE
15	UkrEIA_Scythian_SivDon_NomEl_2	2		Ukraine_Yamnaya		45_110	11	22.126	0.0234151	0		1			1.03101e-13		TRUE
16	UkrEIA_Scythian_SivDon_NomEl	2	Ukraine_Trypillia	Ukraine_Yamnaya		45_100	10	39.216	2.32697e-05	1	0.416909	0.583091		0.0319437	0.0319437		TRUE
17	UkrEIA_Scythian_NBlaSea_Nom	2		Ukraine_Yamnaya	Mongolia_EIA_SlabGrave_1	45_010	10	50.0766	2.58388e-07	1		0.881845	0.118155		0.0198131	0.0198131	TRUE
18	UkrEIA_Antiquity_Greeks?_2	2	Ukraine_Trypillia	Ukraine_Yamnaya	Mongolia_EIA_SlabGrave_1	45_000	9	11.8859	0.219817	2	0.402756	0.595686	0.00155784	0.0512906	0.0548202	0.022165	TRUE
19	UkrEIA_Antiquity_Greeks?_1	2	Ukraine_Trypillia			45_101	11	19.672	0.0500477	0	1			3.19969e-14			TRUE
20	UkrEIA_?	2	Ukraine_Trypillia	Ukraine_Yamnaya		45_100	10	25.1794	0.00501569	1	0.288646	0.711354		0.0477364	0.0477364		TRUE
21	UkrEIA_LateScythian_Cri_Nom	2		Ukraine_Yamnaya	Mongolia_EIA_SlabGrave_1	45_010	10	32.173	0.000374702	1		0.884907	0.115093		0.0248268	0.0248268	TRUE
22	UkrIA_Sarmatian_SivDon	2	Ukraine_Trypillia	Ukraine_Yamnaya	Mongolia_EIA_SlabGrave_1	45_000	9	6.23642	0.716043	2	0.492817	0.498306	0.00887638	0.0415945	0.0453909	0.0170555	TRUE
23	UkrIA_Chernyakhiv_1	2	Ukraine_Trypillia	Ukraine_Yamnaya		45_100	10	25.6818	0.00419262	1	0.419246	0.580754		0.0323357	0.0323357		TRUE
24	UkrIA_Chernyakhiv_2	2	Ukraine_Trypillia	Ukraine_Yamnaya		45_100	10	12.7181	0.239864	1	0.658597	0.341403		0.0252882	0.0252882		TRUE
25	UkrIA_Chernyakhiv_3	2	Ukraine_Trypillia	Ukraine_Yamnaya		45_100	10	11.0507	0.35358	1	0.702147	0.297853		0.0477074	0.0477074		TRUE
26	UkrEMA_Saltiv_Alans_1	2	Ukraine_Trypillia	Ukraine_Yamnaya		45_100	10	75.052	4.64823e-12	1	0.428656	0.571344		0.0377643	0.0377643		TRUE
27	UkrEMA_Saltiv_Alans_2	2		Ukraine_Yamnaya	Mongolia_EIA_SlabGrave_1	45_010	10	37.1478	5.33569e-05	1		0.389053	0.610947		0.0188596	0.0188596	TRUE
28	UkrEMA_Saltiv_Bulgars_1	2	Ukraine_Trypillia	Ukraine_Yamnaya		45_100	10	53.7864	5.31755e-08	1	0.30439	0.69561		0.0464966	0.0464966		TRUE
29	UkrEMA_Saltiv_Bulgars_2	2	Ukraine_Trypillia		Mongolia_EIA_SlabGrave_1	45_001	10	20.7497	0.0229084	1	0.381577		0.618423	0.0253464		0.0253464	TRUE
30	UkrMA_Cuman	2		Ukraine_Yamnaya	Mongolia_EIA_SlabGrave_1	45_010	10	32.0514	0.00039261	1		0.764671	0.235329		0.0218367	0.0218367	TRUE
31	UkrMA_Cuman_2	2		Ukraine_Yamnaya	Mongolia_EIA_SlabGrave_1	45_010	10	30.1013	0.000824543	1		0.46176	0.53824		0.0226048	0.0226048	TRUE
32	UkrMA_WhiteCroat_Slavs	2	Ukraine_Trypillia	Ukraine_Yamnaya		45_100	10	28.1511	0.00170733	1	0.378756	0.621244		0.043005	0.043005		TRUE
33	UkrMA_GoldenHorde_Slav/Nom?	2	Ukraine_Trypillia	Ukraine_Yamnaya		45_100	10	11.3091	0.333946	1	0.38172	0.61828		0.0352718	0.0352718		TRUE
34	UkrMA_GoldenHorde_Nom	2		Ukraine_Yamnaya	Mongolia_EIA_SlabGrave_1	45_010	10	44.7254	2.43729e-06	1		0.845706	0.154294		0.0240937	0.0240937	TRUE
35	UkrMA_Post-Cuman_Cuman?	2		Ukraine_Yamnaya	Mongolia_EIA_SlabGrave_1	45_010	10	46.9492	9.64591e-07	1		0.76624	0.23376		0.0284348	0.0284348	TRUE
36	UkrMA_Nogai_1	2		Ukraine_Yamnaya	Mongolia_EIA_SlabGrave_1	45_010	10	38.1982	3.50519e-05	1		0.500851	0.499149		0.0191977	0.0191977	TRUE
37	UkrMA_Nogai_2	2		Ukraine_Yamnaya	Mongolia_EIA_SlabGrave_1	45_010	10	43.0371	4.89766e-06	1		0.319301	0.680699		0.0152541	0.0152541	TRUE
38	UkrMA_Nogai_3	2		Ukraine_Yamnaya	Mongolia_EIA_SlabGrave_1	45_010	10	19.0461	0.039681	1		0.142911	0.857089		0.0169758	0.0169758	TRUE
39	UkrEM_Cossack_Slavs	2	Ukraine_Trypillia	Ukraine_Yamnaya	Mongolia_EIA_SlabGrave_1	45_000	9	25.6675	0.00231503	2	0.443788	0.549209	0.00700263	0.0459357	0.0503787	0.0189965	TRUE
1	UkrFBA_Bilozerska_Pre-Cimmerian	3		Ukraine_Yamnaya		45_110	11	23.2843	0.0161123	0		1			3.19969e-14		TRUE
2	UkrFBA/EIA_Cimmerian	3	Ukraine_Trypillia		Mongolia_EIA_SlabGrave_1	45_001	10	119.062	7.84374e-21	1	0.524793		0.475207	0.0265105		0.0265105	TRUE
3	UkrFBA/EIA_Lusatian	3	Ukraine_Trypillia		Mongolia_EIA_SlabGrave_1	45_001	10	458.291	3.55761e-92	1	0.920579		0.0794208	0.0141931		0.0141931	TRUE
4	UkrEIA_ThracianHallstatt_2	3		Ukraine_Yamnaya		45_110	11	74.4654	1.71624e-11	0		1			3.19969e-14		TRUE
5	UkrEIA_ThracianHallstatt	3	Ukraine_Trypillia		Mongolia_EIA_SlabGrave_1	45_001	10	56.1036	1.96317e-08	1	0.960105		0.0398946	0.0112239		0.0112239	TRUE
6	UkrEIA_Scythian_RightDnipro_IllThr	3		Ukraine_Yamnaya		45_110	11	166.879	5.17433e-30	0		1			3.19969e-14		TRUE
7	UkrEIA_Scythian_RightDnipro_IllThr_2	3		Ukraine_Yamnaya	Mongolia_EIA_SlabGrave_1	45_010	10	50.9358	1.79474e-07	1		0.880268	0.119732		0.021171	0.021171	TRUE
8	UkrEIA_Scythian_LeftDnipro_IllThr	3	Ukraine_Trypillia	Ukraine_Yamnaya		45_100	10	56.1061	1.96104e-08	1	0.164258	0.835742		0.0533764	0.0533764		TRUE
9	UkrEIA_Scythian_LeftDnipro_LocEl	3	Ukraine_Trypillia		Mongolia_EIA_SlabGrave_1	45_001	10	120.152	4.71308e-21	1	0.904566		0.0954339	0.0143945		0.0143945	TRUE
10	UkrEIA_Scythian_LeftDnipro_LocAgr_2	3		Ukraine_Yamnaya	Mongolia_EIA_SlabGrave_1	45_010	10	82.0918	1.95069e-13	1		0.954307	0.0456933		0.0236632	0.0236632	TRUE
11	UkrEIA_Scythian_LeftDnipro_LocAgr	3		Ukraine_Yamnaya	Mongolia_EIA_SlabGrave_1	45_010	10	100.854	3.67653e-17	1		0.934354	0.0656456		0.021708	0.021708	TRUE
12	UkrEIA_Scythian_SivDon_Nom_2	3		Ukraine_Yamnaya		45_110	11	100.833	1.22124e-16	0		1			3.19969e-14		TRUE
13	UkrEIA_Scythian_SivDon_Nom	3		Ukraine_Yamnaya	Mongolia_EIA_SlabGrave_1	45_010	10	110.462	4.30533e-19	1		0.925734	0.0742655		0.014567	0.014567	TRUE
14	UkrEIA_Scythian_SivDon_NomEl_3	3	Ukraine_Trypillia		Mongolia_EIA_SlabGrave_1	45_001	10	215.812	8.03795e-41	1	0.915281		0.0847193	0.0218246		0.0218246	TRUE
15	UkrEIA_Scythian_SivDon_NomEl_2	3	Ukraine_Trypillia		Mongolia_EIA_SlabGrave_1	45_001	10	96.8571	2.31496e-16	1	0.678891		0.321109	0.0394348		0.0394348	TRUE
16	UkrEIA_Scythian_SivDon_NomEl	3		Ukraine_Yamnaya	Mongolia_EIA_SlabGrave_1	45_010	10	147.239	1.37786e-26	1		0.956227	0.0437733		0.0175894	0.0175894	TRUE
17	UkrEIA_Scythian_NBlaSea_Nom	3	Ukraine_Trypillia	Ukraine_Yamnaya		45_100	10	58.7881	6.14052e-09	1	0.247331	0.752669		0.0473421	0.0473421		TRUE
18	UkrEIA_Antiquity_Greeks?_2	3		Ukraine_Yamnaya		45_110	11	59.314	1.24305e-08	0		1			3.19969e-14		TRUE
19	UkrEIA_Antiquity_Greeks?_1	3	Ukraine_Trypillia		Mongolia_EIA_SlabGrave_1	45_001	10	18.9664	0.0406913	1	0.985817		0.0141833	0.0169562		0.0169562	TRUE
20	UkrEIA_?	3		Ukraine_Yamnaya	Mongolia_EIA_SlabGrave_1	45_010	10	37.8084	4.09798e-05	1		0.893986	0.106014		0.0255742	0.0255742	TRUE
21	UkrEIA_LateScythian_Cri_Nom	3	Ukraine_Trypillia	Ukraine_Yamnaya		45_100	10	42.5515	5.9804e-06	1	0.168914	0.831086		0.0515256	0.0515256		TRUE
22	UkrIA_Sarmatian_SivDon	3		Ukraine_Yamnaya		45_110	11	113.228	4.14446e-19	0		1			3.19969e-14		TRUE
23	UkrIA_Chernyakhiv_1	3		Ukraine_Yamnaya		45_110	11	133.466	3.45789e-23	0		1			3.19969e-14		TRUE
24	UkrIA_Chernyakhiv_2	3	Ukraine_Trypillia		Mongolia_EIA_SlabGrave_1	45_001	10	153.558	6.90127e-28	1	0.936136		0.0638645	0.0103177		0.0103177	TRUE
25	UkrIA_Chernyakhiv_3	3	Ukraine_Trypillia		Mongolia_EIA_SlabGrave_1	45_001	10	31.064	0.00057262	1	0.925989		0.0740112	0.0190488		0.0190488	TRUE
26	UkrEMA_Saltiv_Alans_1	3		Ukraine_Yamnaya	Mongolia_EIA_SlabGrave_1	45_010	10	157.73	9.5268e-29	1		0.917573	0.0824269		0.0178701	0.0178701	TRUE
27	UkrEMA_Saltiv_Alans_2	3	Ukraine_Trypillia		Mongolia_EIA_SlabGrave_1	45_001	10	48.6333	4.75429e-07	1	0.343259		0.656741	0.0167101		0.0167101	TRUE
28	UkrEMA_Saltiv_Bulgars_1	3		Ukraine_Yamnaya	Mongolia_EIA_SlabGrave_1	45_010	10	58.7878	6.14148e-09	1		0.872453	0.127547		0.0219214	0.0219214	TRUE
29	UkrEMA_Saltiv_Bulgars_2	3		Ukraine_Yamnaya	Mongolia_EIA_SlabGrave_1	45_010	10	28.4485	0.00152951	1		0.411268	0.588732		0.0288899	0.0288899	TRUE
30	UkrMA_Cuman	3	Ukraine_Trypillia	Ukraine_Yamnaya		45_100	10	120.74	3.58145e-21	1	0.158955	0.841045		0.0581153	0.0581153		TRUE
31	UkrMA_Cuman_2	3	Ukraine_Trypillia		Mongolia_EIA_SlabGrave_1	45_001	10	54.8003	3.44128e-08	1	0.398466		0.601534	0.0188289		0.0188289	TRUE
32	UkrMA_WhiteCroat_Slavs	3		Ukraine_Yamnaya		45_110	11	87.9219	4.2527e-14	0		1			3.19969e-14		TRUE
33	UkrMA_GoldenHorde_Slav/Nom?	3		Ukraine_Yamnaya		45_110	11	93.7514	3.05733e-15	0		1			3.19969e-14		TRUE
34	UkrMA_GoldenHorde_Nom	3	Ukraine_Trypillia	Ukraine_Yamnaya		45_100	10	66.4732	2.11636e-10	1	0.224646	0.775354		0.0517794	0.0517794		TRUE
35	UkrMA_Post-Cuman_Cuman?	3	Ukraine_Trypillia		Mongolia_EIA_SlabGrave_1	45_001	10	63.9626	6.39793e-10	1	0.6685		0.3315	0.0239092		0.0239092	TRUE
36	UkrMA_Nogai_1	3	Ukraine_Trypillia		Mongolia_EIA_SlabGrave_1	45_001	10	74.6057	5.67719e-12	1	0.429907		0.570093	0.0158992		0.0158992	TRUE
37	UkrMA_Nogai_2	3	Ukraine_Trypillia		Mongolia_EIA_SlabGrave_1	45_001	10	78.7865	8.67747e-13	1	0.279197		0.720803	0.0133432		0.0133432	TRUE
38	UkrMA_Nogai_3	3	Ukraine_Trypillia		Mongolia_EIA_SlabGrave_1	45_001	10	20.9923	0.0211474	1	0.127264		0.872736	0.0149296		0.0149296	TRUE
39	UkrEM_Cossack_Slavs	3		Ukraine_Yamnaya		45_110	11	95.5057	1.37987e-15	0		1			3.19969e-14		TRUE
1	UkrFBA_Bilozerska_Pre-Cimmerian	4		Ukraine_Yamnaya	Mongolia_EIA_SlabGrave_1	45_010	10	22.4445	0.0129935	1		0.982938	0.0170619		0.0199124	0.0199124	TRUE
2	UkrFBA/EIA_Cimmerian	4		Ukraine_Yamnaya		45_110	11	142.854	4.27672e-25	0		1			3.19969e-14		TRUE
3	UkrFBA/EIA_Lusatian	4	Ukraine_Trypillia			45_101	11	502.375	9.99005e-101	0	1			3.19969e-14			TRUE
4	UkrEIA_ThracianHallstatt_2	4	Ukraine_Trypillia		Mongolia_EIA_SlabGrave_1	45_001	10	213.162	2.8805e-40	1	0.89071		0.10929	0.0158729		0.0158729	TRUE
5	UkrEIA_ThracianHallstatt	4	Ukraine_Trypillia			45_101	11	69.1383	1.78076e-10	0	1			3.19969e-14			TRUE
6	UkrEIA_Scythian_RightDnipro_IllThr	4	Ukraine_Trypillia		Mongolia_EIA_SlabGrave_1	45_001	10	293.115	4.43277e-57	1	0.914118		0.0858819	0.0125486		0.0125486	TRUE
7	UkrEIA_Scythian_RightDnipro_IllThr_2	4		Ukraine_Yamnaya		45_110	11	82.6987	4.42734e-13	0		1			3.19969e-14		TRUE
8	UkrEIA_Scythian_LeftDnipro_IllThr	4		Ukraine_Yamnaya		45_110	11	65.7507	7.78337e-10	0		1			3.19969e-14		TRUE
9	UkrEIA_Scythian_LeftDnipro_LocEl	4	Ukraine_Trypillia			45_101	11	168.668	2.21792e-30	0	1			3.19969e-14			TRUE
10	UkrEIA_Scythian_LeftDnipro_LocAgr_2	4		Ukraine_Yamnaya		45_110	11	87.071	6.23563e-14	0		1			3.19969e-14		TRUE
11	UkrEIA_Scythian_LeftDnipro_LocAgr	4		Ukraine_Yamnaya		45_110	11	111.933	7.52549e-19	0		1			3.19969e-14		TRUE
12	UkrEIA_Scythian_SivDon_Nom_2	4		Ukraine_Yamnaya	Mongolia_EIA_SlabGrave_1	45_010	10	99.2907	7.55589e-17	1		0.985548	0.0144516		0.021914	0.021914	TRUE
13	UkrEIA_Scythian_SivDon_Nom	4		Ukraine_Yamnaya		45_110	11	137.047	6.48802e-24	0		1			3.19969e-14		TRUE
14	UkrEIA_Scythian_SivDon_NomEl_3	4	Ukraine_Trypillia			45_101	11	236.965	1.48938e-44	0	1			3.19969e-14			TRUE
15	UkrEIA_Scythian_SivDon_NomEl_2	4	Ukraine_Trypillia			45_101	11	166.396	6.50173e-30	0	1			1.03101e-13			TRUE
16	UkrEIA_Scythian_SivDon_NomEl	4		Ukraine_Yamnaya		45_110	11	155.543	1.09561e-27	0		1			3.19969e-14		TRUE
17	UkrEIA_Scythian_NBlaSea_Nom	4		Ukraine_Yamnaya		45_110	11	83.9369	2.54438e-13	0		1			3.19969e-14		TRUE
18	UkrEIA_Antiquity_Greeks?_2	4	Ukraine_Trypillia		Mongolia_EIA_SlabGrave_1	45_001	10	150.157	3.45982e-27	1	0.931503		0.0684967	0.02172		0.02172	TRUE
19	UkrEIA_Antiquity_Greeks?_1	4		Ukraine_Yamnaya		45_110	11	280.879	9.26232e-54	0		1			3.19969e-14		TRUE
20	UkrEIA_?	4		Ukraine_Yamnaya		45_110	11	55.1598	7.24514e-08	0		1			1.03101e-13		TRUE
21	UkrEIA_LateScythian_Cri_Nom	4		Ukraine_Yamnaya		45_110	11	53.5236	1.44162e-07	0		1			3.19969e-14		TRUE
22	UkrIA_Sarmatian_SivDon	4	Ukraine_Trypillia		Mongolia_EIA_SlabGrave_1	45_001	10	139.393	5.61237e-25	1	0.911163		0.0888365	0.0158328		0.0158328	TRUE
23	UkrIA_Chernyakhiv_1	4		Ukraine_Yamnaya	Mongolia_EIA_SlabGrave_1	45_010	10	132.05	1.78261e-23	1		0.996975	0.00302529		0.0179455	0.0179455	TRUE
24	UkrIA_Chernyakhiv_2	4	Ukraine_Trypillia			45_101	11	195.499	6.37924e-36	0	1			3.19969e-14			TRUE
25	UkrIA_Chernyakhiv_3	4	Ukraine_Trypillia			45_101	11	46.8648	2.27261e-06	0	1			3.19969e-14			TRUE
26	UkrEMA_Saltiv_Alans_1	4		Ukraine_Yamnaya		45_110	11	180.881	6.74474e-33	0		1			3.19969e-14		TRUE
27	UkrEMA_Saltiv_Alans_2	4			Mongolia_EIA_SlabGrave_1	45_011	11	470.448	6.37727e-94	0			1			3.19969e-14	TRUE
28	UkrEMA_Saltiv_Bulgars_1	4		Ukraine_Yamnaya		45_110	11	89.9403	1.71264e-14	0		1			3.19969e-14		TRUE
29	UkrEMA_Saltiv_Bulgars_2	4			Mongolia_EIA_SlabGrave_1	45_011	11	246.186	1.75606e-46	0			1			3.19969e-14	TRUE
30	UkrMA_Cuman	4		Ukraine_Yamnaya		45_110	11	130.401	1.44406e-22	0		1			3.19969e-14		TRUE
31	UkrMA_Cuman_2	4		Ukraine_Yamnaya		45_110	11	449.087	2.25313e-89	0		1			3.19969e-14		TRUE
32	UkrMA_WhiteCroat_Slavs	4		Ukraine_Yamnaya	Mongolia_EIA_SlabGrave_1	45_010	10	86.0235	3.2786e-14	1		0.976399	0.0236009		0.0243646	0.0243646	TRUE
33	UkrMA_GoldenHorde_Slav/Nom?	4		Ukraine_Yamnaya	Mongolia_EIA_SlabGrave_1	45_010	10	92.4049	1.78391e-15	1		0.988804	0.0111959		0.0203282	0.0203282	TRUE
34	UkrMA_GoldenHorde_Nom	4		Ukraine_Yamnaya		45_110	11	84.099	2.36622e-13	0		1			3.19969e-14		TRUE
35	UkrMA_Post-Cuman_Cuman?	4	Ukraine_Trypillia	Ukraine_Yamnaya		45_100	10	97.2508	1.9317e-16	1	0.224659	0.775341		0.0799048	0.0799048		TRUE
36	UkrMA_Nogai_1	4		Ukraine_Yamnaya		45_110	11	516.254	1.09386e-103	0		1			3.19969e-14		TRUE
37	UkrMA_Nogai_2	4			Mongolia_EIA_SlabGrave_1	45_011	11	482.715	1.55274e-96	0			1			3.19969e-14	TRUE
38	UkrMA_Nogai_3	4			Mongolia_EIA_SlabGrave_1	45_011	11	93.2475	3.84116e-15	0			1			3.19969e-14	TRUE
39	UkrEM_Cossack_Slavs	4	Ukraine_Trypillia		Mongolia_EIA_SlabGrave_1	45_001	10	164.127	4.55092e-30	1	0.894474		0.105526	0.0171458		0.0171458	TRUE
1	UkrFBA_Bilozerska_Pre-Cimmerian	5	Ukraine_Trypillia		Mongolia_EIA_SlabGrave_1	45_001	10	431.046	2.29827e-86	1	0.820298		0.179702	0.0162482		0.0162482	TRUE
2	UkrFBA/EIA_Cimmerian	5	Ukraine_Trypillia			45_101	11	473.86	1.19631e-94	0	1			3.19969e-14			TRUE
3	UkrFBA/EIA_Lusatian	5			Mongolia_EIA_SlabGrave_1	45_011	11	2945.94	0	0			1			3.19969e-14	TRUE
4	UkrEIA_ThracianHallstatt_2	5	Ukraine_Trypillia			45_101	11	266.212	1.11621e-50	0	1			3.19969e-14			TRUE
5	UkrEIA_ThracianHallstatt	5		Ukraine_Yamnaya		45_110	11	412.853	1.14078e-81	0		1			3.19969e-14		TRUE
6	UkrEIA_Scythian_RightDnipro_IllThr	5	Ukraine_Trypillia			45_101	11	350.684	1.73736e-68	0	1			3.19969e-14			TRUE
7	UkrEIA_Scythian_RightDnipro_IllThr_2	5	Ukraine_Trypillia		Mongolia_EIA_SlabGrave_1	45_001	10	204.321	2.02499e-38	1	0.807142		0.192858	0.0167252		0.0167252	TRUE
8	UkrEIA_Scythian_LeftDnipro_IllThr	5	Ukraine_Trypillia		Mongolia_EIA_SlabGrave_1	45_001	10	216.195	6.68397e-41	1	0.735318		0.264682	0.020565		0.020565	TRUE
9	UkrEIA_Scythian_LeftDnipro_LocEl	5		Ukraine_Yamnaya		45_110	11	199.007	1.19554e-36	0		1			3.19969e-14		TRUE
10	UkrEIA_Scythian_LeftDnipro_LocAgr_2	5	Ukraine_Trypillia		Mongolia_EIA_SlabGrave_1	45_001	10	197.728	4.80353e-37	1	0.850129		0.149871	0.0183916		0.0183916	TRUE
11	UkrEIA_Scythian_LeftDnipro_LocAgr	5	Ukraine_Trypillia		Mongolia_EIA_SlabGrave_1	45_001	10	159.215	4.70557e-29	1	0.843486		0.156514	0.0152844		0.0152844	TRUE
12	UkrEIA_Scythian_SivDon_Nom_2	5	Ukraine_Trypillia		Mongolia_EIA_SlabGrave_1	45_001	10	213.353	2.6273e-40	1	0.89417		0.10583	0.0154099		0.0154099	TRUE
13	UkrEIA_Scythian_SivDon_Nom	5	Ukraine_Trypillia		Mongolia_EIA_SlabGrave_1	45_001	10	645.009	3.95644e-132	1	0.821168		0.178832	0.0113183		0.0113183	TRUE
14	UkrEIA_Scythian_SivDon_NomEl_3	5			Mongolia_EIA_SlabGrave_1	45_011	11	1810.85	0	0			1			3.19969e-14	TRUE
15	UkrEIA_Scythian_SivDon_NomEl_2	5			Mongolia_EIA_SlabGrave_1	45_011	11	387.46	2.8037e-76	0			1			1.03101e-13	TRUE
16	UkrEIA_Scythian_SivDon_NomEl	5	Ukraine_Trypillia		Mongolia_EIA_SlabGrave_1	45_001	10	327.017	2.97686e-64	1	0.860413		0.139587	0.011764		0.011764	TRUE
17	UkrEIA_Scythian_NBlaSea_Nom	5	Ukraine_Trypillia		Mongolia_EIA_SlabGrave_1	45_001	10	235.474	6.10756e-45	1	0.774767		0.225233	0.0164477		0.0164477	TRUE
18	UkrEIA_Antiquity_Greeks?_2	5	Ukraine_Trypillia			45_101	11	163.225	2.91391e-29	0	1			3.19969e-14			TRUE
19	UkrEIA_Antiquity_Greeks?_1	5			Mongolia_EIA_SlabGrave_1	45_011	11	2137.58	0	0			1			3.19969e-14	TRUE
20	UkrEIA_?	5	Ukraine_Trypillia		Mongolia_EIA_SlabGrave_1	45_001	10	155.092	3.33424e-28	1	0.774758		0.225242	0.0217589		0.0217589	TRUE
21	UkrEIA_LateScythian_Cri_Nom	5	Ukraine_Trypillia		Mongolia_EIA_SlabGrave_1	45_001	10	228.966	1.41469e-43	1	0.731918		0.268082	0.0214428		0.0214428	TRUE
22	UkrIA_Sarmatian_SivDon	5	Ukraine_Trypillia			45_101	11	174.818	1.20089e-31	0	1			3.19969e-14			TRUE
23	UkrIA_Chernyakhiv_1	5	Ukraine_Trypillia		Mongolia_EIA_SlabGrave_1	45_001	10	329.202	1.0253e-64	1	0.884428		0.115572	0.0133231		0.0133231	TRUE
24	UkrIA_Chernyakhiv_2	5		Ukraine_Yamnaya		45_110	11	369.762	1.58457e-72	0		1			3.19969e-14		TRUE
25	UkrIA_Chernyakhiv_3	5		Ukraine_Yamnaya		45_110	11	158.252	3.05326e-28	0		1			3.19969e-14		TRUE
26	UkrEMA_Saltiv_Alans_1	5	Ukraine_Trypillia		Mongolia_EIA_SlabGrave_1	45_001	10	206.139	8.4486e-39	1	0.825347		0.174653	0.0130235		0.0130235	TRUE
27	UkrEMA_Saltiv_Alans_2	5		Ukraine_Yamnaya		45_110	11	768.165	1.29196e-157	0		1			3.19969e-14		TRUE
28	UkrEMA_Saltiv_Bulgars_1	5	Ukraine_Trypillia		Mongolia_EIA_SlabGrave_1	45_001	10	184.539	2.67271e-34	1	0.784154		0.215846	0.0176122		0.0176122	TRUE
29	UkrEMA_Saltiv_Bulgars_2	5		Ukraine_Yamnaya		45_110	11	366.448	7.98165e-72	0		1			3.19969e-14		TRUE
30	UkrMA_Cuman	5	Ukraine_Trypillia		Mongolia_EIA_SlabGrave_1	45_001	10	197.741	4.77295e-37	1	0.658243		0.341757	0.0192259		0.0192259	TRUE
31	UkrMA_Cuman_2	5			Mongolia_EIA_SlabGrave_1	45_011	11	468.543	1.6236e-93	0			1			3.19969e-14	TRUE
32	UkrMA_WhiteCroat_Slavs	5	Ukraine_Trypillia		Mongolia_EIA_SlabGrave_1	45_001	10	197.841	4.54927e-37	1	0.864294		0.135706	0.0174374		0.0174374	TRUE
33	UkrMA_GoldenHorde_Slav/Nom?	5	Ukraine_Trypillia		Mongolia_EIA_SlabGrave_1	45_001	10	288.328	4.54734e-56	1	0.876675		0.123325	0.0147455		0.0147455	TRUE
34	UkrMA_GoldenHorde_Nom	5	Ukraine_Trypillia		Mongolia_EIA_SlabGrave_1	45_001	10	184.551	2.65709e-34	1	0.725041		0.274959	0.0188761		0.0188761	TRUE
35	UkrMA_Post-Cuman_Cuman?	5		Ukraine_Yamnaya		45_110	11	107.661	5.36473e-18	0		1			3.19969e-14		TRUE
36	UkrMA_Nogai_1	5			Mongolia_EIA_SlabGrave_1	45_011	11	742.071	5.12952e-152	0			1			3.19969e-14	TRUE
37	UkrMA_Nogai_2	5		Ukraine_Yamnaya		45_110	11	1177.24	1.29942e-245	0		1			3.19969e-14		TRUE
38	UkrMA_Nogai_3	5		Ukraine_Yamnaya		45_110	11	1366.86	1.69681e-286	0		1			3.19969e-14		TRUE
39	UkrEM_Cossack_Slavs	5	Ukraine_Trypillia			45_101	11	205.763	4.73104e-38	0	1			3.19969e-14			TRUE
1	UkrFBA_Bilozerska_Pre-Cimmerian	6	Ukraine_Trypillia			45_101	11	588.112	4.88401e-119	0	1			3.19969e-14			TRUE
2	UkrFBA/EIA_Cimmerian	6			Mongolia_EIA_SlabGrave_1	45_011	11	504.888	2.90854e-101	0			1			3.19969e-14	TRUE
3	UkrFBA/EIA_Lusatian	6	Ukraine_Trypillia	Ukraine_Yamnaya	Mongolia_EIA_SlabGrave_1	45_000	9	54.1831	1.74237e-08	2	0.303611	0.706083	-0.00969403	0.0429938	0.0438442	0.0155872	FALSE
4	UkrEIA_ThracianHallstatt_2	6			Mongolia_EIA_SlabGrave_1	45_011	11	2234.26	0	0			1			3.19969e-14	TRUE
5	UkrEIA_ThracianHallstatt	6			Mongolia_EIA_SlabGrave_1	45_011	11	3551.04	0	0			1			3.19969e-14	TRUE
6	UkrEIA_Scythian_RightDnipro_IllThr	6			Mongolia_EIA_SlabGrave_1	45_011	11	3373.56	0	0			1			3.19969e-14	TRUE
7	UkrEIA_Scythian_RightDnipro_IllThr_2	6	Ukraine_Trypillia			45_101	11	347.475	8.29413e-68	0	1			3.19969e-14			TRUE
8	UkrEIA_Scythian_LeftDnipro_IllThr	6	Ukraine_Trypillia			45_101	11	389.243	1.1737e-76	0	1			3.19969e-14			TRUE
9	UkrEIA_Scythian_LeftDnipro_LocEl	6		Ukraine_Yamnaya	Mongolia_EIA_SlabGrave_1	45_010	10	196.613	8.20412e-37	1		0.994673	0.00532713		0.0210461	0.0210461	TRUE
10	UkrEIA_Scythian_LeftDnipro_LocAgr_2	6	Ukraine_Trypillia			45_101	11	273.435	3.39744e-52	0	1			3.19969e-14			TRUE
11	UkrEIA_Scythian_LeftDnipro_LocAgr	6	Ukraine_Trypillia			45_101	11	271.004	1.10069e-51	0	1			3.19969e-14			TRUE
12	UkrEIA_Scythian_SivDon_Nom_2	6	Ukraine_Trypillia			45_101	11	268.396	3.88352e-51	0	1			3.19969e-14			TRUE
13	UkrEIA_Scythian_SivDon_Nom	6	Ukraine_Trypillia			45_101	11	943.372	2.92418e-195	0	1			3.19969e-14			TRUE
14	UkrEIA_Scythian_SivDon_NomEl_3	6	Ukraine_Trypillia	Ukraine_Yamnaya	Mongolia_EIA_SlabGrave_1	45_000	9	21.1304	0.012084	2	0.291077	0.723876	-0.014953	0.0584643	0.0606479	0.024936	FALSE
15	UkrEIA_Scythian_SivDon_NomEl_2	6	Ukraine_Trypillia	Ukraine_Yamnaya	Mongolia_EIA_SlabGrave_1	45_000	9	8.20265	0.51386	2	-0.069536	0.891342	0.178194	0.103815	0.113273	0.0463835	FALSE
16	UkrEIA_Scythian_SivDon_NomEl	6	Ukraine_Trypillia			45_101	11	487.009	1.88751e-97	0	1			3.19969e-14			TRUE
17	UkrEIA_Scythian_NBlaSea_Nom	6	Ukraine_Trypillia			45_101	11	431.887	1.02709e-85	0	1			3.19969e-14			TRUE
18	UkrEIA_Antiquity_Greeks?_2	6			Mongolia_EIA_SlabGrave_1	45_011	11	1524.36	0	0			1			3.19969e-14	TRUE
19	UkrEIA_Antiquity_Greeks?_1	6	Ukraine_Trypillia	Ukraine_Yamnaya	Mongolia_EIA_SlabGrave_1	45_000	9	15.5129	0.0777776	2	0.905147	0.0956717	-0.000819053	0.0443284	0.0494565	0.0189328	FALSE
20	UkrEIA_?	6	Ukraine_Trypillia			45_101	11	277.718	4.27715e-53	0	1			1.03101e-13			TRUE
21	UkrEIA_LateScythian_Cri_Nom	6	Ukraine_Trypillia			45_101	11	409.02	7.43709e-81	0	1			3.19969e-14			TRUE
22	UkrIA_Sarmatian_SivDon	6			Mongolia_EIA_SlabGrave_1	45_011	11	2250.5	0	0			1			3.19969e-14	TRUE
23	UkrIA_Chernyakhiv_1	6	Ukraine_Trypillia			45_101	11	419.405	4.62436e-83	0	1			3.19969e-14			TRUE
24	UkrIA_Chernyakhiv_2	6			Mongolia_EIA_SlabGrave_1	45_011	11	4238.77	0	0			1			3.19969e-14	TRUE
25	UkrIA_Chernyakhiv_3	6			Mongolia_EIA_SlabGrave_1	45_011	11	1648.68	0	0			1			3.19969e-14	TRUE
26	UkrEMA_Saltiv_Alans_1	6	Ukraine_Trypillia			45_101	11	389.268	1.15969e-76	0	1			3.19969e-14			TRUE
27	UkrEMA_Saltiv_Alans_2	6	Ukraine_Trypillia			45_101	11	1270.77	9.01001e-266	0	1			3.19969e-14			TRUE
28	UkrEMA_Saltiv_Bulgars_1	6	Ukraine_Trypillia			45_101	11	340.441	2.54892e-66	0	1			3.19969e-14			TRUE
29	UkrEMA_Saltiv_Bulgars_2	6	Ukraine_Trypillia			45_101	11	578.49	5.57425e-117	0	1			3.19969e-14			TRUE
30	UkrMA_Cuman	6	Ukraine_Trypillia			45_101	11	532.794	3.2261e-107	0	1			3.19969e-14			TRUE
31	UkrMA_Cuman_2	6	Ukraine_Trypillia			45_101	11	881.38	6.23795e-182	0	1			3.19969e-14			TRUE
32	UkrMA_WhiteCroat_Slavs	6	Ukraine_Trypillia			45_101	11	263.703	3.75115e-50	0	1			3.19969e-14			TRUE
33	UkrMA_GoldenHorde_Slav/Nom?	6	Ukraine_Trypillia			45_101	11	370.169	1.29961e-72	0	1			3.19969e-14			TRUE
34	UkrMA_GoldenHorde_Nom	6	Ukraine_Trypillia			45_101	11	403.2	1.28068e-79	0	1			3.19969e-14			TRUE
35	UkrMA_Post-Cuman_Cuman?	6	Ukraine_Trypillia			45_101	11	260.385	1.86254e-49	0	1			3.19969e-14			TRUE
36	UkrMA_Nogai_1	6	Ukraine_Trypillia			45_101	11	1123.41	5.16051e-234	0	1			3.19969e-14			TRUE
37	UkrMA_Nogai_2	6	Ukraine_Trypillia			45_101	11	2273.42	0	0	1			3.19969e-14			TRUE
38	UkrMA_Nogai_3	6	Ukraine_Trypillia			45_101	11	2146.67	0	0	1			3.19969e-14			TRUE
39	UkrEM_Cossack_Slavs	6			Mongolia_EIA_SlabGrave_1	45_011	11	2023.61	0	0			1			3.19969e-14	TRUE
1	UkrFBA_Bilozerska_Pre-Cimmerian	7			Mongolia_EIA_SlabGrave_1	45_011	11	2480.93	0	0			1			3.19969e-14	TRUE
2	UkrFBA/EIA_Cimmerian	7	Ukraine_Trypillia	Ukraine_Yamnaya		45_100	10	134.717	5.08264e-24	1	-0.223834	1.22383		0.115894	0.115894		FALSE
3	UkrFBA/EIA_Lusatian	7		Ukraine_Yamnaya	Mongolia_EIA_SlabGrave_1	45_010	10	107.666	1.57555e-18	1		1.01796	-0.0179626		0.0190555	0.0190555	FALSE
4	UkrEIA_ThracianHallstatt_2	7		Ukraine_Yamnaya	Mongolia_EIA_SlabGrave_1	45_010	10	73.8905	7.81928e-12	1		1.0008	-0.000795822		0.0214248	0.0214248	FALSE
5	UkrEIA_ThracianHallstatt	7		Ukraine_Yamnaya	Mongolia_EIA_SlabGrave_1	45_010	10	395.821	7.29389e-79	1		1.06706	-0.0670631		0.0224292	0.0224292	FALSE
6	UkrEIA_Scythian_RightDnipro_IllThr	7		Ukraine_Yamnaya	Mongolia_EIA_SlabGrave_1	45_010	10	165.345	2.54812e-30	1		1.00328	-0.00328446		0.0186375	0.0186375	FALSE
7	UkrEIA_Scythian_RightDnipro_IllThr_2	7			Mongolia_EIA_SlabGrave_1	45_011	11	1899.57	0	0			1			3.19969e-14	TRUE
8	UkrEIA_Scythian_LeftDnipro_IllThr	7			Mongolia_EIA_SlabGrave_1	45_011	11	1359.43	6.81455e-285	0			1			3.19969e-14	TRUE
9	UkrEIA_Scythian_LeftDnipro_LocEl	7			Mongolia_EIA_SlabGrave_1	45_011	11	2637.71	0	0			1			3.19969e-14	TRUE
10	UkrEIA_Scythian_LeftDnipro_LocAgr_2	7			Mongolia_EIA_SlabGrave_1	45_011	11	1882.55	0	0			1			3.19969e-14	TRUE
11	UkrEIA_Scythian_LeftDnipro_LocAgr	7			Mongolia_EIA_SlabGrave_1	45_011	11	2297.24	0	0			1			3.19969e-14	TRUE
12	UkrEIA_Scythian_SivDon_Nom_2	7			Mongolia_EIA_SlabGrave_1	45_011	11	2415.33	0	0			1			3.19969e-14	TRUE
13	UkrEIA_Scythian_SivDon_Nom	7			Mongolia_EIA_SlabGrave_1	45_011	11	3795.9	0	0			1			3.19969e-14	TRUE
14	UkrEIA_Scythian_SivDon_NomEl_3	7		Ukraine_Yamnaya	Mongolia_EIA_SlabGrave_1	45_010	10	44.4926	2.68441e-06	1		1.02009	-0.0200901		0.0286586	0.0286586	FALSE
15	UkrEIA_Scythian_SivDon_NomEl_2	7	Ukraine_Trypillia	Ukraine_Yamnaya		45_100	10	20.9117	0.0217177	1	-0.116197	1.1162		0.120654	0.120654		FALSE
16	UkrEIA_Scythian_SivDon_NomEl	7			Mongolia_EIA_SlabGrave_1	45_011	11	3081.16	0	0			1			3.19969e-14	TRUE
17	UkrEIA_Scythian_NBlaSea_Nom	7			Mongolia_EIA_SlabGrave_1	45_011	11	1901.35	0	0			1			3.19969e-14	TRUE
18	UkrEIA_Antiquity_Greeks?_2	7		Ukraine_Yamnaya	Mongolia_EIA_SlabGrave_1	45_010	10	58.6256	6.58961e-09	1		1.00679	-0.00678907		0.0265367	0.0265367	FALSE
19	UkrEIA_Antiquity_Greeks?_1	7		Ukraine_Yamnaya	Mongolia_EIA_SlabGrave_1	45_010	10	272.411	1.03777e-52	1		1.05606	-0.0560587		0.027031	0.027031	FALSE
20	UkrEIA_?	7			Mongolia_EIA_SlabGrave_1	45_011	11	1216.73	4.01676e-254	0			1			1.03101e-13	TRUE
21	UkrEIA_LateScythian_Cri_Nom	7			Mongolia_EIA_SlabGrave_1	45_011	11	1262.93	4.40145e-264	0			1			3.19969e-14	TRUE
22	UkrIA_Sarmatian_SivDon	7		Ukraine_Yamnaya	Mongolia_EIA_SlabGrave_1	45_010	10	111.624	2.50931e-19	1		1.01353	-0.0135269		0.0214658	0.0214658	FALSE
23	UkrIA_Chernyakhiv_1	7			Mongolia_EIA_SlabGrave_1	45_011	11	2980.5	0	0			1			3.19969e-14	TRUE
24	UkrIA_Chernyakhiv_2	7		Ukraine_Yamnaya	Mongolia_EIA_SlabGrave_1	45_010	10	362.245	1.00207e-71	1		1.03068	-0.0306849		0.0187141	0.0187141	FALSE
25	UkrIA_Chernyakhiv_3	7		Ukraine_Yamnaya	Mongolia_EIA_SlabGrave_1	45_010	10	155.973	2.19465e-28	1		1.01124	-0.0112384		0.0288	0.0288	FALSE
26	UkrEMA_Saltiv_Alans_1	7			Mongolia_EIA_SlabGrave_1	45_011	11	2718.91	0	0			1			3.19969e-14	TRUE
27	UkrEMA_Saltiv_Alans_2	7	Ukraine_Trypillia	Ukraine_Yamnaya		45_100	10	616.669	4.71471e-126	1	-1.51639	2.51639		0.307015	0.307015		FALSE
28	UkrEMA_Saltiv_Bulgars_1	7			Mongolia_EIA_SlabGrave_1	45_011	11	1676.6	0	0			1			3.19969e-14	TRUE
29	UkrEMA_Saltiv_Bulgars_2	7	Ukraine_Trypillia	Ukraine_Yamnaya		45_100	10	329.342	9.57445e-65	1	-0.95644	1.95644		0.39554	0.39554		FALSE
30	UkrMA_Cuman	7			Mongolia_EIA_SlabGrave_1	45_011	11	1220.23	7.06512e-255	0			1			3.19969e-14	TRUE
31	UkrMA_Cuman_2	7	Ukraine_Trypillia	Ukraine_Yamnaya		45_100	10	438.16	6.99784e-88	1	-0.231382	1.23138		0.156737	0.156737		FALSE
32	UkrMA_WhiteCroat_Slavs	7			Mongolia_EIA_SlabGrave_1	45_011	11	1984.82	0	0			1			3.19969e-14	TRUE
33	UkrMA_GoldenHorde_Slav/Nom?	7			Mongolia_EIA_SlabGrave_1	45_011	11	2670.06	0	0			1			3.19969e-14	TRUE
34	UkrMA_GoldenHorde_Nom	7			Mongolia_EIA_SlabGrave_1	45_011	11	1385.81	1.3889e-290	0			1			3.19969e-14	TRUE
35	UkrMA_Post-Cuman_Cuman?	7			Mongolia_EIA_SlabGrave_1	45_011	11	786.996	1.17324e-161	0			1			3.19969e-14	TRUE
36	UkrMA_Nogai_1	7	Ukraine_Trypillia	Ukraine_Yamnaya		45_100	10	469.061	1.78936e-94	1	-0.642044	1.64204		0.264151	0.264151		FALSE
37	UkrMA_Nogai_2	7	Ukraine_Trypillia	Ukraine_Yamnaya		45_100	10	701.601	2.84638e-144	1	-2.35227	3.35227		0.348874	0.348874		FALSE
38	UkrMA_Nogai_3	7	Ukraine_Trypillia	Ukraine_Yamnaya		45_100	10	648.611	6.68298e-133	1	-4.579	5.579		0.841505	0.841505		FALSE
39	UkrEM_Cossack_Slavs	7		Ukraine_Yamnaya	Mongolia_EIA_SlabGrave_1	45_010	10	94.2558	7.64074e-16	1		1.01092	-0.0109154		0.0233621	0.0233621	FALSE

## Sheet: DataS9
# target	target	# feasible + p	left1	left2	left3	model	dof	chisq	p	f4rank	Central_MN	Ukraine_Yamnaya	Mongolia_EIA_SlabGrave_1	SE Central_MN	SE Ukraine_Yamnaya	SE Mongolia_EIA_SlabGrave_1	feasible
1	UkrFBA_Bilozerska_Pre-Cimmerian	1	Central_MN	Ukraine_Yamnaya	Mongolia_EIA_SlabGrave_1	18_000	9	13.084	0.158841	2	0.130155	0.842607	0.0272375	0.0403731	0.0465884	0.0188861	TRUE
2	UkrFBA/EIA_Cimmerian	1		Ukraine_Yamnaya	Mongolia_EIA_SlabGrave_1	18_010	10	11.8674	0.294032	1		0.634947	0.365053		0.0298243	0.0298243	TRUE
3	UkrFBA/EIA_Lusatian	1	Central_MN	Ukraine_Yamnaya		18_100	10	52.5828	8.89904e-08	1	0.289444	0.710556		0.0423073	0.0423073		TRUE
4	UkrEIA_ThracianHallstatt_2	1	Central_MN	Ukraine_Yamnaya		18_100	10	23.8647	0.00796776	1	0.349583	0.650417		0.046107	0.046107		TRUE
5	UkrEIA_ThracianHallstatt	1	Central_MN	Ukraine_Yamnaya		18_100	10	18.9745	0.0405873	1	0.741627	0.258373		0.0311419	0.0311419		TRUE
6	UkrEIA_Scythian_RightDnipro_IllThr	1	Central_MN	Ukraine_Yamnaya	Mongolia_EIA_SlabGrave_1	18_000	9	27.5933	0.00111507	2	0.449022	0.532597	0.0183811	0.0374015	0.0375467	0.0140766	TRUE
7	UkrEIA_Scythian_RightDnipro_IllThr_2	1	Central_MN	Ukraine_Yamnaya	Mongolia_EIA_SlabGrave_1	18_000	9	10.681	0.298206	2	0.281145	0.609043	0.109811	0.0406988	0.0422698	0.0193361	TRUE
8	UkrEIA_Scythian_LeftDnipro_IllThr	1	Central_MN	Ukraine_Yamnaya	Mongolia_EIA_SlabGrave_1	18_000	9	15.6641	0.074237	2	0.180641	0.668771	0.150588	0.0446709	0.0502399	0.0222591	TRUE
9	UkrEIA_Scythian_LeftDnipro_LocEl	1	Central_MN	Ukraine_Yamnaya	Mongolia_EIA_SlabGrave_1	18_000	9	14.5584	0.103803	2	0.546832	0.415132	0.0380355	0.0371292	0.0392288	0.016101	TRUE
10	UkrEIA_Scythian_LeftDnipro_LocAgr_2	1	Central_MN	Ukraine_Yamnaya	Mongolia_EIA_SlabGrave_1	18_000	9	30.1357	0.000415998	2	0.340718	0.604076	0.0552063	0.0473543	0.0501978	0.0207127	TRUE
11	UkrEIA_Scythian_LeftDnipro_LocAgr	1	Central_MN	Ukraine_Yamnaya	Mongolia_EIA_SlabGrave_1	18_000	9	8.54007	0.480765	2	0.391568	0.52472	0.0837118	0.0381482	0.0412148	0.0180352	TRUE
12	UkrEIA_Scythian_SivDon_Nom_2	1	Central_MN	Ukraine_Yamnaya	Mongolia_EIA_SlabGrave_1	18_000	9	13.876	0.126805	2	0.38662	0.58376	0.02962	0.0391628	0.0408451	0.0178545	TRUE
13	UkrEIA_Scythian_SivDon_Nom	1	Central_MN	Ukraine_Yamnaya	Mongolia_EIA_SlabGrave_1	18_000	9	18.2691	0.0321771	2	0.288066	0.629382	0.0825522	0.0256513	0.0275586	0.0119461	TRUE
14	UkrEIA_Scythian_SivDon_NomEl_3	1	Central_MN	Ukraine_Yamnaya		18_100	10	18.6173	0.0454016	1	0.281122	0.718878		0.0551738	0.0551738		TRUE
15	UkrEIA_Scythian_SivDon_NomEl_2	1		Ukraine_Yamnaya	Mongolia_EIA_SlabGrave_1	18_010	10	8.72219	0.558656	1		0.823218	0.176782		0.0456211	0.0456211	TRUE
16	UkrEIA_Scythian_SivDon_NomEl	1	Central_MN	Ukraine_Yamnaya	Mongolia_EIA_SlabGrave_1	18_000	9	16.619	0.0550284	2	0.402334	0.533104	0.0645616	0.0304316	0.032817	0.0133181	TRUE
17	UkrEIA_Scythian_NBlaSea_Nom	1	Central_MN	Ukraine_Yamnaya	Mongolia_EIA_SlabGrave_1	18_000	9	9.44633	0.397134	2	0.26542	0.608564	0.126017	0.0369861	0.0409346	0.0177169	TRUE
18	UkrEIA_Antiquity_Greeks?_2	1	Central_MN	Ukraine_Yamnaya		18_100	10	12.7403	0.238559	1	0.362528	0.637472		0.0491914	0.0491914		TRUE
19	UkrEIA_Antiquity_Greeks?_1	1	Central_MN	Ukraine_Yamnaya		18_100	10	13.5846	0.192798	1	0.843686	0.156314		0.0469704	0.0469704		TRUE
20	UkrEIA_?	1	Central_MN	Ukraine_Yamnaya	Mongolia_EIA_SlabGrave_1	18_000	9	3.39261	0.946679	2	0.275027	0.616111	0.108862	0.0430351	0.0484186	0.0230192	TRUE
21	UkrEIA_LateScythian_Cri_Nom	1	Central_MN	Ukraine_Yamnaya	Mongolia_EIA_SlabGrave_1	18_000	9	14.9141	0.0933227	2	0.185473	0.692169	0.122358	0.0418527	0.0485333	0.0231068	TRUE
22	UkrIA_Sarmatian_SivDon	1	Central_MN	Ukraine_Yamnaya		18_100	10	8.32775	0.596856	1	0.464547	0.535453		0.0416681	0.0416681		TRUE
23	UkrIA_Chernyakhiv_1	1	Central_MN	Ukraine_Yamnaya	Mongolia_EIA_SlabGrave_1	18_000	9	15.6529	0.0744937	2	0.403877	0.576312	0.0198106	0.0308375	0.0334921	0.0143342	TRUE
24	UkrIA_Chernyakhiv_2	1	Central_MN	Ukraine_Yamnaya		18_100	10	14.0146	0.172327	1	0.621876	0.378124		0.0269561	0.0269561		TRUE
25	UkrIA_Chernyakhiv_3	1	Central_MN	Ukraine_Yamnaya	Mongolia_EIA_SlabGrave_1	18_000	9	13.3047	0.149298	2	0.662556	0.302482	0.0349621	0.0511462	0.0586598	0.0228466	TRUE
26	UkrEMA_Saltiv_Alans_1	1	Central_MN	Ukraine_Yamnaya	Mongolia_EIA_SlabGrave_1	18_000	9	22.0713	0.00865575	2	0.422956	0.474831	0.102213	0.0322707	0.0347017	0.0139134	TRUE
27	UkrEMA_Saltiv_Alans_2	1	Central_MN	Ukraine_Yamnaya	Mongolia_EIA_SlabGrave_1	18_000	9	8.13663	0.520438	2	0.163753	0.231668	0.604579	0.0294583	0.0330151	0.0180165	TRUE
28	UkrEMA_Saltiv_Bulgars_1	1	Central_MN	Ukraine_Yamnaya	Mongolia_EIA_SlabGrave_1	18_000	9	15.7071	0.0732564	2	0.290757	0.579236	0.130007	0.0404205	0.0438728	0.0192653	TRUE
29	UkrEMA_Saltiv_Bulgars_2	1	Central_MN	Ukraine_Yamnaya	Mongolia_EIA_SlabGrave_1	18_000	9	8.72861	0.462694	2	0.225104	0.194987	0.57991	0.0494886	0.053057	0.0272481	TRUE
30	UkrMA_Cuman	1	Central_MN	Ukraine_Yamnaya	Mongolia_EIA_SlabGrave_1	18_000	9	4.21446	0.896738	2	0.208804	0.555389	0.235807	0.0391774	0.0424146	0.0200259	TRUE
31	UkrMA_Cuman_2	1	Central_MN	Ukraine_Yamnaya	Mongolia_EIA_SlabGrave_1	18_000	9	9.69988	0.375324	2	0.166163	0.300292	0.533545	0.0360246	0.0417663	0.0217314	TRUE
32	UkrMA_WhiteCroat_Slavs	1	Central_MN	Ukraine_Yamnaya	Mongolia_EIA_SlabGrave_1	18_000	9	22.5897	0.00718667	2	0.366183	0.598083	0.0357339	0.0412761	0.0457536	0.0207734	TRUE
33	UkrMA_GoldenHorde_Slav/Nom?	1	Central_MN	Ukraine_Yamnaya	Mongolia_EIA_SlabGrave_1	18_000	9	5.52211	0.78663	2	0.368513	0.605976	0.0255116	0.0338071	0.0379064	0.0171878	TRUE
34	UkrMA_GoldenHorde_Nom	1	Central_MN	Ukraine_Yamnaya	Mongolia_EIA_SlabGrave_1	18_000	9	14.2776	0.112787	2	0.249295	0.587997	0.162708	0.0407313	0.046461	0.0215723	TRUE
35	UkrMA_Post-Cuman_Cuman?	1	Central_MN	Ukraine_Yamnaya	Mongolia_EIA_SlabGrave_1	18_000	9	14.8539	0.095027	2	0.315271	0.436768	0.24796	0.0547634	0.0613429	0.0262302	TRUE
36	UkrMA_Nogai_1	1	Central_MN	Ukraine_Yamnaya	Mongolia_EIA_SlabGrave_1	18_000	9	16.0125	0.0666202	2	0.172791	0.3266	0.500609	0.0353059	0.03976	0.0185985	TRUE
37	UkrMA_Nogai_2	1	Central_MN	Ukraine_Yamnaya	Mongolia_EIA_SlabGrave_1	18_000	9	27.7116	0.00106563	2	0.103994	0.219972	0.676034	0.0263721	0.0286359	0.0147596	TRUE
38	UkrMA_Nogai_3	1	Central_MN	Ukraine_Yamnaya	Mongolia_EIA_SlabGrave_1	18_000	9	16.2458	0.061922	2	0.0512502	0.0931531	0.855597	0.0308572	0.0350348	0.0167423	TRUE
39	UkrEM_Cossack_Slavs	1	Central_MN	Ukraine_Yamnaya		18_100	10	24.5246	0.00632332	1	0.418933	0.581067		0.0474968	0.0474968		TRUE
1	UkrFBA_Bilozerska_Pre-Cimmerian	2	Central_MN	Ukraine_Yamnaya		18_100	10	14.9422	0.134185	1	0.121867	0.878133		0.040839	0.040839		TRUE
2	UkrFBA/EIA_Cimmerian	2	Central_MN	Ukraine_Yamnaya	Mongolia_EIA_SlabGrave_1	18_000	9	11.7585	0.227271	2	0.0140788	0.621112	0.364809	0.0575369	0.0624983	0.0296497	TRUE
3	UkrFBA/EIA_Lusatian	2		Ukraine_Yamnaya		18_110	11	109.601	2.20075e-18	0		1			3.19969e-14		TRUE
4	UkrEIA_ThracianHallstatt_2	2	Central_MN	Ukraine_Yamnaya	Mongolia_EIA_SlabGrave_1	18_000	9	23.106	0.00596249	2	0.35074	0.632433	0.016827	0.0455544	0.0498875	0.0179578	TRUE
5	UkrEIA_ThracianHallstatt	2	Central_MN	Ukraine_Yamnaya	Mongolia_EIA_SlabGrave_1	18_000	9	18.9583	0.0255501	2	0.740946	0.254333	0.00472176	0.0311266	0.033753	0.0148149	TRUE
6	UkrEIA_Scythian_RightDnipro_IllThr	2	Central_MN	Ukraine_Yamnaya		18_100	10	29.4097	0.0010692	1	0.449148	0.550852		0.0380614	0.0380614		TRUE
7	UkrEIA_Scythian_RightDnipro_IllThr_2	2	Central_MN	Ukraine_Yamnaya		18_100	10	42.2803	6.68463e-06	1	0.298564	0.701436		0.0435974	0.0435974		TRUE
8	UkrEIA_Scythian_LeftDnipro_IllThr	2		Ukraine_Yamnaya	Mongolia_EIA_SlabGrave_1	18_010	10	30.6778	0.000663072	1		0.853795	0.146205		0.0236903	0.0236903	TRUE
9	UkrEIA_Scythian_LeftDnipro_LocEl	2	Central_MN	Ukraine_Yamnaya		18_100	10	20.3549	0.0260691	1	0.547219	0.452781		0.0382105	0.0382105		TRUE
10	UkrEIA_Scythian_LeftDnipro_LocAgr_2	2	Central_MN	Ukraine_Yamnaya		18_100	10	37.482	4.66945e-05	1	0.343193	0.656807		0.0499882	0.0499882		TRUE
11	UkrEIA_Scythian_LeftDnipro_LocAgr	2	Central_MN	Ukraine_Yamnaya		18_100	10	29.9109	0.000885878	1	0.386217	0.613783		0.0410706	0.0410706		TRUE
12	UkrEIA_Scythian_SivDon_Nom_2	2	Central_MN	Ukraine_Yamnaya		18_100	10	16.5908	0.0839238	1	0.387934	0.612066		0.039986	0.039986		TRUE
13	UkrEIA_Scythian_SivDon_Nom	2	Central_MN	Ukraine_Yamnaya		18_100	10	63.2396	8.78922e-10	1	0.284063	0.715937		0.0302257	0.0302257		TRUE
14	UkrEIA_Scythian_SivDon_NomEl_3	2		Ukraine_Yamnaya		18_110	11	45.425	4.08431e-06	0		1			3.19969e-14		TRUE
15	UkrEIA_Scythian_SivDon_NomEl_2	2		Ukraine_Yamnaya		18_110	11	22.126	0.0234151	0		1			1.03101e-13		TRUE
16	UkrEIA_Scythian_SivDon_NomEl	2	Central_MN	Ukraine_Yamnaya		18_100	10	39.3725	2.18441e-05	1	0.397344	0.602656		0.033025	0.033025		TRUE
17	UkrEIA_Scythian_NBlaSea_Nom	2		Ukraine_Yamnaya	Mongolia_EIA_SlabGrave_1	18_010	10	50.0766	2.58388e-07	1		0.881845	0.118155		0.0198131	0.0198131	TRUE
18	UkrEIA_Antiquity_Greeks?_2	2	Central_MN	Ukraine_Yamnaya	Mongolia_EIA_SlabGrave_1	18_000	9	12.5356	0.18477	2	0.362069	0.625499	0.0124325	0.0486209	0.0541351	0.0228459	TRUE
19	UkrEIA_Antiquity_Greeks?_1	2	Central_MN	Ukraine_Yamnaya	Mongolia_EIA_SlabGrave_1	18_000	9	13.6257	0.136276	2	0.842118	0.155166	0.00271602	0.0470456	0.053672	0.0207344	TRUE
20	UkrEIA_?	2	Central_MN	Ukraine_Yamnaya		18_100	10	24.6976	0.00594904	1	0.27341	0.72659		0.0467604	0.0467604		TRUE
21	UkrEIA_LateScythian_Cri_Nom	2		Ukraine_Yamnaya	Mongolia_EIA_SlabGrave_1	18_010	10	32.173	0.000374702	1		0.884907	0.115093		0.0248268	0.0248268	TRUE
22	UkrIA_Sarmatian_SivDon	2	Central_MN	Ukraine_Yamnaya	Mongolia_EIA_SlabGrave_1	18_000	9	8.18646	0.515471	2	0.464258	0.526947	0.00879529	0.0415315	0.045247	0.0177261	TRUE
23	UkrIA_Chernyakhiv_1	2	Central_MN	Ukraine_Yamnaya		18_100	10	17.4026	0.0659168	1	0.404944	0.595056		0.0312987	0.0312987		TRUE
24	UkrIA_Chernyakhiv_2	2	Central_MN	Ukraine_Yamnaya	Mongolia_EIA_SlabGrave_1	18_000	9	13.147	0.156066	2	0.620705	0.367283	0.0120121	0.0269907	0.0289506	0.0120417	TRUE
25	UkrIA_Chernyakhiv_3	2	Central_MN	Ukraine_Yamnaya		18_100	10	15.6317	0.110672	1	0.659092	0.340908		0.049298	0.049298		TRUE
26	UkrEMA_Saltiv_Alans_1	2	Central_MN	Ukraine_Yamnaya		18_100	10	72.0409	1.78664e-11	1	0.414997	0.585003		0.0383315	0.0383315		TRUE
27	UkrEMA_Saltiv_Alans_2	2		Ukraine_Yamnaya	Mongolia_EIA_SlabGrave_1	18_010	10	37.1478	5.33569e-05	1		0.389053	0.610947		0.0188596	0.0188596	TRUE
28	UkrEMA_Saltiv_Bulgars_1	2	Central_MN	Ukraine_Yamnaya		18_100	10	56.1575	1.91809e-08	1	0.281884	0.718116		0.0465281	0.0465281		TRUE
29	UkrEMA_Saltiv_Bulgars_2	2	Central_MN		Mongolia_EIA_SlabGrave_1	18_001	10	22.9322	0.0109995	1	0.379438		0.620562	0.0257832		0.0257832	TRUE
30	UkrMA_Cuman	2		Ukraine_Yamnaya	Mongolia_EIA_SlabGrave_1	18_010	10	32.0514	0.00039261	1		0.764671	0.235329		0.0218367	0.0218367	TRUE
31	UkrMA_Cuman_2	2		Ukraine_Yamnaya	Mongolia_EIA_SlabGrave_1	18_010	10	30.1013	0.000824543	1		0.46176	0.53824		0.0226048	0.0226048	TRUE
32	UkrMA_WhiteCroat_Slavs	2	Central_MN	Ukraine_Yamnaya		18_100	10	25.5196	0.00444303	1	0.366548	0.633452		0.042099	0.042099		TRUE
33	UkrMA_GoldenHorde_Slav/Nom?	2	Central_MN	Ukraine_Yamnaya		18_100	10	7.62418	0.665493	1	0.368943	0.631057		0.0343853	0.0343853		TRUE
34	UkrMA_GoldenHorde_Nom	2		Ukraine_Yamnaya	Mongolia_EIA_SlabGrave_1	18_010	10	44.7254	2.43729e-06	1		0.845706	0.154294		0.0240937	0.0240937	TRUE
35	UkrMA_Post-Cuman_Cuman?	2		Ukraine_Yamnaya	Mongolia_EIA_SlabGrave_1	18_010	10	46.9492	9.64591e-07	1		0.76624	0.23376		0.0284348	0.0284348	TRUE
36	UkrMA_Nogai_1	2		Ukraine_Yamnaya	Mongolia_EIA_SlabGrave_1	18_010	10	38.1982	3.50519e-05	1		0.500851	0.499149		0.0191977	0.0191977	TRUE
37	UkrMA_Nogai_2	2		Ukraine_Yamnaya	Mongolia_EIA_SlabGrave_1	18_010	10	43.0371	4.89766e-06	1		0.319301	0.680699		0.0152541	0.0152541	TRUE
38	UkrMA_Nogai_3	2		Ukraine_Yamnaya	Mongolia_EIA_SlabGrave_1	18_010	10	19.0461	0.039681	1		0.142911	0.857089		0.0169758	0.0169758	TRUE
39	UkrEM_Cossack_Slavs	2	Central_MN	Ukraine_Yamnaya	Mongolia_EIA_SlabGrave_1	18_000	9	24.0764	0.00418209	2	0.420374	0.565232	0.0143944	0.0471292	0.0518006	0.0195827	TRUE
1	UkrFBA_Bilozerska_Pre-Cimmerian	3		Ukraine_Yamnaya		18_110	11	23.2843	0.0161123	0		1			3.19969e-14		TRUE
2	UkrFBA/EIA_Cimmerian	3	Central_MN		Mongolia_EIA_SlabGrave_1	18_001	10	117.113	1.94738e-20	1	0.521628		0.478372	0.0273071		0.0273071	TRUE
3	UkrFBA/EIA_Lusatian	3	Central_MN		Mongolia_EIA_SlabGrave_1	18_001	10	398.554	1.91205e-79	1	0.92163		0.07837	0.0166859		0.0166859	TRUE
4	UkrEIA_ThracianHallstatt_2	3		Ukraine_Yamnaya		18_110	11	74.4654	1.71624e-11	0		1			3.19969e-14		TRUE
5	UkrEIA_ThracianHallstatt	3	Central_MN		Mongolia_EIA_SlabGrave_1	18_001	10	68.9232	7.15282e-11	1	0.951499		0.0485015	0.0142139		0.0142139	TRUE
6	UkrEIA_Scythian_RightDnipro_IllThr	3		Ukraine_Yamnaya		18_110	11	166.879	5.17433e-30	0		1			3.19969e-14		TRUE
7	UkrEIA_Scythian_RightDnipro_IllThr_2	3		Ukraine_Yamnaya	Mongolia_EIA_SlabGrave_1	18_010	10	50.9358	1.79474e-07	1		0.880268	0.119732		0.021171	0.021171	TRUE
8	UkrEIA_Scythian_LeftDnipro_IllThr	3	Central_MN	Ukraine_Yamnaya		18_100	10	56.2611	1.83416e-08	1	0.156568	0.843432		0.0517899	0.0517899		TRUE
9	UkrEIA_Scythian_LeftDnipro_LocEl	3	Central_MN		Mongolia_EIA_SlabGrave_1	18_001	10	120.027	4.99679e-21	1	0.895579		0.104421	0.0167159		0.0167159	TRUE
10	UkrEIA_Scythian_LeftDnipro_LocAgr_2	3		Ukraine_Yamnaya	Mongolia_EIA_SlabGrave_1	18_010	10	82.0918	1.95069e-13	1		0.954307	0.0456933		0.0236632	0.0236632	TRUE
11	UkrEIA_Scythian_LeftDnipro_LocAgr	3		Ukraine_Yamnaya	Mongolia_EIA_SlabGrave_1	18_010	10	100.854	3.67653e-17	1		0.934354	0.0656456		0.021708	0.021708	TRUE
12	UkrEIA_Scythian_SivDon_Nom_2	3		Ukraine_Yamnaya		18_110	11	100.833	1.22124e-16	0		1			3.19969e-14		TRUE
13	UkrEIA_Scythian_SivDon_Nom	3		Ukraine_Yamnaya	Mongolia_EIA_SlabGrave_1	18_010	10	110.462	4.30533e-19	1		0.925734	0.0742655		0.014567	0.014567	TRUE
14	UkrEIA_Scythian_SivDon_NomEl_3	3	Central_MN		Mongolia_EIA_SlabGrave_1	18_001	10	204.658	1.72174e-38	1	0.907125		0.0928747	0.0243253		0.0243253	TRUE
15	UkrEIA_Scythian_SivDon_NomEl_2	3	Central_MN		Mongolia_EIA_SlabGrave_1	18_001	10	86.4432	2.70894e-14	1	0.693485		0.306515	0.0446546		0.0446546	TRUE
16	UkrEIA_Scythian_SivDon_NomEl	3		Ukraine_Yamnaya	Mongolia_EIA_SlabGrave_1	18_010	10	147.239	1.37786e-26	1		0.956227	0.0437733		0.0175894	0.0175894	TRUE
17	UkrEIA_Scythian_NBlaSea_Nom	3	Central_MN	Ukraine_Yamnaya		18_100	10	55.3034	2.77154e-08	1	0.243353	0.756647		0.0447306	0.0447306		TRUE
18	UkrEIA_Antiquity_Greeks?_2	3		Ukraine_Yamnaya		18_110	11	59.314	1.24305e-08	0		1			3.19969e-14		TRUE
19	UkrEIA_Antiquity_Greeks?_1	3	Central_MN		Mongolia_EIA_SlabGrave_1	18_001	10	22.7895	0.0115509	1	0.969735		0.030265	0.0185323		0.0185323	TRUE
20	UkrEIA_?	3		Ukraine_Yamnaya	Mongolia_EIA_SlabGrave_1	18_010	10	37.8084	4.09798e-05	1		0.893986	0.106014		0.0255742	0.0255742	TRUE
21	UkrEIA_LateScythian_Cri_Nom	3	Central_MN	Ukraine_Yamnaya		18_100	10	41.4424	9.42012e-06	1	0.16541	0.83459		0.0468033	0.0468033		TRUE
22	UkrIA_Sarmatian_SivDon	3		Ukraine_Yamnaya		18_110	11	113.228	4.14446e-19	0		1			3.19969e-14		TRUE
23	UkrIA_Chernyakhiv_1	3		Ukraine_Yamnaya		18_110	11	133.466	3.45789e-23	0		1			3.19969e-14		TRUE
24	UkrIA_Chernyakhiv_2	3	Central_MN		Mongolia_EIA_SlabGrave_1	18_001	10	143.666	7.46291e-26	1	0.931995		0.0680052	0.0120473		0.0120473	TRUE
25	UkrIA_Chernyakhiv_3	3	Central_MN		Mongolia_EIA_SlabGrave_1	18_001	10	39.8382	1.8093e-05	1	0.911128		0.0888719	0.0203106		0.0203106	TRUE
26	UkrEMA_Saltiv_Alans_1	3		Ukraine_Yamnaya	Mongolia_EIA_SlabGrave_1	18_010	10	157.73	9.5268e-29	1		0.917573	0.0824269		0.0178701	0.0178701	TRUE
27	UkrEMA_Saltiv_Alans_2	3	Central_MN		Mongolia_EIA_SlabGrave_1	18_001	10	54.8856	3.31736e-08	1	0.341561		0.658439	0.0169413		0.0169413	TRUE
28	UkrEMA_Saltiv_Bulgars_1	3		Ukraine_Yamnaya	Mongolia_EIA_SlabGrave_1	18_010	10	58.7878	6.14148e-09	1		0.872453	0.127547		0.0219214	0.0219214	TRUE
29	UkrEMA_Saltiv_Bulgars_2	3		Ukraine_Yamnaya	Mongolia_EIA_SlabGrave_1	18_010	10	28.4485	0.00152951	1		0.411268	0.588732		0.0288899	0.0288899	TRUE
30	UkrMA_Cuman	3	Central_MN	Ukraine_Yamnaya		18_100	10	119.102	7.69692e-21	1	0.164035	0.835965		0.0597095	0.0597095		TRUE
31	UkrMA_Cuman_2	3	Central_MN		Mongolia_EIA_SlabGrave_1	18_001	10	62.8994	1.02041e-09	1	0.392339		0.607661	0.0194369		0.0194369	TRUE
32	UkrMA_WhiteCroat_Slavs	3		Ukraine_Yamnaya		18_110	11	87.9219	4.2527e-14	0		1			3.19969e-14		TRUE
33	UkrMA_GoldenHorde_Slav/Nom?	3		Ukraine_Yamnaya		18_110	11	93.7514	3.05733e-15	0		1			3.19969e-14		TRUE
34	UkrMA_GoldenHorde_Nom	3	Central_MN	Ukraine_Yamnaya		18_100	10	66.2035	2.38405e-10	1	0.212317	0.787683		0.0510758	0.0510758		TRUE
35	UkrMA_Post-Cuman_Cuman?	3	Central_MN		Mongolia_EIA_SlabGrave_1	18_001	10	71.1204	2.69298e-11	1	0.671924		0.328076	0.0264205		0.0264205	TRUE
36	UkrMA_Nogai_1	3	Central_MN		Mongolia_EIA_SlabGrave_1	18_001	10	82.4593	1.65178e-13	1	0.428773		0.571227	0.0168531		0.0168531	TRUE
37	UkrMA_Nogai_2	3	Central_MN		Mongolia_EIA_SlabGrave_1	18_001	10	90.6663	3.95055e-15	1	0.274152		0.725848	0.0136186		0.0136186	TRUE
38	UkrMA_Nogai_3	3	Central_MN		Mongolia_EIA_SlabGrave_1	18_001	10	23.8782	0.0079304	1	0.123127		0.876873	0.0149734		0.0149734	TRUE
39	UkrEM_Cossack_Slavs	3		Ukraine_Yamnaya		18_110	11	95.5057	1.37987e-15	0		1			3.19969e-14		TRUE
1	UkrFBA_Bilozerska_Pre-Cimmerian	4		Ukraine_Yamnaya	Mongolia_EIA_SlabGrave_1	18_010	10	22.4445	0.0129935	1		0.982938	0.0170619		0.0199124	0.0199124	TRUE
2	UkrFBA/EIA_Cimmerian	4		Ukraine_Yamnaya		18_110	11	142.854	4.27672e-25	0		1			3.19969e-14		TRUE
3	UkrFBA/EIA_Lusatian	4	Central_MN			18_101	11	429.104	4.01371e-85	0	1			3.19969e-14			TRUE
4	UkrEIA_ThracianHallstatt_2	4	Central_MN		Mongolia_EIA_SlabGrave_1	18_001	10	199.409	2.14359e-37	1	0.897292		0.102708	0.0173071		0.0173071	TRUE
5	UkrEIA_ThracianHallstatt	4	Central_MN			18_101	11	81.4918	7.5897e-13	0	1			3.19969e-14			TRUE
6	UkrEIA_Scythian_RightDnipro_IllThr	4	Central_MN		Mongolia_EIA_SlabGrave_1	18_001	10	251.745	2.33202e-48	1	0.913657		0.0863435	0.0146887		0.0146887	TRUE
7	UkrEIA_Scythian_RightDnipro_IllThr_2	4		Ukraine_Yamnaya		18_110	11	82.6987	4.42734e-13	0		1			3.19969e-14		TRUE
8	UkrEIA_Scythian_LeftDnipro_IllThr	4		Ukraine_Yamnaya		18_110	11	65.7507	7.78337e-10	0		1			3.19969e-14		TRUE
9	UkrEIA_Scythian_LeftDnipro_LocEl	4	Central_MN			18_101	11	163.002	3.23862e-29	0	1			3.19969e-14			TRUE
10	UkrEIA_Scythian_LeftDnipro_LocAgr_2	4		Ukraine_Yamnaya		18_110	11	87.071	6.23563e-14	0		1			3.19969e-14		TRUE
11	UkrEIA_Scythian_LeftDnipro_LocAgr	4		Ukraine_Yamnaya		18_110	11	111.933	7.52549e-19	0		1			3.19969e-14		TRUE
12	UkrEIA_Scythian_SivDon_Nom_2	4		Ukraine_Yamnaya	Mongolia_EIA_SlabGrave_1	18_010	10	99.2907	7.55589e-17	1		0.985548	0.0144516		0.021914	0.021914	TRUE
13	UkrEIA_Scythian_SivDon_Nom	4		Ukraine_Yamnaya		18_110	11	137.047	6.48802e-24	0		1			3.19969e-14		TRUE
14	UkrEIA_Scythian_SivDon_NomEl_3	4	Central_MN			18_101	11	224.652	5.53742e-42	0	1			3.19969e-14			TRUE
15	UkrEIA_Scythian_SivDon_NomEl_2	4	Central_MN			18_101	11	135.039	1.6586e-23	0	1			1.03101e-13			TRUE
16	UkrEIA_Scythian_SivDon_NomEl	4		Ukraine_Yamnaya		18_110	11	155.543	1.09561e-27	0		1			3.19969e-14		TRUE
17	UkrEIA_Scythian_NBlaSea_Nom	4		Ukraine_Yamnaya		18_110	11	83.9369	2.54438e-13	0		1			3.19969e-14		TRUE
18	UkrEIA_Antiquity_Greeks?_2	4	Central_MN		Mongolia_EIA_SlabGrave_1	18_001	10	149.886	3.93388e-27	1	0.902738		0.0972618	0.0239174		0.0239174	TRUE
19	UkrEIA_Antiquity_Greeks?_1	4	Central_MN			18_101	11	25.4047	0.00795048	0	1			3.19969e-14			TRUE
20	UkrEIA_?	4		Ukraine_Yamnaya		18_110	11	55.1598	7.24514e-08	0		1			1.03101e-13		TRUE
21	UkrEIA_LateScythian_Cri_Nom	4		Ukraine_Yamnaya		18_110	11	53.5236	1.44162e-07	0		1			3.19969e-14		TRUE
22	UkrIA_Sarmatian_SivDon	4	Central_MN		Mongolia_EIA_SlabGrave_1	18_001	10	140.804	2.88308e-25	1	0.903523		0.0964773	0.017549		0.017549	TRUE
23	UkrIA_Chernyakhiv_1	4		Ukraine_Yamnaya	Mongolia_EIA_SlabGrave_1	18_010	10	132.05	1.78261e-23	1		0.996975	0.00302529		0.0179455	0.0179455	TRUE
24	UkrIA_Chernyakhiv_2	4	Central_MN			18_101	11	176.066	6.64366e-32	0	1			3.19969e-14			TRUE
25	UkrIA_Chernyakhiv_3	4	Central_MN			18_101	11	58.5709	1.70655e-08	0	1			3.19969e-14			TRUE
26	UkrEMA_Saltiv_Alans_1	4		Ukraine_Yamnaya		18_110	11	180.881	6.74474e-33	0		1			3.19969e-14		TRUE
27	UkrEMA_Saltiv_Alans_2	4			Mongolia_EIA_SlabGrave_1	18_011	11	470.448	6.37727e-94	0			1			3.19969e-14	TRUE
28	UkrEMA_Saltiv_Bulgars_1	4		Ukraine_Yamnaya		18_110	11	89.9403	1.71264e-14	0		1			3.19969e-14		TRUE
29	UkrEMA_Saltiv_Bulgars_2	4			Mongolia_EIA_SlabGrave_1	18_011	11	246.186	1.75606e-46	0			1			3.19969e-14	TRUE
30	UkrMA_Cuman	4		Ukraine_Yamnaya		18_110	11	130.401	1.44406e-22	0		1			3.19969e-14		TRUE
31	UkrMA_Cuman_2	4		Ukraine_Yamnaya		18_110	11	449.087	2.25313e-89	0		1			3.19969e-14		TRUE
32	UkrMA_WhiteCroat_Slavs	4		Ukraine_Yamnaya	Mongolia_EIA_SlabGrave_1	18_010	10	86.0235	3.2786e-14	1		0.976399	0.0236009		0.0243646	0.0243646	TRUE
33	UkrMA_GoldenHorde_Slav/Nom?	4		Ukraine_Yamnaya	Mongolia_EIA_SlabGrave_1	18_010	10	92.4049	1.78391e-15	1		0.988804	0.0111959		0.0203282	0.0203282	TRUE
34	UkrMA_GoldenHorde_Nom	4		Ukraine_Yamnaya		18_110	11	84.099	2.36622e-13	0		1			3.19969e-14		TRUE
35	UkrMA_Post-Cuman_Cuman?	4	Central_MN	Ukraine_Yamnaya		18_100	10	95.1264	5.12521e-16	1	0.246464	0.753536		0.0880471	0.0880471		TRUE
36	UkrMA_Nogai_1	4		Ukraine_Yamnaya		18_110	11	516.254	1.09386e-103	0		1			3.19969e-14		TRUE
37	UkrMA_Nogai_2	4			Mongolia_EIA_SlabGrave_1	18_011	11	482.715	1.55274e-96	0			1			3.19969e-14	TRUE
38	UkrMA_Nogai_3	4			Mongolia_EIA_SlabGrave_1	18_011	11	93.2475	3.84116e-15	0			1			3.19969e-14	TRUE
39	UkrEM_Cossack_Slavs	4	Central_MN		Mongolia_EIA_SlabGrave_1	18_001	10	148.055	9.36426e-27	1	0.885512		0.114488	0.0189979		0.0189979	TRUE
1	UkrFBA_Bilozerska_Pre-Cimmerian	5	Central_MN		Mongolia_EIA_SlabGrave_1	18_001	10	423.242	1.05809e-84	1	0.828776		0.171224	0.01736		0.01736	TRUE
2	UkrFBA/EIA_Cimmerian	5	Central_MN			18_101	11	405.139	4.96099e-80	0	1			3.19969e-14			TRUE
3	UkrFBA/EIA_Lusatian	5			Mongolia_EIA_SlabGrave_1	18_011	11	2945.94	0	0			1			3.19969e-14	TRUE
4	UkrEIA_ThracianHallstatt_2	5	Central_MN			18_101	11	236.689	1.70032e-44	0	1			3.19969e-14			TRUE
5	UkrEIA_ThracianHallstatt	5		Ukraine_Yamnaya		18_110	11	412.853	1.14078e-81	0		1			3.19969e-14		TRUE
6	UkrEIA_Scythian_RightDnipro_IllThr	5	Central_MN			18_101	11	296.257	5.38133e-57	0	1			3.19969e-14			TRUE
7	UkrEIA_Scythian_RightDnipro_IllThr_2	5	Central_MN		Mongolia_EIA_SlabGrave_1	18_001	10	212.077	4.85451e-40	1	0.80681		0.19319	0.0191847		0.0191847	TRUE
8	UkrEIA_Scythian_LeftDnipro_IllThr	5	Central_MN		Mongolia_EIA_SlabGrave_1	18_001	10	198.511	3.29861e-37	1	0.734466		0.265534	0.0211987		0.0211987	TRUE
9	UkrEIA_Scythian_LeftDnipro_LocEl	5		Ukraine_Yamnaya		18_110	11	199.007	1.19554e-36	0		1			3.19969e-14		TRUE
10	UkrEIA_Scythian_LeftDnipro_LocAgr_2	5	Central_MN		Mongolia_EIA_SlabGrave_1	18_001	10	193.17	4.27885e-36	1	0.857568		0.142432	0.020747		0.020747	TRUE
11	UkrEIA_Scythian_LeftDnipro_LocAgr	5	Central_MN		Mongolia_EIA_SlabGrave_1	18_001	10	165.499	2.36839e-30	1	0.833977		0.166023	0.0174845		0.0174845	TRUE
12	UkrEIA_Scythian_SivDon_Nom_2	5	Central_MN		Mongolia_EIA_SlabGrave_1	18_001	10	188.25	4.52116e-35	1	0.900423		0.0995769	0.018286		0.018286	TRUE
13	UkrEIA_Scythian_SivDon_Nom	5	Central_MN		Mongolia_EIA_SlabGrave_1	18_001	10	543.066	2.72996e-110	1	0.835622		0.164378	0.0133206		0.0133206	TRUE
14	UkrEIA_Scythian_SivDon_NomEl_3	5			Mongolia_EIA_SlabGrave_1	18_011	11	1810.85	0	0			1			3.19969e-14	TRUE
15	UkrEIA_Scythian_SivDon_NomEl_2	5			Mongolia_EIA_SlabGrave_1	18_011	11	387.46	2.8037e-76	0			1			1.03101e-13	TRUE
16	UkrEIA_Scythian_SivDon_NomEl	5	Central_MN		Mongolia_EIA_SlabGrave_1	18_001	10	271.739	1.43784e-52	1	0.864669		0.135331	0.0135044		0.0135044	TRUE
17	UkrEIA_Scythian_NBlaSea_Nom	5	Central_MN		Mongolia_EIA_SlabGrave_1	18_001	10	243.429	1.30476e-46	1	0.779256		0.220744	0.0186779		0.0186779	TRUE
18	UkrEIA_Antiquity_Greeks?_2	5	Central_MN			18_101	11	168.842	2.04219e-30	0	1			3.19969e-14			TRUE
19	UkrEIA_Antiquity_Greeks?_1	5		Ukraine_Yamnaya		18_110	11	280.879	9.26232e-54	0		1			3.19969e-14		TRUE
20	UkrEIA_?	5	Central_MN		Mongolia_EIA_SlabGrave_1	18_001	10	156.262	1.91288e-28	1	0.773031		0.226969	0.0228982		0.0228982	TRUE
21	UkrEIA_LateScythian_Cri_Nom	5	Central_MN		Mongolia_EIA_SlabGrave_1	18_001	10	233.611	1.50189e-44	1	0.720587		0.279413	0.0220829		0.0220829	TRUE
22	UkrIA_Sarmatian_SivDon	5	Central_MN			18_101	11	173.135	2.66853e-31	0	1			3.19969e-14			TRUE
23	UkrIA_Chernyakhiv_1	5	Central_MN		Mongolia_EIA_SlabGrave_1	18_001	10	302.97	3.66135e-59	1	0.892197		0.107803	0.0150159		0.0150159	TRUE
24	UkrIA_Chernyakhiv_2	5		Ukraine_Yamnaya		18_110	11	369.762	1.58457e-72	0		1			3.19969e-14		TRUE
25	UkrIA_Chernyakhiv_3	5		Ukraine_Yamnaya		18_110	11	158.252	3.05326e-28	0		1			3.19969e-14		TRUE
26	UkrEMA_Saltiv_Alans_1	5	Central_MN		Mongolia_EIA_SlabGrave_1	18_001	10	209.949	1.35228e-39	1	0.827603		0.172397	0.0140744		0.0140744	TRUE
27	UkrEMA_Saltiv_Alans_2	5		Ukraine_Yamnaya		18_110	11	768.165	1.29196e-157	0		1			3.19969e-14		TRUE
28	UkrEMA_Saltiv_Bulgars_1	5	Central_MN		Mongolia_EIA_SlabGrave_1	18_001	10	184.426	2.82126e-34	1	0.779138		0.220862	0.0187787		0.0187787	TRUE
29	UkrEMA_Saltiv_Bulgars_2	5		Ukraine_Yamnaya		18_110	11	366.448	7.98165e-72	0		1			3.19969e-14		TRUE
30	UkrMA_Cuman	5	Central_MN		Mongolia_EIA_SlabGrave_1	18_001	10	185.323	1.8363e-34	1	0.662971		0.337029	0.0204911		0.0204911	TRUE
31	UkrMA_Cuman_2	5			Mongolia_EIA_SlabGrave_1	18_011	11	468.543	1.6236e-93	0			1			3.19969e-14	TRUE
32	UkrMA_WhiteCroat_Slavs	5	Central_MN		Mongolia_EIA_SlabGrave_1	18_001	10	192.206	6.79059e-36	1	0.859744		0.140256	0.0196484		0.0196484	TRUE
33	UkrMA_GoldenHorde_Slav/Nom?	5	Central_MN		Mongolia_EIA_SlabGrave_1	18_001	10	261.168	2.42628e-50	1	0.868554		0.131446	0.0164621		0.0164621	TRUE
34	UkrMA_GoldenHorde_Nom	5	Central_MN		Mongolia_EIA_SlabGrave_1	18_001	10	175.863	1.69134e-32	1	0.723618		0.276382	0.0196982		0.0196982	TRUE
35	UkrMA_Post-Cuman_Cuman?	5		Ukraine_Yamnaya		18_110	11	107.661	5.36473e-18	0		1			3.19969e-14		TRUE
36	UkrMA_Nogai_1	5			Mongolia_EIA_SlabGrave_1	18_011	11	742.071	5.12952e-152	0			1			3.19969e-14	TRUE
37	UkrMA_Nogai_2	5		Ukraine_Yamnaya		18_110	11	1177.24	1.29942e-245	0		1			3.19969e-14		TRUE
38	UkrMA_Nogai_3	5		Ukraine_Yamnaya		18_110	11	1366.86	1.69681e-286	0		1			3.19969e-14		TRUE
39	UkrEM_Cossack_Slavs	5	Central_MN			18_101	11	186.312	5.09079e-34	0	1			3.19969e-14			TRUE
1	UkrFBA_Bilozerska_Pre-Cimmerian	6	Central_MN			18_101	11	535.677	7.8194e-108	0	1			3.19969e-14			TRUE
2	UkrFBA/EIA_Cimmerian	6			Mongolia_EIA_SlabGrave_1	18_011	11	504.888	2.90854e-101	0			1			3.19969e-14	TRUE
3	UkrFBA/EIA_Lusatian	6	Central_MN	Ukraine_Yamnaya	Mongolia_EIA_SlabGrave_1	18_000	9	52.2213	4.10489e-08	2	0.289185	0.719455	-0.00863978	0.0426501	0.0433149	0.0160892	FALSE
4	UkrEIA_ThracianHallstatt_2	6			Mongolia_EIA_SlabGrave_1	18_011	11	2234.26	0	0			1			3.19969e-14	TRUE
5	UkrEIA_ThracianHallstatt	6			Mongolia_EIA_SlabGrave_1	18_011	11	3551.04	0	0			1			3.19969e-14	TRUE
6	UkrEIA_Scythian_RightDnipro_IllThr	6			Mongolia_EIA_SlabGrave_1	18_011	11	3373.56	0	0			1			3.19969e-14	TRUE
7	UkrEIA_Scythian_RightDnipro_IllThr_2	6	Central_MN			18_101	11	317.748	1.5857e-61	0	1			3.19969e-14			TRUE
8	UkrEIA_Scythian_LeftDnipro_IllThr	6	Central_MN			18_101	11	348.477	5.0904e-68	0	1			3.19969e-14			TRUE
9	UkrEIA_Scythian_LeftDnipro_LocEl	6		Ukraine_Yamnaya	Mongolia_EIA_SlabGrave_1	18_010	10	196.613	8.20412e-37	1		0.994673	0.00532713		0.0210461	0.0210461	TRUE
10	UkrEIA_Scythian_LeftDnipro_LocAgr_2	6	Central_MN			18_101	11	245.03	3.06627e-46	0	1			3.19969e-14			TRUE
11	UkrEIA_Scythian_LeftDnipro_LocAgr	6	Central_MN			18_101	11	254.963	2.55039e-48	0	1			3.19969e-14			TRUE
12	UkrEIA_Scythian_SivDon_Nom_2	6	Central_MN			18_101	11	222.785	1.35672e-41	0	1			3.19969e-14			TRUE
13	UkrEIA_Scythian_SivDon_Nom	6	Central_MN			18_101	11	707.406	1.39413e-144	0	1			3.19969e-14			TRUE
14	UkrEIA_Scythian_SivDon_NomEl_3	6	Central_MN	Ukraine_Yamnaya	Mongolia_EIA_SlabGrave_1	18_000	9	18.294	0.0319123	2	0.280542	0.732826	-0.0133682	0.0553322	0.057883	0.0252825	FALSE
15	UkrEIA_Scythian_SivDon_NomEl_2	6	Central_MN	Ukraine_Yamnaya	Mongolia_EIA_SlabGrave_1	18_000	9	8.34323	0.499961	2	-0.0757533	0.899295	0.176458	0.105413	0.11844	0.0465387	FALSE
16	UkrEIA_Scythian_SivDon_NomEl	6	Central_MN			18_101	11	372.849	3.51453e-73	0	1			3.19969e-14			TRUE
17	UkrEIA_Scythian_NBlaSea_Nom	6	Central_MN			18_101	11	388.879	1.40212e-76	0	1			3.19969e-14			TRUE
18	UkrEIA_Antiquity_Greeks?_2	6			Mongolia_EIA_SlabGrave_1	18_011	11	1524.36	0	0			1			3.19969e-14	TRUE
19	UkrEIA_Antiquity_Greeks?_1	6			Mongolia_EIA_SlabGrave_1	18_011	11	2137.58	0	0			1			3.19969e-14	TRUE
20	UkrEIA_?	6	Central_MN			18_101	11	257.53	7.3891e-49	0	1			1.03101e-13			TRUE
21	UkrEIA_LateScythian_Cri_Nom	6	Central_MN			18_101	11	397.034	2.60736e-78	0	1			3.19969e-14			TRUE
22	UkrIA_Sarmatian_SivDon	6			Mongolia_EIA_SlabGrave_1	18_011	11	2250.5	0	0			1			3.19969e-14	TRUE
23	UkrIA_Chernyakhiv_1	6	Central_MN			18_101	11	360.01	1.84339e-70	0	1			3.19969e-14			TRUE
24	UkrIA_Chernyakhiv_2	6			Mongolia_EIA_SlabGrave_1	18_011	11	4238.77	0	0			1			3.19969e-14	TRUE
25	UkrIA_Chernyakhiv_3	6			Mongolia_EIA_SlabGrave_1	18_011	11	1648.68	0	0			1			3.19969e-14	TRUE
26	UkrEMA_Saltiv_Alans_1	6	Central_MN			18_101	11	355.731	1.48481e-69	0	1			3.19969e-14			TRUE
27	UkrEMA_Saltiv_Alans_2	6	Central_MN			18_101	11	1104.77	5.34235e-230	0	1			3.19969e-14			TRUE
28	UkrEMA_Saltiv_Bulgars_1	6	Central_MN			18_101	11	322.074	1.93698e-62	0	1			3.19969e-14			TRUE
29	UkrEMA_Saltiv_Bulgars_2	6	Central_MN			18_101	11	484.516	6.41564e-97	0	1			3.19969e-14			TRUE
30	UkrMA_Cuman	6	Central_MN			18_101	11	446.682	7.31941e-89	0	1			3.19969e-14			TRUE
31	UkrMA_Cuman_2	6	Central_MN			18_101	11	785.557	2.3892e-161	0	1			3.19969e-14			TRUE
32	UkrMA_WhiteCroat_Slavs	6	Central_MN			18_101	11	248.655	5.343e-47	0	1			3.19969e-14			TRUE
33	UkrMA_GoldenHorde_Slav/Nom?	6	Central_MN			18_101	11	330.928	2.61336e-64	0	1			3.19969e-14			TRUE
34	UkrMA_GoldenHorde_Nom	6	Central_MN			18_101	11	357.38	6.6445e-70	0	1			3.19969e-14			TRUE
35	UkrMA_Post-Cuman_Cuman?	6	Central_MN			18_101	11	219.147	7.77371e-41	0	1			3.19969e-14			TRUE
36	UkrMA_Nogai_1	6	Central_MN			18_101	11	899.3	8.76872e-186	0	1			3.19969e-14			TRUE
37	UkrMA_Nogai_2	6	Central_MN			18_101	11	1781.74	0	0	1			3.19969e-14			TRUE
38	UkrMA_Nogai_3	6	Central_MN			18_101	11	1682.54	0	0	1			3.19969e-14			TRUE
39	UkrEM_Cossack_Slavs	6			Mongolia_EIA_SlabGrave_1	18_011	11	2023.61	0	0			1			3.19969e-14	TRUE
1	UkrFBA_Bilozerska_Pre-Cimmerian	7			Mongolia_EIA_SlabGrave_1	18_011	11	2480.93	0	0			1			3.19969e-14	TRUE
2	UkrFBA/EIA_Cimmerian	7	Central_MN	Ukraine_Yamnaya		18_100	10	135.539	3.45234e-24	1	-0.212939	1.21294		0.135487	0.135487		FALSE
3	UkrFBA/EIA_Lusatian	7		Ukraine_Yamnaya	Mongolia_EIA_SlabGrave_1	18_010	10	107.666	1.57555e-18	1		1.01796	-0.0179626		0.0190555	0.0190555	FALSE
4	UkrEIA_ThracianHallstatt_2	7		Ukraine_Yamnaya	Mongolia_EIA_SlabGrave_1	18_010	10	73.8905	7.81928e-12	1		1.0008	-0.000795822		0.0214248	0.0214248	FALSE
5	UkrEIA_ThracianHallstatt	7		Ukraine_Yamnaya	Mongolia_EIA_SlabGrave_1	18_010	10	395.821	7.29389e-79	1		1.06706	-0.0670631		0.0224292	0.0224292	FALSE
6	UkrEIA_Scythian_RightDnipro_IllThr	7		Ukraine_Yamnaya	Mongolia_EIA_SlabGrave_1	18_010	10	165.345	2.54812e-30	1		1.00328	-0.00328446		0.0186375	0.0186375	FALSE
7	UkrEIA_Scythian_RightDnipro_IllThr_2	7			Mongolia_EIA_SlabGrave_1	18_011	11	1899.57	0	0			1			3.19969e-14	TRUE
8	UkrEIA_Scythian_LeftDnipro_IllThr	7			Mongolia_EIA_SlabGrave_1	18_011	11	1359.43	6.81455e-285	0			1			3.19969e-14	TRUE
9	UkrEIA_Scythian_LeftDnipro_LocEl	7			Mongolia_EIA_SlabGrave_1	18_011	11	2637.71	0	0			1			3.19969e-14	TRUE
10	UkrEIA_Scythian_LeftDnipro_LocAgr_2	7			Mongolia_EIA_SlabGrave_1	18_011	11	1882.55	0	0			1			3.19969e-14	TRUE
11	UkrEIA_Scythian_LeftDnipro_LocAgr	7			Mongolia_EIA_SlabGrave_1	18_011	11	2297.24	0	0			1			3.19969e-14	TRUE
12	UkrEIA_Scythian_SivDon_Nom_2	7			Mongolia_EIA_SlabGrave_1	18_011	11	2415.33	0	0			1			3.19969e-14	TRUE
13	UkrEIA_Scythian_SivDon_Nom	7			Mongolia_EIA_SlabGrave_1	18_011	11	3795.9	0	0			1			3.19969e-14	TRUE
14	UkrEIA_Scythian_SivDon_NomEl_3	7		Ukraine_Yamnaya	Mongolia_EIA_SlabGrave_1	18_010	10	44.4926	2.68441e-06	1		1.02009	-0.0200901		0.0286586	0.0286586	FALSE
15	UkrEIA_Scythian_SivDon_NomEl_2	7	Central_MN	Ukraine_Yamnaya		18_100	10	20.5917	0.0241278	1	-0.155171	1.15517		0.133899	0.133899		FALSE
16	UkrEIA_Scythian_SivDon_NomEl	7			Mongolia_EIA_SlabGrave_1	18_011	11	3081.16	0	0			1			3.19969e-14	TRUE
17	UkrEIA_Scythian_NBlaSea_Nom	7			Mongolia_EIA_SlabGrave_1	18_011	11	1901.35	0	0			1			3.19969e-14	TRUE
18	UkrEIA_Antiquity_Greeks?_2	7		Ukraine_Yamnaya	Mongolia_EIA_SlabGrave_1	18_010	10	58.6256	6.58961e-09	1		1.00679	-0.00678907		0.0265367	0.0265367	FALSE
19	UkrEIA_Antiquity_Greeks?_1	7		Ukraine_Yamnaya	Mongolia_EIA_SlabGrave_1	18_010	10	272.411	1.03777e-52	1		1.05606	-0.0560587		0.027031	0.027031	FALSE
20	UkrEIA_?	7			Mongolia_EIA_SlabGrave_1	18_011	11	1216.73	4.01676e-254	0			1			1.03101e-13	TRUE
21	UkrEIA_LateScythian_Cri_Nom	7			Mongolia_EIA_SlabGrave_1	18_011	11	1262.93	4.40145e-264	0			1			3.19969e-14	TRUE
22	UkrIA_Sarmatian_SivDon	7		Ukraine_Yamnaya	Mongolia_EIA_SlabGrave_1	18_010	10	111.624	2.50931e-19	1		1.01353	-0.0135269		0.0214658	0.0214658	FALSE
23	UkrIA_Chernyakhiv_1	7			Mongolia_EIA_SlabGrave_1	18_011	11	2980.5	0	0			1			3.19969e-14	TRUE
24	UkrIA_Chernyakhiv_2	7		Ukraine_Yamnaya	Mongolia_EIA_SlabGrave_1	18_010	10	362.245	1.00207e-71	1		1.03068	-0.0306849		0.0187141	0.0187141	FALSE
25	UkrIA_Chernyakhiv_3	7		Ukraine_Yamnaya	Mongolia_EIA_SlabGrave_1	18_010	10	155.973	2.19465e-28	1		1.01124	-0.0112384		0.0288	0.0288	FALSE
26	UkrEMA_Saltiv_Alans_1	7			Mongolia_EIA_SlabGrave_1	18_011	11	2718.91	0	0			1			3.19969e-14	TRUE
27	UkrEMA_Saltiv_Alans_2	7	Central_MN	Ukraine_Yamnaya		18_100	10	576.944	1.52922e-117	1	-1.65322	2.65322		0.294411	0.294411		FALSE
28	UkrEMA_Saltiv_Bulgars_1	7			Mongolia_EIA_SlabGrave_1	18_011	11	1676.6	0	0			1			3.19969e-14	TRUE
29	UkrEMA_Saltiv_Bulgars_2	7	Central_MN	Ukraine_Yamnaya		18_100	10	313.357	2.32516e-61	1	-1.18452	2.18452		0.428449	0.428449		FALSE
30	UkrMA_Cuman	7			Mongolia_EIA_SlabGrave_1	18_011	11	1220.23	7.06512e-255	0			1			3.19969e-14	TRUE
31	UkrMA_Cuman_2	7	Central_MN	Ukraine_Yamnaya		18_100	10	440.361	2.3754e-88	1	-0.230949	1.23095		0.220385	0.220385		FALSE
32	UkrMA_WhiteCroat_Slavs	7			Mongolia_EIA_SlabGrave_1	18_011	11	1984.82	0	0			1			3.19969e-14	TRUE
33	UkrMA_GoldenHorde_Slav/Nom?	7			Mongolia_EIA_SlabGrave_1	18_011	11	2670.06	0	0			1			3.19969e-14	TRUE
34	UkrMA_GoldenHorde_Nom	7			Mongolia_EIA_SlabGrave_1	18_011	11	1385.81	1.3889e-290	0			1			3.19969e-14	TRUE
35	UkrMA_Post-Cuman_Cuman?	7			Mongolia_EIA_SlabGrave_1	18_011	11	786.996	1.17324e-161	0			1			3.19969e-14	TRUE
36	UkrMA_Nogai_1	7	Central_MN	Ukraine_Yamnaya		18_100	10	454.293	2.53592e-91	1	-0.944557	1.94456		0.338513	0.338513		FALSE
37	UkrMA_Nogai_2	7	Central_MN	Ukraine_Yamnaya		18_100	10	654.651	3.38417e-134	1	-2.44521	3.44521		0.360303	0.360303		FALSE
38	UkrMA_Nogai_3	7	Central_MN	Ukraine_Yamnaya		18_100	10	600.096	1.67943e-122	1	-4.63693	5.63693		0.954401	0.954401		FALSE
39	UkrEM_Cossack_Slavs	7		Ukraine_Yamnaya	Mongolia_EIA_SlabGrave_1	18_010	10	94.2558	7.64074e-16	1		1.01092	-0.0109154		0.0233621	0.0233621	FALSE

## Sheet: DataS10
# target	target	left1	left2	left3	model	pat	wt	dof	chisq	p	f4rank	LBK_EN	Central_MN	Poland_GlobularAmphora	Ukraine_GlobularAmphora	Ukraine_Trypillia	Yamya_Samara	Yamya_Kalmykia	Ukraine_Yamya	Mongolia_LBA_Khovsgol_6	Mongolia_LBA_CenterWest_4	Mongolia_EIA_SlabGrave_1	SE Early farmer	SE Yamnaya	SE Mongolia/Siberia	feasible
1	UkrFBA_Bilozerska_Pre-Cimmerian	Poland_GlobularAmphora	Yamnaya_Samara	Mongolia_LBA_Khovsgol_6	40	0	0	9	4.70972	0.858843	2			0.26789			0.675392			0.0567176			0.0300466	0.0346263	0.0190867	TRUE
2	UkrFBA/EIA_Cimmerian	Central_MN	Ukraine_Yamnaya	Mongolia_LBA_Khovsgol_6	34	0	0	9	9.61163	0.382831	2		0.0490525						0.498381	0.452566			0.0556964	0.0655487	0.0354965	TRUE
3	UkrFBA/EIA_Lusatian	Ukraine_GlobularAmphora	Yamnaya_Samara	Mongolia_LBA_Khovsgol_6	58	0	0	9	21.006	0.0126238	2				0.409755		0.588317			0.00192842			0.0270325	0.0284545	0.0171016	TRUE
4	UkrEIA_ThracianHallstatt_2	Ukraine_GlobularAmphora	Yamnaya_Samara	Mongolia_LBA_CenterWest_4	59	0	0	9	8.97359	0.439715	2				0.448056		0.512801				0.0391437		0.0335296	0.0373016	0.0193368	TRUE
5	UkrEIA_ThracianHallstatt	LBK_EN	Yamnaya_Kalmykia	Mongolia_EIA_SlabGrave_1	12	0	0	9	10.9706	0.277732	2	0.68624						0.303108				0.0106513	0.0215882	0.0246393	0.0121239	TRUE
6	UkrEIA_Scythian_RightDnipro_IllThr	Ukraine_GlobularAmphora	Yamnaya_Kalmykia	Mongolia_LBA_CenterWest_4	65	0	0	9	6.20295	0.719447	2				0.531075			0.446416			0.0225092		0.024634	0.0272663	0.0157752	TRUE
7	UkrEIA_Scythian_RightDnipro_IllThr_2	Ukraine_GlobularAmphora	Ukraine_Yamnaya	Mongolia_LBA_Khovsgol_6	70	0	0	9	9.43327	0.398278	2				0.288635				0.577921	0.133444			0.0393322	0.0435518	0.0237763	TRUE
8	UkrEIA_Scythian_LeftDnipro_IllThr	Ukraine_Trypillia	Yamnaya_Kalmykia	Mongolia_LBA_Khovsgol_6	82	0	0	9	12.4668	0.188254	2					0.305429		0.504585		0.189985			0.0356378	0.0413838	0.0259632	TRUE
9	UkrEIA_Scythian_LeftDnipro_LocEl	Ukraine_Trypillia	Ukraine_Yamnaya	Mongolia_EIA_SlabGrave_1	90	0	0	9	9.58029	0.385518	2					0.58496			0.380082			0.0349575	0.0365059	0.0382997	0.0147258	TRUE
10	UkrEIA_Scythian_LeftDnipro_LocAgr_2	Poland_GlobularAmphora	Yamnaya_Kalmykia	Mongolia_LBA_Khovsgol_6	46	0	0	9	23.7807	0.00466175	2			0.455594				0.463784		0.0806222			0.0351826	0.0435161	0.0235179	TRUE
11	UkrEIA_Scythian_LeftDnipro_LocAgr	Poland_GlobularAmphora	Ukraine_Yamnaya	Mongolia_LBA_CenterWest_4	53	0	0	9	5.14318	0.821652	2			0.424173					0.470692		0.105135		0.038495	0.0439199	0.0208487	TRUE
12	UkrEIA_Scythian_SivDon_Nom_2	Poland_GlobularAmphora	Ukraine_Yamnaya	Mongolia_EIA_SlabGrave_1	54	0	0	9	7.94076	0.540127	2			0.41612					0.547702			0.0361779	0.0376747	0.0402143	0.0167976	TRUE
13	UkrEIA_Scythian_SivDon_Nom	Poland_GlobularAmphora	Yamnaya_Kalmykia	Mongolia_LBA_Khovsgol_6	46	0	0	9	8.4245	0.491996	2			0.400094				0.482198		0.117708			0.0190414	0.0213195	0.012484	TRUE
14	UkrEIA_Scythian_SivDon_NomEl_3	Ukraine_GlobularAmphora	Yamnaya_Kalmykia	Mongolia_EIA_SlabGrave_1	66	100	1	10	27.9528	0.00183691	1				0.38536			0.61464					0.0400946	0.0418868	0.0216829	TRUE
15	UkrEIA_Scythian_SivDon_NomEl_2	LBK_EN	Yamnaya_Samara	Mongolia_LBA_CenterWest_4	5	0	0	9	7.7199	0.562601	2	0.132951					0.650603				0.216446		0.0553409	0.0722768	0.0467153	TRUE
16	UkrEIA_Scythian_SivDon_NomEl	LBK_EN	Ukraine_Yamnaya	Mongolia_LBA_Khovsgol_6	16	0	0	9	5.95313	0.7446	2	0.365441							0.549237	0.0853223			0.0248299	0.0295964	0.0161624	TRUE
17	UkrEIA_Scythian_NBlaSea_Nom	Poland_GlobularAmphora	Yamnaya_Kalmykia	Mongolia_LBA_CenterWest_4	47	0	0	9	5.32787	0.804842	2			0.367538				0.461348			0.171114		0.030683	0.0349798	0.0187624	TRUE
18	UkrEIA_Antiquity_Greeks?_2	Poland_GlobularAmphora	Ukraine_Yamnaya	Mongolia_LBA_Khovsgol_6	52	0	0	9	6.0769	0.732198	2			0.412871					0.580481	0.00664876			0.0492339	0.0567407	0.0274826	TRUE
19	UkrEIA_Antiquity_Greeks?_1	LBK_EN	Ukraine_Yamnaya	Mongolia_LBA_Khovsgol_6	16	0	0	9	12.1926	0.202666	2	0.750842							0.240503	0.00865481			0.0367783	0.0455809	0.0231869	TRUE
20	UkrEIA_?	LBK_EN	Yamnaya_Samara	Mongolia_EIA_SlabGrave_1	6	0	0	9	1.35683	0.998076	2	0.314566					0.568649					0.116784	0.0328875	0.0370696	0.0219065	TRUE
21	UkrEIA_LateScythian_Cri_Nom	Ukraine_GlobularAmphora	Yamnaya_Samara	Mongolia_EIA_SlabGrave_1	60	0	0	9	5.24517	0.812433	2				0.246393		0.608619					0.144989	0.034679	0.0385674	0.0203408	TRUE
22	UkrIA_Sarmatian_SivDon	LBK_EN	Yamnaya_Kalmykia	Mongolia_EIA_SlabGrave_1	12	0	0	9	4.30127	0.890489	2	0.494261						0.489126				0.0166129	0.028672	0.0327689	0.0168985	TRUE
23	UkrIA_Chernyakhiv_1	Poland_GlobularAmphora	Yamnaya_Kalmykia	Mongolia_LBA_CenterWest_4	47	0	0	9	9.36435	0.404344	2			0.501398				0.459544			0.0390578		0.0236428	0.0277914	0.0149186	TRUE
24	UkrIA_Chernyakhiv_2	LBK_EN	Ukraine_Yamnaya	Mongolia_LBA_Khovsgol_6	16	0	0	9	5.62261	0.777014	2	0.554651							0.420176	0.0251725			0.0216883	0.0251445	0.0136114	TRUE
25	UkrIA_Chernyakhiv_3	LBK_EN	Yamnaya_Kalmykia	Mongolia_LBA_Khovsgol_6	10	0	0	9	4.10371	0.904455	2	0.652102						0.289176		0.0587216			0.0329028	0.0404071	0.0255818	TRUE
26	UkrEMA_Saltiv_Alans_1	LBK_EN	Ukraine_Yamnaya	Mongolia_LBA_Khovsgol_6	16	0	0	9	14.9228	0.0930796	2	0.382913							0.484288	0.132799			0.0266446	0.0317603	0.0171746	TRUE
27	UkrEMA_Saltiv_Alans_2	LBK_EN	Yamnaya_Kalmykia	Mongolia_EIA_SlabGrave_1	12	0	0	9	6.19558	0.720196	2	0.173903						0.220167				0.60593	0.0226431	0.0258192	0.0179997	TRUE
28	UkrEMA_Saltiv_Bulgars_1	LBK_EN	Ukraine_Yamnaya	Mongolia_EIA_SlabGrave_1	18	0	0	9	12.407	0.191324	2	0.269576							0.601285			0.129139	0.035478	0.0394761	0.0193912	TRUE
29	UkrEMA_Saltiv_Bulgars_2	LBK_EN	Ukraine_Yamnaya	Mongolia_EIA_SlabGrave_1	18	0	0	9	6.48071	0.691007	2	0.195696							0.222788			0.581516	0.0407978	0.0460768	0.0269336	TRUE
30	UkrMA_Cuman	Central_MN	Ukraine_Yamnaya	Mongolia_LBA_CenterWest_4	35	0	0	9	2.59116	0.978331	2		0.240219						0.47639		0.283391		0.0380791	0.0442445	0.0233596	TRUE
31	UkrMA_Cuman_2	Ukraine_GlobularAmphora	Yamnaya_Samara	Mongolia_LBA_Khovsgol_6	58	0	0	9	4.40181	0.883035	2				0.219258		0.114207			0.666535			0.0315996	0.0399034	0.0269998	TRUE
32	UkrMA_WhiteCroat_Slavs	Poland_GlobularAmphora	Ukraine_Yamnaya	Mongolia_LBA_CenterWest_4	53	0	0	9	17.2145	0.0454605	2			0.390377					0.560053		0.0495703		0.0396564	0.0474802	0.0239178	TRUE
33	UkrMA_GoldenHorde_Slav/Nom?	Ukraine_GlobularAmphora	Ukraine_Yamnaya	Mongolia_LBA_CenterWest_4	71	0	0	9	3.08849	0.960683	2				0.380716				0.588862		0.0304211		0.0333819	0.0401667	0.019933	TRUE
34	UkrMA_GoldenHorde_Nom	LBK_EN	Ukraine_Yamnaya	Mongolia_LBA_CenterWest_4	17	0	0	9	9.32885	0.407489	2	0.246517							0.555809		0.197675		0.0343106	0.0442156	0.025236	TRUE
35	UkrMA_Post-Cuman_Cuman?	Poland_GlobularAmphora	Ukraine_Yamnaya	Mongolia_EIA_SlabGrave_1	54	0	0	9	12.6852	0.177374	2			0.332246					0.416097			0.251658	0.053365	0.0604887	0.0254964	TRUE
36	UkrMA_Nogai_1	Central_MN	Yamnaya_Samara	Mongolia_LBA_Khovsgol_6	22	0	0	9	12.2978	0.197038	2		0.232515				0.139065			0.628421			0.0297701	0.0370076	0.0227001	TRUE
37	UkrMA_Nogai_2	Poland_GlobularAmphora	Yamnaya_Kalmykia	Mongolia_EIA_SlabGrave_1	48	0	0	9	26.0613	0.00199637	2			0.136666				0.183298				0.680036	0.0237429	0.0246843	0.0140783	TRUE
38	UkrMA_Nogai_3	Poland_GlobularAmphora	Yamnaya_Kalmykia	Mongolia_EIA_SlabGrave_1	48	0	0	9	15.1298	0.0874307	2			0.0726693				0.0725862				0.854745	0.0271708	0.0306564	0.0166779	TRUE
39	UkrEM_Cossack_Slavs	Poland_GlobularAmphora	Yamnaya_Samara	Mongolia_LBA_Khovsgol_6	40	0	0	9	8.2782	0.506372	2			0.523643			0.455904			0.0204536			0.0327083	0.038371	0.0208703	TRUE

## Sheet: DataS11
target	left1	left2	model	pat	wt	dof	chisq	p	f4rank	UkrFBA/EIA_Lusatian / UkrEIA_ThracianHallstatt_2	UkrEIA_ThracianHallstatt	UkrEIA_Scythian_RightDnipro_IllThr	UkrEIA_Scythian_SivDon_Nom / UkrEIA_Scythian_NBlaSea_Nom	UkrEIA_Scythian_SivDon_NomEl	UkrEIA_LateScythian_Cri_Nom	UkrEMA_Saltiv_Alans_2	UkrIA_Chernyakhiv_1	UkrMA_Cuman	UkrMA_WhiteCroat_Slavs	Mongolia_EIA_SlabGrave_1	SE UkrFBA/EIA_Lusatian / UkrEIA_ThracianHallstatt_2	SE UkrEIA_ThracianHallstatt	SE UkrEIA_Scythian_RightDnipro_IllThr	SE UkrEIA_Scythian_SivDon_Nom / UkrEIA_Scythian_NBlaSea_Nom	SE UkrEIA_Scythian_SivDon_NomEl	SE UkrEIA_LateScythian_Cri_Nom	SE UkrEMA_Saltiv_Alans_2	SE UkrIA_Chernyakhiv_1	SE UkrMA_Cuman	SE UkrMA_WhiteCroat_Slavs	SE Mongolia_EIA_SlabGrave_1	feasible
UkrEIA_Scythian_RightDnipro_IllThr	UkrEIA_ThracianHallstatt_2		1	0	0	11	10.6973	0.468958	0	1											3.19969e-14											TRUE
UkrEIA_Scythian_RightDnipro_IllThr	UkrFBA/EIA_Lusatian		1	0	0	11	18.1875	0.0773301	0	1											3.19969e-14											TRUE
UkrEIA_Scythian_RightDnipro_IllThr_2	UkrEIA_ThracianHallstatt_2	Mongolia_EIA_SlabGrave_1	2	0	0	10	10.9027	0.365146	1	0.932835										0.067165	0.0280159										0.0280159	TRUE
UkrEIA_Scythian_RightDnipro_IllThr_2	UkrEIA_ThracianHallstatt_2		2	0	0	11	16.4982	0.123618	0	1											3.19969e-14											TRUE
UkrEIA_Scythian_RightDnipro_IllThr_2	UkrFBA/EIA_Lusatian	Mongolia_EIA_SlabGrave_1	2	0	0	10	15.3185	0.120875	1	0.90042										0.0995804	0.0212461										0.0212461	TRUE
UkrEIA_Scythian_RightDnipro_IllThr_2	UkrFBA/EIA_Lusatian		2	0	0	11	35.28	0.00022278	0	1											3.19969e-14											TRUE
UkrEIA_Scythian_LeftDnipro_IllThr	UkrEIA_ThracianHallstatt_2	Mongolia_EIA_SlabGrave_1	3	0	0	10	20.9487	0.0214542	1	0.869111										0.130889	0.0294615										0.0294615	TRUE
UkrEIA_Scythian_LeftDnipro_IllThr	UkrFBA/EIA_Lusatian	Mongolia_EIA_SlabGrave_1	3	0	0	10	22.2958	0.0136664	1	0.841153										0.158847	0.0236989										0.0236989	TRUE
UkrEIA_Scythian_LeftDnipro_IllThr	UkrEIA_ThracianHallstatt_2		3	0	0	11	38.1624	7.34478e-05	0	1											3.19969e-14											TRUE
UkrEIA_Scythian_LeftDnipro_IllThr	UkrFBA/EIA_Lusatian		3	0	0	11	62.9599	2.60162e-09	0	1											3.19969e-14											TRUE
UkrEIA_Scythian_LeftDnipro_LocEl	UkrEIA_ThracianHallstatt_2	UkrEIA_ThracianHallstatt	4	0	0	10	17.0076	0.0741967	1	0.520017	0.479983										0.114904	0.114904										TRUE
UkrEIA_Scythian_LeftDnipro_LocEl	UkrFBA/EIA_Lusatian	UkrEIA_ThracianHallstatt	4	0	0	10	18.2456	0.0509598	1	0.367248	0.632752										0.0863768	0.0863768										TRUE
UkrEIA_Scythian_LeftDnipro_LocEl	UkrEIA_ThracianHallstatt	Mongolia_EIA_SlabGrave_1	4	0	0	10	27.0554	0.00255233	1		0.941547									0.0584533		0.0178743									0.0178743	TRUE
UkrEIA_Scythian_LeftDnipro_LocEl	UkrEIA_ThracianHallstatt		4	0	0	11	37.4426	9.71181e-05	0		1											3.19969e-14										TRUE
UkrEIA_Scythian_LeftDnipro_LocEl	UkrEIA_ThracianHallstatt_2		4	0	0	11	40.4946	2.94353e-05	0	1											3.19969e-14											TRUE
UkrEIA_Scythian_LeftDnipro_LocEl	UkrEIA_ThracianHallstatt_2	Mongolia_EIA_SlabGrave_1	4	0	0	10	40.2022	1.561e-05	1	0.995338										0.00466231	0.0234879										0.0234879	TRUE
UkrEIA_Scythian_LeftDnipro_LocAgr_2	UkrEIA_ThracianHallstatt_2		5	0	0	11	21.0704	0.032649	0	1											3.19969e-14											TRUE
UkrEIA_Scythian_LeftDnipro_LocAgr_2	UkrFBA/EIA_Lusatian		5	0	0	11	23.9246	0.0130547	0	1											3.19969e-14											TRUE
UkrEIA_Scythian_LeftDnipro_LocAgr	UkrEIA_ThracianHallstatt_2	Mongolia_EIA_SlabGrave_1	6	0	0	10	18.6561	0.0448549	1	0.951449										0.0485512	0.0244037										0.0244037	TRUE
UkrEIA_Scythian_LeftDnipro_LocAgr	UkrEIA_ThracianHallstatt_2		6	0	0	11	22.5101	0.0207061	0	1											3.19969e-14											TRUE
UkrEIA_Scythian_LeftDnipro_LocAgr	UkrFBA/EIA_Lusatian	Mongolia_EIA_SlabGrave_1	6	0	0	10	22.7889	0.0115531	1	0.920197										0.0798034	0.0195761										0.0195761	TRUE
UkrEIA_Scythian_LeftDnipro_LocAgr	UkrFBA/EIA_Lusatian		6	0	0	11	38.4315	6.61409e-05	0	1											3.19969e-14											TRUE
UkrEIA_Scythian_SivDon_Nom_2	UkrEIA_ThracianHallstatt_2		7	0	0	11	9.31143	0.593169	0	1											3.19969e-14											TRUE
UkrEIA_Scythian_SivDon_Nom_2	UkrFBA/EIA_Lusatian		7	0	0	11	28.2083	0.00300772	0	1											3.19969e-14											TRUE
UkrEIA_Scythian_SivDon_Nom	UkrEIA_ThracianHallstatt_2	Mongolia_EIA_SlabGrave_1	8	0	0	10	12.3939	0.25956	1	0.929323										0.0706771	0.0176155										0.0176155	TRUE
UkrEIA_Scythian_SivDon_Nom	UkrFBA/EIA_Lusatian	Mongolia_EIA_SlabGrave_1	8	0	0	10	19.185	0.0379749	1	0.907756										0.0922444	0.0147659										0.0147659	TRUE
UkrEIA_Scythian_SivDon_Nom	UkrEIA_ThracianHallstatt_2		8	0	0	11	26.3915	0.005673	0	1											3.19969e-14											TRUE
UkrEIA_Scythian_SivDon_Nom	UkrFBA/EIA_Lusatian		8	0	0	11	55.4506	6.40862e-08	0	1											3.19969e-14											TRUE
UkrEIA_Scythian_SivDon_NomEl_3	UkrFBA/EIA_Lusatian		9	0	0	11	4.89646	0.936077	0	1											3.19969e-14											TRUE
UkrEIA_Scythian_SivDon_NomEl_3	UkrEIA_ThracianHallstatt_2		9	0	0	11	5.07672	0.927394	0	1											3.19969e-14											TRUE
UkrEIA_Scythian_SivDon_NomEl_2	UkrEIA_ThracianHallstatt_2	Mongolia_EIA_SlabGrave_1	10	0	0	10	14.6784	0.144233	1	0.774754										0.225246	0.05728										0.05728	TRUE
UkrEIA_Scythian_SivDon_NomEl_2	UkrFBA/EIA_Lusatian	Mongolia_EIA_SlabGrave_1	10	0	0	10	17.0072	0.0742053	1	0.839134										0.160866	0.0474031										0.0474031	TRUE
UkrEIA_Scythian_SivDon_NomEl_2	UkrEIA_ThracianHallstatt_2		10	0	0	11	27.4328	0.00395122	0	1											1.13767e-13											TRUE
UkrEIA_Scythian_SivDon_NomEl_2	UkrFBA/EIA_Lusatian		10	0	0	11	27.6802	0.00362298	0	1											1.03101e-13											TRUE
UkrEIA_Scythian_SivDon_NomEl	UkrEIA_ThracianHallstatt_2	Mongolia_EIA_SlabGrave_1	11	0	0	10	39.2586	2.28733e-05	1	0.965102										0.0348978	0.0201157										0.0201157	TRUE
UkrEIA_Scythian_SivDon_NomEl	UkrEIA_ThracianHallstatt_2		11	0	0	11	42.0727	1.57343e-05	0	1											3.19969e-14											TRUE
UkrEIA_Scythian_SivDon_NomEl	UkrFBA/EIA_Lusatian	Mongolia_EIA_SlabGrave_1	11	0	0	10	85.4317	4.29036e-14	1	0.934172										0.0658284	0.0158089										0.0158089	TRUE
UkrEIA_Scythian_SivDon_NomEl	UkrFBA/EIA_Lusatian		11	0	0	11	102.653	5.31939e-17	0	1											3.19969e-14											TRUE
UkrEIA_Scythian_NBlaSea_Nom	UkrFBA/EIA_Lusatian	Mongolia_EIA_SlabGrave_1	12	0	0	10	11.0065	0.35701	1	0.871018										0.128982	0.0198883										0.0198883	TRUE
UkrEIA_Scythian_NBlaSea_Nom	UkrEIA_ThracianHallstatt_2	Mongolia_EIA_SlabGrave_1	12	0	0	10	15.7518	0.106961	1	0.897854										0.102146	0.0261729										0.0261729	TRUE
UkrEIA_Scythian_NBlaSea_Nom	UkrEIA_ThracianHallstatt_2		12	0	0	11	29.2897	0.00204643	0	1											3.19969e-14											TRUE
UkrEIA_Scythian_NBlaSea_Nom	UkrFBA/EIA_Lusatian		12	0	0	11	47.5849	1.69267e-06	0	1											3.19969e-14											TRUE
UkrEIA_Antiquity_Greeks?_2	UkrEIA_Scythian_RightDnipro_IllThr		13	0	0	11	13.443	0.26536	0			1											3.19969e-14									TRUE
UkrEIA_Antiquity_Greeks?_1	UkrEIA_ThracianHallstatt		14	0	0	11	26.3221	0.00581025	0		1											3.19969e-14										TRUE
UkrEIA_?	UkrEIA_Scythian_SivDon_Nom		15	0	0	11	1.97775	0.998573	0				1											1.03101e-13								TRUE
UkrEIA_?	UkrEIA_Scythian_NBlaSea_Nom		15	0	0	11	11.073	0.437165	0				1											1.03101e-13								TRUE
UkrEIA_LateScythian_Cri_Nom	UkrEIA_Scythian_NBlaSea_Nom		16	0	0	11	9.86099	0.542933	0				1											3.19969e-14								TRUE
UkrEIA_LateScythian_Cri_Nom	UkrEIA_Scythian_SivDon_Nom		16	0	0	11	21.0325	0.0330362	0				1											3.19969e-14								TRUE
UkrIA_Sarmatian_SivDon	UkrEIA_Scythian_SivDon_NomEl		17	0	0	11	14.7004	0.196626	0					1											3.19969e-14							TRUE
UkrIA_Chernyakhiv_1	UkrEIA_Scythian_RightDnipro_IllThr		18	0	0	11	14.2844	0.217653	0			1											3.19969e-14									TRUE
UkrIA_Chernyakhiv_2	UkrEIA_ThracianHallstatt		19	0	0	11	18.5909	0.0688443	0		1											3.19969e-14										TRUE
UkrIA_Chernyakhiv_3	UkrEIA_ThracianHallstatt		20	0	0	11	12.8381	0.304039	0		1											3.19969e-14										TRUE
UkrEMA_Saltiv_Alans_1	UkrEIA_Scythian_SivDon_NomEl		21	0	0	11	7.21748	0.781208	0					1											3.19969e-14							TRUE
UkrEMA_Saltiv_Alans_2	UkrEIA_Scythian_SivDon_NomEl	Mongolia_EIA_SlabGrave_1	22	0	0	10	4.14428	0.940604	1					0.429358						0.570642					0.020379						0.020379	TRUE
UkrEMA_Saltiv_Alans_2	UkrEIA_Scythian_SivDon_NomEl		22	0	0	11	556.3	3.07967e-112	0					1											3.19969e-14							TRUE
UkrEMA_Saltiv_Bulgars_1	UkrEIA_Scythian_SivDon_NomEl		23	0	0	11	18.3808	0.0731558	0					1											3.19969e-14							TRUE
UkrEMA_Saltiv_Bulgars_2	UkrEIA_Scythian_SivDon_NomEl	Mongolia_EIA_SlabGrave_1	24	0	0	10	6.13725	0.803603	1					0.443936						0.556064					0.0303367						0.0303367	TRUE
UkrEMA_Saltiv_Bulgars_2	UkrEIA_Scythian_SivDon_NomEl		24	0	0	11	281.759	6.04894e-54	0					1											3.19969e-14							TRUE
UkrMA_Cuman	UkrEIA_LateScythian_Cri_Nom	Mongolia_EIA_SlabGrave_1	25	0	0	10	19.344	0.0361052	1						0.895688					0.104312						0.0375072					0.0375072	TRUE
UkrMA_Cuman	UkrEIA_LateScythian_Cri_Nom		25	0	0	11	26.464	0.00553283	0						1											3.19969e-14						TRUE
UkrMA_Cuman_2	UkrEMA_Saltiv_Alans_2		26	0	0	11	11.9394	0.368217	0							1											3.19969e-14					TRUE
UkrMA_WhiteCroat_Slavs	UkrIA_Chernyakhiv_1		27	0	0	11	16.0324	0.139932	0								1											3.19969e-14				TRUE
UkrMA_GoldenHorde_Slav/Nom?	UkrIA_Chernyakhiv_1		28	0	0	11	11.983	0.364919	0								1											3.19969e-14				TRUE
UkrMA_GoldenHorde_Nom	UkrEIA_LateScythian_Cri_Nom	Mongolia_EIA_SlabGrave_1	29	0	0	10	10.4879	0.398778	1						0.951112					0.0488879						0.0400959					0.0400959	TRUE
UkrMA_GoldenHorde_Nom	UkrEIA_LateScythian_Cri_Nom		29	0	0	11	12.0019	0.363498	0						1											3.19969e-14						TRUE
UkrMA_Post-Cuman_Cuman?	UkrMA_Cuman		30	0	0	11	15.0377	0.180779	0									1											3.19969e-14			TRUE
UkrMA_Nogai_1	UkrEMA_Saltiv_Alans_2	Mongolia_EIA_SlabGrave_1	31	0	0	10	17.3399	0.067173	1							1.19897				-0.198966							0.0803825				0.0803825	FALSE
UkrMA_Nogai_1	UkrEMA_Saltiv_Alans_2		31	0	0	11	26.1255	0.00621656	0							1											3.19969e-14					TRUE
UkrMA_Nogai_2	UkrEMA_Saltiv_Alans_2	Mongolia_EIA_SlabGrave_1	32	0	0	10	22.2849	0.013717	1							0.827346				0.172654							0.0561632				0.0561632	TRUE
UkrMA_Nogai_2	UkrEMA_Saltiv_Alans_2		32	0	0	11	30.6851	0.00123573	0							1											3.19969e-14					TRUE
UkrMA_Nogai_3	UkrEMA_Saltiv_Alans_2	Mongolia_EIA_SlabGrave_1	33	0	0	10	12.0849	0.279414	1							0.425531				0.574469							0.0509656				0.0509656	TRUE
UkrMA_Nogai_3	UkrEMA_Saltiv_Alans_2		33	0	0	11	87.0066	6.41885e-14	0							1											3.19969e-14					TRUE
UkrEM_Cossack_Slavs	UkrMA_WhiteCroat_Slavs		34	0	0	11	15.4456	0.162991	0										1											3.19969e-14		TRUE
