# Supplementary material for: North Pontic crossroads: Mobility in Ukraine from the Bronze Age to the early modern period
Source: Sci Adv. 2025 Jan 8;11(2):eadr0695. doi: 10.1126/sciadv.adr0695 (PMC11708899; doi:10.1126/sciadv.adr0695)
Supplement: Supplementary file 2 — Data S1 to S14 [file sciadv.adr0695_data_s1_to_s14.zip › adr0695_data_s12_and_s13.xlsx]

## Sheet: DataS12
pop1	pop2	pop3	pop3_grouping	est	se	z	p	n
Mbuti	Ukraine_BA	China_AmurRiver_LPaleolithic	EastAsia	0.227188	0.00377223	60.2265	0	155316
Mbuti	Ukraine_BA	China_AmurRiver_Mesolithic	EastAsia	0.236007	0.003917	60.2521	0	123313
Mbuti	Ukraine_BA	China_AmurRiver_N	EastAsia	0.232615	0.0037009	62.8537	0	150982
Mbuti	Ukraine_BA	China_Miaozigou_MN	EastAsia	0.237746	0.00521865	45.5571	0	58482
Mbuti	Ukraine_BA	China_NEastAsia_Coastal_EN	EastAsia	0.23388	0.00342014	68.383	0	202210
Mbuti	Ukraine_BA	China_SEastAsia_Coastal_LN	EastAsia	0.232535	0.00421865	55.1207	0	110555
Mbuti	Ukraine_BA	China_Upper_YR_IA	EastAsia	0.234027	0.0035028	66.8115	0	205650
Mbuti	Ukraine_BA	China_Upper_YR_LN	EastAsia	0.237309	0.00328833	72.1669	0	217515
Mbuti	Ukraine_BA	China_WLR_LN	EastAsia	0.23411	0.00379771	61.6451	0	180545
Mbuti	Ukraine_BA	China_WLR_MN	EastAsia	0.239505	0.00347775	68.8679	0	221532
Mbuti	Ukraine_BA	China_Wuzhuangguoliang_LN	EastAsia	0.25141	0.0113014	22.2459	1.23543e-109	9439
Mbuti	Ukraine_BA	China_Xinjian_IA	EastAsia	0.256001	0.00381501	67.1037	0	156126
Mbuti	Ukraine_BA	China_Xinjian_IA_o1	EastAsia	0.261853	0.00494829	52.9179	0	67751
Mbuti	Ukraine_BA	China_Xinjiang_Chaganguole_BA_Chemurcheck	EastAsia	0.271586	0.00350601	77.4629	0	177720
Mbuti	Ukraine_BA	China_Xinjiang_Jierzankale_IA	EastAsia	0.264112	0.00340523	77.5607	0	174495
Mbuti	Ukraine_BA	China_Xinjiang_Junmachanyilian_Historical	EastAsia	0.257014	0.00390239	65.8607	0	157710
Mbuti	Ukraine_BA	China_Xinjiang_Kuokesuxi_EIA	EastAsia	0.261088	0.00336989	77.4766	0	199706
Mbuti	Ukraine_BA	China_Xinjiang_Songshugou_EIA	EastAsia	0.261815	0.00365044	71.7213	0	172198
Mbuti	Ukraine_BA	China_Xinjiang_Tuoganbai_BA	EastAsia	0.278399	0.00367658	75.7222	0	181634
Mbuti	Ukraine_BA	China_Xinjiang_Wutulan_IA	EastAsia	0.26328	0.00389744	67.552	0	132118
Mbuti	Ukraine_BA	China_Xinjiang_Xiaohe_BA	EastAsia	0.279073	0.00345858	80.69	0	220263
Mbuti	Ukraine_BA	China_YR_LBIA	EastAsia	0.234108	0.00328398	71.2879	0	222164
Mbuti	Ukraine_BA	China_YR_LN	EastAsia	0.234367	0.00322815	72.601	0	224245
Mbuti	Ukraine_BA	China_YR_MN	EastAsia	0.237337	0.00337292	70.3653	0	222756
Mbuti	Ukraine_BA	Japan_HG_Jomon	EastAsia	0.233595	0.00366282	63.7746	0	178285
Mbuti	Ukraine_BA	Mongolia_Arkhangai_EarlyMedieval	EastAsia	0.260203	0.00316418	82.234	0	219976
Mbuti	Ukraine_BA	Mongolia_Arkhangai_LateMedieval	EastAsia	0.247679	0.00339503	72.9534	0	206894
Mbuti	Ukraine_BA	Mongolia_Arkhangai_Xiongnu	EastAsia	0.262111	0.00328642	79.7558	0	215102
Mbuti	Ukraine_BA	Mongolia_Arkhangai_XiongnuEarlyMedieval_2	EastAsia	0.265056	0.00373099	71.0418	0	170319
Mbuti	Ukraine_BA	Mongolia_Arkhangai_XiongnuEarlyMedieval_3	EastAsia	0.247111	0.00322971	76.5118	0	220274
Mbuti	Ukraine_BA	Mongolia_Bulgan_EarlyMedievalLateMedieval	EastAsia	0.241355	0.00328972	73.3667	0	215501
Mbuti	Ukraine_BA	Mongolia_Bulgan_Xiongnu	EastAsia	0.239692	0.0036084	66.426	0	192664
Mbuti	Ukraine_BA	Mongolia_Dornod_LateMedieval	EastAsia	0.242233	0.00339201	71.4127	0	215345
Mbuti	Ukraine_BA	Mongolia_EIA_Sagly_4	EastAsia	0.260638	0.00320876	81.2273	0	216640
Mbuti	Ukraine_BA	Mongolia_EIA_SlabGrave_1	EastAsia	0.239783	0.00319378	75.0781	0	214874
Mbuti	Ukraine_BA	Mongolia_Khovd_MLBAEarlyMedieval	EastAsia	0.261553	0.00352218	74.2588	0	200263
Mbuti	Ukraine_BA	Mongolia_Khovd_MLBAXiongnuLateMedieval	EastAsia	0.238201	0.00414603	57.4529	0	111687
Mbuti	Ukraine_BA	Mongolia_Khuvsgul_XiongnuLateMedieval_1	EastAsia	0.262073	0.00342459	76.5269	0	205178
Mbuti	Ukraine_BA	Mongolia_Khuvsgul_XiongnuLateMedieval_2	EastAsia	0.246239	0.00337651	72.927	0	210307
Mbuti	Ukraine_BA	Mongolia_LBA_CenterWest_4	EastAsia	0.24688	0.00327782	75.3184	0	209270
Mbuti	Ukraine_BA	Mongolia_LBA_Khovsgol_6	EastAsia	0.248419	0.00321341	77.307	0	218194
Mbuti	Ukraine_BA	Mongolia_LBA_Ulaanzukh_2	EastAsia	0.238042	0.00346998	68.6004	0	175459
Mbuti	Ukraine_BA	Mongolia_North_N	EastAsia	0.23494	0.00331521	70.8674	0	205831
Mbuti	Ukraine_BA	Mongolia_Selenge_LateMedieval	EastAsia	0.240916	0.00340762	70.6994	0	208789
Mbuti	Ukraine_BA	Mongolia_Selenge_XiongnuLateMedieval	EastAsia	0.240579	0.00356936	67.4012	0	194889
Mbuti	Ukraine_BA	Mongolia_Selenge_XiongnuMedieval	EastAsia	0.255586	0.00368332	69.3902	0	166724
Mbuti	Ukraine_BA	Mongolia_Sukhbaatar_LateMedieval	EastAsia	0.238769	0.00320274	74.5516	0	222326
Mbuti	Ukraine_BA	Mongolia_Sukhbaatar_MLBAXiongnuLateMedieval	EastAsia	0.237916	0.00320894	74.1414	0	218196
Mbuti	Ukraine_BA	Mongolia_Sukhbaatar_XiongnuLateMedieval	EastAsia	0.248907	0.00361186	68.9139	0	194843
Mbuti	Ukraine_BA	Mongolia_Tuv_LateMedieval	EastAsia	0.236884	0.00356583	66.4318	0	191798
Mbuti	Ukraine_BA	Mongolia_Umungobi_LateMedieval	EastAsia	0.242798	0.00339809	71.4511	0	207367
Mbuti	Ukraine_BA	Mongolia_Uvs_EIAXiongnuLateMedival	EastAsia	0.259837	0.00326951	79.4726	0	216732
Mbuti	Ukraine_BA	Vietnam_BA_DongSonCulture	EastAsia	0.240901	0.00502402	47.9499	0	57461
Mbuti	Ukraine_BA	Vietnam_LN	EastAsia	0.235461	0.00490329	48.021	0	70676
Mbuti	Ukraine_BA	Vietnam_N	EastAsia	0.239138	0.00570297	41.9322	0	46014
Mbuti	Ukraine_BA	XiongNu	EastAsia	0.236815	0.00329831	71.799	0	224726
Mbuti	Ukraine_BA	Central_MN	Europe_EF	0.264236	0.00343439	76.9382	0	217394
Mbuti	Ukraine_BA	Czech_Bohemia_FunnelBeaker_N	Europe_EF	0.266036	0.00338439	78.6068	0	200768
Mbuti	Ukraine_BA	Czech_Bohemia_GlobularAmphorae_N	Europe_EF	0.265763	0.00353036	75.2792	0	187587
Mbuti	Ukraine_BA	Czech_Bohemia_Jordanow_N	Europe_EF	0.262162	0.00344752	76.0438	0	189731
Mbuti	Ukraine_BA	Czech_Bohemia_Rivnac_N	Europe_EF	0.264944	0.00338004	78.385	0	197979
Mbuti	Ukraine_BA	Czech_C_Baalberge	Europe_EF	0.263151	0.00315542	83.3967	0	217136
Mbuti	Ukraine_BA	Czech_N	Europe_EF	0.262129	0.00334031	78.4744	0	209555
Mbuti	Ukraine_BA	Hungary_C	Europe_EF	0.263912	0.00330593	79.8301	0	205565
Mbuti	Ukraine_BA	Hungary_EN	Europe_EF	0.260558	0.00331288	78.6499	0	202487
Mbuti	Ukraine_BA	Iberia_Chl	Europe_EF	0.26219	0.00323884	80.9517	0	224851
Mbuti	Ukraine_BA	Iberia_EN	Europe_EF	0.260307	0.00349952	74.3835	0	196985
Mbuti	Ukraine_BA	Iberia_MN	Europe_EF	0.263938	0.00354456	74.4627	0	186400
Mbuti	Ukraine_BA	Italy_C	Europe_EF	0.263775	0.00335004	78.7377	0	223017
Mbuti	Ukraine_BA	Italy_C_BA	Europe_EF	0.266146	0.00346329	76.8478	0	199509
Mbuti	Ukraine_BA	Italy_N	Europe_EF	0.262765	0.00317076	82.8713	0	223549
Mbuti	Ukraine_BA	LBK_EN	Europe_EF	0.261295	0.00319989	81.6576	0	224751
Mbuti	Ukraine_BA	Poland_BKG	Europe_EF	0.263578	0.00315758	83.4745	0	224763
Mbuti	Ukraine_BA	Poland_GlobularAmphora	Europe_EF	0.266444	0.00313332	85.0359	0	224853
Mbuti	Ukraine_BA	Remedello	Europe_EF	0.266691	0.00385312	69.2142	0	143583
Mbuti	Ukraine_BA	Romania_C_Bodrogkeresztur	Europe_EF	0.262589	0.0031082	84.4828	0	221651
Mbuti	Ukraine_BA	Romania_N	Europe_EF	0.260905	0.0039254	66.4658	0	141833
Mbuti	Ukraine_BA	Sweden_Megalithic	Europe_EF	0.267995	0.00335366	79.9114	0	224564
Mbuti	Ukraine_BA	Switzerland_EBA_1	Europe_EF	0.261481	0.00360683	72.4962	0	167600
Mbuti	Ukraine_BA	Switzerland_LN	Europe_EF	0.264087	0.00319563	82.6401	0	212981
Mbuti	Ukraine_BA	Czech_IA_Hallstatt	Europe_IA	0.271869	0.00356575	76.2445	0	177823
Mbuti	Ukraine_BA	Czech_IA_LaTene	Europe_IA	0.273164	0.00310867	87.8716	0	218145
Mbuti	Ukraine_BA	Denmark_EarlyViking	Europe_IA	0.276034	0.00331688	83.2208	0	223873
Mbuti	Ukraine_BA	Denmark_IA	Europe_IA	0.276288	0.00347219	79.5716	0	224507
Mbuti	Ukraine_BA	Denmark_Viking	Europe_IA	0.274486	0.00309212	88.7696	0	224856
Mbuti	Ukraine_BA	England_Viking	Europe_IA	0.274855	0.00310703	88.4623	0	224854
Mbuti	Ukraine_BA	Estonia_EarlyViking	Europe_IA	0.275362	0.00312238	88.1897	0	224856
Mbuti	Ukraine_BA	Estonia_EIA	Europe_IA	0.282538	0.00377448	74.8548	0	163484
Mbuti	Ukraine_BA	Greenland_EarlyNorse	Europe_IA	0.275833	0.0032231	85.5802	0	224638
Mbuti	Ukraine_BA	Greenland_LateNorse	Europe_IA	0.27554	0.00353864	77.866	0	223429
Mbuti	Ukraine_BA	HungarianScythian	Europe_IA	0.272401	0.00344662	79.0342	0	209557
Mbuti	Ukraine_BA	Hungary_Conqueror_Commoner	Europe_IA	0.268671	0.00307515	87.3683	0	224856
Mbuti	Ukraine_BA	Hungary_Conqueror_Elite	Europe_IA	0.264662	0.00304613	86.8847	0	224856
Mbuti	Ukraine_BA	Hungary_DanubeTisza_EAvar	Europe_IA	0.242059	0.00322835	74.9789	0	223663
Mbuti	Ukraine_BA	Hungary_DanubeTisza_LAvar	Europe_IA	0.247982	0.0032441	76.4408	0	222366
Mbuti	Ukraine_BA	Hungary_DanubeTisza_LSarmation_EHun	Europe_IA	0.271437	0.00330705	82.0783	0	222434
Mbuti	Ukraine_BA	Hungary_DanubeTisza_MLAvar	Europe_IA	0.241216	0.00343717	70.1788	0	202319
Mbuti	Ukraine_BA	Hungary_EarlyArpadian	Europe_IA	0.269014	0.0030841	87.2261	0	224854
Mbuti	Ukraine_BA	Hungary_EarlyAvar	Europe_IA	0.257823	0.00301401	85.5416	0	224856
Mbuti	Ukraine_BA	Hungary_EarlyAvar_Elite	Europe_IA	0.251254	0.00325645	77.1557	0	224825
Mbuti	Ukraine_BA	Hungary_EIA_Prescythian_Mezocsat	Europe_IA	0.265173	0.00334141	79.3598	0	189447
Mbuti	Ukraine_BA	Hungary_Hun	Europe_IA	0.270493	0.00322539	83.8637	0	224574
Mbuti	Ukraine_BA	Hungary_Hun_oEastAsian	Europe_IA	0.244326	0.00352272	69.3573	0	214985
Mbuti	Ukraine_BA	Hungary_IA_LaTene	Europe_IA	0.269691	0.00313597	85.9995	0	215326
Mbuti	Ukraine_BA	Hungary_Langobard	Europe_IA	0.274462	0.00315548	86.9796	0	224855
Mbuti	Ukraine_BA	Hungary_LateAvar	Europe_IA	0.262883	0.00304421	86.3553	0	224856
Mbuti	Ukraine_BA	Hungary_MidAvar	Europe_IA	0.268074	0.00309565	86.5972	0	224855
Mbuti	Ukraine_BA	Hungary_MidAvar_oEastAsiaHigh	Europe_IA	0.247886	0.00336418	73.684	0	218590
Mbuti	Ukraine_BA	Hungary_MidAvar_oEastAsiaMedium	Europe_IA	0.261224	0.00340173	76.7916	0	224548
Mbuti	Ukraine_BA	Hungary_MidLateAvar	Europe_IA	0.263808	0.00320811	82.2315	0	224689
Mbuti	Ukraine_BA	Hungary_NorthHungaryMountains_LAvar	Europe_IA	0.267106	0.00348226	76.7049	0	176022
Mbuti	Ukraine_BA	Hungary_Tiszaregion_EAvar	Europe_IA	0.262006	0.00369632	70.883	0	159167
Mbuti	Ukraine_BA	Hungary_Transtisza_EAvar	Europe_IA	0.251979	0.00318074	79.2202	0	222418
Mbuti	Ukraine_BA	Hungary_Transtisza_LAvar	Europe_IA	0.260682	0.00343697	75.8465	0	188041
Mbuti	Ukraine_BA	Hungary_Transtisza_LSarmation_EHun	Europe_IA	0.271558	0.00307143	88.414	0	224559
Mbuti	Ukraine_BA	Iceland_Viking	Europe_IA	0.274434	0.00324158	84.6606	0	224849
Mbuti	Ukraine_BA	Ingria_IA	Europe_IA	0.280719	0.00397366	70.6447	0	115013
Mbuti	Ukraine_BA	Ireland_Viking	Europe_IA	0.274211	0.00338897	80.9128	0	218967
Mbuti	Ukraine_BA	Italy_IA_Republic	Europe_IA	0.270782	0.00320365	84.5229	0	223331
Mbuti	Ukraine_BA	Italy_Imperial	Europe_IA	0.263494	0.00306264	86.0348	0	223563
Mbuti	Ukraine_BA	Italy_LA	Europe_IA	0.264431	0.00305579	86.5346	0	223571
Mbuti	Ukraine_BA	Levänluhta	Europe_IA	0.27233	0.00429728	63.3726	0	120693
Mbuti	Ukraine_BA	Norway_IA	Europe_IA	0.276584	0.0034351	80.5169	0	213206
Mbuti	Ukraine_BA	Norway_Viking	Europe_IA	0.275339	0.00310659	88.6306	0	224856
Mbuti	Ukraine_BA	Poland_Viking	Europe_IA	0.273858	0.00344588	79.474	0	221061
Mbuti	Ukraine_BA	Russia_Viking	Europe_IA	0.273883	0.00315897	86.7001	0	224829
Mbuti	Ukraine_BA	Scotland_Viking	Europe_IA	0.27589	0.00339398	81.2881	0	217394
Mbuti	Ukraine_BA	Slovakia_IA_Vekerzug	Europe_IA	0.269703	0.00318427	84.6986	0	213352
Mbuti	Ukraine_BA	Slovakia_LIA_LaTene	Europe_IA	0.269192	0.00342225	78.6594	0	193027
Mbuti	Ukraine_BA	Slovenia_EIA	Europe_IA	0.269678	0.0032036	84.1798	0	212538
Mbuti	Ukraine_BA	Sweden_Viking	Europe_IA	0.274029	0.00310091	88.3703	0	224856
Mbuti	Ukraine_BA	BolshoyOleniOstrov	Europe_LNBA	0.262713	0.00337849	77.7603	0	196385
Mbuti	Ukraine_BA	Central_CWC	Europe_LNBA	0.280546	0.00325228	86.2613	0	218508
Mbuti	Ukraine_BA	Central_LNBA	Europe_LNBA	0.274798	0.00323002	85.0762	0	221721
Mbuti	Ukraine_BA	Czech_BellBeaker	Europe_LNBA	0.272659	0.00315026	86.5513	0	221138
Mbuti	Ukraine_BA	Czech_Bohemia_BellBeaker	Europe_LNBA	0.273557	0.00319357	85.6588	0	216606
Mbuti	Ukraine_BA	Czech_Bohemia_CordedWare	Europe_LNBA	0.2793	0.00310923	89.8293	0	223128
Mbuti	Ukraine_BA	Czech_Bohemia_Unetice_EBA	Europe_LNBA	0.275349	0.00308176	89.3478	0	224480
Mbuti	Ukraine_BA	Czech_CordedWare	Europe_LNBA	0.275843	0.00331858	83.1208	0	206840
Mbuti	Ukraine_BA	Czech_EBA	Europe_LNBA	0.275133	0.00326501	84.2671	0	203100
Mbuti	Ukraine_BA	Czech_EBA_Unetice	Europe_LNBA	0.273612	0.00312291	87.6142	0	217758
Mbuti	Ukraine_BA	Estonia_CWC	Europe_LNBA	0.275448	0.00336532	81.849	0	218379
Mbuti	Ukraine_BA	Estonia_LBA	Europe_LNBA	0.28236	0.00343444	82.2142	0	199686
Mbuti	Ukraine_BA	Fatyanovo	Europe_LNBA	0.277736	0.00320439	86.6733	0	224485
Mbuti	Ukraine_BA	Germany_BellBeaker	Europe_LNBA	0.27435	0.00331994	82.6369	0	218095
Mbuti	Ukraine_BA	Germany_Lech_EBA	Europe_LNBA	0.270379	0.00326196	82.8886	0	209090
Mbuti	Ukraine_BA	Germany_SouthernGermany_EBA	Europe_LNBA	0.270592	0.00335388	80.6804	0	175882
Mbuti	Ukraine_BA	Germany_Tollense_BA	Europe_LNBA	0.276314	0.00439756	62.8335	0	97656
Mbuti	Ukraine_BA	Hungary_BA	Europe_LNBA	0.271389	0.00343107	79.0976	0	210007
Mbuti	Ukraine_BA	Hungary_EBA_BellBeaker	Europe_LNBA	0.271891	0.00322738	84.2451	0	211843
Mbuti	Ukraine_BA	Latvia_BA	Europe_LNBA	0.275172	0.00334109	82.3598	0	207660
Mbuti	Ukraine_BA	Lithuania_BA	Europe_LNBA	0.278705	0.00431383	64.6073	0	107812
Mbuti	Ukraine_BA	Lithuania_CWC	Europe_LNBA	0.280805	0.0034944	80.3586	0	222640
Mbuti	Ukraine_BA	Northern_LNBA	Europe_LNBA	0.273328	0.00334972	81.5971	0	212658
Mbuti	Ukraine_BA	Poland_BellBeaker	Europe_LNBA	0.27689	0.00327765	84.4782	0	216542
Mbuti	Ukraine_BA	Poland_CWC	Europe_LNBA	0.279718	0.00322321	86.7823	0	224773
Mbuti	Ukraine_BA	Poland_EBA	Europe_LNBA	0.277958	0.00334691	83.049	0	218446
Mbuti	Ukraine_BA	Romania_BA_Arman	Europe_LNBA	0.269163	0.00356338	75.5359	0	171723
Mbuti	Ukraine_BA	Serbia_Mokrin_EBA_Maros	Europe_LNBA	0.272643	0.00313777	86.891	0	224853
Mbuti	Ukraine_BA	Sweden_Mgl	Europe_LNBA	0.269972	0.00384228	70.2636	0	176898
Mbuti	Ukraine_BA	Switzerland_EBA_2	Europe_LNBA	0.273885	0.0032361	84.6341	0	203444
Mbuti	Ukraine_BA	Estonia_MA	Europe_MA	0.28413	0.00375991	75.5683	0	156577
Mbuti	Ukraine_BA	Faroes_EarlyModern	Europe_MA	0.273877	0.00322488	84.9261	0	224807
Mbuti	Ukraine_BA	Germany_EarlyMedieval	Europe_MA	0.276282	0.00325108	84.9816	0	224621
Mbuti	Ukraine_BA	Italy_Medieval	Europe_MA	0.264061	0.0034429	76.6973	0	209784
Mbuti	Ukraine_BA	Italy_Medieval_EarlyModern	Europe_MA	0.265788	0.00307181	86.5249	0	223561
Mbuti	Ukraine_BA	Norway_Medieval	Europe_MA	0.27449	0.00351976	77.9855	0	223769
Mbuti	Ukraine_BA	EHG	EuropeHG_EHG	0.28534	0.003701	77.0979	0	203907
Mbuti	Ukraine_BA	Estonia_HG_CCC	EuropeHG_EHG	0.287016	0.00512371	56.0172	0	68495
Mbuti	Ukraine_BA	Latvia_HG_CCC	EuropeHG_EHG	0.286858	0.00353678	81.107	0	210194
Mbuti	Ukraine_BA	WesternRussiaHG	EuropeHG_EHG	0.28313	0.00387789	73.0115	0	215194
Mbuti	Ukraine_BA	SHG	EuropeHG_SHG	0.283978	0.00353486	80.3364	0	200133
Mbuti	Ukraine_BA	Sweden_Gotland_Hemmor_PittedWare_BattleAxe	EuropeHG_SHG	0.27908	0.00368078	75.8207	0	210013
Mbuti	Ukraine_BA	Sweden_Gotland_Vasterbjers_PittedWare_BattleAxe	EuropeHG_SHG	0.278028	0.0034587	80.3852	0	224855
Mbuti	Ukraine_BA	Sweden_Mesolithic	EuropeHG_SHG	0.280974	0.00355112	79.1229	0	224853
Mbuti	Ukraine_BA	Iron_Gates_HG	EuropeHG_WHG	0.279775	0.003295	84.9089	0	223129
Mbuti	Ukraine_BA	Italy_Mesolithic	EuropeHG_WHG	0.275012	0.003611	76.1596	0	223397
Mbuti	Ukraine_BA	Latvia_HG_M	EuropeHG_WHG	0.280078	0.0033011	84.844	0	224519
Mbuti	Ukraine_BA	Lithuania_HG_M	EuropeHG_WHG	0.278685	0.00343845	81.0495	0	211644
Mbuti	Ukraine_BA	WHG	EuropeHG_WHG	0.27563	0.00342615	80.449	0	222677
Mbuti	Ukraine_BA	Anatolia_N	Levant/Anatolia_EF	0.260633	0.00310355	83.9788	0	222109
Mbuti	Ukraine_BA	Levant_BA	Levant/Anatolia_EF	0.252903	0.00361967	69.8692	0	166863
Mbuti	Ukraine_BA	Levant_N	Levant/Anatolia_EF	0.249086	0.00382064	65.195	0	163578
Mbuti	Ukraine_BA	Natufian	Levant/Anatolia_EF	0.242013	0.004481	54.0088	0	105186
Mbuti	Ukraine_BA	Russia_AngaraRiver_BA	Siberia	0.244588	0.00328039	74.5606	0	224850
Mbuti	Ukraine_BA	Russia_AngaraRiver_N	Siberia	0.248446	0.00342714	72.4936	0	224775
Mbuti	Ukraine_BA	Russia_Buryatia_PreBronze	Siberia	0.24279	0.00387125	62.7162	0	165427
Mbuti	Ukraine_BA	Russia_Buryatia_Xiongnu	Siberia	0.240731	0.00338645	71.0866	0	208851
Mbuti	Ukraine_BA	Russia_DevilsCave_N	Siberia	0.236457	0.00331331	71.3658	0	224648
Mbuti	Ukraine_BA	Russia_Ekven_IA	Siberia	0.24812	0.00330595	75.0525	0	222340
Mbuti	Ukraine_BA	Russia_KolymaRiver_LN	Siberia	0.240078	0.00335771	71.5005	0	224815
Mbuti	Ukraine_BA	Russia_LenaRiver_BA	Siberia	0.246438	0.00351711	70.0683	0	224843
Mbuti	Ukraine_BA	Russia_LenaRiver_N	Siberia	0.249568	0.00359288	69.4618	0	224750
Mbuti	Ukraine_BA	Russia_MN_Boisman	Siberia	0.235019	0.00340104	69.1021	0	196896
Mbuti	Ukraine_BA	Russia_Siberia_Irkutsk_EBA	Siberia	0.23983	0.00351325	68.2645	0	187672
Mbuti	Ukraine_BA	Russia_Siberia_Lena_EBA	Siberia	0.244906	0.00327227	74.8429	0	215176
Mbuti	Ukraine_BA	Russia_Uelen_OldBeringSea	Siberia	0.248346	0.00359048	69.1679	0	203022
Mbuti	Ukraine_BA	Russia_UstBelaya_Angara	Siberia	0.246061	0.003236	76.0385	0	222503
Mbuti	Ukraine_BA	Shamanka_EBA	Siberia	0.246833	0.00346707	71.1935	0	212310
Mbuti	Ukraine_BA	Shamanka_EN	Siberia	0.239562	0.00319606	74.9554	0	224843
Mbuti	Ukraine_BA	UstIda_EBA	Siberia	0.245324	0.00367062	66.8345	0	171915
Mbuti	Ukraine_BA	UstIda_LN	Siberia	0.246346	0.00344733	71.46	0	208780
Mbuti	Ukraine_BA	West_Siberia_N	Siberia	0.280523	0.00377766	74.2582	0	160624
Mbuti	Ukraine_BA	Alan	West/CentralAsia	0.267482	0.00327602	81.6485	0	223804
Mbuti	Ukraine_BA	Armenia_ChL	West/CentralAsia	0.263049	0.00338609	77.6851	0	199429
Mbuti	Ukraine_BA	Armenia_EarlyMedieval	West/CentralAsia	0.260353	0.00340025	76.5687	0	201583
Mbuti	Ukraine_BA	Armenia_EBA	West/CentralAsia	0.262082	0.00348683	75.1633	0	194909
Mbuti	Ukraine_BA	Armenia_EBA_KuraAraxes	West/CentralAsia	0.261532	0.00331581	78.8744	0	195927
Mbuti	Ukraine_BA	Armenia_EIA	West/CentralAsia	0.264505	0.00337765	78.3103	0	184798
Mbuti	Ukraine_BA	Armenia_IA	West/CentralAsia	0.264452	0.0033983	77.8191	0	190083
Mbuti	Ukraine_BA	Armenia_LBA	West/CentralAsia	0.266181	0.0030722	86.6419	0	223913
Mbuti	Ukraine_BA	Armenia_LBA_EIA	West/CentralAsia	0.265639	0.00309981	85.6952	0	222278
Mbuti	Ukraine_BA	Armenia_LBA_EIA_o	West/CentralAsia	0.261779	0.00366143	71.4962	0	163832
Mbuti	Ukraine_BA	Armenia_Lchashen_LBA	West/CentralAsia	0.264978	0.00314183	84.3387	0	203255
Mbuti	Ukraine_BA	Armenia_LIA	West/CentralAsia	0.267447	0.00328728	81.358	0	193950
Mbuti	Ukraine_BA	Armenia_MBA	West/CentralAsia	0.266877	0.00346919	76.9276	0	171792
Mbuti	Ukraine_BA	Armenia_MLBA	West/CentralAsia	0.266382	0.00356552	74.7105	0	192599
Mbuti	Ukraine_BA	Armenia_UrartianEmpire	West/CentralAsia	0.264777	0.00367808	71.988	0	169293
Mbuti	Ukraine_BA	Bustan_BA	West/CentralAsia	0.259505	0.00353474	73.4157	0	167600
Mbuti	Ukraine_BA	Butkara_IA	West/CentralAsia	0.255457	0.00351163	72.7461	0	170911
Mbuti	Ukraine_BA	Dzharkutan1_BA	West/CentralAsia	0.259645	0.00319369	81.2992	0	204792
Mbuti	Ukraine_BA	Gonur1_BA	West/CentralAsia	0.259745	0.00330031	78.7032	0	177671
Mbuti	Ukraine_BA	Iran_ChL	West/CentralAsia	0.256767	0.00336197	76.3741	0	198321
Mbuti	Ukraine_BA	Iran_Hasanlu_IA	West/CentralAsia	0.259778	0.00308088	84.3195	0	214401
Mbuti	Ukraine_BA	Iran_N	West/CentralAsia	0.250402	0.00380489	65.8105	0	171935
Mbuti	Ukraine_BA	Iraq_PPNA	West/CentralAsia	0.255354	0.00443913	57.5235	0	91030
Mbuti	Ukraine_BA	Namazga_CA	West/CentralAsia	0.258851	0.00362691	71.3696	0	169872
Mbuti	Ukraine_BA	Pakistan_Butkara_IA	West/CentralAsia	0.256712	0.00346406	74.1073	0	175618
Mbuti	Ukraine_BA	Pakistan_H_Barikot	West/CentralAsia	0.256572	0.00343067	74.7875	0	193161
Mbuti	Ukraine_BA	Pakistan_H_SaiduSharif	West/CentralAsia	0.254216	0.00321844	78.9875	0	212176
Mbuti	Ukraine_BA	Pakistan_Katelai_IA	West/CentralAsia	0.256334	0.00317939	80.6237	0	198781
Mbuti	Ukraine_BA	Pakistan_Loebanr_IA	West/CentralAsia	0.256557	0.00303501	84.5325	0	214487
Mbuti	Ukraine_BA	Russia_Caucasus_Maikop_Novosvobodnaya	West/CentralAsia	0.264696	0.00365718	72.3772	0	156247
Mbuti	Ukraine_BA	Russia_North_Caucasus_MBA	West/CentralAsia	0.269215	0.00349389	77.053	0	190358
Mbuti	Ukraine_BA	Sappali_Tepe_BA	West/CentralAsia	0.259569	0.00312172	83.1492	0	219960
Mbuti	Ukraine_BA	Turkmenistan_C_Geoksyur	West/CentralAsia	0.260257	0.00331989	78.3932	0	196348
Mbuti	Ukraine_BA	Udegram_IA	West/CentralAsia	0.257225	0.00317365	81.0502	0	205229
Mbuti	Ukraine_BA	Uzbekistan_Bustan_BA	West/CentralAsia	0.263271	0.00386679	68.0853	0	152570
Mbuti	Ukraine_BA	Botai	WesternSteppe_CA	0.274665	0.00347471	79.047	0	224828
Mbuti	Ukraine_BA	Russia_Steppe_Eneolithic	WesternSteppe_CA	0.280031	0.0034445	81.2979	0	195978
Mbuti	Ukraine_BA	Afanasievo	WesternSteppe_EMBA	0.284238	0.00315525	90.0841	0	224653
Mbuti	Ukraine_BA	Okunevo_EMBA	WesternSteppe_EMBA	0.267521	0.00325432	82.205	0	224849
Mbuti	Ukraine_BA	Poltavka	WesternSteppe_EMBA	0.281662	0.00340026	82.8356	0	214548
Mbuti	Ukraine_BA	Potapovka	WesternSteppe_EMBA	0.281073	0.00344155	81.6706	0	198510
Mbuti	Ukraine_BA	Russia_Steppe_Maikop	WesternSteppe_EMBA	0.280647	0.00365884	76.7038	0	184229
Mbuti	Ukraine_BA	Yamnaya_Caucasus	WesternSteppe_EMBA	0.279777	0.0038807	72.0946	0	147017
Mbuti	Ukraine_BA	Yamnaya_Kalmykia	WesternSteppe_EMBA	0.279817	0.0034777	80.4604	0	213442
Mbuti	Ukraine_BA	Yamnaya_Samara	WesternSteppe_EMBA	0.283255	0.00320282	88.4393	0	219999
Mbuti	Ukraine_BA	CentralSaka	WesternSteppe_IA	0.262983	0.00331583	79.3114	0	219907
Mbuti	Ukraine_BA	Kangju	WesternSteppe_IA	0.27067	0.00337006	80.3161	0	219836
Mbuti	Ukraine_BA	Kazakhstan_Berel_IA	WesternSteppe_IA	0.262217	0.00325844	80.4731	0	222437
Mbuti	Ukraine_BA	Kazakhstan_Birlik_Tasmola_EIA	WesternSteppe_IA	0.242609	0.00354511	68.4348	0	187063
Mbuti	Ukraine_BA	Kazakhstan_Sarmatian_IA	WesternSteppe_IA	0.271886	0.00326466	83.2817	0	216538
Mbuti	Ukraine_BA	Kazakhstan_Tasmola_EIA	WesternSteppe_IA	0.261809	0.00310181	84.4053	0	223928
Mbuti	Ukraine_BA	Kazakhstann_OtrarCulture_LIA	WesternSteppe_IA	0.265343	0.00336886	78.7633	0	212454
Mbuti	Ukraine_BA	Kyrgyzstan_AlaiNura_IA	WesternSteppe_IA	0.26171	0.00332334	78.7492	0	217753
Mbuti	Ukraine_BA	Kyrgyzstan_Saka_IA	WesternSteppe_IA	0.263223	0.0033332	78.97	0	188696
Mbuti	Ukraine_BA	Moldova_Cimmerian	WesternSteppe_IA	0.263427	0.00422346	62.3723	0	110812
Mbuti	Ukraine_BA	Moldova_Glinoe_Scythian	WesternSteppe_IA	0.269074	0.00341968	78.684	0	192993
Mbuti	Ukraine_BA	Nomad_IA	WesternSteppe_IA	0.266778	0.00342983	77.7818	0	219915
Mbuti	Ukraine_BA	Russia_Late_Sarmatian	WesternSteppe_IA	0.271194	0.00359728	75.3888	0	192795
Mbuti	Ukraine_BA	Russia_Sargat_IA	WesternSteppe_IA	0.265048	0.00318365	83.2526	0	220262
Mbuti	Ukraine_BA	Russia_Zrubnaya_Alakul	WesternSteppe_IA	0.277999	0.00322595	86.1759	0	224638
Mbuti	Ukraine_BA	Sarmatian	WesternSteppe_IA	0.272819	0.00335074	81.4206	0	215913
Mbuti	Ukraine_BA	Scy_Kaz	WesternSteppe_IA	0.264182	0.00675246	39.1239	0	32558
Mbuti	Ukraine_BA	ScySar_SU	WesternSteppe_IA	0.276367	0.00340089	81.2632	0	199188
Mbuti	Ukraine_BA	Scythian_East	WesternSteppe_IA	0.258639	0.00335994	76.9773	0	213159
Mbuti	Ukraine_BA	Tagar	WesternSteppe_IA	0.270283	0.00319255	84.6604	0	223980
Mbuti	Ukraine_BA	TianShanHun	WesternSteppe_IA	0.264705	0.00312838	84.6142	0	224853
Mbuti	Ukraine_BA	TianShanSaka	WesternSteppe_IA	0.268375	0.00332484	80.7181	0	222442
Mbuti	Ukraine_BA	Wusun	WesternSteppe_IA	0.269802	0.00339118	79.5599	0	218316
Mbuti	Ukraine_BA	Nomad_Med	WesternSteppe_MA	0.250553	0.0032211	77.7849	0	224503
Mbuti	Ukraine_BA	SaltovoMayaki	WesternSteppe_MA	0.261209	0.00823489	31.7199	8.27383e-221	19720
Mbuti	Ukraine_BA	Aktogai_MLBA	WesternSteppe_MLBA	0.275045	0.00350647	78.4392	0	190337
Mbuti	Ukraine_BA	Andronovo	WesternSteppe_MLBA	0.276404	0.00339075	81.5169	0	223364
Mbuti	Ukraine_BA	Dali_MLBA	WesternSteppe_MLBA	0.27634	0.00381793	72.3795	0	179782
Mbuti	Ukraine_BA	Dashti_Kozy_BA	WesternSteppe_MLBA	0.273413	0.00359177	76.122	0	186064
Mbuti	Ukraine_BA	Kairan_MLBA	WesternSteppe_MLBA	0.276107	0.00346541	79.6752	0	189064
Mbuti	Ukraine_BA	Kazakh_Mys_MLBA	WesternSteppe_MLBA	0.27209	0.00355087	76.6262	0	180261
Mbuti	Ukraine_BA	Krasnoyarsk_MLBA	WesternSteppe_MLBA	0.276781	0.00329453	84.0123	0	209672
Mbuti	Ukraine_BA	Maitan_MLBA_Alakul	WesternSteppe_MLBA	0.276781	0.00332386	83.2711	0	209057
Mbuti	Ukraine_BA	Moldova_MBA_Catacomb	WesternSteppe_MLBA	0.283735	0.00437294	64.8843	0	117694
Mbuti	Ukraine_BA	Moldova_MBA_MultiCordonedWare	WesternSteppe_MLBA	0.283168	0.00364291	77.7312	0	167365
Mbuti	Ukraine_BA	Oy_Dzhaylau_MLBA	WesternSteppe_MLBA	0.277154	0.00340308	81.4421	0	192062
Mbuti	Ukraine_BA	Petrovka	WesternSteppe_MLBA	0.273592	0.00529673	51.6529	0	61143
Mbuti	Ukraine_BA	Russia_Mezhovskaya	WesternSteppe_MLBA	0.273936	0.0037596	72.863	0	202779
Mbuti	Ukraine_BA	Russia_North_Caucasus	WesternSteppe_MLBA	0.283318	0.00361612	78.3486	0	167364
Mbuti	Ukraine_BA	Russia_Steppe_Catacomb	WesternSteppe_MLBA	0.284377	0.00373448	76.149	0	168148
Mbuti	Ukraine_BA	Sintashta	WesternSteppe_MLBA	0.276309	0.00315342	87.622	0	222366
Mbuti	Ukraine_BA	Zrubnaya	WesternSteppe_MLBA	0.278657	0.00326648	85.308	0	219295
Mbuti	Ukraine_BA	Zevakinskiy_LBA	WesternSteppe_MLBA	0.27064	0.00342117	79.1073	0	197291
Mbuti	Ukraine_BA	Samara_Eneolithic	WesternSteppe_N	0.285928	0.00401431	71.2273	0	146404
Mbuti	Ukraine_BA	Ukraine_GlobularAmphora	Ukraine_EF	0.262631	0.00341914	76.8119	0	200364
Mbuti	Ukraine_BA	Ukraine_Trypillia	Ukraine_EF	0.265482	0.00308736	85.9901	0	224853
Mbuti	Ukraine_BA	Ukraine_Mesolithic	Ukraine_EHG	0.285297	0.00365407	78.0764	0	184657
Mbuti	Ukraine_BA	Ukraine_Neolithic	Ukraine_EHG	0.282221	0.00343823	82.0832	0	197837
Mbuti	Ukraine_BA	Ukraine_Neolithic_2	Ukraine_EHG	0.255895	0.00648508	39.4591	0	35784
Mbuti	Ukraine_BA	Ukraine_Scythian	Ukraine_EIA	0.272761	0.00382784	71.2572	0	182881
Mbuti	Ukraine_BA	Ukraine_Crimea_Pantikapaion	Ukraine_IA	0.265488	0.00484305	54.8184	0	71880
Mbuti	Ukraine_BA	Ukraine_Viking	Ukraine_IA	0.280098	0.00402984	69.5062	0	163237
Mbuti	Ukraine_BA	Ukraine_BellBeaker	Ukraine_LNBA	0.279115	0.00605025	46.1329	0	49245
Mbuti	Ukraine_BA	Ukraine_CordedWare	Ukraine_LNBA	0.280702	0.00404012	69.4787	0	148836
Mbuti	Ukraine_BA	Ukraine_Eneolithic	Ukraine_LNBA	0.279463	0.00361533	77.2996	0	170047
Mbuti	Ukraine_BA	Ukraine_Yamnaya	Ukraine_LNBA	0.281351	0.00388208	72.4743	0	168249
Mbuti	Ukraine_BA	Ukraine_Medieval	Ukraine_MA	0.274578	0.00388023	70.7634	0	197154
Mbuti	Ukraine_BA	UkrN_?	Ukraine_EHG	0.288684	0.00795083	36.3087	1.18092e-288	21640
Mbuti	Ukraine_BA	UkrEIA_?	Ukraine_EIA	0.275411	0.00447593	61.5314	0	99011
Mbuti	Ukraine_BA	UkrEIA_Antiquity_Greeks?_1	Ukraine_EIA	0.267399	0.00414939	64.4429	0	133565
Mbuti	Ukraine_BA	UkrEIA_Antiquity_Greeks?_2	Ukraine_EIA	0.276718	0.004548	60.8439	0	105254
Mbuti	Ukraine_BA	UkrEIA_LateScythian_Cri_Nom	Ukraine_EIA	0.274769	0.00412155	66.6666	0	126145
Mbuti	Ukraine_BA	UkrEIA_Scythian_LeftDnipro_IllThr	Ukraine_EIA	0.270091	0.00419426	64.3955	0	132418
Mbuti	Ukraine_BA	UkrEIA_Scythian_LeftDnipro_LocAgr	Ukraine_EIA	0.271243	0.00379855	71.407	0	161194
Mbuti	Ukraine_BA	UkrEIA_Scythian_LeftDnipro_LocAgr_2	Ukraine_EIA	0.273941	0.00417617	65.5963	0	151842
Mbuti	Ukraine_BA	UkrEIA_Scythian_LeftDnipro_LocEl	Ukraine_EIA	0.274417	0.0036276	75.6471	0	172363
Mbuti	Ukraine_BA	UkrEIA_Scythian_NBlaSea_Nom	Ukraine_EIA	0.271096	0.00399532	67.8533	0	138526
Mbuti	Ukraine_BA	UkrEIA_Scythian_RightDnipro_IllThr	Ukraine_EIA	0.272529	0.00337384	80.7769	0	210810
Mbuti	Ukraine_BA	UkrEIA_Scythian_RightDnipro_IllThr_2	Ukraine_EIA	0.264134	0.00393234	67.1696	0	145818
Mbuti	Ukraine_BA	UkrEIA_Scythian_SivDon_Nom	Ukraine_EIA	0.271948	0.0032424	83.8724	0	218944
Mbuti	Ukraine_BA	UkrEIA_Scythian_SivDon_Nom_2	Ukraine_EIA	0.274888	0.0039091	70.3199	0	149867
Mbuti	Ukraine_BA	UkrEIA_Scythian_SivDon_NomEl	Ukraine_EIA	0.270918	0.00347881	77.8768	0	201655
Mbuti	Ukraine_BA	UkrEIA_Scythian_SivDon_NomEl_2	Ukraine_EIA	0.280587	0.00749289	37.447	6.71361e-307	27907
Mbuti	Ukraine_BA	UkrEIA_Scythian_SivDon_NomEl_3	Ukraine_EIA	0.278452	0.00450383	61.8256	0	112374
Mbuti	Ukraine_BA	UkrEIA_ThracianHallstatt	Ukraine_EIA	0.266918	0.00350456	76.1631	0	199730
Mbuti	Ukraine_BA	UkrEIA_ThracianHallstatt_2	Ukraine_EIA	0.276129	0.00406097	67.9959	0	162265
Mbuti	Ukraine_BA	UkrIA_Chernyakhiv_1	Ukraine_IA	0.272462	0.00347607	78.3822	0	183774
Mbuti	Ukraine_BA	UkrIA_Chernyakhiv_2	Ukraine_IA	0.268254	0.00328968	81.5441	0	210178
Mbuti	Ukraine_BA	UkrIA_Chernyakhiv_3	Ukraine_IA	0.264703	0.0046131	57.3807	0	86512
Mbuti	Ukraine_BA	UkrIA_Sarmatian_SivDon	Ukraine_IA	0.261878	0.00392047	66.7975	0	164696
Mbuti	Ukraine_BA	UkrBA_Zrubna	Ukraine_LNBA	0.280718	0.00697616	40.2396	0	29600
Mbuti	Ukraine_BA	UkrFBA_Bilozerska_Pre-Cimmerian	Ukraine_LNBA	0.27525	0.00377749	72.8659	0	182121
Mbuti	Ukraine_BA	UkrFBA/EIA_Cimmerian	Ukraine_LNBA	0.264148	0.00477158	55.3586	0	91249
Mbuti	Ukraine_BA	UkrFBA/EIA_Lusatian	Ukraine_LNBA	0.275223	0.00356429	77.2168	0	214279
Mbuti	Ukraine_BA	UkrFBA/EIA_Vysotska_Early	Ukraine_LNBA	0.277736	0.00716565	38.7593	0	26768
Mbuti	Ukraine_BA	UkrEMA_Saltiv_Alans_1	Ukraine_MA	0.267721	0.00356163	75.1682	0	188759
Mbuti	Ukraine_BA	UkrEMA_Saltiv_Alans_2	Ukraine_MA	0.250371	0.00373012	67.1216	0	168211
Mbuti	Ukraine_BA	UkrEMA_Saltiv_Bulgars_1	Ukraine_MA	0.264634	0.00420874	62.8771	0	124242
Mbuti	Ukraine_BA	UkrEMA_Saltiv_Bulgars_2	Ukraine_MA	0.24718	0.00470664	52.5173	0	79337
Mbuti	Ukraine_BA	UkrEM_Cossack_Slavs	Ukraine_MA	0.274765	0.004119	66.7067	0	123888
Mbuti	Ukraine_BA	UkrMA_Cuman	Ukraine_MA	0.268423	0.00430934	62.2886	0	122965
Mbuti	Ukraine_BA	UkrMA_Cuman_2	Ukraine_MA	0.257141	0.00406968	63.1845	0	134437
Mbuti	Ukraine_BA	UkrMA_GoldenHorde_Nom	Ukraine_MA	0.263874	0.0043914	60.0887	0	112013
Mbuti	Ukraine_BA	UkrMA_GoldenHorde_Slav/Nom?	Ukraine_MA	0.273847	0.00366655	74.6878	0	174430
Mbuti	Ukraine_BA	UkrMA_Nogai_1	Ukraine_MA	0.249514	0.00390657	63.8704	0	137641
Mbuti	Ukraine_BA	UkrMA_Nogai_2	Ukraine_MA	0.249152	0.00357497	69.6936	0	190184
Mbuti	Ukraine_BA	UkrMA_Nogai_3	Ukraine_MA	0.240354	0.00396626	60.5996	0	139553
Mbuti	Ukraine_BA	UkrMA_Post-Cuman_Cuman?	Ukraine_MA	0.260372	0.00478232	54.4446	0	80328
Mbuti	Ukraine_BA	UkrMA_WhiteCroat_Slavs	Ukraine_MA	0.275381	0.00417456	65.9664	0	155524
Mbuti	Ukraine_BellBeaker	China_AmurRiver_LPaleolithic	EastAsia	0.225375	0.00366432	61.5051	0	171926
Mbuti	Ukraine_BellBeaker	China_AmurRiver_Mesolithic	EastAsia	0.221168	0.00383139	57.7252	0	140684
Mbuti	Ukraine_BellBeaker	China_AmurRiver_N	EastAsia	0.228018	0.00352453	64.6947	0	168924
Mbuti	Ukraine_BellBeaker	China_Miaozigou_MN	EastAsia	0.227877	0.00507832	44.8725	0	61766
Mbuti	Ukraine_BellBeaker	China_NEastAsia_Coastal_EN	EastAsia	0.22848	0.00342454	66.7183	0	216776
Mbuti	Ukraine_BellBeaker	China_SEastAsia_Coastal_LN	EastAsia	0.227393	0.0039738	57.2231	0	122381
Mbuti	Ukraine_BellBeaker	China_Upper_YR_IA	EastAsia	0.230548	0.00354005	65.1257	0	217232
Mbuti	Ukraine_BellBeaker	China_Upper_YR_LN	EastAsia	0.229527	0.00339225	67.6623	0	228720
Mbuti	Ukraine_BellBeaker	China_WLR_LN	EastAsia	0.230395	0.00377082	61.0994	0	190754
Mbuti	Ukraine_BellBeaker	China_WLR_MN	EastAsia	0.230535	0.00352492	65.4015	0	233295
Mbuti	Ukraine_BellBeaker	China_Wuzhuangguoliang_LN	EastAsia	0.235683	0.010319	22.8397	1.85161e-115	10244
Mbuti	Ukraine_BellBeaker	China_Xinjian_IA	EastAsia	0.248181	0.00372166	66.6857	0	162758
Mbuti	Ukraine_BellBeaker	China_Xinjian_IA_o1	EastAsia	0.259479	0.00487874	53.1857	0	70988
Mbuti	Ukraine_BellBeaker	China_Xinjiang_Chaganguole_BA_Chemurcheck	EastAsia	0.26222	0.00332252	78.9219	0	194286
Mbuti	Ukraine_BellBeaker	China_Xinjiang_Jierzankale_IA	EastAsia	0.253462	0.0032894	77.0542	0	190983
Mbuti	Ukraine_BellBeaker	China_Xinjiang_Junmachanyilian_Historical	EastAsia	0.255758	0.00386572	66.1605	0	173778
Mbuti	Ukraine_BellBeaker	China_Xinjiang_Kuokesuxi_EIA	EastAsia	0.262197	0.00343168	76.4048	0	213462
Mbuti	Ukraine_BellBeaker	China_Xinjiang_Songshugou_EIA	EastAsia	0.255306	0.00347345	73.502	0	188676
Mbuti	Ukraine_BellBeaker	China_Xinjiang_Tuoganbai_BA	EastAsia	0.263827	0.00356826	73.937	0	197243
Mbuti	Ukraine_BellBeaker	China_Xinjiang_Wutulan_IA	EastAsia	0.259522	0.00373384	69.5053	0	147231
Mbuti	Ukraine_BellBeaker	China_Xinjiang_Xiaohe_BA	EastAsia	0.260969	0.00349703	74.6259	0	232478
Mbuti	Ukraine_BellBeaker	China_YR_LBIA	EastAsia	0.22956	0.00334265	68.6762	0	234148
Mbuti	Ukraine_BellBeaker	China_YR_LN	EastAsia	0.231204	0.00329817	70.1008	0	236146
Mbuti	Ukraine_BellBeaker	China_YR_MN	EastAsia	0.229962	0.00340421	67.5524	0	234419
Mbuti	Ukraine_BellBeaker	Japan_HG_Jomon	EastAsia	0.231612	0.00375321	61.7103	0	194597
Mbuti	Ukraine_BellBeaker	Mongolia_Arkhangai_EarlyMedieval	EastAsia	0.258882	0.00317747	81.4742	0	232485
Mbuti	Ukraine_BellBeaker	Mongolia_Arkhangai_LateMedieval	EastAsia	0.244262	0.00334649	72.9906	0	220671
Mbuti	Ukraine_BellBeaker	Mongolia_Arkhangai_Xiongnu	EastAsia	0.259106	0.00324908	79.7473	0	228162
Mbuti	Ukraine_BellBeaker	Mongolia_Arkhangai_XiongnuEarlyMedieval_2	EastAsia	0.258805	0.00358487	72.1938	0	186026
Mbuti	Ukraine_BellBeaker	Mongolia_Arkhangai_XiongnuEarlyMedieval_3	EastAsia	0.243248	0.00329908	73.7322	0	232646
Mbuti	Ukraine_BellBeaker	Mongolia_Bulgan_EarlyMedievalLateMedieval	EastAsia	0.234717	0.00327409	71.6893	0	228425
Mbuti	Ukraine_BellBeaker	Mongolia_Bulgan_Xiongnu	EastAsia	0.2354	0.00360157	65.3603	0	206465
Mbuti	Ukraine_BellBeaker	Mongolia_Dornod_LateMedieval	EastAsia	0.234879	0.00337775	69.5371	0	228386
Mbuti	Ukraine_BellBeaker	Mongolia_EIA_Sagly_4	EastAsia	0.256812	0.00315275	81.4568	0	229724
Mbuti	Ukraine_BellBeaker	Mongolia_EIA_SlabGrave_1	EastAsia	0.232904	0.00324495	71.7744	0	228237
Mbuti	Ukraine_BellBeaker	Mongolia_Khovd_MLBAEarlyMedieval	EastAsia	0.25776	0.00339538	75.915	0	214425
Mbuti	Ukraine_BellBeaker	Mongolia_Khovd_MLBAXiongnuLateMedieval	EastAsia	0.235002	0.00424951	55.301	0	123630
Mbuti	Ukraine_BellBeaker	Mongolia_Khuvsgul_XiongnuLateMedieval_1	EastAsia	0.258693	0.00336472	76.8838	0	219226
Mbuti	Ukraine_BellBeaker	Mongolia_Khuvsgul_XiongnuLateMedieval_2	EastAsia	0.239954	0.00338116	70.968	0	223848
Mbuti	Ukraine_BellBeaker	Mongolia_LBA_CenterWest_4	EastAsia	0.238779	0.00323383	73.8377	0	223408
Mbuti	Ukraine_BellBeaker	Mongolia_LBA_Khovsgol_6	EastAsia	0.240926	0.0031784	75.8012	0	230717
Mbuti	Ukraine_BellBeaker	Mongolia_LBA_Ulaanzukh_2	EastAsia	0.232599	0.00352635	65.9602	0	192045
Mbuti	Ukraine_BellBeaker	Mongolia_North_N	EastAsia	0.229203	0.00339046	67.6024	0	220467
Mbuti	Ukraine_BellBeaker	Mongolia_Selenge_LateMedieval	EastAsia	0.240295	0.00342053	70.251	0	222669
Mbuti	Ukraine_BellBeaker	Mongolia_Selenge_XiongnuLateMedieval	EastAsia	0.240396	0.00359004	66.9618	0	208966
Mbuti	Ukraine_BellBeaker	Mongolia_Selenge_XiongnuMedieval	EastAsia	0.245544	0.00374675	65.5351	0	180673
Mbuti	Ukraine_BellBeaker	Mongolia_Sukhbaatar_LateMedieval	EastAsia	0.234044	0.00323901	72.2577	0	234479
Mbuti	Ukraine_BellBeaker	Mongolia_Sukhbaatar_MLBAXiongnuLateMedieval	EastAsia	0.231989	0.00329346	70.4392	0	230837
Mbuti	Ukraine_BellBeaker	Mongolia_Sukhbaatar_XiongnuLateMedieval	EastAsia	0.245173	0.00363482	67.4513	0	208005
Mbuti	Ukraine_BellBeaker	Mongolia_Tuv_LateMedieval	EastAsia	0.234197	0.00345796	67.727	0	206386
Mbuti	Ukraine_BellBeaker	Mongolia_Umungobi_LateMedieval	EastAsia	0.236617	0.00336374	70.3434	0	221350
Mbuti	Ukraine_BellBeaker	Mongolia_Uvs_EIAXiongnuLateMedival	EastAsia	0.257746	0.00323961	79.5608	0	229700
Mbuti	Ukraine_BellBeaker	Vietnam_BA_DongSonCulture	EastAsia	0.225648	0.00503762	44.7927	0	55295
Mbuti	Ukraine_BellBeaker	Vietnam_LN	EastAsia	0.234914	0.00477885	49.157	0	71693
Mbuti	Ukraine_BellBeaker	Vietnam_N	EastAsia	0.226647	0.0054607	41.5052	0	49678
Mbuti	Ukraine_BellBeaker	XiongNu	EastAsia	0.231291	0.00333375	69.3788	0	236508
Mbuti	Ukraine_BellBeaker	Central_MN	Europe_EF	0.278657	0.00349427	79.7469	0	230269
Mbuti	Ukraine_BellBeaker	Czech_Bohemia_FunnelBeaker_N	Europe_EF	0.279079	0.00349426	79.8678	0	214013
Mbuti	Ukraine_BellBeaker	Czech_Bohemia_GlobularAmphorae_N	Europe_EF	0.281245	0.00366632	76.7105	0	202465
Mbuti	Ukraine_BellBeaker	Czech_Bohemia_Jordanow_N	Europe_EF	0.280164	0.00364137	76.9393	0	204234
Mbuti	Ukraine_BellBeaker	Czech_Bohemia_Rivnac_N	Europe_EF	0.27934	0.00348452	80.166	0	212631
Mbuti	Ukraine_BellBeaker	Czech_C_Baalberge	Europe_EF	0.280629	0.00322648	86.9768	0	230244
Mbuti	Ukraine_BellBeaker	Czech_N	Europe_EF	0.27616	0.00342797	80.561	0	222673
Mbuti	Ukraine_BellBeaker	Hungary_C	Europe_EF	0.276689	0.00339136	81.5865	0	219431
Mbuti	Ukraine_BellBeaker	Hungary_EN	Europe_EF	0.27862	0.00345319	80.6848	0	216845
Mbuti	Ukraine_BellBeaker	Iberia_Chl	Europe_EF	0.277989	0.00329612	84.3382	0	236620
Mbuti	Ukraine_BellBeaker	Iberia_EN	Europe_EF	0.277657	0.00352537	78.7597	0	212551
Mbuti	Ukraine_BellBeaker	Iberia_MN	Europe_EF	0.2763	0.00363692	75.9711	0	202285
Mbuti	Ukraine_BellBeaker	Italy_C	Europe_EF	0.278303	0.00350952	79.2995	0	234713
Mbuti	Ukraine_BellBeaker	Italy_C_BA	Europe_EF	0.277918	0.0035546	78.1852	0	207310
Mbuti	Ukraine_BellBeaker	Italy_N	Europe_EF	0.276475	0.00331525	83.3948	0	235234
Mbuti	Ukraine_BellBeaker	LBK_EN	Europe_EF	0.278557	0.00335584	83.0069	0	236530
Mbuti	Ukraine_BellBeaker	Poland_BKG	Europe_EF	0.27826	0.00332688	83.6398	0	236494
Mbuti	Ukraine_BellBeaker	Poland_GlobularAmphora	Europe_EF	0.280239	0.00323838	86.5368	0	236624
Mbuti	Ukraine_BellBeaker	Remedello	Europe_EF	0.274796	0.00404523	67.9309	0	146992
Mbuti	Ukraine_BellBeaker	Romania_C_Bodrogkeresztur	Europe_EF	0.277254	0.00321589	86.2137	0	233986
Mbuti	Ukraine_BellBeaker	Romania_N	Europe_EF	0.277031	0.00400501	69.1713	0	151296
Mbuti	Ukraine_BellBeaker	Sweden_Megalithic	Europe_EF	0.280801	0.00346122	81.1276	0	236271
Mbuti	Ukraine_BellBeaker	Switzerland_EBA_1	Europe_EF	0.278269	0.00359565	77.3904	0	183388
Mbuti	Ukraine_BellBeaker	Switzerland_LN	Europe_EF	0.278613	0.00331093	84.1494	0	226361
Mbuti	Ukraine_BellBeaker	Czech_IA_Hallstatt	Europe_IA	0.27804	0.00340835	81.5762	0	194338
Mbuti	Ukraine_BellBeaker	Czech_IA_LaTene	Europe_IA	0.277877	0.00320473	86.7084	0	230848
Mbuti	Ukraine_BellBeaker	Denmark_EarlyViking	Europe_IA	0.2787	0.00339637	82.0583	0	235642
Mbuti	Ukraine_BellBeaker	Denmark_IA	Europe_IA	0.278288	0.00345051	80.6514	0	236182
Mbuti	Ukraine_BellBeaker	Denmark_Viking	Europe_IA	0.276906	0.00315454	87.7803	0	236624
Mbuti	Ukraine_BellBeaker	England_Viking	Europe_IA	0.277204	0.00318025	87.1641	0	236623
Mbuti	Ukraine_BellBeaker	Estonia_EarlyViking	Europe_IA	0.278164	0.00316358	87.927	0	236623
Mbuti	Ukraine_BellBeaker	Estonia_EIA	Europe_IA	0.274772	0.00373657	73.5357	0	163596
Mbuti	Ukraine_BellBeaker	Greenland_EarlyNorse	Europe_IA	0.276282	0.00320977	86.0753	0	236424
Mbuti	Ukraine_BellBeaker	Greenland_LateNorse	Europe_IA	0.281804	0.00375813	74.9851	0	234866
Mbuti	Ukraine_BellBeaker	HungarianScythian	Europe_IA	0.275057	0.0034504	79.7172	0	219570
Mbuti	Ukraine_BellBeaker	Hungary_Conqueror_Commoner	Europe_IA	0.272277	0.00310735	87.6234	0	236625
Mbuti	Ukraine_BellBeaker	Hungary_Conqueror_Elite	Europe_IA	0.264292	0.00310023	85.2493	0	236625
Mbuti	Ukraine_BellBeaker	Hungary_DanubeTisza_EAvar	Europe_IA	0.233931	0.0032351	72.3104	0	235615
Mbuti	Ukraine_BellBeaker	Hungary_DanubeTisza_LAvar	Europe_IA	0.243566	0.00331724	73.4242	0	234587
Mbuti	Ukraine_BellBeaker	Hungary_DanubeTisza_LSarmation_EHun	Europe_IA	0.277274	0.00338184	81.9893	0	234389
Mbuti	Ukraine_BellBeaker	Hungary_DanubeTisza_MLAvar	Europe_IA	0.23729	0.00347099	68.3637	0	216365
Mbuti	Ukraine_BellBeaker	Hungary_EarlyArpadian	Europe_IA	0.27196	0.00313083	86.8651	0	236624
Mbuti	Ukraine_BellBeaker	Hungary_EarlyAvar	Europe_IA	0.257991	0.00310723	83.0292	0	236625
Mbuti	Ukraine_BellBeaker	Hungary_EarlyAvar_Elite	Europe_IA	0.244179	0.00316728	77.0942	0	236595
Mbuti	Ukraine_BellBeaker	Hungary_EIA_Prescythian_Mezocsat	Europe_IA	0.277402	0.00344878	80.4349	0	205302
Mbuti	Ukraine_BellBeaker	Hungary_Hun	Europe_IA	0.272804	0.0032761	83.2711	0	236302
Mbuti	Ukraine_BellBeaker	Hungary_Hun_oEastAsian	Europe_IA	0.235427	0.0036252	64.942	0	226964
Mbuti	Ukraine_BellBeaker	Hungary_IA_LaTene	Europe_IA	0.278565	0.00319573	87.1678	0	228552
Mbuti	Ukraine_BellBeaker	Hungary_Langobard	Europe_IA	0.277743	0.00318036	87.3306	0	236624
Mbuti	Ukraine_BellBeaker	Hungary_LateAvar	Europe_IA	0.265205	0.00310089	85.5255	0	236625
Mbuti	Ukraine_BellBeaker	Hungary_MidAvar	Europe_IA	0.273495	0.00312298	87.575	0	236624
Mbuti	Ukraine_BellBeaker	Hungary_MidAvar_oEastAsiaHigh	Europe_IA	0.243054	0.00346894	70.0658	0	229747
Mbuti	Ukraine_BellBeaker	Hungary_MidAvar_oEastAsiaMedium	Europe_IA	0.258488	0.0033416	77.3545	0	236313
Mbuti	Ukraine_BellBeaker	Hungary_MidLateAvar	Europe_IA	0.263679	0.00322525	81.7546	0	236494
Mbuti	Ukraine_BellBeaker	Hungary_NorthHungaryMountains_LAvar	Europe_IA	0.272174	0.0035337	77.0223	0	193024
Mbuti	Ukraine_BellBeaker	Hungary_Tiszaregion_EAvar	Europe_IA	0.27208	0.00355323	76.5724	0	175438
Mbuti	Ukraine_BellBeaker	Hungary_Transtisza_EAvar	Europe_IA	0.248649	0.00321527	77.3337	0	234729
Mbuti	Ukraine_BellBeaker	Hungary_Transtisza_LAvar	Europe_IA	0.258803	0.00339761	76.1719	0	203377
Mbuti	Ukraine_BellBeaker	Hungary_Transtisza_LSarmation_EHun	Europe_IA	0.277439	0.00322129	86.1265	0	236394
Mbuti	Ukraine_BellBeaker	Iceland_Viking	Europe_IA	0.277603	0.00322643	86.0402	0	236621
Mbuti	Ukraine_BellBeaker	Ingria_IA	Europe_IA	0.276425	0.0041537	66.5491	0	114782
Mbuti	Ukraine_BellBeaker	Ireland_Viking	Europe_IA	0.277193	0.00356017	77.8596	0	230400
Mbuti	Ukraine_BellBeaker	Italy_IA_Republic	Europe_IA	0.27746	0.00321776	86.2276	0	234973
Mbuti	Ukraine_BellBeaker	Italy_Imperial	Europe_IA	0.271115	0.00312795	86.6751	0	235262
Mbuti	Ukraine_BellBeaker	Italy_LA	Europe_IA	0.270151	0.00315055	85.7473	0	235254
Mbuti	Ukraine_BellBeaker	Levänluhta	Europe_IA	0.273551	0.00418957	65.2932	0	133642
Mbuti	Ukraine_BellBeaker	Norway_IA	Europe_IA	0.276321	0.00339592	81.3683	0	223740
Mbuti	Ukraine_BellBeaker	Norway_Viking	Europe_IA	0.277749	0.00316022	87.8891	0	236625
Mbuti	Ukraine_BellBeaker	Poland_Viking	Europe_IA	0.277276	0.00338022	82.0289	0	232562
Mbuti	Ukraine_BellBeaker	Russia_Viking	Europe_IA	0.276432	0.00318743	86.7256	0	236590
Mbuti	Ukraine_BellBeaker	Scotland_Viking	Europe_IA	0.277887	0.00348597	79.7158	0	227961
Mbuti	Ukraine_BellBeaker	Slovakia_IA_Vekerzug	Europe_IA	0.279005	0.00326731	85.393	0	226877
Mbuti	Ukraine_BellBeaker	Slovakia_LIA_LaTene	Europe_IA	0.279759	0.00347853	80.4245	0	208494
Mbuti	Ukraine_BellBeaker	Slovenia_EIA	Europe_IA	0.27693	0.0032106	86.255	0	226102
Mbuti	Ukraine_BellBeaker	Sweden_Viking	Europe_IA	0.27681	0.00314401	88.0436	0	236624
Mbuti	Ukraine_BellBeaker	BolshoyOleniOstrov	Europe_LNBA	0.257723	0.0034511	74.6786	0	211392
Mbuti	Ukraine_BellBeaker	Central_CWC	Europe_LNBA	0.276932	0.00334606	82.7636	0	231149
Mbuti	Ukraine_BellBeaker	Central_LNBA	Europe_LNBA	0.277129	0.00327399	84.6457	0	233977
Mbuti	Ukraine_BellBeaker	Czech_BellBeaker	Europe_LNBA	0.278291	0.003172	87.7334	0	233486
Mbuti	Ukraine_BellBeaker	Czech_Bohemia_BellBeaker	Europe_LNBA	0.276073	0.00319379	86.4407	0	229474
Mbuti	Ukraine_BellBeaker	Czech_Bohemia_CordedWare	Europe_LNBA	0.275095	0.00310474	88.6048	0	235180
Mbuti	Ukraine_BellBeaker	Czech_Bohemia_Unetice_EBA	Europe_LNBA	0.276857	0.0031299	88.4558	0	236317
Mbuti	Ukraine_BellBeaker	Czech_CordedWare	Europe_LNBA	0.276019	0.00323515	85.3186	0	221097
Mbuti	Ukraine_BellBeaker	Czech_EBA	Europe_LNBA	0.278381	0.00329989	84.3606	0	217518
Mbuti	Ukraine_BellBeaker	Czech_EBA_Unetice	Europe_LNBA	0.276679	0.00314751	87.9042	0	230606
Mbuti	Ukraine_BellBeaker	Estonia_CWC	Europe_LNBA	0.272665	0.00340557	80.0645	0	230229
Mbuti	Ukraine_BellBeaker	Estonia_LBA	Europe_LNBA	0.281926	0.00341918	82.4541	0	202276
Mbuti	Ukraine_BellBeaker	Fatyanovo	Europe_LNBA	0.275906	0.00323212	85.364	0	236251
Mbuti	Ukraine_BellBeaker	Germany_BellBeaker	Europe_LNBA	0.276458	0.00330214	83.7208	0	230631
Mbuti	Ukraine_BellBeaker	Germany_Lech_EBA	Europe_LNBA	0.275212	0.00323158	85.1634	0	222331
Mbuti	Ukraine_BellBeaker	Germany_SouthernGermany_EBA	Europe_LNBA	0.275691	0.00339834	81.1252	0	192143
Mbuti	Ukraine_BellBeaker	Germany_Tollense_BA	Europe_LNBA	0.282093	0.00445816	63.2755	0	101049
Mbuti	Ukraine_BellBeaker	Hungary_BA	Europe_LNBA	0.280375	0.00346663	80.8783	0	223388
Mbuti	Ukraine_BellBeaker	Hungary_EBA_BellBeaker	Europe_LNBA	0.277067	0.00327223	84.6722	0	225476
Mbuti	Ukraine_BellBeaker	Latvia_BA	Europe_LNBA	0.278411	0.00340193	81.8392	0	221734
Mbuti	Ukraine_BellBeaker	Lithuania_BA	Europe_LNBA	0.28163	0.0043918	64.1264	0	120060
Mbuti	Ukraine_BellBeaker	Lithuania_CWC	Europe_LNBA	0.275308	0.00340551	80.8419	0	234668
Mbuti	Ukraine_BellBeaker	Northern_LNBA	Europe_LNBA	0.277126	0.00344226	80.507	0	226081
Mbuti	Ukraine_BellBeaker	Poland_BellBeaker	Europe_LNBA	0.276327	0.00330547	83.5967	0	228857
Mbuti	Ukraine_BellBeaker	Poland_CWC	Europe_LNBA	0.274662	0.00315932	86.9369	0	236536
Mbuti	Ukraine_BellBeaker	Poland_EBA	Europe_LNBA	0.276149	0.00341214	80.9313	0	230483
Mbuti	Ukraine_BellBeaker	Romania_BA_Arman	Europe_LNBA	0.282102	0.0035666	79.0954	0	187813
Mbuti	Ukraine_BellBeaker	Serbia_Mokrin_EBA_Maros	Europe_LNBA	0.280533	0.00319003	87.9405	0	236624
Mbuti	Ukraine_BellBeaker	Sweden_Mgl	Europe_LNBA	0.275621	0.00395698	69.6544	0	185310
Mbuti	Ukraine_BellBeaker	Switzerland_EBA_2	Europe_LNBA	0.275798	0.00332089	83.0494	0	217414
Mbuti	Ukraine_BellBeaker	Estonia_MA	Europe_MA	0.280925	0.00388338	72.3403	0	155688
Mbuti	Ukraine_BellBeaker	Faroes_EarlyModern	Europe_MA	0.27705	0.00326769	84.7847	0	236577
Mbuti	Ukraine_BellBeaker	Germany_EarlyMedieval	Europe_MA	0.277428	0.0032756	84.6952	0	236386
Mbuti	Ukraine_BellBeaker	Italy_Medieval	Europe_MA	0.268248	0.00349028	76.8556	0	220593
Mbuti	Ukraine_BellBeaker	Italy_Medieval_EarlyModern	Europe_MA	0.272167	0.0031482	86.4518	0	235264
Mbuti	Ukraine_BellBeaker	Norway_Medieval	Europe_MA	0.278139	0.0036944	75.2866	0	235382
Mbuti	Ukraine_BellBeaker	EHG	EuropeHG_EHG	0.27504	0.00359988	76.4024	0	217837
Mbuti	Ukraine_BellBeaker	Estonia_HG_CCC	EuropeHG_EHG	0.284878	0.00478493	59.5364	0	76311
Mbuti	Ukraine_BellBeaker	Latvia_HG_CCC	EuropeHG_EHG	0.27703	0.00354573	78.1307	0	222752
Mbuti	Ukraine_BellBeaker	WesternRussiaHG	EuropeHG_EHG	0.277691	0.00384797	72.1656	0	227022
Mbuti	Ukraine_BellBeaker	SHG	EuropeHG_SHG	0.284236	0.00362084	78.5002	0	213899
Mbuti	Ukraine_BellBeaker	Sweden_Gotland_Hemmor_PittedWare_BattleAxe	EuropeHG_SHG	0.280797	0.00374216	75.036	0	220507
Mbuti	Ukraine_BellBeaker	Sweden_Gotland_Vasterbjers_PittedWare_BattleAxe	EuropeHG_SHG	0.282036	0.00341026	82.7021	0	236618
Mbuti	Ukraine_BellBeaker	Sweden_Mesolithic	EuropeHG_SHG	0.285097	0.00365006	78.1075	0	236621
Mbuti	Ukraine_BellBeaker	Iron_Gates_HG	EuropeHG_WHG	0.287011	0.0033822	84.8592	0	235176
Mbuti	Ukraine_BellBeaker	Italy_Mesolithic	EuropeHG_WHG	0.286128	0.00379587	75.3787	0	235070
Mbuti	Ukraine_BellBeaker	Latvia_HG_M	EuropeHG_WHG	0.286095	0.00340774	83.9545	0	236314
Mbuti	Ukraine_BellBeaker	Lithuania_HG_M	EuropeHG_WHG	0.286269	0.00350914	81.5781	0	225463
Mbuti	Ukraine_BellBeaker	WHG	EuropeHG_WHG	0.28491	0.00362565	78.5818	0	234840
Mbuti	Ukraine_BellBeaker	Anatolia_N	Levant/Anatolia_EF	0.276094	0.00327302	84.3546	0	234300
Mbuti	Ukraine_BellBeaker	Levant_BA	Levant/Anatolia_EF	0.259307	0.00359213	72.1874	0	183149
Mbuti	Ukraine_BellBeaker	Levant_N	Levant/Anatolia_EF	0.257961	0.00364721	70.7282	0	176567
Mbuti	Ukraine_BellBeaker	Natufian	Levant/Anatolia_EF	0.250607	0.0045036	55.6459	0	112279
Mbuti	Ukraine_BellBeaker	Russia_AngaraRiver_BA	Siberia	0.236592	0.0033671	70.266	0	236621
Mbuti	Ukraine_BellBeaker	Russia_AngaraRiver_N	Siberia	0.23674	0.0033872	69.8926	0	236538
Mbuti	Ukraine_BellBeaker	Russia_Buryatia_PreBronze	Siberia	0.228679	0.00368043	62.1339	0	179888
Mbuti	Ukraine_BellBeaker	Russia_Buryatia_Xiongnu	Siberia	0.236259	0.00342553	68.9701	0	222492
Mbuti	Ukraine_BellBeaker	Russia_DevilsCave_N	Siberia	0.230981	0.00353087	65.4175	0	236387
Mbuti	Ukraine_BellBeaker	Russia_Ekven_IA	Siberia	0.239766	0.00326744	73.3806	0	234536
Mbuti	Ukraine_BellBeaker	Russia_KolymaRiver_LN	Siberia	0.230458	0.00345752	66.6541	0	236600
Mbuti	Ukraine_BellBeaker	Russia_LenaRiver_BA	Siberia	0.239444	0.00348344	68.7379	0	236595
Mbuti	Ukraine_BellBeaker	Russia_LenaRiver_N	Siberia	0.23886	0.00350589	68.131	0	236501
Mbuti	Ukraine_BellBeaker	Russia_MN_Boisman	Siberia	0.230042	0.00340684	67.5236	0	212000
Mbuti	Ukraine_BellBeaker	Russia_Siberia_Irkutsk_EBA	Siberia	0.234257	0.00365303	64.1267	0	201899
Mbuti	Ukraine_BellBeaker	Russia_Siberia_Lena_EBA	Siberia	0.237969	0.00328304	72.4843	0	228198
Mbuti	Ukraine_BellBeaker	Russia_Uelen_OldBeringSea	Siberia	0.239702	0.00346844	69.1095	0	217669
Mbuti	Ukraine_BellBeaker	Russia_UstBelaya_Angara	Siberia	0.238671	0.00340465	70.1013	0	234524
Mbuti	Ukraine_BellBeaker	Shamanka_EBA	Siberia	0.23693	0.00346065	68.4638	0	222577
Mbuti	Ukraine_BellBeaker	Shamanka_EN	Siberia	0.232159	0.00328555	70.6606	0	236611
Mbuti	Ukraine_BellBeaker	UstIda_EBA	Siberia	0.237043	0.00375546	63.1195	0	179278
Mbuti	Ukraine_BellBeaker	UstIda_LN	Siberia	0.23416	0.00345522	67.7698	0	218572
Mbuti	Ukraine_BellBeaker	West_Siberia_N	Siberia	0.261699	0.00381866	68.5316	0	178306
Mbuti	Ukraine_BellBeaker	Alan	West/CentralAsia	0.269742	0.0032895	82.0009	0	235331
Mbuti	Ukraine_BellBeaker	Armenia_ChL	West/CentralAsia	0.267038	0.00330127	80.8895	0	214046
Mbuti	Ukraine_BellBeaker	Armenia_EarlyMedieval	West/CentralAsia	0.267624	0.00350966	76.2536	0	216141
Mbuti	Ukraine_BellBeaker	Armenia_EBA	West/CentralAsia	0.26597	0.00343609	77.405	0	209458
Mbuti	Ukraine_BellBeaker	Armenia_EBA_KuraAraxes	West/CentralAsia	0.262853	0.00326492	80.5083	0	210548
Mbuti	Ukraine_BellBeaker	Armenia_EIA	West/CentralAsia	0.267077	0.00333387	80.1101	0	200102
Mbuti	Ukraine_BellBeaker	Armenia_IA	West/CentralAsia	0.266547	0.00336533	79.2039	0	206061
Mbuti	Ukraine_BellBeaker	Armenia_LBA	West/CentralAsia	0.267261	0.00309019	86.487	0	235840
Mbuti	Ukraine_BellBeaker	Armenia_LBA_EIA	West/CentralAsia	0.266387	0.00310336	85.838	0	234539
Mbuti	Ukraine_BellBeaker	Armenia_LBA_EIA_o	West/CentralAsia	0.262925	0.00367342	71.5751	0	180279
Mbuti	Ukraine_BellBeaker	Armenia_Lchashen_LBA	West/CentralAsia	0.267813	0.00325617	82.2477	0	218065
Mbuti	Ukraine_BellBeaker	Armenia_LIA	West/CentralAsia	0.26702	0.00332068	80.4111	0	209417
Mbuti	Ukraine_BellBeaker	Armenia_MBA	West/CentralAsia	0.267545	0.00363188	73.6658	0	187646
Mbuti	Ukraine_BellBeaker	Armenia_MLBA	West/CentralAsia	0.265382	0.00350204	75.7792	0	206828
Mbuti	Ukraine_BellBeaker	Armenia_UrartianEmpire	West/CentralAsia	0.272206	0.00368169	73.9349	0	183707
Mbuti	Ukraine_BellBeaker	Bustan_BA	West/CentralAsia	0.259669	0.00364664	71.2078	0	181565
Mbuti	Ukraine_BellBeaker	Butkara_IA	West/CentralAsia	0.247218	0.00351791	70.2739	0	185848
Mbuti	Ukraine_BellBeaker	Dzharkutan1_BA	West/CentralAsia	0.258829	0.00320301	80.8082	0	218227
Mbuti	Ukraine_BellBeaker	Gonur1_BA	West/CentralAsia	0.259475	0.00334531	77.564	0	192482
Mbuti	Ukraine_BellBeaker	Iran_ChL	West/CentralAsia	0.260953	0.00329801	79.1244	0	212291
Mbuti	Ukraine_BellBeaker	Iran_Hasanlu_IA	West/CentralAsia	0.264193	0.00319276	82.7475	0	227680
Mbuti	Ukraine_BellBeaker	Iran_N	West/CentralAsia	0.24477	0.00368608	66.404	0	185296
Mbuti	Ukraine_BellBeaker	Iraq_PPNA	West/CentralAsia	0.261427	0.00451048	57.96	0	93483
Mbuti	Ukraine_BellBeaker	Namazga_CA	West/CentralAsia	0.252079	0.00374741	67.2676	0	173000
Mbuti	Ukraine_BellBeaker	Pakistan_Butkara_IA	West/CentralAsia	0.252181	0.00336373	74.9707	0	191466
Mbuti	Ukraine_BellBeaker	Pakistan_H_Barikot	West/CentralAsia	0.252141	0.00327421	77.0083	0	207846
Mbuti	Ukraine_BellBeaker	Pakistan_H_SaiduSharif	West/CentralAsia	0.251365	0.00314011	80.0498	0	225544
Mbuti	Ukraine_BellBeaker	Pakistan_Katelai_IA	West/CentralAsia	0.251556	0.00316544	79.4698	0	213626
Mbuti	Ukraine_BellBeaker	Pakistan_Loebanr_IA	West/CentralAsia	0.251258	0.00306062	82.094	0	227669
Mbuti	Ukraine_BellBeaker	Russia_Caucasus_Maikop_Novosvobodnaya	West/CentralAsia	0.264717	0.00366155	72.2964	0	170716
Mbuti	Ukraine_BellBeaker	Russia_North_Caucasus_MBA	West/CentralAsia	0.267972	0.00345988	77.4511	0	205775
Mbuti	Ukraine_BellBeaker	Sappali_Tepe_BA	West/CentralAsia	0.255833	0.00313402	81.6308	0	232221
Mbuti	Ukraine_BellBeaker	Turkmenistan_C_Geoksyur	West/CentralAsia	0.255615	0.00325098	78.6272	0	210997
Mbuti	Ukraine_BellBeaker	Udegram_IA	West/CentralAsia	0.252766	0.00316057	79.9749	0	218971
Mbuti	Ukraine_BellBeaker	Uzbekistan_Bustan_BA	West/CentralAsia	0.254339	0.00366885	69.324	0	165987
Mbuti	Ukraine_BellBeaker	Botai	WesternSteppe_CA	0.262011	0.00345541	75.8265	0	236600
Mbuti	Ukraine_BellBeaker	Russia_Steppe_Eneolithic	WesternSteppe_CA	0.271201	0.00349531	77.5902	0	210784
Mbuti	Ukraine_BellBeaker	Afanasievo	WesternSteppe_EMBA	0.271724	0.00314413	86.4227	0	236416
Mbuti	Ukraine_BellBeaker	Okunevo_EMBA	WesternSteppe_EMBA	0.253571	0.00323938	78.2778	0	236615
Mbuti	Ukraine_BellBeaker	Poltavka	WesternSteppe_EMBA	0.274164	0.00344283	79.6333	0	227818
Mbuti	Ukraine_BellBeaker	Potapovka	WesternSteppe_EMBA	0.270538	0.00348425	77.646	0	213165
Mbuti	Ukraine_BellBeaker	Russia_Steppe_Maikop	WesternSteppe_EMBA	0.26644	0.00349825	76.1637	0	199762
Mbuti	Ukraine_BellBeaker	Yamnaya_Caucasus	WesternSteppe_EMBA	0.269607	0.00387849	69.5133	0	161672
Mbuti	Ukraine_BellBeaker	Yamnaya_Kalmykia	WesternSteppe_EMBA	0.27189	0.00331535	82.0096	0	226139
Mbuti	Ukraine_BellBeaker	Yamnaya_Samara	WesternSteppe_EMBA	0.272643	0.00315941	86.2957	0	232556
Mbuti	Ukraine_BellBeaker	CentralSaka	WesternSteppe_IA	0.256675	0.00339173	75.6769	0	231056
Mbuti	Ukraine_BellBeaker	Kangju	WesternSteppe_IA	0.263638	0.00334535	78.8072	0	230883
Mbuti	Ukraine_BellBeaker	Kazakhstan_Berel_IA	WesternSteppe_IA	0.256365	0.00314077	81.6249	0	234565
Mbuti	Ukraine_BellBeaker	Kazakhstan_Birlik_Tasmola_EIA	WesternSteppe_IA	0.236936	0.00344763	68.7243	0	201317
Mbuti	Ukraine_BellBeaker	Kazakhstan_Sarmatian_IA	WesternSteppe_IA	0.266578	0.00329939	80.7964	0	229464
Mbuti	Ukraine_BellBeaker	Kazakhstan_Tasmola_EIA	WesternSteppe_IA	0.255778	0.00312934	81.7356	0	235846
Mbuti	Ukraine_BellBeaker	Kazakhstann_OtrarCulture_LIA	WesternSteppe_IA	0.263666	0.0034081	77.3646	0	225558
Mbuti	Ukraine_BellBeaker	Kyrgyzstan_AlaiNura_IA	WesternSteppe_IA	0.258482	0.00329199	78.5186	0	230205
Mbuti	Ukraine_BellBeaker	Kyrgyzstan_Saka_IA	WesternSteppe_IA	0.260784	0.00346831	75.1906	0	203063
Mbuti	Ukraine_BellBeaker	Moldova_Cimmerian	WesternSteppe_IA	0.25826	0.0043572	59.2719	0	114096
Mbuti	Ukraine_BellBeaker	Moldova_Glinoe_Scythian	WesternSteppe_IA	0.273547	0.0035579	76.8844	0	199839
Mbuti	Ukraine_BellBeaker	Nomad_IA	WesternSteppe_IA	0.26079	0.00350126	74.4847	0	231142
Mbuti	Ukraine_BellBeaker	Russia_Late_Sarmatian	WesternSteppe_IA	0.268936	0.00358326	75.0534	0	202143
Mbuti	Ukraine_BellBeaker	Russia_Sargat_IA	WesternSteppe_IA	0.260053	0.00321555	80.8735	0	232604
Mbuti	Ukraine_BellBeaker	Russia_Zrubnaya_Alakul	WesternSteppe_IA	0.276246	0.00331102	83.4322	0	236397
Mbuti	Ukraine_BellBeaker	Sarmatian	WesternSteppe_IA	0.265508	0.00331552	80.0802	0	225663
Mbuti	Ukraine_BellBeaker	Scy_Kaz	WesternSteppe_IA	0.259244	0.00675823	38.3597	0	31670
Mbuti	Ukraine_BellBeaker	ScySar_SU	WesternSteppe_IA	0.267022	0.00342141	78.0445	0	200947
Mbuti	Ukraine_BellBeaker	Scythian_East	WesternSteppe_IA	0.2541	0.00337279	75.3381	0	226579
Mbuti	Ukraine_BellBeaker	Tagar	WesternSteppe_IA	0.265174	0.00326769	81.1504	0	235644
Mbuti	Ukraine_BellBeaker	TianShanHun	WesternSteppe_IA	0.258867	0.003081	84.0203	0	236620
Mbuti	Ukraine_BellBeaker	TianShanSaka	WesternSteppe_IA	0.260335	0.00324246	80.2894	0	233773
Mbuti	Ukraine_BellBeaker	Wusun	WesternSteppe_IA	0.264207	0.00345408	76.4913	0	229433
Mbuti	Ukraine_BellBeaker	Nomad_Med	WesternSteppe_MA	0.243176	0.00322098	75.4973	0	236228
Mbuti	Ukraine_BellBeaker	SaltovoMayaki	WesternSteppe_MA	0.278195	0.00835856	33.2826	6.88828e-243	21803
Mbuti	Ukraine_BellBeaker	Aktogai_MLBA	WesternSteppe_MLBA	0.274138	0.00350106	78.3013	0	205901
Mbuti	Ukraine_BellBeaker	Andronovo	WesternSteppe_MLBA	0.272972	0.00327585	83.3284	0	235238
Mbuti	Ukraine_BellBeaker	Dali_MLBA	WesternSteppe_MLBA	0.273363	0.00365214	74.85	0	193517
Mbuti	Ukraine_BellBeaker	Dashti_Kozy_BA	WesternSteppe_MLBA	0.274764	0.00357686	76.817	0	201179
Mbuti	Ukraine_BellBeaker	Kairan_MLBA	WesternSteppe_MLBA	0.273675	0.00348598	78.5073	0	204717
Mbuti	Ukraine_BellBeaker	Kazakh_Mys_MLBA	WesternSteppe_MLBA	0.272282	0.00347111	78.4423	0	196512
Mbuti	Ukraine_BellBeaker	Krasnoyarsk_MLBA	WesternSteppe_MLBA	0.274118	0.00326464	83.966	0	223595
Mbuti	Ukraine_BellBeaker	Maitan_MLBA_Alakul	WesternSteppe_MLBA	0.275039	0.00329983	83.3494	0	223313
Mbuti	Ukraine_BellBeaker	Moldova_MBA_Catacomb	WesternSteppe_MLBA	0.274159	0.00423961	64.6661	0	127369
Mbuti	Ukraine_BellBeaker	Moldova_MBA_MultiCordonedWare	WesternSteppe_MLBA	0.275588	0.00359716	76.6127	0	182585
Mbuti	Ukraine_BellBeaker	Oy_Dzhaylau_MLBA	WesternSteppe_MLBA	0.274937	0.0035184	78.1427	0	207269
Mbuti	Ukraine_BellBeaker	Petrovka	WesternSteppe_MLBA	0.275308	0.00503931	54.632	0	66084
Mbuti	Ukraine_BellBeaker	Russia_Mezhovskaya	WesternSteppe_MLBA	0.270165	0.00372574	72.513	0	216147
Mbuti	Ukraine_BellBeaker	Russia_North_Caucasus	WesternSteppe_MLBA	0.270626	0.00359574	75.2628	0	182456
Mbuti	Ukraine_BellBeaker	Russia_Steppe_Catacomb	WesternSteppe_MLBA	0.273724	0.00361073	75.8085	0	183118
Mbuti	Ukraine_BellBeaker	Sintashta	WesternSteppe_MLBA	0.275449	0.00316266	87.0942	0	234578
Mbuti	Ukraine_BellBeaker	Zrubnaya	WesternSteppe_MLBA	0.276347	0.00321405	85.9807	0	232022
Mbuti	Ukraine_BellBeaker	Zevakinskiy_LBA	WesternSteppe_MLBA	0.265146	0.00334299	79.3139	0	212269
Mbuti	Ukraine_BellBeaker	Samara_Eneolithic	WesternSteppe_N	0.270132	0.00398887	67.7213	0	158215
Mbuti	Ukraine_BellBeaker	Ukraine_GlobularAmphora	Ukraine_EF	0.279522	0.00346629	80.64	0	214680
Mbuti	Ukraine_BellBeaker	Ukraine_Trypillia	Ukraine_EF	0.278073	0.00325103	85.5337	0	236623
Mbuti	Ukraine_BellBeaker	Ukraine_Mesolithic	Ukraine_EHG	0.277463	0.00351461	78.9456	0	199156
Mbuti	Ukraine_BellBeaker	Ukraine_Neolithic	Ukraine_EHG	0.282825	0.00342521	82.5717	0	211746
Mbuti	Ukraine_BellBeaker	Ukraine_Neolithic_2	Ukraine_EHG	0.269544	0.0062959	42.8126	0	39737
Mbuti	Ukraine_BellBeaker	Ukraine_Scythian	Ukraine_EIA	0.272372	0.00381141	71.4623	0	193185
Mbuti	Ukraine_BellBeaker	Ukraine_Crimea_Pantikapaion	Ukraine_IA	0.266454	0.0053322	49.9707	0	73805
Mbuti	Ukraine_BellBeaker	Ukraine_Viking	Ukraine_IA	0.2799	0.003917	71.4577	0	173604
Mbuti	Ukraine_BellBeaker	Ukraine_BA	Ukraine_LNBA	0.279115	0.00605025	46.1329	0	49245
Mbuti	Ukraine_BellBeaker	Ukraine_CordedWare	Ukraine_LNBA	0.278112	0.00416001	66.8535	0	156863
Mbuti	Ukraine_BellBeaker	Ukraine_Eneolithic	Ukraine_LNBA	0.281213	0.00361565	77.7765	0	186311
Mbuti	Ukraine_BellBeaker	Ukraine_Yamnaya	Ukraine_LNBA	0.269857	0.00369414	73.0499	0	184347
Mbuti	Ukraine_BellBeaker	Ukraine_Medieval	Ukraine_MA	0.276637	0.00388588	71.1904	0	207309
Mbuti	Ukraine_BellBeaker	UkrN_?	Ukraine_EHG	0.272211	0.00864725	31.4795	1.65691e-217	21292
Mbuti	Ukraine_BellBeaker	UkrEIA_?	Ukraine_EIA	0.268756	0.00442518	60.7334	0	105258
Mbuti	Ukraine_BellBeaker	UkrEIA_Antiquity_Greeks?_1	Ukraine_EIA	0.275129	0.00443241	62.072	0	138190
Mbuti	Ukraine_BellBeaker	UkrEIA_Antiquity_Greeks?_2	Ukraine_EIA	0.278907	0.00449021	62.1144	0	107074
Mbuti	Ukraine_BellBeaker	UkrEIA_LateScythian_Cri_Nom	Ukraine_EIA	0.265922	0.00417345	63.7174	0	133380
Mbuti	Ukraine_BellBeaker	UkrEIA_Scythian_LeftDnipro_IllThr	Ukraine_EIA	0.267035	0.0042761	62.4484	0	142086
Mbuti	Ukraine_BellBeaker	UkrEIA_Scythian_LeftDnipro_LocAgr	Ukraine_EIA	0.272243	0.00378066	72.0096	0	168024
Mbuti	Ukraine_BellBeaker	UkrEIA_Scythian_LeftDnipro_LocAgr_2	Ukraine_EIA	0.273682	0.00415674	65.8407	0	161198
Mbuti	Ukraine_BellBeaker	UkrEIA_Scythian_LeftDnipro_LocEl	Ukraine_EIA	0.274172	0.00371507	73.7999	0	181202
Mbuti	Ukraine_BellBeaker	UkrEIA_Scythian_NBlaSea_Nom	Ukraine_EIA	0.268411	0.00404762	66.3132	0	145537
Mbuti	Ukraine_BellBeaker	UkrEIA_Scythian_RightDnipro_IllThr	Ukraine_EIA	0.275335	0.00356351	77.2651	0	222888
Mbuti	Ukraine_BellBeaker	UkrEIA_Scythian_RightDnipro_IllThr_2	Ukraine_EIA	0.271851	0.00410288	66.2584	0	153147
Mbuti	Ukraine_BellBeaker	UkrEIA_Scythian_SivDon_Nom	Ukraine_EIA	0.271135	0.00334354	81.0924	0	231037
Mbuti	Ukraine_BellBeaker	UkrEIA_Scythian_SivDon_Nom_2	Ukraine_EIA	0.274689	0.00400913	68.516	0	155331
Mbuti	Ukraine_BellBeaker	UkrEIA_Scythian_SivDon_NomEl	Ukraine_EIA	0.265549	0.00358084	74.1583	0	214764
Mbuti	Ukraine_BellBeaker	UkrEIA_Scythian_SivDon_NomEl_2	Ukraine_EIA	0.280432	0.00781335	35.8914	4.16634e-282	27124
Mbuti	Ukraine_BellBeaker	UkrEIA_Scythian_SivDon_NomEl_3	Ukraine_EIA	0.281692	0.00440141	64.0004	0	116673
Mbuti	Ukraine_BellBeaker	UkrEIA_ThracianHallstatt	Ukraine_EIA	0.274456	0.0036389	75.4227	0	209117
Mbuti	Ukraine_BellBeaker	UkrEIA_ThracianHallstatt_2	Ukraine_EIA	0.279216	0.00414206	67.4099	0	170945
Mbuti	Ukraine_BellBeaker	UkrIA_Chernyakhiv_1	Ukraine_IA	0.274836	0.00372951	73.6923	0	193676
Mbuti	Ukraine_BellBeaker	UkrIA_Chernyakhiv_2	Ukraine_IA	0.271158	0.00347986	77.922	0	222481
Mbuti	Ukraine_BellBeaker	UkrIA_Chernyakhiv_3	Ukraine_IA	0.260334	0.00484641	53.7167	0	95081
Mbuti	Ukraine_BellBeaker	UkrIA_Sarmatian_SivDon	Ukraine_IA	0.267934	0.00407892	65.6874	0	175980
Mbuti	Ukraine_BellBeaker	UkrBA_Zrubna	Ukraine_LNBA	0.263298	0.00717527	36.6952	8.7257e-295	27688
Mbuti	Ukraine_BellBeaker	UkrFBA_Bilozerska_Pre-Cimmerian	Ukraine_LNBA	0.27562	0.00377139	73.0818	0	190000
Mbuti	Ukraine_BellBeaker	UkrFBA/EIA_Cimmerian	Ukraine_LNBA	0.254738	0.00467708	54.4652	0	88442
Mbuti	Ukraine_BellBeaker	UkrFBA/EIA_Lusatian	Ukraine_LNBA	0.277714	0.00358167	77.5375	0	225629
Mbuti	Ukraine_BellBeaker	UkrFBA/EIA_Vysotska_Early	Ukraine_LNBA	0.266088	0.00743139	35.806	8.91248e-281	28038
Mbuti	Ukraine_BellBeaker	UkrEMA_Saltiv_Alans_1	Ukraine_MA	0.267496	0.00360268	74.2491	0	197339
Mbuti	Ukraine_BellBeaker	UkrEMA_Saltiv_Alans_2	Ukraine_MA	0.247315	0.00382577	64.6445	0	177632
Mbuti	Ukraine_BellBeaker	UkrEMA_Saltiv_Bulgars_1	Ukraine_MA	0.261282	0.00412801	63.2949	0	131141
Mbuti	Ukraine_BellBeaker	UkrEMA_Saltiv_Bulgars_2	Ukraine_MA	0.24338	0.00480007	50.7034	0	84144
Mbuti	Ukraine_BellBeaker	UkrEM_Cossack_Slavs	Ukraine_MA	0.275954	0.00417335	66.123	0	130165
Mbuti	Ukraine_BellBeaker	UkrMA_Cuman	Ukraine_MA	0.263544	0.00416683	63.2481	0	130636
Mbuti	Ukraine_BellBeaker	UkrMA_Cuman_2	Ukraine_MA	0.250103	0.0039664	63.0554	0	143896
Mbuti	Ukraine_BellBeaker	UkrMA_GoldenHorde_Nom	Ukraine_MA	0.264373	0.00412961	64.0188	0	119699
Mbuti	Ukraine_BellBeaker	UkrMA_GoldenHorde_Slav/Nom?	Ukraine_MA	0.274145	0.0036743	74.6116	0	184528
Mbuti	Ukraine_BellBeaker	UkrMA_Nogai_1	Ukraine_MA	0.24926	0.00395956	62.9514	0	146760
Mbuti	Ukraine_BellBeaker	UkrMA_Nogai_2	Ukraine_MA	0.243829	0.00346112	70.4481	0	201390
Mbuti	Ukraine_BellBeaker	UkrMA_Nogai_3	Ukraine_MA	0.234347	0.00395049	59.3209	0	149484
Mbuti	Ukraine_BellBeaker	UkrMA_Post-Cuman_Cuman?	Ukraine_MA	0.259976	0.00469576	55.3639	0	85839
Mbuti	Ukraine_BellBeaker	UkrMA_WhiteCroat_Slavs	Ukraine_MA	0.273936	0.00424611	64.5145	0	163330
Mbuti	Ukraine_CordedWare	China_AmurRiver_LPaleolithic	EastAsia	0.225798	0.00310454	72.7315	0	520991
Mbuti	Ukraine_CordedWare	China_AmurRiver_Mesolithic	EastAsia	0.229167	0.00315247	72.6943	0	425013
Mbuti	Ukraine_CordedWare	China_AmurRiver_N	EastAsia	0.227894	0.00297709	76.5492	0	512103
Mbuti	Ukraine_CordedWare	China_Miaozigou_MN	EastAsia	0.228471	0.00375206	60.8922	0	186409
Mbuti	Ukraine_CordedWare	China_NEastAsia_Coastal_EN	EastAsia	0.229321	0.00300019	76.4355	0	657172
Mbuti	Ukraine_CordedWare	China_SEastAsia_Coastal_LN	EastAsia	0.226632	0.00317071	71.4768	0	367901
Mbuti	Ukraine_CordedWare	China_Upper_YR_IA	EastAsia	0.232803	0.0030566	76.1641	0	658365
Mbuti	Ukraine_CordedWare	China_Upper_YR_LN	EastAsia	0.231864	0.00294909	78.6224	0	692873
Mbuti	Ukraine_CordedWare	China_WLR_LN	EastAsia	0.230297	0.00318344	72.3422	0	574802
Mbuti	Ukraine_CordedWare	China_WLR_MN	EastAsia	0.233009	0.00320064	72.8007	0	707177
Mbuti	Ukraine_CordedWare	China_Wuzhuangguoliang_LN	EastAsia	0.242986	0.00715688	33.9514	1.16287e-252	31088
Mbuti	Ukraine_CordedWare	China_Xinjian_IA	EastAsia	0.253103	0.0030751	82.3075	0	490693
Mbuti	Ukraine_CordedWare	China_Xinjian_IA_o1	EastAsia	0.264234	0.00362967	72.7984	0	214181
Mbuti	Ukraine_CordedWare	China_Xinjiang_Chaganguole_BA_Chemurcheck	EastAsia	0.268156	0.00295143	90.8562	0	587983
Mbuti	Ukraine_CordedWare	China_Xinjiang_Jierzankale_IA	EastAsia	0.262192	0.00289133	90.6823	0	578719
Mbuti	Ukraine_CordedWare	China_Xinjiang_Junmachanyilian_Historical	EastAsia	0.256692	0.00327018	78.4948	0	525752
Mbuti	Ukraine_CordedWare	China_Xinjiang_Kuokesuxi_EIA	EastAsia	0.263145	0.0029645	88.7654	0	645781
Mbuti	Ukraine_CordedWare	China_Xinjiang_Songshugou_EIA	EastAsia	0.257588	0.00299834	85.9104	0	571771
Mbuti	Ukraine_CordedWare	China_Xinjiang_Tuoganbai_BA	EastAsia	0.275734	0.00320949	85.9119	0	597286
Mbuti	Ukraine_CordedWare	China_Xinjiang_Wutulan_IA	EastAsia	0.262107	0.0030423	86.1542	0	445834
Mbuti	Ukraine_CordedWare	China_Xinjiang_Xiaohe_BA	EastAsia	0.276653	0.00325156	85.083	0	704739
Mbuti	Ukraine_CordedWare	China_YR_LBIA	EastAsia	0.231777	0.00295866	78.3385	0	709840
Mbuti	Ukraine_CordedWare	China_YR_LN	EastAsia	0.231384	0.00289061	80.0466	0	716336
Mbuti	Ukraine_CordedWare	China_YR_MN	EastAsia	0.231837	0.00298681	77.6205	0	710970
Mbuti	Ukraine_CordedWare	Japan_HG_Jomon	EastAsia	0.230964	0.00315905	73.1118	0	589165
Mbuti	Ukraine_CordedWare	Mongolia_Arkhangai_EarlyMedieval	EastAsia	0.261024	0.00288767	90.3924	0	705140
Mbuti	Ukraine_CordedWare	Mongolia_Arkhangai_LateMedieval	EastAsia	0.244379	0.00293791	83.1813	0	668455
Mbuti	Ukraine_CordedWare	Mongolia_Arkhangai_Xiongnu	EastAsia	0.261778	0.00291823	89.7046	0	691728
Mbuti	Ukraine_CordedWare	Mongolia_Arkhangai_XiongnuEarlyMedieval_2	EastAsia	0.263048	0.00322606	81.5384	0	562699
Mbuti	Ukraine_CordedWare	Mongolia_Arkhangai_XiongnuEarlyMedieval_3	EastAsia	0.245217	0.00288347	85.0421	0	705522
Mbuti	Ukraine_CordedWare	Mongolia_Bulgan_EarlyMedievalLateMedieval	EastAsia	0.237664	0.00293195	81.06	0	692456
Mbuti	Ukraine_CordedWare	Mongolia_Bulgan_Xiongnu	EastAsia	0.237534	0.00304516	78.0037	0	625010
Mbuti	Ukraine_CordedWare	Mongolia_Dornod_LateMedieval	EastAsia	0.238305	0.00290209	82.1151	0	692178
Mbuti	Ukraine_CordedWare	Mongolia_EIA_Sagly_4	EastAsia	0.259717	0.00288474	90.0314	0	696620
Mbuti	Ukraine_CordedWare	Mongolia_EIA_SlabGrave_1	EastAsia	0.236323	0.00289182	81.7214	0	692258
Mbuti	Ukraine_CordedWare	Mongolia_Khovd_MLBAEarlyMedieval	EastAsia	0.260327	0.00299195	87.0091	0	649907
Mbuti	Ukraine_CordedWare	Mongolia_Khovd_MLBAXiongnuLateMedieval	EastAsia	0.231979	0.0032289	71.8447	0	371681
Mbuti	Ukraine_CordedWare	Mongolia_Khuvsgul_XiongnuLateMedieval_1	EastAsia	0.26262	0.00296211	88.6599	0	664196
Mbuti	Ukraine_CordedWare	Mongolia_Khuvsgul_XiongnuLateMedieval_2	EastAsia	0.243641	0.00298477	81.6282	0	679167
Mbuti	Ukraine_CordedWare	Mongolia_LBA_CenterWest_4	EastAsia	0.243908	0.00287301	84.8964	0	677243
Mbuti	Ukraine_CordedWare	Mongolia_LBA_Khovsgol_6	EastAsia	0.245165	0.00282059	86.9195	0	699938
Mbuti	Ukraine_CordedWare	Mongolia_LBA_Ulaanzukh_2	EastAsia	0.233826	0.00300695	77.7619	0	582135
Mbuti	Ukraine_CordedWare	Mongolia_North_N	EastAsia	0.233504	0.00296366	78.7891	0	667928
Mbuti	Ukraine_CordedWare	Mongolia_Selenge_LateMedieval	EastAsia	0.237858	0.00296139	80.3196	0	674601
Mbuti	Ukraine_CordedWare	Mongolia_Selenge_XiongnuLateMedieval	EastAsia	0.242268	0.00307991	78.6607	0	632623
Mbuti	Ukraine_CordedWare	Mongolia_Selenge_XiongnuMedieval	EastAsia	0.251938	0.00309877	81.3025	0	546837
Mbuti	Ukraine_CordedWare	Mongolia_Sukhbaatar_LateMedieval	EastAsia	0.235417	0.00286611	82.138	0	711084
Mbuti	Ukraine_CordedWare	Mongolia_Sukhbaatar_MLBAXiongnuLateMedieval	EastAsia	0.235959	0.00295889	79.7456	0	700347
Mbuti	Ukraine_CordedWare	Mongolia_Sukhbaatar_XiongnuLateMedieval	EastAsia	0.245912	0.00304552	80.7452	0	629897
Mbuti	Ukraine_CordedWare	Mongolia_Tuv_LateMedieval	EastAsia	0.23549	0.00299468	78.636	0	625850
Mbuti	Ukraine_CordedWare	Mongolia_Umungobi_LateMedieval	EastAsia	0.239295	0.00295836	80.8878	0	670819
Mbuti	Ukraine_CordedWare	Mongolia_Uvs_EIAXiongnuLateMedival	EastAsia	0.261398	0.00291745	89.5982	0	696397
Mbuti	Ukraine_CordedWare	Vietnam_BA_DongSonCulture	EastAsia	0.231351	0.00379092	61.0276	0	163782
Mbuti	Ukraine_CordedWare	Vietnam_LN	EastAsia	0.23346	0.00359965	64.8564	0	215227
Mbuti	Ukraine_CordedWare	Vietnam_N	EastAsia	0.228596	0.00374543	61.0333	0	147386
Mbuti	Ukraine_CordedWare	XiongNu	EastAsia	0.232985	0.00300277	77.5902	0	717354
Mbuti	Ukraine_CordedWare	Central_MN	Europe_EF	0.267368	0.00299611	89.2386	0	698332
Mbuti	Ukraine_CordedWare	Czech_Bohemia_FunnelBeaker_N	Europe_EF	0.268188	0.00308658	86.8883	0	648025
Mbuti	Ukraine_CordedWare	Czech_Bohemia_GlobularAmphorae_N	Europe_EF	0.267951	0.00304012	88.1381	0	613264
Mbuti	Ukraine_CordedWare	Czech_Bohemia_Jordanow_N	Europe_EF	0.265435	0.00304315	87.2239	0	618148
Mbuti	Ukraine_CordedWare	Czech_Bohemia_Rivnac_N	Europe_EF	0.267679	0.00296658	90.2315	0	644395
Mbuti	Ukraine_CordedWare	Czech_C_Baalberge	Europe_EF	0.267425	0.00287317	93.0767	0	698323
Mbuti	Ukraine_CordedWare	Czech_N	Europe_EF	0.265473	0.00294106	90.2643	0	674873
Mbuti	Ukraine_CordedWare	Hungary_C	Europe_EF	0.268252	0.0030045	89.2834	0	665453
Mbuti	Ukraine_CordedWare	Hungary_EN	Europe_EF	0.265806	0.00292029	91.0202	0	657718
Mbuti	Ukraine_CordedWare	Iberia_Chl	Europe_EF	0.267219	0.00291579	91.6455	0	717799
Mbuti	Ukraine_CordedWare	Iberia_EN	Europe_EF	0.266153	0.00298316	89.2185	0	643768
Mbuti	Ukraine_CordedWare	Iberia_MN	Europe_EF	0.266595	0.00303796	87.7549	0	612747
Mbuti	Ukraine_CordedWare	Italy_C	Europe_EF	0.267036	0.0030598	87.2722	0	711784
Mbuti	Ukraine_CordedWare	Italy_C_BA	Europe_EF	0.268898	0.00312155	86.1424	0	627789
Mbuti	Ukraine_CordedWare	Italy_N	Europe_EF	0.266547	0.00290866	91.6389	0	713476
Mbuti	Ukraine_CordedWare	LBK_EN	Europe_EF	0.265983	0.00291191	91.3429	0	717558
Mbuti	Ukraine_CordedWare	Poland_BKG	Europe_EF	0.267024	0.00291417	91.6293	0	717440
Mbuti	Ukraine_CordedWare	Poland_GlobularAmphora	Europe_EF	0.269799	0.00291961	92.4093	0	717803
Mbuti	Ukraine_CordedWare	Remedello	Europe_EF	0.263849	0.00325411	81.0819	0	443223
Mbuti	Ukraine_CordedWare	Romania_C_Bodrogkeresztur	Europe_EF	0.267424	0.00285548	93.6528	0	709610
Mbuti	Ukraine_CordedWare	Romania_N	Europe_EF	0.263127	0.00324988	80.9652	0	455100
Mbuti	Ukraine_CordedWare	Sweden_Megalithic	Europe_EF	0.269988	0.00310079	87.0707	0	716632
Mbuti	Ukraine_CordedWare	Switzerland_EBA_1	Europe_EF	0.262642	0.0029615	88.6855	0	556093
Mbuti	Ukraine_CordedWare	Switzerland_LN	Europe_EF	0.267603	0.00289524	92.4286	0	686437
Mbuti	Ukraine_CordedWare	Czech_IA_Hallstatt	Europe_IA	0.272323	0.0029592	92.026	0	588798
Mbuti	Ukraine_CordedWare	Czech_IA_LaTene	Europe_IA	0.27387	0.00282333	97.0023	0	700219
Mbuti	Ukraine_CordedWare	Denmark_EarlyViking	Europe_IA	0.27466	0.00309931	88.6199	0	714766
Mbuti	Ukraine_CordedWare	Denmark_IA	Europe_IA	0.278251	0.00312457	89.0528	0	716320
Mbuti	Ukraine_CordedWare	Denmark_Viking	Europe_IA	0.275005	0.00286979	95.8275	0	717813
Mbuti	Ukraine_CordedWare	England_Viking	Europe_IA	0.274809	0.00288279	95.3274	0	717807
Mbuti	Ukraine_CordedWare	Estonia_EarlyViking	Europe_IA	0.277065	0.00288435	96.0579	0	717808
Mbuti	Ukraine_CordedWare	Estonia_EIA	Europe_IA	0.275479	0.00316233	87.1126	0	494696
Mbuti	Ukraine_CordedWare	Greenland_EarlyNorse	Europe_IA	0.276675	0.00291068	95.0549	0	717148
Mbuti	Ukraine_CordedWare	Greenland_LateNorse	Europe_IA	0.276812	0.00331514	83.4991	0	712376
Mbuti	Ukraine_CordedWare	HungarianScythian	Europe_IA	0.27199	0.00300872	90.4005	0	664843
Mbuti	Ukraine_CordedWare	Hungary_Conqueror_Commoner	Europe_IA	0.269905	0.00284215	94.9649	0	717815
Mbuti	Ukraine_CordedWare	Hungary_Conqueror_Elite	Europe_IA	0.264301	0.00281634	93.8455	0	717815
Mbuti	Ukraine_CordedWare	Hungary_DanubeTisza_EAvar	Europe_IA	0.237893	0.00282926	84.0831	0	714724
Mbuti	Ukraine_CordedWare	Hungary_DanubeTisza_LAvar	Europe_IA	0.24522	0.00289086	84.826	0	711348
Mbuti	Ukraine_CordedWare	Hungary_DanubeTisza_LSarmation_EHun	Europe_IA	0.271418	0.00300755	90.2455	0	710813
Mbuti	Ukraine_CordedWare	Hungary_DanubeTisza_MLAvar	Europe_IA	0.239639	0.0029491	81.2583	0	656921
Mbuti	Ukraine_CordedWare	Hungary_EarlyArpadian	Europe_IA	0.26909	0.00288215	93.3644	0	717811
Mbuti	Ukraine_CordedWare	Hungary_EarlyAvar	Europe_IA	0.258203	0.00280672	91.9946	0	717814
Mbuti	Ukraine_CordedWare	Hungary_EarlyAvar_Elite	Europe_IA	0.247237	0.00287124	86.1083	0	717707
Mbuti	Ukraine_CordedWare	Hungary_EIA_Prescythian_Mezocsat	Europe_IA	0.271033	0.00296281	91.4786	0	622206
Mbuti	Ukraine_CordedWare	Hungary_Hun	Europe_IA	0.270167	0.00292863	92.2503	0	716834
Mbuti	Ukraine_CordedWare	Hungary_Hun_oEastAsian	Europe_IA	0.240208	0.00314373	76.4085	0	688099
Mbuti	Ukraine_CordedWare	Hungary_IA_LaTene	Europe_IA	0.272456	0.00281842	96.6695	0	693020
Mbuti	Ukraine_CordedWare	Hungary_Langobard	Europe_IA	0.275223	0.00289098	95.2005	0	717815
Mbuti	Ukraine_CordedWare	Hungary_LateAvar	Europe_IA	0.263394	0.00278615	94.5366	0	717815
Mbuti	Ukraine_CordedWare	Hungary_MidAvar	Europe_IA	0.269616	0.00286541	94.0933	0	717815
Mbuti	Ukraine_CordedWare	Hungary_MidAvar_oEastAsiaHigh	Europe_IA	0.24645	0.00300738	81.9484	0	696941
Mbuti	Ukraine_CordedWare	Hungary_MidAvar_oEastAsiaMedium	Europe_IA	0.258522	0.00305106	84.732	0	716788
Mbuti	Ukraine_CordedWare	Hungary_MidLateAvar	Europe_IA	0.264933	0.00286142	92.5881	0	717358
Mbuti	Ukraine_CordedWare	Hungary_NorthHungaryMountains_LAvar	Europe_IA	0.26856	0.00309086	86.8882	0	584484
Mbuti	Ukraine_CordedWare	Hungary_Tiszaregion_EAvar	Europe_IA	0.264939	0.00303377	87.3298	0	531024
Mbuti	Ukraine_CordedWare	Hungary_Transtisza_EAvar	Europe_IA	0.251776	0.00283645	88.7643	0	711936
Mbuti	Ukraine_CordedWare	Hungary_Transtisza_LAvar	Europe_IA	0.259886	0.00303319	85.6806	0	616185
Mbuti	Ukraine_CordedWare	Hungary_Transtisza_LSarmation_EHun	Europe_IA	0.272645	0.00286366	95.2085	0	717096
Mbuti	Ukraine_CordedWare	Iceland_Viking	Europe_IA	0.275629	0.00294088	93.7231	0	717790
Mbuti	Ukraine_CordedWare	Ingria_IA	Europe_IA	0.2755	0.00327114	84.2213	0	346210
Mbuti	Ukraine_CordedWare	Ireland_Viking	Europe_IA	0.276627	0.00307617	89.9259	0	697881
Mbuti	Ukraine_CordedWare	Italy_IA_Republic	Europe_IA	0.27309	0.00293064	93.1846	0	712679
Mbuti	Ukraine_CordedWare	Italy_Imperial	Europe_IA	0.265631	0.00280889	94.5682	0	713533
Mbuti	Ukraine_CordedWare	Italy_LA	Europe_IA	0.265222	0.00285335	92.951	0	713532
Mbuti	Ukraine_CordedWare	Levänluhta	Europe_IA	0.267836	0.00327018	81.9026	0	403172
Mbuti	Ukraine_CordedWare	Norway_IA	Europe_IA	0.276315	0.00301494	91.6487	0	678134
Mbuti	Ukraine_CordedWare	Norway_Viking	Europe_IA	0.27569	0.00284697	96.8362	0	717806
Mbuti	Ukraine_CordedWare	Poland_Viking	Europe_IA	0.274761	0.00310018	88.6275	0	705023
Mbuti	Ukraine_CordedWare	Russia_Viking	Europe_IA	0.274564	0.00291512	94.186	0	717715
Mbuti	Ukraine_CordedWare	Scotland_Viking	Europe_IA	0.276509	0.00298624	92.5944	0	691560
Mbuti	Ukraine_CordedWare	Slovakia_IA_Vekerzug	Europe_IA	0.272187	0.00287874	94.5508	0	687689
Mbuti	Ukraine_CordedWare	Slovakia_LIA_LaTene	Europe_IA	0.272197	0.00302424	90.0052	0	632022
Mbuti	Ukraine_CordedWare	Slovenia_EIA	Europe_IA	0.271869	0.00291472	93.2742	0	685604
Mbuti	Ukraine_CordedWare	Sweden_Viking	Europe_IA	0.274875	0.00286475	95.951	0	717812
Mbuti	Ukraine_CordedWare	BolshoyOleniOstrov	Europe_LNBA	0.260481	0.00306618	84.9529	0	641059
Mbuti	Ukraine_CordedWare	Central_CWC	Europe_LNBA	0.277321	0.0030044	92.305	0	700886
Mbuti	Ukraine_CordedWare	Central_LNBA	Europe_LNBA	0.276144	0.00284188	97.1695	0	709673
Mbuti	Ukraine_CordedWare	Czech_BellBeaker	Europe_LNBA	0.274524	0.00285317	96.2173	0	708028
Mbuti	Ukraine_CordedWare	Czech_Bohemia_BellBeaker	Europe_LNBA	0.274434	0.00285719	96.0503	0	695894
Mbuti	Ukraine_CordedWare	Czech_Bohemia_CordedWare	Europe_LNBA	0.278557	0.00288489	96.5569	0	713319
Mbuti	Ukraine_CordedWare	Czech_Bohemia_Unetice_EBA	Europe_LNBA	0.276333	0.00282963	97.6567	0	716786
Mbuti	Ukraine_CordedWare	Czech_CordedWare	Europe_LNBA	0.276604	0.00290604	95.1823	0	670247
Mbuti	Ukraine_CordedWare	Czech_EBA	Europe_LNBA	0.275138	0.00289854	94.923	0	659389
Mbuti	Ukraine_CordedWare	Czech_EBA_Unetice	Europe_LNBA	0.275442	0.00288307	95.5379	0	699680
Mbuti	Ukraine_CordedWare	Estonia_CWC	Europe_LNBA	0.276387	0.00299778	92.1974	0	698166
Mbuti	Ukraine_CordedWare	Estonia_LBA	Europe_LNBA	0.276116	0.00305203	90.4697	0	612841
Mbuti	Ukraine_CordedWare	Fatyanovo	Europe_LNBA	0.276511	0.00286916	96.3734	0	716676
Mbuti	Ukraine_CordedWare	Germany_BellBeaker	Europe_LNBA	0.275522	0.0029827	92.3731	0	699223
Mbuti	Ukraine_CordedWare	Germany_Lech_EBA	Europe_LNBA	0.271824	0.00290068	93.7105	0	673720
Mbuti	Ukraine_CordedWare	Germany_SouthernGermany_EBA	Europe_LNBA	0.270885	0.00291968	92.7791	0	581432
Mbuti	Ukraine_CordedWare	Germany_Tollense_BA	Europe_LNBA	0.272403	0.00344903	78.9797	0	305564
Mbuti	Ukraine_CordedWare	Hungary_BA	Europe_LNBA	0.272399	0.00292589	93.0994	0	677135
Mbuti	Ukraine_CordedWare	Hungary_EBA_BellBeaker	Europe_LNBA	0.271991	0.00291989	93.1511	0	683831
Mbuti	Ukraine_CordedWare	Latvia_BA	Europe_LNBA	0.274999	0.00301121	91.3252	0	672259
Mbuti	Ukraine_CordedWare	Lithuania_BA	Europe_LNBA	0.276298	0.00352973	78.2774	0	362881
Mbuti	Ukraine_CordedWare	Lithuania_CWC	Europe_LNBA	0.277096	0.00310291	89.302	0	711633
Mbuti	Ukraine_CordedWare	Northern_LNBA	Europe_LNBA	0.273486	0.0029771	91.8633	0	684778
Mbuti	Ukraine_CordedWare	Poland_BellBeaker	Europe_LNBA	0.275195	0.00297451	92.5178	0	693792
Mbuti	Ukraine_CordedWare	Poland_CWC	Europe_LNBA	0.278886	0.0029166	95.6202	0	717519
Mbuti	Ukraine_CordedWare	Poland_EBA	Europe_LNBA	0.276906	0.00294882	93.9042	0	698953
Mbuti	Ukraine_CordedWare	Romania_BA_Arman	Europe_LNBA	0.270668	0.00299339	90.422	0	567835
Mbuti	Ukraine_CordedWare	Serbia_Mokrin_EBA_Maros	Europe_LNBA	0.273427	0.00287689	95.0425	0	717812
Mbuti	Ukraine_CordedWare	Sweden_Mgl	Europe_LNBA	0.274856	0.00322436	85.2436	0	560582
Mbuti	Ukraine_CordedWare	Switzerland_EBA_2	Europe_LNBA	0.274574	0.00288139	95.2923	0	659287
Mbuti	Ukraine_CordedWare	Estonia_MA	Europe_MA	0.275755	0.00320288	86.0962	0	470092
Mbuti	Ukraine_CordedWare	Faroes_EarlyModern	Europe_MA	0.275843	0.00295799	93.2536	0	717660
Mbuti	Ukraine_CordedWare	Germany_EarlyMedieval	Europe_MA	0.274441	0.00296229	92.6447	0	716981
Mbuti	Ukraine_CordedWare	Italy_Medieval	Europe_MA	0.264259	0.00309712	85.3241	0	667691
Mbuti	Ukraine_CordedWare	Italy_Medieval_EarlyModern	Europe_MA	0.267127	0.00279946	95.4209	0	713528
Mbuti	Ukraine_CordedWare	Norway_Medieval	Europe_MA	0.276361	0.00325392	84.9317	0	714005
Mbuti	Ukraine_CordedWare	EHG	EuropeHG_EHG	0.280038	0.0032007	87.4926	0	660571
Mbuti	Ukraine_CordedWare	Estonia_HG_CCC	EuropeHG_EHG	0.280317	0.00367291	76.3202	0	229228
Mbuti	Ukraine_CordedWare	Latvia_HG_CCC	EuropeHG_EHG	0.281193	0.00314647	89.3679	0	674837
Mbuti	Ukraine_CordedWare	WesternRussiaHG	EuropeHG_EHG	0.278927	0.00346831	80.4217	0	687664
Mbuti	Ukraine_CordedWare	SHG	EuropeHG_SHG	0.280805	0.0032122	87.4183	0	648096
Mbuti	Ukraine_CordedWare	Sweden_Gotland_Hemmor_PittedWare_BattleAxe	EuropeHG_SHG	0.277613	0.00336196	82.5748	0	668431
Mbuti	Ukraine_CordedWare	Sweden_Gotland_Vasterbjers_PittedWare_BattleAxe	EuropeHG_SHG	0.278537	0.00312775	89.0534	0	717801
Mbuti	Ukraine_CordedWare	Sweden_Mesolithic	EuropeHG_SHG	0.281975	0.00329684	85.5288	0	717803
Mbuti	Ukraine_CordedWare	Iron_Gates_HG	EuropeHG_WHG	0.27837	0.00308757	90.1582	0	713117
Mbuti	Ukraine_CordedWare	Italy_Mesolithic	EuropeHG_WHG	0.275454	0.00338707	81.325	0	712948
Mbuti	Ukraine_CordedWare	Latvia_HG_M	EuropeHG_WHG	0.279675	0.00309816	90.2712	0	716830
Mbuti	Ukraine_CordedWare	Lithuania_HG_M	EuropeHG_WHG	0.279481	0.00321858	86.8335	0	683674
Mbuti	Ukraine_CordedWare	WHG	EuropeHG_WHG	0.275471	0.00320804	85.8689	0	712239
Mbuti	Ukraine_CordedWare	Anatolia_N	Levant/Anatolia_EF	0.264915	0.00283689	93.3819	0	710480
Mbuti	Ukraine_CordedWare	Levant_BA	Levant/Anatolia_EF	0.254462	0.00299846	84.864	0	553522
Mbuti	Ukraine_CordedWare	Levant_N	Levant/Anatolia_EF	0.250655	0.00294973	84.9755	0	533076
Mbuti	Ukraine_CordedWare	Natufian	Levant/Anatolia_EF	0.238185	0.00327241	72.7859	0	335746
Mbuti	Ukraine_CordedWare	Russia_AngaraRiver_BA	Siberia	0.244709	0.00296247	82.6031	0	717802
Mbuti	Ukraine_CordedWare	Russia_AngaraRiver_N	Siberia	0.242315	0.00306712	79.0039	0	717539
Mbuti	Ukraine_CordedWare	Russia_Buryatia_PreBronze	Siberia	0.233781	0.00322828	72.4167	0	543880
Mbuti	Ukraine_CordedWare	Russia_Buryatia_Xiongnu	Siberia	0.238069	0.00293123	81.2181	0	673852
Mbuti	Ukraine_CordedWare	Russia_DevilsCave_N	Siberia	0.23297	0.00300813	77.4468	0	717065
Mbuti	Ukraine_CordedWare	Russia_Ekven_IA	Siberia	0.246539	0.00295957	83.3023	0	711277
Mbuti	Ukraine_CordedWare	Russia_KolymaRiver_LN	Siberia	0.239369	0.0030644	78.1129	0	717730
Mbuti	Ukraine_CordedWare	Russia_LenaRiver_BA	Siberia	0.244199	0.00323121	75.5753	0	717734
Mbuti	Ukraine_CordedWare	Russia_LenaRiver_N	Siberia	0.245241	0.0030794	79.6393	0	717426
Mbuti	Ukraine_CordedWare	Russia_MN_Boisman	Siberia	0.231743	0.00292019	79.3587	0	642446
Mbuti	Ukraine_CordedWare	Russia_Siberia_Irkutsk_EBA	Siberia	0.236527	0.00308574	76.6516	0	610913
Mbuti	Ukraine_CordedWare	Russia_Siberia_Lena_EBA	Siberia	0.241819	0.0029687	81.4564	0	692168
Mbuti	Ukraine_CordedWare	Russia_Uelen_OldBeringSea	Siberia	0.246467	0.00309144	79.7255	0	660115
Mbuti	Ukraine_CordedWare	Russia_UstBelaya_Angara	Siberia	0.24346	0.00299963	81.1632	0	711331
Mbuti	Ukraine_CordedWare	Shamanka_EBA	Siberia	0.243716	0.00312595	77.9656	0	674237
Mbuti	Ukraine_CordedWare	Shamanka_EN	Siberia	0.236377	0.00293877	80.4338	0	717769
Mbuti	Ukraine_CordedWare	UstIda_EBA	Siberia	0.241837	0.00315691	76.6055	0	542766
Mbuti	Ukraine_CordedWare	UstIda_LN	Siberia	0.242999	0.00307056	79.1384	0	662087
Mbuti	Ukraine_CordedWare	West_Siberia_N	Siberia	0.273876	0.00328024	83.4927	0	539988
Mbuti	Ukraine_CordedWare	Alan	West/CentralAsia	0.268188	0.00296098	90.5741	0	713935
Mbuti	Ukraine_CordedWare	Armenia_ChL	West/CentralAsia	0.26563	0.00296108	89.7071	0	648524
Mbuti	Ukraine_CordedWare	Armenia_EarlyMedieval	West/CentralAsia	0.264972	0.0029609	89.4905	0	654994
Mbuti	Ukraine_CordedWare	Armenia_EBA	West/CentralAsia	0.262496	0.0029292	89.6136	0	634553
Mbuti	Ukraine_CordedWare	Armenia_EBA_KuraAraxes	West/CentralAsia	0.264815	0.00284619	93.0418	0	638119
Mbuti	Ukraine_CordedWare	Armenia_EIA	West/CentralAsia	0.265156	0.00290798	91.1823	0	605890
Mbuti	Ukraine_CordedWare	Armenia_IA	West/CentralAsia	0.265874	0.00285848	93.0122	0	623975
Mbuti	Ukraine_CordedWare	Armenia_LBA	West/CentralAsia	0.266916	0.00280199	95.2594	0	715412
Mbuti	Ukraine_CordedWare	Armenia_LBA_EIA	West/CentralAsia	0.267133	0.00279961	95.418	0	711090
Mbuti	Ukraine_CordedWare	Armenia_LBA_EIA_o	West/CentralAsia	0.263195	0.00307727	85.5289	0	546168
Mbuti	Ukraine_CordedWare	Armenia_Lchashen_LBA	West/CentralAsia	0.266559	0.00283496	94.0256	0	660988
Mbuti	Ukraine_CordedWare	Armenia_LIA	West/CentralAsia	0.266102	0.00289829	91.8133	0	634367
Mbuti	Ukraine_CordedWare	Armenia_MBA	West/CentralAsia	0.266441	0.00310236	85.8831	0	567968
Mbuti	Ukraine_CordedWare	Armenia_MLBA	West/CentralAsia	0.26447	0.00307715	85.9464	0	626162
Mbuti	Ukraine_CordedWare	Armenia_UrartianEmpire	West/CentralAsia	0.265933	0.00308857	86.1023	0	555905
Mbuti	Ukraine_CordedWare	Bustan_BA	West/CentralAsia	0.257839	0.00302616	85.2033	0	548549
Mbuti	Ukraine_CordedWare	Butkara_IA	West/CentralAsia	0.252004	0.00305453	82.5017	0	562833
Mbuti	Ukraine_CordedWare	Dzharkutan1_BA	West/CentralAsia	0.257378	0.00287695	89.4622	0	661432
Mbuti	Ukraine_CordedWare	Gonur1_BA	West/CentralAsia	0.259266	0.00286661	90.4431	0	583182
Mbuti	Ukraine_CordedWare	Iran_ChL	West/CentralAsia	0.258014	0.00284919	90.5569	0	643664
Mbuti	Ukraine_CordedWare	Iran_Hasanlu_IA	West/CentralAsia	0.261074	0.00278476	93.7507	0	689965
Mbuti	Ukraine_CordedWare	Iran_N	West/CentralAsia	0.244335	0.00305079	80.0892	0	560152
Mbuti	Ukraine_CordedWare	Iraq_PPNA	West/CentralAsia	0.251871	0.0032537	77.4107	0	279469
Mbuti	Ukraine_CordedWare	Namazga_CA	West/CentralAsia	0.256626	0.00312623	82.0881	0	521253
Mbuti	Ukraine_CordedWare	Pakistan_Butkara_IA	West/CentralAsia	0.254043	0.00286317	88.7279	0	579230
Mbuti	Ukraine_CordedWare	Pakistan_H_Barikot	West/CentralAsia	0.253709	0.0029182	86.9401	0	629764
Mbuti	Ukraine_CordedWare	Pakistan_H_SaiduSharif	West/CentralAsia	0.252699	0.00285245	88.5901	0	683606
Mbuti	Ukraine_CordedWare	Pakistan_Katelai_IA	West/CentralAsia	0.25365	0.00278259	91.1561	0	647027
Mbuti	Ukraine_CordedWare	Pakistan_Loebanr_IA	West/CentralAsia	0.254289	0.00280028	90.8082	0	690342
Mbuti	Ukraine_CordedWare	Russia_Caucasus_Maikop_Novosvobodnaya	West/CentralAsia	0.263506	0.00306851	85.8742	0	515714
Mbuti	Ukraine_CordedWare	Russia_North_Caucasus_MBA	West/CentralAsia	0.267779	0.00311212	86.0441	0	623865
Mbuti	Ukraine_CordedWare	Sappali_Tepe_BA	West/CentralAsia	0.257657	0.00281183	91.6332	0	704235
Mbuti	Ukraine_CordedWare	Turkmenistan_C_Geoksyur	West/CentralAsia	0.259002	0.00283523	91.3514	0	639078
Mbuti	Ukraine_CordedWare	Udegram_IA	West/CentralAsia	0.255187	0.00283692	89.9519	0	663523
Mbuti	Ukraine_CordedWare	Uzbekistan_Bustan_BA	West/CentralAsia	0.257275	0.00312786	82.2527	0	501472
Mbuti	Ukraine_CordedWare	Botai	WesternSteppe_CA	0.273196	0.00313418	87.1667	0	717702
Mbuti	Ukraine_CordedWare	Russia_Steppe_Eneolithic	WesternSteppe_CA	0.276023	0.00303334	90.9963	0	639181
Mbuti	Ukraine_CordedWare	Afanasievo	WesternSteppe_EMBA	0.28175	0.00290706	96.9191	0	717194
Mbuti	Ukraine_CordedWare	Okunevo_EMBA	WesternSteppe_EMBA	0.262478	0.00293731	89.3601	0	717785
Mbuti	Ukraine_CordedWare	Poltavka	WesternSteppe_EMBA	0.281638	0.00301806	93.3177	0	690630
Mbuti	Ukraine_CordedWare	Potapovka	WesternSteppe_EMBA	0.279311	0.00299207	93.3504	0	646234
Mbuti	Ukraine_CordedWare	Russia_Steppe_Maikop	WesternSteppe_EMBA	0.27494	0.00315636	87.1066	0	605562
Mbuti	Ukraine_CordedWare	Yamnaya_Caucasus	WesternSteppe_EMBA	0.275853	0.00316114	87.2638	0	488362
Mbuti	Ukraine_CordedWare	Yamnaya_Kalmykia	WesternSteppe_EMBA	0.278937	0.00299266	93.2069	0	685696
Mbuti	Ukraine_CordedWare	Yamnaya_Samara	WesternSteppe_EMBA	0.280593	0.00297262	94.3926	0	705277
Mbuti	Ukraine_CordedWare	CentralSaka	WesternSteppe_IA	0.260859	0.00293248	88.9553	0	700397
Mbuti	Ukraine_CordedWare	Kangju	WesternSteppe_IA	0.267275	0.00298043	89.6767	0	699983
Mbuti	Ukraine_CordedWare	Kazakhstan_Berel_IA	WesternSteppe_IA	0.260566	0.00288641	90.2736	0	711373
Mbuti	Ukraine_CordedWare	Kazakhstan_Birlik_Tasmola_EIA	WesternSteppe_IA	0.238284	0.00302015	78.898	0	609180
Mbuti	Ukraine_CordedWare	Kazakhstan_Sarmatian_IA	WesternSteppe_IA	0.271167	0.00292523	92.6991	0	695640
Mbuti	Ukraine_CordedWare	Kazakhstan_Tasmola_EIA	WesternSteppe_IA	0.2608	0.00282441	92.3381	0	715451
Mbuti	Ukraine_CordedWare	Kazakhstann_OtrarCulture_LIA	WesternSteppe_IA	0.266063	0.00301471	88.2549	0	684009
Mbuti	Ukraine_CordedWare	Kyrgyzstan_AlaiNura_IA	WesternSteppe_IA	0.26274	0.00297401	88.3452	0	697967
Mbuti	Ukraine_CordedWare	Kyrgyzstan_Saka_IA	WesternSteppe_IA	0.26335	0.00299881	87.8183	0	614415
Mbuti	Ukraine_CordedWare	Moldova_Cimmerian	WesternSteppe_IA	0.263707	0.00337777	78.0713	0	343975
Mbuti	Ukraine_CordedWare	Moldova_Glinoe_Scythian	WesternSteppe_IA	0.270419	0.0030139	89.7237	0	604858
Mbuti	Ukraine_CordedWare	Nomad_IA	WesternSteppe_IA	0.264872	0.0030765	86.0952	0	700759
Mbuti	Ukraine_CordedWare	Russia_Late_Sarmatian	WesternSteppe_IA	0.271442	0.00314276	86.3707	0	611968
Mbuti	Ukraine_CordedWare	Russia_Sargat_IA	WesternSteppe_IA	0.265003	0.00287729	92.1019	0	705378
Mbuti	Ukraine_CordedWare	Russia_Zrubnaya_Alakul	WesternSteppe_IA	0.278329	0.00289553	96.1238	0	717122
Mbuti	Ukraine_CordedWare	Sarmatian	WesternSteppe_IA	0.269775	0.00296781	90.9002	0	682835
Mbuti	Ukraine_CordedWare	Scy_Kaz	WesternSteppe_IA	0.26516	0.00440908	60.1397	0	95975
Mbuti	Ukraine_CordedWare	ScySar_SU	WesternSteppe_IA	0.27197	0.00306751	88.6613	0	607784
Mbuti	Ukraine_CordedWare	Scythian_East	WesternSteppe_IA	0.257053	0.00294624	87.248	0	686698
Mbuti	Ukraine_CordedWare	Tagar	WesternSteppe_IA	0.269205	0.00294231	91.4945	0	714739
Mbuti	Ukraine_CordedWare	TianShanHun	WesternSteppe_IA	0.262379	0.00281336	93.2616	0	717803
Mbuti	Ukraine_CordedWare	TianShanSaka	WesternSteppe_IA	0.266917	0.00292955	91.112	0	708790
Mbuti	Ukraine_CordedWare	Wusun	WesternSteppe_IA	0.266309	0.00296793	89.7291	0	695269
Mbuti	Ukraine_CordedWare	Nomad_Med	WesternSteppe_MA	0.24706	0.00287937	85.8036	0	716526
Mbuti	Ukraine_CordedWare	SaltovoMayaki	WesternSteppe_MA	0.260224	0.0048519	53.6335	0	65373
Mbuti	Ukraine_CordedWare	Aktogai_MLBA	WesternSteppe_MLBA	0.27518	0.00304988	90.2265	0	623785
Mbuti	Ukraine_CordedWare	Andronovo	WesternSteppe_MLBA	0.276783	0.00301161	91.9053	0	713438
Mbuti	Ukraine_CordedWare	Dali_MLBA	WesternSteppe_MLBA	0.275469	0.00323737	85.0903	0	585855
Mbuti	Ukraine_CordedWare	Dashti_Kozy_BA	WesternSteppe_MLBA	0.273601	0.00309575	88.3795	0	609819
Mbuti	Ukraine_CordedWare	Kairan_MLBA	WesternSteppe_MLBA	0.27614	0.00301887	91.4712	0	619756
Mbuti	Ukraine_CordedWare	Kazakh_Mys_MLBA	WesternSteppe_MLBA	0.273352	0.00302062	90.4954	0	594926
Mbuti	Ukraine_CordedWare	Krasnoyarsk_MLBA	WesternSteppe_MLBA	0.276497	0.00287064	96.319	0	678157
Mbuti	Ukraine_CordedWare	Maitan_MLBA_Alakul	WesternSteppe_MLBA	0.277143	0.0029251	94.7466	0	676816
Mbuti	Ukraine_CordedWare	Moldova_MBA_Catacomb	WesternSteppe_MLBA	0.2799	0.00339996	82.3246	0	385104
Mbuti	Ukraine_CordedWare	Moldova_MBA_MultiCordonedWare	WesternSteppe_MLBA	0.280538	0.00313645	89.4443	0	552918
Mbuti	Ukraine_CordedWare	Oy_Dzhaylau_MLBA	WesternSteppe_MLBA	0.27556	0.00300314	91.7573	0	627694
Mbuti	Ukraine_CordedWare	Petrovka	WesternSteppe_MLBA	0.272798	0.00368292	74.0713	0	199718
Mbuti	Ukraine_CordedWare	Russia_Mezhovskaya	WesternSteppe_MLBA	0.272788	0.00327858	83.2028	0	655090
Mbuti	Ukraine_CordedWare	Russia_North_Caucasus	WesternSteppe_MLBA	0.276991	0.00307912	89.9579	0	551750
Mbuti	Ukraine_CordedWare	Russia_Steppe_Catacomb	WesternSteppe_MLBA	0.277347	0.00303866	91.2728	0	554462
Mbuti	Ukraine_CordedWare	Sintashta	WesternSteppe_MLBA	0.277494	0.00286179	96.9651	0	711449
Mbuti	Ukraine_CordedWare	Zrubnaya	WesternSteppe_MLBA	0.277854	0.00293603	94.6361	0	703570
Mbuti	Ukraine_CordedWare	Zevakinskiy_LBA	WesternSteppe_MLBA	0.268675	0.00297269	90.3813	0	643576
Mbuti	Ukraine_CordedWare	Samara_Eneolithic	WesternSteppe_N	0.279455	0.00339849	82.2291	0	478933
Mbuti	Ukraine_CordedWare	Ukraine_GlobularAmphora	Ukraine_EF	0.268037	0.00300748	89.1233	0	650679
Mbuti	Ukraine_CordedWare	Ukraine_Trypillia	Ukraine_EF	0.268136	0.00286596	93.5587	0	717808
Mbuti	Ukraine_CordedWare	Ukraine_Mesolithic	Ukraine_EHG	0.278518	0.00316903	87.8874	0	603074
Mbuti	Ukraine_CordedWare	Ukraine_Neolithic	Ukraine_EHG	0.280706	0.00310272	90.4709	0	641583
Mbuti	Ukraine_CordedWare	Ukraine_Neolithic_2	Ukraine_EHG	0.262338	0.00436685	60.075	0	119433
Mbuti	Ukraine_CordedWare	Ukraine_Scythian	Ukraine_EIA	0.273492	0.00329806	82.9252	0	584814
Mbuti	Ukraine_CordedWare	Ukraine_Crimea_Pantikapaion	Ukraine_IA	0.262452	0.00376029	69.7957	0	222195
Mbuti	Ukraine_CordedWare	Ukraine_Viking	Ukraine_IA	0.275576	0.00334108	82.4812	0	524370
Mbuti	Ukraine_CordedWare	Ukraine_BA	Ukraine_LNBA	0.280702	0.00404012	69.4787	0	148836
Mbuti	Ukraine_CordedWare	Ukraine_BellBeaker	Ukraine_LNBA	0.278112	0.00416001	66.8535	0	156863
Mbuti	Ukraine_CordedWare	Ukraine_Eneolithic	Ukraine_LNBA	0.27592	0.0030869	89.3844	0	564216
Mbuti	Ukraine_CordedWare	Ukraine_Yamnaya	Ukraine_LNBA	0.274801	0.00321677	85.4275	0	558094
Mbuti	Ukraine_CordedWare	Ukraine_Medieval	Ukraine_MA	0.273164	0.0034176	79.9285	0	627085
Mbuti	Ukraine_CordedWare	UkrN_?	Ukraine_EHG	0.287169	0.00560516	51.233	0	64814
Mbuti	Ukraine_CordedWare	UkrEIA_?	Ukraine_EIA	0.268252	0.00361227	74.2613	0	318857
Mbuti	Ukraine_CordedWare	UkrEIA_Antiquity_Greeks?_1	Ukraine_EIA	0.265279	0.0035624	74.4665	0	418691
Mbuti	Ukraine_CordedWare	UkrEIA_Antiquity_Greeks?_2	Ukraine_EIA	0.271554	0.00361114	75.1991	0	323603
Mbuti	Ukraine_CordedWare	UkrEIA_LateScythian_Cri_Nom	Ukraine_EIA	0.271796	0.00343054	79.2285	0	404933
Mbuti	Ukraine_CordedWare	UkrEIA_Scythian_LeftDnipro_IllThr	Ukraine_EIA	0.264599	0.00349363	75.7376	0	430142
Mbuti	Ukraine_CordedWare	UkrEIA_Scythian_LeftDnipro_LocAgr	Ukraine_EIA	0.270682	0.00325155	83.2472	0	509347
Mbuti	Ukraine_CordedWare	UkrEIA_Scythian_LeftDnipro_LocAgr_2	Ukraine_EIA	0.273955	0.00355946	76.9654	0	487323
Mbuti	Ukraine_CordedWare	UkrEIA_Scythian_LeftDnipro_LocEl	Ukraine_EIA	0.271888	0.00314681	86.4011	0	549859
Mbuti	Ukraine_CordedWare	UkrEIA_Scythian_NBlaSea_Nom	Ukraine_EIA	0.273413	0.00328502	83.2303	0	441018
Mbuti	Ukraine_CordedWare	UkrEIA_Scythian_RightDnipro_IllThr	Ukraine_EIA	0.270143	0.00311297	86.78	0	675975
Mbuti	Ukraine_CordedWare	UkrEIA_Scythian_RightDnipro_IllThr_2	Ukraine_EIA	0.269612	0.00328726	82.0174	0	463802
Mbuti	Ukraine_CordedWare	UkrEIA_Scythian_SivDon_Nom	Ukraine_EIA	0.270052	0.00287213	94.025	0	700306
Mbuti	Ukraine_CordedWare	UkrEIA_Scythian_SivDon_Nom_2	Ukraine_EIA	0.271345	0.00326865	83.0142	0	470786
Mbuti	Ukraine_CordedWare	UkrEIA_Scythian_SivDon_NomEl	Ukraine_EIA	0.266776	0.00309157	86.2915	0	651941
Mbuti	Ukraine_CordedWare	UkrEIA_Scythian_SivDon_NomEl_2	Ukraine_EIA	0.276753	0.00499253	55.4334	0	80616
Mbuti	Ukraine_CordedWare	UkrEIA_Scythian_SivDon_NomEl_3	Ukraine_EIA	0.279903	0.00348756	80.2574	0	353335
Mbuti	Ukraine_CordedWare	UkrEIA_ThracianHallstatt	Ukraine_EIA	0.268556	0.00312844	85.8435	0	633701
Mbuti	Ukraine_CordedWare	UkrEIA_ThracianHallstatt_2	Ukraine_EIA	0.274636	0.00351242	78.1898	0	517741
Mbuti	Ukraine_CordedWare	UkrIA_Chernyakhiv_1	Ukraine_IA	0.272757	0.00310339	87.89	0	587059
Mbuti	Ukraine_CordedWare	UkrIA_Chernyakhiv_2	Ukraine_IA	0.270047	0.00295355	91.4315	0	674483
Mbuti	Ukraine_CordedWare	UkrIA_Chernyakhiv_3	Ukraine_IA	0.26058	0.00360516	72.2798	0	287576
Mbuti	Ukraine_CordedWare	UkrIA_Sarmatian_SivDon	Ukraine_IA	0.264442	0.00331014	79.8884	0	533370
Mbuti	Ukraine_CordedWare	UkrBA_Zrubna	Ukraine_LNBA	0.269565	0.004962	54.3258	0	84174
Mbuti	Ukraine_CordedWare	UkrFBA_Bilozerska_Pre-Cimmerian	Ukraine_LNBA	0.279986	0.00338714	82.6616	0	576131
Mbuti	Ukraine_CordedWare	UkrFBA/EIA_Cimmerian	Ukraine_LNBA	0.256757	0.00358497	71.6205	0	266726
Mbuti	Ukraine_CordedWare	UkrFBA/EIA_Lusatian	Ukraine_LNBA	0.276754	0.00316724	87.3803	0	683238
Mbuti	Ukraine_CordedWare	UkrFBA/EIA_Vysotska_Early	Ukraine_LNBA	0.267369	0.0046283	57.7684	0	84683
Mbuti	Ukraine_CordedWare	UkrEMA_Saltiv_Alans_1	Ukraine_MA	0.264427	0.00303934	87.0014	0	597353
Mbuti	Ukraine_CordedWare	UkrEMA_Saltiv_Alans_2	Ukraine_MA	0.248235	0.00318927	77.8344	0	538689
Mbuti	Ukraine_CordedWare	UkrEMA_Saltiv_Bulgars_1	Ukraine_MA	0.265709	0.00335943	79.0936	0	396881
Mbuti	Ukraine_CordedWare	UkrEMA_Saltiv_Bulgars_2	Ukraine_MA	0.245261	0.00370156	66.2587	0	253950
Mbuti	Ukraine_CordedWare	UkrEM_Cossack_Slavs	Ukraine_MA	0.279562	0.00344604	81.1255	0	393464
Mbuti	Ukraine_CordedWare	UkrMA_Cuman	Ukraine_MA	0.266919	0.00329977	80.89	0	394829
Mbuti	Ukraine_CordedWare	UkrMA_Cuman_2	Ukraine_MA	0.249272	0.00346772	71.8836	0	435956
Mbuti	Ukraine_CordedWare	UkrMA_GoldenHorde_Nom	Ukraine_MA	0.26332	0.00331654	79.3962	0	361737
Mbuti	Ukraine_CordedWare	UkrMA_GoldenHorde_Slav/Nom?	Ukraine_MA	0.271301	0.00312933	86.6962	0	560123
Mbuti	Ukraine_CordedWare	UkrMA_Nogai_1	Ukraine_MA	0.253167	0.00332623	76.1122	0	445559
Mbuti	Ukraine_CordedWare	UkrMA_Nogai_2	Ukraine_MA	0.246003	0.00304798	80.7102	0	611976
Mbuti	Ukraine_CordedWare	UkrMA_Nogai_3	Ukraine_MA	0.237145	0.00323709	73.2587	0	454147
Mbuti	Ukraine_CordedWare	UkrMA_Post-Cuman_Cuman?	Ukraine_MA	0.258729	0.00374231	69.1363	0	260316
Mbuti	Ukraine_CordedWare	UkrMA_WhiteCroat_Slavs	Ukraine_MA	0.272574	0.00340745	79.9935	0	494825
Mbuti	Ukraine_Crimea_Pantikapaion	China_AmurRiver_LPaleolithic	EastAsia	0.222946	0.00340351	65.5046	0	240563
Mbuti	Ukraine_Crimea_Pantikapaion	China_AmurRiver_Mesolithic	EastAsia	0.227435	0.00350016	64.9784	0	193116
Mbuti	Ukraine_Crimea_Pantikapaion	China_AmurRiver_N	EastAsia	0.227323	0.00328407	69.2198	0	234960
Mbuti	Ukraine_Crimea_Pantikapaion	China_Miaozigou_MN	EastAsia	0.231922	0.00479233	48.3943	0	87748
Mbuti	Ukraine_Crimea_Pantikapaion	China_NEastAsia_Coastal_EN	EastAsia	0.22906	0.00325729	70.3223	0	307675
Mbuti	Ukraine_Crimea_Pantikapaion	China_SEastAsia_Coastal_LN	EastAsia	0.226936	0.00355815	63.7792	0	170892
Mbuti	Ukraine_Crimea_Pantikapaion	China_Upper_YR_IA	EastAsia	0.231237	0.00327792	70.544	0	308511
Mbuti	Ukraine_Crimea_Pantikapaion	China_Upper_YR_LN	EastAsia	0.230587	0.0031856	72.384	0	324961
Mbuti	Ukraine_Crimea_Pantikapaion	China_WLR_LN	EastAsia	0.228325	0.00350755	65.0952	0	269877
Mbuti	Ukraine_Crimea_Pantikapaion	China_WLR_MN	EastAsia	0.23005	0.0032887	69.9517	0	331180
Mbuti	Ukraine_Crimea_Pantikapaion	China_Wuzhuangguoliang_LN	EastAsia	0.249368	0.00938959	26.5579	2.08047e-155	13875
Mbuti	Ukraine_Crimea_Pantikapaion	China_Xinjian_IA	EastAsia	0.251702	0.00339002	74.2478	0	231174
Mbuti	Ukraine_Crimea_Pantikapaion	China_Xinjian_IA_o1	EastAsia	0.252166	0.00432216	58.3428	0	99959
Mbuti	Ukraine_Crimea_Pantikapaion	China_Xinjiang_Chaganguole_BA_Chemurcheck	EastAsia	0.254657	0.00321729	79.1527	0	273867
Mbuti	Ukraine_Crimea_Pantikapaion	China_Xinjiang_Jierzankale_IA	EastAsia	0.251105	0.00312841	80.2659	0	268687
Mbuti	Ukraine_Crimea_Pantikapaion	China_Xinjiang_Junmachanyilian_Historical	EastAsia	0.253691	0.00360948	70.2846	0	243865
Mbuti	Ukraine_Crimea_Pantikapaion	China_Xinjiang_Kuokesuxi_EIA	EastAsia	0.255462	0.00314606	81.2008	0	302139
Mbuti	Ukraine_Crimea_Pantikapaion	China_Xinjiang_Songshugou_EIA	EastAsia	0.249407	0.00325269	76.6773	0	266163
Mbuti	Ukraine_Crimea_Pantikapaion	China_Xinjiang_Tuoganbai_BA	EastAsia	0.256666	0.00329444	77.9087	0	278400
Mbuti	Ukraine_Crimea_Pantikapaion	China_Xinjiang_Wutulan_IA	EastAsia	0.252336	0.00347792	72.5538	0	204425
Mbuti	Ukraine_Crimea_Pantikapaion	China_Xinjiang_Xiaohe_BA	EastAsia	0.253855	0.00321255	79.0198	0	330205
Mbuti	Ukraine_Crimea_Pantikapaion	China_YR_LBIA	EastAsia	0.232248	0.00314049	73.9528	0	332499
Mbuti	Ukraine_Crimea_Pantikapaion	China_YR_LN	EastAsia	0.230907	0.00309156	74.6894	0	335352
Mbuti	Ukraine_Crimea_Pantikapaion	China_YR_MN	EastAsia	0.228759	0.00315853	72.4257	0	332983
Mbuti	Ukraine_Crimea_Pantikapaion	Japan_HG_Jomon	EastAsia	0.233699	0.00342993	68.1353	0	274068
Mbuti	Ukraine_Crimea_Pantikapaion	Mongolia_Arkhangai_EarlyMedieval	EastAsia	0.257203	0.00306245	83.986	0	330503
Mbuti	Ukraine_Crimea_Pantikapaion	Mongolia_Arkhangai_LateMedieval	EastAsia	0.24131	0.00310032	77.8337	0	313113
Mbuti	Ukraine_Crimea_Pantikapaion	Mongolia_Arkhangai_Xiongnu	EastAsia	0.255362	0.00312827	81.6306	0	324176
Mbuti	Ukraine_Crimea_Pantikapaion	Mongolia_Arkhangai_XiongnuEarlyMedieval_2	EastAsia	0.25852	0.00343249	75.3156	0	261441
Mbuti	Ukraine_Crimea_Pantikapaion	Mongolia_Arkhangai_XiongnuEarlyMedieval_3	EastAsia	0.2428	0.00308187	78.7835	0	330573
Mbuti	Ukraine_Crimea_Pantikapaion	Mongolia_Bulgan_EarlyMedievalLateMedieval	EastAsia	0.237199	0.00314846	75.338	0	324457
Mbuti	Ukraine_Crimea_Pantikapaion	Mongolia_Bulgan_Xiongnu	EastAsia	0.236882	0.00334142	70.8927	0	292752
Mbuti	Ukraine_Crimea_Pantikapaion	Mongolia_Dornod_LateMedieval	EastAsia	0.236208	0.00315007	74.9848	0	324286
Mbuti	Ukraine_Crimea_Pantikapaion	Mongolia_EIA_Sagly_4	EastAsia	0.251449	0.0029471	85.3207	0	326408
Mbuti	Ukraine_Crimea_Pantikapaion	Mongolia_EIA_SlabGrave_1	EastAsia	0.233097	0.00311877	74.7401	0	324497
Mbuti	Ukraine_Crimea_Pantikapaion	Mongolia_Khovd_MLBAEarlyMedieval	EastAsia	0.249316	0.00326366	76.3913	0	304510
Mbuti	Ukraine_Crimea_Pantikapaion	Mongolia_Khovd_MLBAXiongnuLateMedieval	EastAsia	0.228337	0.00370684	61.5988	0	171068
Mbuti	Ukraine_Crimea_Pantikapaion	Mongolia_Khuvsgul_XiongnuLateMedieval_1	EastAsia	0.252487	0.00317374	79.5549	0	310988
Mbuti	Ukraine_Crimea_Pantikapaion	Mongolia_Khuvsgul_XiongnuLateMedieval_2	EastAsia	0.237798	0.00322611	73.7106	0	318048
Mbuti	Ukraine_Crimea_Pantikapaion	Mongolia_LBA_CenterWest_4	EastAsia	0.237386	0.00304927	77.85	0	317383
Mbuti	Ukraine_Crimea_Pantikapaion	Mongolia_LBA_Khovsgol_6	EastAsia	0.23958	0.00302237	79.2688	0	327855
Mbuti	Ukraine_Crimea_Pantikapaion	Mongolia_LBA_Ulaanzukh_2	EastAsia	0.230157	0.00329815	69.7838	0	270670
Mbuti	Ukraine_Crimea_Pantikapaion	Mongolia_North_N	EastAsia	0.229734	0.00320831	71.6057	0	312946
Mbuti	Ukraine_Crimea_Pantikapaion	Mongolia_Selenge_LateMedieval	EastAsia	0.23635	0.00314751	75.0911	0	315898
Mbuti	Ukraine_Crimea_Pantikapaion	Mongolia_Selenge_XiongnuLateMedieval	EastAsia	0.242188	0.00342432	70.7258	0	296401
Mbuti	Ukraine_Crimea_Pantikapaion	Mongolia_Selenge_XiongnuMedieval	EastAsia	0.241498	0.00334139	72.2747	0	255260
Mbuti	Ukraine_Crimea_Pantikapaion	Mongolia_Sukhbaatar_LateMedieval	EastAsia	0.235542	0.00306944	76.7378	0	333096
Mbuti	Ukraine_Crimea_Pantikapaion	Mongolia_Sukhbaatar_MLBAXiongnuLateMedieval	EastAsia	0.233396	0.00306303	76.1976	0	328133
Mbuti	Ukraine_Crimea_Pantikapaion	Mongolia_Sukhbaatar_XiongnuLateMedieval	EastAsia	0.241265	0.00332918	72.4698	0	295211
Mbuti	Ukraine_Crimea_Pantikapaion	Mongolia_Tuv_LateMedieval	EastAsia	0.233994	0.00320671	72.9701	0	292495
Mbuti	Ukraine_Crimea_Pantikapaion	Mongolia_Umungobi_LateMedieval	EastAsia	0.236033	0.00315794	74.7427	0	314119
Mbuti	Ukraine_Crimea_Pantikapaion	Mongolia_Uvs_EIAXiongnuLateMedival	EastAsia	0.25175	0.00303775	82.8738	0	326166
Mbuti	Ukraine_Crimea_Pantikapaion	Vietnam_BA_DongSonCulture	EastAsia	0.224495	0.00457631	49.056	0	80222
Mbuti	Ukraine_Crimea_Pantikapaion	Vietnam_LN	EastAsia	0.234175	0.00442051	52.9746	0	102958
Mbuti	Ukraine_Crimea_Pantikapaion	Vietnam_N	EastAsia	0.224644	0.00483883	46.4253	0	68685
Mbuti	Ukraine_Crimea_Pantikapaion	XiongNu	EastAsia	0.234067	0.003161	74.0485	0	335710
Mbuti	Ukraine_Crimea_Pantikapaion	Central_MN	Europe_EF	0.269835	0.00332434	81.1693	0	327101
Mbuti	Ukraine_Crimea_Pantikapaion	Czech_Bohemia_FunnelBeaker_N	Europe_EF	0.269569	0.00324417	83.0933	0	303692
Mbuti	Ukraine_Crimea_Pantikapaion	Czech_Bohemia_GlobularAmphorae_N	Europe_EF	0.267884	0.00327968	81.6799	0	286386
Mbuti	Ukraine_Crimea_Pantikapaion	Czech_Bohemia_Jordanow_N	Europe_EF	0.266294	0.00320683	83.0395	0	289162
Mbuti	Ukraine_Crimea_Pantikapaion	Czech_Bohemia_Rivnac_N	Europe_EF	0.268275	0.00324601	82.6478	0	301444
Mbuti	Ukraine_Crimea_Pantikapaion	Czech_C_Baalberge	Europe_EF	0.26988	0.00308381	87.5151	0	327181
Mbuti	Ukraine_Crimea_Pantikapaion	Czech_N	Europe_EF	0.269974	0.0033245	81.2073	0	315844
Mbuti	Ukraine_Crimea_Pantikapaion	Hungary_C	Europe_EF	0.269625	0.00320355	84.1642	0	311631
Mbuti	Ukraine_Crimea_Pantikapaion	Hungary_EN	Europe_EF	0.269724	0.00323969	83.2561	0	307467
Mbuti	Ukraine_Crimea_Pantikapaion	Iberia_Chl	Europe_EF	0.267615	0.00312306	85.6901	0	335908
Mbuti	Ukraine_Crimea_Pantikapaion	Iberia_EN	Europe_EF	0.266604	0.00332609	80.1554	0	301129
Mbuti	Ukraine_Crimea_Pantikapaion	Iberia_MN	Europe_EF	0.265357	0.00338317	78.4345	0	286127
Mbuti	Ukraine_Crimea_Pantikapaion	Italy_C	Europe_EF	0.272197	0.00327545	83.102	0	333155
Mbuti	Ukraine_Crimea_Pantikapaion	Italy_C_BA	Europe_EF	0.272932	0.00329292	82.8845	0	295778
Mbuti	Ukraine_Crimea_Pantikapaion	Italy_N	Europe_EF	0.273365	0.00310909	87.9246	0	333909
Mbuti	Ukraine_Crimea_Pantikapaion	LBK_EN	Europe_EF	0.271304	0.00314972	86.1361	0	335822
Mbuti	Ukraine_Crimea_Pantikapaion	Poland_BKG	Europe_EF	0.26974	0.0031692	85.1128	0	335742
Mbuti	Ukraine_Crimea_Pantikapaion	Poland_GlobularAmphora	Europe_EF	0.269266	0.00306171	87.946	0	335909
Mbuti	Ukraine_Crimea_Pantikapaion	Remedello	Europe_EF	0.268097	0.00369742	72.5093	0	211533
Mbuti	Ukraine_Crimea_Pantikapaion	Romania_C_Bodrogkeresztur	Europe_EF	0.270386	0.00308106	87.7577	0	332503
Mbuti	Ukraine_Crimea_Pantikapaion	Romania_N	Europe_EF	0.267988	0.00374796	71.5023	0	215461
Mbuti	Ukraine_Crimea_Pantikapaion	Sweden_Megalithic	Europe_EF	0.268273	0.0032817	81.7481	0	335403
Mbuti	Ukraine_Crimea_Pantikapaion	Switzerland_EBA_1	Europe_EF	0.266796	0.00332553	80.2267	0	258413
Mbuti	Ukraine_Crimea_Pantikapaion	Switzerland_LN	Europe_EF	0.269368	0.00310238	86.8263	0	321435
Mbuti	Ukraine_Crimea_Pantikapaion	Czech_IA_Hallstatt	Europe_IA	0.267921	0.00324473	82.5711	0	274226
Mbuti	Ukraine_Crimea_Pantikapaion	Czech_IA_LaTene	Europe_IA	0.268371	0.00301733	88.9429	0	328107
Mbuti	Ukraine_Crimea_Pantikapaion	Denmark_EarlyViking	Europe_IA	0.267457	0.00318466	83.9829	0	334562
Mbuti	Ukraine_Crimea_Pantikapaion	Denmark_IA	Europe_IA	0.26736	0.00333812	80.093	0	335301
Mbuti	Ukraine_Crimea_Pantikapaion	Denmark_Viking	Europe_IA	0.268265	0.00298465	89.8816	0	335912
Mbuti	Ukraine_Crimea_Pantikapaion	England_Viking	Europe_IA	0.267601	0.00300129	89.162	0	335911
Mbuti	Ukraine_Crimea_Pantikapaion	Estonia_EarlyViking	Europe_IA	0.268115	0.0030086	89.1162	0	335912
Mbuti	Ukraine_Crimea_Pantikapaion	Estonia_EIA	Europe_IA	0.262692	0.00347778	75.5345	0	232342
Mbuti	Ukraine_Crimea_Pantikapaion	Greenland_EarlyNorse	Europe_IA	0.268659	0.00308407	87.112	0	335668
Mbuti	Ukraine_Crimea_Pantikapaion	Greenland_LateNorse	Europe_IA	0.269877	0.00349908	77.1278	0	333591
Mbuti	Ukraine_Crimea_Pantikapaion	HungarianScythian	Europe_IA	0.265986	0.00318173	83.5979	0	311637
Mbuti	Ukraine_Crimea_Pantikapaion	Hungary_Conqueror_Commoner	Europe_IA	0.26515	0.00298849	88.7237	0	335912
Mbuti	Ukraine_Crimea_Pantikapaion	Hungary_Conqueror_Elite	Europe_IA	0.259189	0.00295282	87.777	0	335912
Mbuti	Ukraine_Crimea_Pantikapaion	Hungary_DanubeTisza_EAvar	Europe_IA	0.235108	0.00306574	76.6888	0	334685
Mbuti	Ukraine_Crimea_Pantikapaion	Hungary_DanubeTisza_LAvar	Europe_IA	0.242242	0.00308609	78.4947	0	333215
Mbuti	Ukraine_Crimea_Pantikapaion	Hungary_DanubeTisza_LSarmation_EHun	Europe_IA	0.267626	0.00317544	84.2801	0	333119
Mbuti	Ukraine_Crimea_Pantikapaion	Hungary_DanubeTisza_MLAvar	Europe_IA	0.236627	0.00327531	72.2457	0	307250
Mbuti	Ukraine_Crimea_Pantikapaion	Hungary_EarlyArpadian	Europe_IA	0.264771	0.00301739	87.7483	0	335910
Mbuti	Ukraine_Crimea_Pantikapaion	Hungary_EarlyAvar	Europe_IA	0.254854	0.00293876	86.7215	0	335912
Mbuti	Ukraine_Crimea_Pantikapaion	Hungary_EarlyAvar_Elite	Europe_IA	0.243286	0.00303024	80.2861	0	335864
Mbuti	Ukraine_Crimea_Pantikapaion	Hungary_EIA_Prescythian_Mezocsat	Europe_IA	0.266096	0.00319747	83.2209	0	290037
Mbuti	Ukraine_Crimea_Pantikapaion	Hungary_Hun	Europe_IA	0.266021	0.00305621	87.0427	0	335586
Mbuti	Ukraine_Crimea_Pantikapaion	Hungary_Hun_oEastAsian	Europe_IA	0.240296	0.00340539	70.5632	0	322288
Mbuti	Ukraine_Crimea_Pantikapaion	Hungary_IA_LaTene	Europe_IA	0.266839	0.00302379	88.2465	0	324622
Mbuti	Ukraine_Crimea_Pantikapaion	Hungary_Langobard	Europe_IA	0.269432	0.00303114	88.8882	0	335911
Mbuti	Ukraine_Crimea_Pantikapaion	Hungary_LateAvar	Europe_IA	0.260265	0.00294358	88.4176	0	335912
Mbuti	Ukraine_Crimea_Pantikapaion	Hungary_MidAvar	Europe_IA	0.267593	0.00300477	89.0561	0	335912
Mbuti	Ukraine_Crimea_Pantikapaion	Hungary_MidAvar_oEastAsiaHigh	Europe_IA	0.241499	0.00321583	75.097	0	327073
Mbuti	Ukraine_Crimea_Pantikapaion	Hungary_MidAvar_oEastAsiaMedium	Europe_IA	0.254349	0.00324798	78.3098	0	335524
Mbuti	Ukraine_Crimea_Pantikapaion	Hungary_MidLateAvar	Europe_IA	0.262565	0.00309754	84.7656	0	335752
Mbuti	Ukraine_Crimea_Pantikapaion	Hungary_NorthHungaryMountains_LAvar	Europe_IA	0.264431	0.00316161	83.6381	0	271156
Mbuti	Ukraine_Crimea_Pantikapaion	Hungary_Tiszaregion_EAvar	Europe_IA	0.262593	0.0034416	76.2996	0	245869
Mbuti	Ukraine_Crimea_Pantikapaion	Hungary_Transtisza_EAvar	Europe_IA	0.248154	0.00305135	81.3262	0	333397
Mbuti	Ukraine_Crimea_Pantikapaion	Hungary_Transtisza_LAvar	Europe_IA	0.254667	0.0032177	79.1458	0	287399
Mbuti	Ukraine_Crimea_Pantikapaion	Hungary_Transtisza_LSarmation_EHun	Europe_IA	0.267898	0.0031002	86.413	0	335670
Mbuti	Ukraine_Crimea_Pantikapaion	Iceland_Viking	Europe_IA	0.26792	0.00305067	87.8235	0	335909
Mbuti	Ukraine_Crimea_Pantikapaion	Ingria_IA	Europe_IA	0.266616	0.00388074	68.7025	0	162168
Mbuti	Ukraine_Crimea_Pantikapaion	Ireland_Viking	Europe_IA	0.265978	0.00335147	79.3617	0	326665
Mbuti	Ukraine_Crimea_Pantikapaion	Italy_IA_Republic	Europe_IA	0.270595	0.00308679	87.6621	0	333567
Mbuti	Ukraine_Crimea_Pantikapaion	Italy_Imperial	Europe_IA	0.268923	0.00295365	91.0475	0	333936
Mbuti	Ukraine_Crimea_Pantikapaion	Italy_LA	Europe_IA	0.267184	0.00303893	87.9205	0	333936
Mbuti	Ukraine_Crimea_Pantikapaion	Levänluhta	Europe_IA	0.260069	0.00379385	68.5501	0	187600
Mbuti	Ukraine_Crimea_Pantikapaion	Norway_IA	Europe_IA	0.265747	0.00329614	80.6238	0	317829
Mbuti	Ukraine_Crimea_Pantikapaion	Norway_Viking	Europe_IA	0.268401	0.00298312	89.9735	0	335910
Mbuti	Ukraine_Crimea_Pantikapaion	Poland_Viking	Europe_IA	0.265877	0.00326845	81.3466	0	330110
Mbuti	Ukraine_Crimea_Pantikapaion	Russia_Viking	Europe_IA	0.267522	0.00303428	88.1666	0	335879
Mbuti	Ukraine_Crimea_Pantikapaion	Scotland_Viking	Europe_IA	0.269112	0.00318159	84.5839	0	324184
Mbuti	Ukraine_Crimea_Pantikapaion	Slovakia_IA_Vekerzug	Europe_IA	0.268005	0.0030872	86.8118	0	322257
Mbuti	Ukraine_Crimea_Pantikapaion	Slovakia_LIA_LaTene	Europe_IA	0.267352	0.00323511	82.6409	0	295389
Mbuti	Ukraine_Crimea_Pantikapaion	Slovenia_EIA	Europe_IA	0.268026	0.00310578	86.2989	0	321098
Mbuti	Ukraine_Crimea_Pantikapaion	Sweden_Viking	Europe_IA	0.267926	0.00297807	89.9665	0	335912
Mbuti	Ukraine_Crimea_Pantikapaion	BolshoyOleniOstrov	Europe_LNBA	0.24916	0.00321343	77.537	0	299640
Mbuti	Ukraine_Crimea_Pantikapaion	Central_CWC	Europe_LNBA	0.266814	0.00308401	86.5152	0	328392
Mbuti	Ukraine_Crimea_Pantikapaion	Central_LNBA	Europe_LNBA	0.267623	0.00300951	88.9258	0	332470
Mbuti	Ukraine_Crimea_Pantikapaion	Czech_BellBeaker	Europe_LNBA	0.267632	0.0030135	88.8109	0	331663
Mbuti	Ukraine_Crimea_Pantikapaion	Czech_Bohemia_BellBeaker	Europe_LNBA	0.265624	0.00299457	88.7019	0	326031
Mbuti	Ukraine_Crimea_Pantikapaion	Czech_Bohemia_CordedWare	Europe_LNBA	0.265859	0.00292785	90.8036	0	334100
Mbuti	Ukraine_Crimea_Pantikapaion	Czech_Bohemia_Unetice_EBA	Europe_LNBA	0.26674	0.00295649	90.2216	0	335575
Mbuti	Ukraine_Crimea_Pantikapaion	Czech_CordedWare	Europe_LNBA	0.263158	0.00309274	85.0891	0	314035
Mbuti	Ukraine_Crimea_Pantikapaion	Czech_EBA	Europe_LNBA	0.265504	0.00308467	86.0719	0	308157
Mbuti	Ukraine_Crimea_Pantikapaion	Czech_EBA_Unetice	Europe_LNBA	0.266263	0.00302483	88.0257	0	327819
Mbuti	Ukraine_Crimea_Pantikapaion	Estonia_CWC	Europe_LNBA	0.267102	0.00312789	85.3935	0	326904
Mbuti	Ukraine_Crimea_Pantikapaion	Estonia_LBA	Europe_LNBA	0.26641	0.00319502	83.383	0	288009
Mbuti	Ukraine_Crimea_Pantikapaion	Fatyanovo	Europe_LNBA	0.265342	0.00299692	88.5384	0	335435
Mbuti	Ukraine_Crimea_Pantikapaion	Germany_BellBeaker	Europe_LNBA	0.266354	0.00314113	84.7956	0	327962
Mbuti	Ukraine_Crimea_Pantikapaion	Germany_Lech_EBA	Europe_LNBA	0.2651	0.00303074	87.4705	0	315852
Mbuti	Ukraine_Crimea_Pantikapaion	Germany_SouthernGermany_EBA	Europe_LNBA	0.265242	0.00319006	83.1462	0	270557
Mbuti	Ukraine_Crimea_Pantikapaion	Germany_Tollense_BA	Europe_LNBA	0.265662	0.0037987	69.9352	0	149725
Mbuti	Ukraine_Crimea_Pantikapaion	Hungary_BA	Europe_LNBA	0.267183	0.00315907	84.5765	0	316474
Mbuti	Ukraine_Crimea_Pantikapaion	Hungary_EBA_BellBeaker	Europe_LNBA	0.266625	0.0030979	86.0665	0	320125
Mbuti	Ukraine_Crimea_Pantikapaion	Latvia_BA	Europe_LNBA	0.266265	0.00314131	84.7624	0	314727
Mbuti	Ukraine_Crimea_Pantikapaion	Lithuania_BA	Europe_LNBA	0.266659	0.00389784	68.4119	0	168968
Mbuti	Ukraine_Crimea_Pantikapaion	Lithuania_CWC	Europe_LNBA	0.263535	0.00320028	82.3473	0	333211
Mbuti	Ukraine_Crimea_Pantikapaion	Northern_LNBA	Europe_LNBA	0.266286	0.00324477	82.0663	0	320862
Mbuti	Ukraine_Crimea_Pantikapaion	Poland_BellBeaker	Europe_LNBA	0.268413	0.00312817	85.805	0	324809
Mbuti	Ukraine_Crimea_Pantikapaion	Poland_CWC	Europe_LNBA	0.265995	0.00305827	86.9758	0	335785
Mbuti	Ukraine_Crimea_Pantikapaion	Poland_EBA	Europe_LNBA	0.26601	0.00320253	83.0624	0	327170
Mbuti	Ukraine_Crimea_Pantikapaion	Romania_BA_Arman	Europe_LNBA	0.266618	0.00332323	80.2288	0	264361
Mbuti	Ukraine_Crimea_Pantikapaion	Serbia_Mokrin_EBA_Maros	Europe_LNBA	0.269509	0.00299587	89.9601	0	335907
Mbuti	Ukraine_Crimea_Pantikapaion	Sweden_Mgl	Europe_LNBA	0.264519	0.00342552	77.2203	0	264578
Mbuti	Ukraine_Crimea_Pantikapaion	Switzerland_EBA_2	Europe_LNBA	0.267476	0.00304972	87.705	0	308400
Mbuti	Ukraine_Crimea_Pantikapaion	Estonia_MA	Europe_MA	0.269679	0.00367991	73.2841	0	220478
Mbuti	Ukraine_Crimea_Pantikapaion	Faroes_EarlyModern	Europe_MA	0.267249	0.00311737	85.7289	0	335849
Mbuti	Ukraine_Crimea_Pantikapaion	Germany_EarlyMedieval	Europe_MA	0.269835	0.00312197	86.4309	0	335652
Mbuti	Ukraine_Crimea_Pantikapaion	Italy_Medieval	Europe_MA	0.265717	0.00335687	79.1561	0	313171
Mbuti	Ukraine_Crimea_Pantikapaion	Italy_Medieval_EarlyModern	Europe_MA	0.267967	0.00298674	89.719	0	333936
Mbuti	Ukraine_Crimea_Pantikapaion	Norway_Medieval	Europe_MA	0.270571	0.00341913	79.1344	0	334366
Mbuti	Ukraine_Crimea_Pantikapaion	EHG	EuropeHG_EHG	0.257263	0.0032661	78.7676	0	309755
Mbuti	Ukraine_Crimea_Pantikapaion	Estonia_HG_CCC	EuropeHG_EHG	0.263604	0.00427811	61.6169	0	105943
Mbuti	Ukraine_Crimea_Pantikapaion	Latvia_HG_CCC	EuropeHG_EHG	0.260726	0.00321366	81.1306	0	315826
Mbuti	Ukraine_Crimea_Pantikapaion	WesternRussiaHG	EuropeHG_EHG	0.256355	0.00345263	74.2492	0	322213
Mbuti	Ukraine_Crimea_Pantikapaion	SHG	EuropeHG_SHG	0.260015	0.00327116	79.4872	0	304517
Mbuti	Ukraine_Crimea_Pantikapaion	Sweden_Gotland_Hemmor_PittedWare_BattleAxe	EuropeHG_SHG	0.263265	0.00339658	77.5088	0	313268
Mbuti	Ukraine_Crimea_Pantikapaion	Sweden_Gotland_Vasterbjers_PittedWare_BattleAxe	EuropeHG_SHG	0.26245	0.00314251	83.516	0	335907
Mbuti	Ukraine_Crimea_Pantikapaion	Sweden_Mesolithic	EuropeHG_SHG	0.260271	0.00335232	77.6389	0	335907
Mbuti	Ukraine_Crimea_Pantikapaion	Iron_Gates_HG	EuropeHG_WHG	0.262913	0.00310411	84.6984	0	334070
Mbuti	Ukraine_Crimea_Pantikapaion	Italy_Mesolithic	EuropeHG_WHG	0.259613	0.00338456	76.705	0	333664
Mbuti	Ukraine_Crimea_Pantikapaion	Latvia_HG_M	EuropeHG_WHG	0.260442	0.00313588	83.0524	0	335473
Mbuti	Ukraine_Crimea_Pantikapaion	Lithuania_HG_M	EuropeHG_WHG	0.262789	0.00327812	80.1645	0	320284
Mbuti	Ukraine_Crimea_Pantikapaion	WHG	EuropeHG_WHG	0.261763	0.00325192	80.4948	0	333365
Mbuti	Ukraine_Crimea_Pantikapaion	Anatolia_N	Levant/Anatolia_EF	0.270843	0.0030834	87.8389	0	332920
Mbuti	Ukraine_Crimea_Pantikapaion	Levant_BA	Levant/Anatolia_EF	0.258993	0.00323882	79.9651	0	256781
Mbuti	Ukraine_Crimea_Pantikapaion	Levant_N	Levant/Anatolia_EF	0.258406	0.0033758	76.5467	0	248689
Mbuti	Ukraine_Crimea_Pantikapaion	Natufian	Levant/Anatolia_EF	0.246125	0.00385992	63.7642	0	158013
Mbuti	Ukraine_Crimea_Pantikapaion	Russia_AngaraRiver_BA	Siberia	0.235228	0.00321845	73.0875	0	335908
Mbuti	Ukraine_Crimea_Pantikapaion	Russia_AngaraRiver_N	Siberia	0.234206	0.00326388	71.7569	0	335795
Mbuti	Ukraine_Crimea_Pantikapaion	Russia_Buryatia_PreBronze	Siberia	0.227328	0.00363055	62.6154	0	253525
Mbuti	Ukraine_Crimea_Pantikapaion	Russia_Buryatia_Xiongnu	Siberia	0.233975	0.00311857	75.0264	0	315692
Mbuti	Ukraine_Crimea_Pantikapaion	Russia_DevilsCave_N	Siberia	0.231424	0.00324638	71.2867	0	335571
Mbuti	Ukraine_Crimea_Pantikapaion	Russia_Ekven_IA	Siberia	0.237735	0.003156	75.3278	0	333153
Mbuti	Ukraine_Crimea_Pantikapaion	Russia_KolymaRiver_LN	Siberia	0.233269	0.00323859	72.028	0	335874
Mbuti	Ukraine_Crimea_Pantikapaion	Russia_LenaRiver_BA	Siberia	0.237203	0.0033165	71.5221	0	335872
Mbuti	Ukraine_Crimea_Pantikapaion	Russia_LenaRiver_N	Siberia	0.236563	0.00332845	71.0729	0	335734
Mbuti	Ukraine_Crimea_Pantikapaion	Russia_MN_Boisman	Siberia	0.228933	0.00316352	72.3665	0	300478
Mbuti	Ukraine_Crimea_Pantikapaion	Russia_Siberia_Irkutsk_EBA	Siberia	0.232517	0.00332811	69.8646	0	285696
Mbuti	Ukraine_Crimea_Pantikapaion	Russia_Siberia_Lena_EBA	Siberia	0.234022	0.00314913	74.3134	0	324378
Mbuti	Ukraine_Crimea_Pantikapaion	Russia_Uelen_OldBeringSea	Siberia	0.23682	0.00335124	70.6663	0	308930
Mbuti	Ukraine_Crimea_Pantikapaion	Russia_UstBelaya_Angara	Siberia	0.235736	0.00310622	75.8915	0	332985
Mbuti	Ukraine_Crimea_Pantikapaion	Shamanka_EBA	Siberia	0.237335	0.00330956	71.712	0	316002
Mbuti	Ukraine_Crimea_Pantikapaion	Shamanka_EN	Siberia	0.232845	0.00310655	74.9529	0	335896
Mbuti	Ukraine_Crimea_Pantikapaion	UstIda_EBA	Siberia	0.236207	0.0034567	68.333	0	254917
Mbuti	Ukraine_Crimea_Pantikapaion	UstIda_LN	Siberia	0.236031	0.00336198	70.2059	0	310462
Mbuti	Ukraine_Crimea_Pantikapaion	West_Siberia_N	Siberia	0.252367	0.00340566	74.1021	0	249475
Mbuti	Ukraine_Crimea_Pantikapaion	Alan	West/CentralAsia	0.26652	0.0031673	84.1473	0	334193
Mbuti	Ukraine_Crimea_Pantikapaion	Armenia_ChL	West/CentralAsia	0.262347	0.00312367	83.9868	0	303602
Mbuti	Ukraine_Crimea_Pantikapaion	Armenia_EarlyMedieval	West/CentralAsia	0.267025	0.00322517	82.794	0	306671
Mbuti	Ukraine_Crimea_Pantikapaion	Armenia_EBA	West/CentralAsia	0.265674	0.00320285	82.9494	0	297359
Mbuti	Ukraine_Crimea_Pantikapaion	Armenia_EBA_KuraAraxes	West/CentralAsia	0.262719	0.00313322	83.8494	0	298758
Mbuti	Ukraine_Crimea_Pantikapaion	Armenia_EIA	West/CentralAsia	0.265286	0.00316562	83.8021	0	282804
Mbuti	Ukraine_Crimea_Pantikapaion	Armenia_IA	West/CentralAsia	0.263867	0.00313312	84.2185	0	291029
Mbuti	Ukraine_Crimea_Pantikapaion	Armenia_LBA	West/CentralAsia	0.265203	0.00295636	89.7061	0	334896
Mbuti	Ukraine_Crimea_Pantikapaion	Armenia_LBA_EIA	West/CentralAsia	0.264646	0.00297001	89.1059	0	333046
Mbuti	Ukraine_Crimea_Pantikapaion	Armenia_LBA_EIA_o	West/CentralAsia	0.265526	0.00344925	76.9808	0	253159
Mbuti	Ukraine_Crimea_Pantikapaion	Armenia_Lchashen_LBA	West/CentralAsia	0.2642	0.00296691	89.0487	0	309183
Mbuti	Ukraine_Crimea_Pantikapaion	Armenia_LIA	West/CentralAsia	0.263981	0.00311221	84.8213	0	296114
Mbuti	Ukraine_Crimea_Pantikapaion	Armenia_MBA	West/CentralAsia	0.261581	0.0033074	79.0895	0	264291
Mbuti	Ukraine_Crimea_Pantikapaion	Armenia_MLBA	West/CentralAsia	0.264136	0.00329713	80.1108	0	293174
Mbuti	Ukraine_Crimea_Pantikapaion	Armenia_UrartianEmpire	West/CentralAsia	0.265585	0.00352508	75.3417	0	259705
Mbuti	Ukraine_Crimea_Pantikapaion	Bustan_BA	West/CentralAsia	0.255833	0.00335079	76.3501	0	257631
Mbuti	Ukraine_Crimea_Pantikapaion	Butkara_IA	West/CentralAsia	0.247035	0.00320988	76.9609	0	262419
Mbuti	Ukraine_Crimea_Pantikapaion	Dzharkutan1_BA	West/CentralAsia	0.257374	0.00300407	85.6751	0	309963
Mbuti	Ukraine_Crimea_Pantikapaion	Gonur1_BA	West/CentralAsia	0.255045	0.00315818	80.7571	0	272518
Mbuti	Ukraine_Crimea_Pantikapaion	Iran_ChL	West/CentralAsia	0.26102	0.00314471	83.0027	0	301521
Mbuti	Ukraine_Crimea_Pantikapaion	Iran_Hasanlu_IA	West/CentralAsia	0.263394	0.00300358	87.6933	0	323283
Mbuti	Ukraine_Crimea_Pantikapaion	Iran_N	West/CentralAsia	0.24691	0.00341883	72.2207	0	262109
Mbuti	Ukraine_Crimea_Pantikapaion	Iraq_PPNA	West/CentralAsia	0.256446	0.00384452	66.7043	0	133175
Mbuti	Ukraine_Crimea_Pantikapaion	Namazga_CA	West/CentralAsia	0.256719	0.00342089	75.0443	0	248418
Mbuti	Ukraine_Crimea_Pantikapaion	Pakistan_Butkara_IA	West/CentralAsia	0.248654	0.0030933	80.3845	0	269911
Mbuti	Ukraine_Crimea_Pantikapaion	Pakistan_H_Barikot	West/CentralAsia	0.250182	0.00312129	80.1533	0	294912
Mbuti	Ukraine_Crimea_Pantikapaion	Pakistan_H_SaiduSharif	West/CentralAsia	0.248237	0.00303708	81.7355	0	320486
Mbuti	Ukraine_Crimea_Pantikapaion	Pakistan_Katelai_IA	West/CentralAsia	0.250079	0.00299914	83.3836	0	302529
Mbuti	Ukraine_Crimea_Pantikapaion	Pakistan_Loebanr_IA	West/CentralAsia	0.251528	0.00293713	85.6373	0	323509
Mbuti	Ukraine_Crimea_Pantikapaion	Russia_Caucasus_Maikop_Novosvobodnaya	West/CentralAsia	0.266079	0.00335028	79.42	0	240275
Mbuti	Ukraine_Crimea_Pantikapaion	Russia_North_Caucasus_MBA	West/CentralAsia	0.264131	0.00331906	79.5801	0	291273
Mbuti	Ukraine_Crimea_Pantikapaion	Sappali_Tepe_BA	West/CentralAsia	0.256727	0.00295369	86.9175	0	330260
Mbuti	Ukraine_Crimea_Pantikapaion	Turkmenistan_C_Geoksyur	West/CentralAsia	0.254717	0.00302428	84.2241	0	299037
Mbuti	Ukraine_Crimea_Pantikapaion	Udegram_IA	West/CentralAsia	0.251965	0.00306578	82.1863	0	311149
Mbuti	Ukraine_Crimea_Pantikapaion	Uzbekistan_Bustan_BA	West/CentralAsia	0.256642	0.00352628	72.7798	0	234390
Mbuti	Ukraine_Crimea_Pantikapaion	Botai	WesternSteppe_CA	0.252751	0.00316536	79.8492	0	335867
Mbuti	Ukraine_Crimea_Pantikapaion	Russia_Steppe_Eneolithic	WesternSteppe_CA	0.261054	0.00322232	81.0143	0	298775
Mbuti	Ukraine_Crimea_Pantikapaion	Afanasievo	WesternSteppe_EMBA	0.265349	0.0030215	87.8203	0	335711
Mbuti	Ukraine_Crimea_Pantikapaion	Okunevo_EMBA	WesternSteppe_EMBA	0.248374	0.00301862	82.2809	0	335899
Mbuti	Ukraine_Crimea_Pantikapaion	Poltavka	WesternSteppe_EMBA	0.263621	0.00309705	85.12	0	323932
Mbuti	Ukraine_Crimea_Pantikapaion	Potapovka	WesternSteppe_EMBA	0.263513	0.00317921	82.8861	0	302359
Mbuti	Ukraine_Crimea_Pantikapaion	Russia_Steppe_Maikop	WesternSteppe_EMBA	0.258115	0.00330305	78.1445	0	282482
Mbuti	Ukraine_Crimea_Pantikapaion	Yamnaya_Caucasus	WesternSteppe_EMBA	0.264266	0.00357357	73.9501	0	225878
Mbuti	Ukraine_Crimea_Pantikapaion	Yamnaya_Kalmykia	WesternSteppe_EMBA	0.261255	0.00320897	81.4139	0	321093
Mbuti	Ukraine_Crimea_Pantikapaion	Yamnaya_Samara	WesternSteppe_EMBA	0.262541	0.00306578	85.6362	0	330493
Mbuti	Ukraine_Crimea_Pantikapaion	CentralSaka	WesternSteppe_IA	0.25295	0.003117	81.1517	0	328425
Mbuti	Ukraine_Crimea_Pantikapaion	Kangju	WesternSteppe_IA	0.262438	0.00314473	83.4531	0	328002
Mbuti	Ukraine_Crimea_Pantikapaion	Kazakhstan_Berel_IA	WesternSteppe_IA	0.252042	0.00299376	84.189	0	333238
Mbuti	Ukraine_Crimea_Pantikapaion	Kazakhstan_Birlik_Tasmola_EIA	WesternSteppe_IA	0.23496	0.00335822	69.9657	0	284507
Mbuti	Ukraine_Crimea_Pantikapaion	Kazakhstan_Sarmatian_IA	WesternSteppe_IA	0.261609	0.00304563	85.8965	0	325875
Mbuti	Ukraine_Crimea_Pantikapaion	Kazakhstan_Tasmola_EIA	WesternSteppe_IA	0.25137	0.0029418	85.4476	0	334957
Mbuti	Ukraine_Crimea_Pantikapaion	Kazakhstann_OtrarCulture_LIA	WesternSteppe_IA	0.259714	0.00321843	80.696	0	320431
Mbuti	Ukraine_Crimea_Pantikapaion	Kyrgyzstan_AlaiNura_IA	WesternSteppe_IA	0.253742	0.00309368	82.0192	0	327064
Mbuti	Ukraine_Crimea_Pantikapaion	Kyrgyzstan_Saka_IA	WesternSteppe_IA	0.256164	0.00310968	82.3762	0	286958
Mbuti	Ukraine_Crimea_Pantikapaion	Moldova_Cimmerian	WesternSteppe_IA	0.256006	0.00385011	66.4932	0	163116
Mbuti	Ukraine_Crimea_Pantikapaion	Moldova_Glinoe_Scythian	WesternSteppe_IA	0.267676	0.00336734	79.4918	0	284733
Mbuti	Ukraine_Crimea_Pantikapaion	Nomad_IA	WesternSteppe_IA	0.253988	0.00316072	80.3575	0	328114
Mbuti	Ukraine_Crimea_Pantikapaion	Russia_Late_Sarmatian	WesternSteppe_IA	0.261976	0.00335122	78.1734	0	287307
Mbuti	Ukraine_Crimea_Pantikapaion	Russia_Sargat_IA	WesternSteppe_IA	0.253983	0.0030166	84.195	0	330417
Mbuti	Ukraine_Crimea_Pantikapaion	Russia_Zrubnaya_Alakul	WesternSteppe_IA	0.266542	0.00308126	86.5042	0	335620
Mbuti	Ukraine_Crimea_Pantikapaion	Sarmatian	WesternSteppe_IA	0.262985	0.00314378	83.6525	0	321156
Mbuti	Ukraine_Crimea_Pantikapaion	Scy_Kaz	WesternSteppe_IA	0.251059	0.00604768	41.5134	0	45443
Mbuti	Ukraine_Crimea_Pantikapaion	ScySar_SU	WesternSteppe_IA	0.261912	0.00328904	79.6319	0	285451
Mbuti	Ukraine_Crimea_Pantikapaion	Scythian_East	WesternSteppe_IA	0.248175	0.00311705	79.6186	0	321867
Mbuti	Ukraine_Crimea_Pantikapaion	Tagar	WesternSteppe_IA	0.25924	0.00301365	86.022	0	334620
Mbuti	Ukraine_Crimea_Pantikapaion	TianShanHun	WesternSteppe_IA	0.254211	0.00289722	87.743	0	335908
Mbuti	Ukraine_Crimea_Pantikapaion	TianShanSaka	WesternSteppe_IA	0.260514	0.00300368	86.7316	0	332009
Mbuti	Ukraine_Crimea_Pantikapaion	Wusun	WesternSteppe_IA	0.258088	0.00319145	80.8687	0	325558
Mbuti	Ukraine_Crimea_Pantikapaion	Nomad_Med	WesternSteppe_MA	0.24342	0.00307687	79.1127	0	335334
Mbuti	Ukraine_Crimea_Pantikapaion	SaltovoMayaki	WesternSteppe_MA	0.271243	0.00720335	37.6551	0	30298
Mbuti	Ukraine_Crimea_Pantikapaion	Aktogai_MLBA	WesternSteppe_MLBA	0.263781	0.0031738	83.112	0	290959
Mbuti	Ukraine_Crimea_Pantikapaion	Andronovo	WesternSteppe_MLBA	0.26623	0.00317502	83.8516	0	334013
Mbuti	Ukraine_Crimea_Pantikapaion	Dali_MLBA	WesternSteppe_MLBA	0.263813	0.00340297	77.5245	0	275432
Mbuti	Ukraine_Crimea_Pantikapaion	Dashti_Kozy_BA	WesternSteppe_MLBA	0.264433	0.0032716	80.8269	0	284411
Mbuti	Ukraine_Crimea_Pantikapaion	Kairan_MLBA	WesternSteppe_MLBA	0.264979	0.00317128	83.5561	0	289328
Mbuti	Ukraine_Crimea_Pantikapaion	Kazakh_Mys_MLBA	WesternSteppe_MLBA	0.26241	0.00320956	81.759	0	276825
Mbuti	Ukraine_Crimea_Pantikapaion	Krasnoyarsk_MLBA	WesternSteppe_MLBA	0.266074	0.00302855	87.8552	0	317371
Mbuti	Ukraine_Crimea_Pantikapaion	Maitan_MLBA_Alakul	WesternSteppe_MLBA	0.265214	0.00308645	85.9283	0	316999
Mbuti	Ukraine_Crimea_Pantikapaion	Moldova_MBA_Catacomb	WesternSteppe_MLBA	0.263803	0.00382343	68.9965	0	179944
Mbuti	Ukraine_Crimea_Pantikapaion	Moldova_MBA_MultiCordonedWare	WesternSteppe_MLBA	0.264954	0.00339201	78.1111	0	257595
Mbuti	Ukraine_Crimea_Pantikapaion	Oy_Dzhaylau_MLBA	WesternSteppe_MLBA	0.263784	0.00321258	82.1096	0	293547
Mbuti	Ukraine_Crimea_Pantikapaion	Petrovka	WesternSteppe_MLBA	0.266864	0.00458638	58.1862	0	93525
Mbuti	Ukraine_Crimea_Pantikapaion	Russia_Mezhovskaya	WesternSteppe_MLBA	0.260741	0.0033426	78.0053	0	306578
Mbuti	Ukraine_Crimea_Pantikapaion	Russia_North_Caucasus	WesternSteppe_MLBA	0.262528	0.00328382	79.946	0	256694
Mbuti	Ukraine_Crimea_Pantikapaion	Russia_Steppe_Catacomb	WesternSteppe_MLBA	0.263574	0.00328098	80.3341	0	258084
Mbuti	Ukraine_Crimea_Pantikapaion	Sintashta	WesternSteppe_MLBA	0.267308	0.00296888	90.0367	0	333262
Mbuti	Ukraine_Crimea_Pantikapaion	Zrubnaya	WesternSteppe_MLBA	0.267887	0.00305657	87.6432	0	329750
Mbuti	Ukraine_Crimea_Pantikapaion	Zevakinskiy_LBA	WesternSteppe_MLBA	0.257929	0.00314581	81.9912	0	300852
Mbuti	Ukraine_Crimea_Pantikapaion	Samara_Eneolithic	WesternSteppe_N	0.258986	0.00351892	73.5981	0	226466
Mbuti	Ukraine_Crimea_Pantikapaion	Ukraine_GlobularAmphora	Ukraine_EF	0.266169	0.00322127	82.6286	0	304194
Mbuti	Ukraine_Crimea_Pantikapaion	Ukraine_Trypillia	Ukraine_EF	0.270423	0.00308338	87.7033	0	335908
Mbuti	Ukraine_Crimea_Pantikapaion	Ukraine_Mesolithic	Ukraine_EHG	0.258736	0.00326571	79.2281	0	281097
Mbuti	Ukraine_Crimea_Pantikapaion	Ukraine_Neolithic	Ukraine_EHG	0.260343	0.00314173	82.8663	0	299800
Mbuti	Ukraine_Crimea_Pantikapaion	Ukraine_Neolithic_2	Ukraine_EHG	0.267648	0.00565156	47.3582	0	55084
Mbuti	Ukraine_Crimea_Pantikapaion	Ukraine_Scythian	Ukraine_EIA	0.265868	0.00342446	77.638	0	274179
Mbuti	Ukraine_Crimea_Pantikapaion	Ukraine_Viking	Ukraine_IA	0.26718	0.00385316	69.3406	0	245244
Mbuti	Ukraine_Crimea_Pantikapaion	Ukraine_BA	Ukraine_LNBA	0.265488	0.00484305	54.8184	0	71880
Mbuti	Ukraine_Crimea_Pantikapaion	Ukraine_BellBeaker	Ukraine_LNBA	0.266454	0.0053322	49.9707	0	73805
Mbuti	Ukraine_Crimea_Pantikapaion	Ukraine_CordedWare	Ukraine_LNBA	0.262452	0.00376029	69.7957	0	222195
Mbuti	Ukraine_Crimea_Pantikapaion	Ukraine_Eneolithic	Ukraine_LNBA	0.266349	0.00338845	78.6049	0	261653
Mbuti	Ukraine_Crimea_Pantikapaion	Ukraine_Yamnaya	Ukraine_LNBA	0.263831	0.00346174	76.2132	0	259677
Mbuti	Ukraine_Crimea_Pantikapaion	Ukraine_Medieval	Ukraine_MA	0.26668	0.00361606	73.7489	0	294078
Mbuti	Ukraine_Crimea_Pantikapaion	UkrN_?	Ukraine_EHG	0.266559	0.00695555	38.3231	0	31588
Mbuti	Ukraine_Crimea_Pantikapaion	UkrEIA_?	Ukraine_EIA	0.255273	0.00428597	59.5601	0	150192
Mbuti	Ukraine_Crimea_Pantikapaion	UkrEIA_Antiquity_Greeks?_1	Ukraine_EIA	0.265246	0.00385637	68.7813	0	199172
Mbuti	Ukraine_Crimea_Pantikapaion	UkrEIA_Antiquity_Greeks?_2	Ukraine_EIA	0.264101	0.00419121	63.0131	0	154817
Mbuti	Ukraine_Crimea_Pantikapaion	UkrEIA_LateScythian_Cri_Nom	Ukraine_EIA	0.261674	0.00392173	66.724	0	190397
Mbuti	Ukraine_Crimea_Pantikapaion	UkrEIA_Scythian_LeftDnipro_IllThr	Ukraine_EIA	0.258726	0.00388942	66.5203	0	200735
Mbuti	Ukraine_Crimea_Pantikapaion	UkrEIA_Scythian_LeftDnipro_LocAgr	Ukraine_EIA	0.263955	0.00357194	73.8968	0	239290
Mbuti	Ukraine_Crimea_Pantikapaion	UkrEIA_Scythian_LeftDnipro_LocAgr_2	Ukraine_EIA	0.263943	0.0038411	68.7154	0	229079
Mbuti	Ukraine_Crimea_Pantikapaion	UkrEIA_Scythian_LeftDnipro_LocEl	Ukraine_EIA	0.267605	0.00346324	77.2702	0	258667
Mbuti	Ukraine_Crimea_Pantikapaion	UkrEIA_Scythian_NBlaSea_Nom	Ukraine_EIA	0.263999	0.00344584	76.6139	0	206587
Mbuti	Ukraine_Crimea_Pantikapaion	UkrEIA_Scythian_RightDnipro_IllThr	Ukraine_EIA	0.264507	0.00331143	79.8771	0	316167
Mbuti	Ukraine_Crimea_Pantikapaion	UkrEIA_Scythian_RightDnipro_IllThr_2	Ukraine_EIA	0.260401	0.00361196	72.0941	0	217339
Mbuti	Ukraine_Crimea_Pantikapaion	UkrEIA_Scythian_SivDon_Nom	Ukraine_EIA	0.263293	0.00302536	87.0285	0	327825
Mbuti	Ukraine_Crimea_Pantikapaion	UkrEIA_Scythian_SivDon_Nom_2	Ukraine_EIA	0.265532	0.00354812	74.8375	0	222167
Mbuti	Ukraine_Crimea_Pantikapaion	UkrEIA_Scythian_SivDon_NomEl	Ukraine_EIA	0.264106	0.00336475	78.4922	0	304504
Mbuti	Ukraine_Crimea_Pantikapaion	UkrEIA_Scythian_SivDon_NomEl_2	Ukraine_EIA	0.267825	0.00643063	41.6483	0	37828
Mbuti	Ukraine_Crimea_Pantikapaion	UkrEIA_Scythian_SivDon_NomEl_3	Ukraine_EIA	0.26758	0.00403648	66.2904	0	166765
Mbuti	Ukraine_Crimea_Pantikapaion	UkrEIA_ThracianHallstatt	Ukraine_EIA	0.267101	0.00333474	80.0965	0	297573
Mbuti	Ukraine_Crimea_Pantikapaion	UkrEIA_ThracianHallstatt_2	Ukraine_EIA	0.264547	0.00376161	70.328	0	243620
Mbuti	Ukraine_Crimea_Pantikapaion	UkrIA_Chernyakhiv_1	Ukraine_IA	0.264685	0.00332411	79.6258	0	274826
Mbuti	Ukraine_Crimea_Pantikapaion	UkrIA_Chernyakhiv_2	Ukraine_IA	0.269318	0.00316001	85.2268	0	315576
Mbuti	Ukraine_Crimea_Pantikapaion	UkrIA_Chernyakhiv_3	Ukraine_IA	0.263364	0.00426324	61.7755	0	133813
Mbuti	Ukraine_Crimea_Pantikapaion	UkrIA_Sarmatian_SivDon	Ukraine_IA	0.263866	0.00371643	70.9998	0	248914
Mbuti	Ukraine_Crimea_Pantikapaion	UkrBA_Zrubna	Ukraine_LNBA	0.271234	0.00609491	44.5018	0	40646
Mbuti	Ukraine_Crimea_Pantikapaion	UkrFBA_Bilozerska_Pre-Cimmerian	Ukraine_LNBA	0.267076	0.00361853	73.8077	0	271223
Mbuti	Ukraine_Crimea_Pantikapaion	UkrFBA/EIA_Cimmerian	Ukraine_LNBA	0.25293	0.00425929	59.3833	0	129697
Mbuti	Ukraine_Crimea_Pantikapaion	UkrFBA/EIA_Lusatian	Ukraine_LNBA	0.266925	0.00334245	79.8592	0	320266
Mbuti	Ukraine_Crimea_Pantikapaion	UkrFBA/EIA_Vysotska_Early	Ukraine_LNBA	0.26829	0.00630756	42.5347	0	39972
Mbuti	Ukraine_Crimea_Pantikapaion	UkrEMA_Saltiv_Alans_1	Ukraine_MA	0.262797	0.00328394	80.0251	0	280813
Mbuti	Ukraine_Crimea_Pantikapaion	UkrEMA_Saltiv_Alans_2	Ukraine_MA	0.243749	0.00347741	70.0949	0	252858
Mbuti	Ukraine_Crimea_Pantikapaion	UkrEMA_Saltiv_Bulgars_1	Ukraine_MA	0.258076	0.00380869	67.7599	0	186510
Mbuti	Ukraine_Crimea_Pantikapaion	UkrEMA_Saltiv_Bulgars_2	Ukraine_MA	0.247304	0.00440406	56.1536	0	120123
Mbuti	Ukraine_Crimea_Pantikapaion	UkrEM_Cossack_Slavs	Ukraine_MA	0.266739	0.00375959	70.949	0	185648
Mbuti	Ukraine_Crimea_Pantikapaion	UkrMA_Cuman	Ukraine_MA	0.255124	0.00382052	66.7774	0	184118
Mbuti	Ukraine_Crimea_Pantikapaion	UkrMA_Cuman_2	Ukraine_MA	0.248989	0.00402412	61.874	0	203399
Mbuti	Ukraine_Crimea_Pantikapaion	UkrMA_GoldenHorde_Nom	Ukraine_MA	0.256931	0.00381755	67.3025	0	169452
Mbuti	Ukraine_Crimea_Pantikapaion	UkrMA_GoldenHorde_Slav/Nom?	Ukraine_MA	0.265744	0.00343327	77.4025	0	261930
Mbuti	Ukraine_Crimea_Pantikapaion	UkrMA_Nogai_1	Ukraine_MA	0.245753	0.00364587	67.406	0	209052
Mbuti	Ukraine_Crimea_Pantikapaion	UkrMA_Nogai_2	Ukraine_MA	0.244317	0.00333503	73.2577	0	286523
Mbuti	Ukraine_Crimea_Pantikapaion	UkrMA_Nogai_3	Ukraine_MA	0.232808	0.00353985	65.7678	0	211965
Mbuti	Ukraine_Crimea_Pantikapaion	UkrMA_Post-Cuman_Cuman?	Ukraine_MA	0.253681	0.00416289	60.9386	0	121520
Mbuti	Ukraine_Crimea_Pantikapaion	UkrMA_WhiteCroat_Slavs	Ukraine_MA	0.264543	0.00388376	68.1151	0	232986
Mbuti	Ukraine_Eneolithic	China_AmurRiver_LPaleolithic	EastAsia	0.230971	0.00277297	83.294	0	711761
Mbuti	Ukraine_Eneolithic	China_AmurRiver_Mesolithic	EastAsia	0.234965	0.00275119	85.405	0	608056
Mbuti	Ukraine_Eneolithic	China_AmurRiver_N	EastAsia	0.235356	0.002711	86.8151	0	711972
Mbuti	Ukraine_Eneolithic	China_Miaozigou_MN	EastAsia	0.232786	0.00327541	71.0709	0	233989
Mbuti	Ukraine_Eneolithic	China_NEastAsia_Coastal_EN	EastAsia	0.234299	0.00272804	85.8856	0	840153
Mbuti	Ukraine_Eneolithic	China_SEastAsia_Coastal_LN	EastAsia	0.23119	0.00269643	85.7394	0	515137
Mbuti	Ukraine_Eneolithic	China_Upper_YR_IA	EastAsia	0.231722	0.00272241	85.1167	0	801297
Mbuti	Ukraine_Eneolithic	China_Upper_YR_LN	EastAsia	0.231664	0.00270481	85.6488	0	834823
Mbuti	Ukraine_Eneolithic	China_WLR_LN	EastAsia	0.231575	0.00281755	82.1903	0	726575
Mbuti	Ukraine_Eneolithic	China_WLR_MN	EastAsia	0.232294	0.00279608	83.0784	0	852166
Mbuti	Ukraine_Eneolithic	China_Wuzhuangguoliang_LN	EastAsia	0.239191	0.0055875	42.8083	0	42744
Mbuti	Ukraine_Eneolithic	China_Xinjian_IA	EastAsia	0.253395	0.00280473	90.3457	0	589606
Mbuti	Ukraine_Eneolithic	China_Xinjian_IA_o1	EastAsia	0.261071	0.00317823	82.1434	0	263011
Mbuti	Ukraine_Eneolithic	China_Xinjiang_Chaganguole_BA_Chemurcheck	EastAsia	0.2709	0.00267817	101.151	0	790930
Mbuti	Ukraine_Eneolithic	China_Xinjiang_Jierzankale_IA	EastAsia	0.264966	0.00264546	100.158	0	787511
Mbuti	Ukraine_Eneolithic	China_Xinjiang_Junmachanyilian_Historical	EastAsia	0.258893	0.00279392	92.6632	0	722900
Mbuti	Ukraine_Eneolithic	China_Xinjiang_Kuokesuxi_EIA	EastAsia	0.265138	0.00269253	98.4717	0	822859
Mbuti	Ukraine_Eneolithic	China_Xinjiang_Songshugou_EIA	EastAsia	0.263313	0.0027671	95.1585	0	773501
Mbuti	Ukraine_Eneolithic	China_Xinjiang_Tuoganbai_BA	EastAsia	0.274252	0.00277355	98.8814	0	801011
Mbuti	Ukraine_Eneolithic	China_Xinjiang_Wutulan_IA	EastAsia	0.264136	0.00269872	97.8746	0	613594
Mbuti	Ukraine_Eneolithic	China_Xinjiang_Xiaohe_BA	EastAsia	0.270166	0.00287375	94.0118	0	857397
Mbuti	Ukraine_Eneolithic	China_YR_LBIA	EastAsia	0.231752	0.00269871	85.8749	0	857311
Mbuti	Ukraine_Eneolithic	China_YR_LN	EastAsia	0.231162	0.00268515	86.089	0	861657
Mbuti	Ukraine_Eneolithic	China_YR_MN	EastAsia	0.231314	0.00275219	84.047	0	857041
Mbuti	Ukraine_Eneolithic	Japan_HG_Jomon	EastAsia	0.235248	0.00285775	82.3194	0	798045
Mbuti	Ukraine_Eneolithic	Mongolia_Arkhangai_EarlyMedieval	EastAsia	0.261594	0.00262924	99.4939	0	860077
Mbuti	Ukraine_Eneolithic	Mongolia_Arkhangai_LateMedieval	EastAsia	0.245963	0.00271467	90.6051	0	840757
Mbuti	Ukraine_Eneolithic	Mongolia_Arkhangai_Xiongnu	EastAsia	0.262572	0.00269194	97.5401	0	855676
Mbuti	Ukraine_Eneolithic	Mongolia_Arkhangai_XiongnuEarlyMedieval_2	EastAsia	0.265048	0.00277993	95.3434	0	755158
Mbuti	Ukraine_Eneolithic	Mongolia_Arkhangai_XiongnuEarlyMedieval_3	EastAsia	0.245978	0.00267878	91.8246	0	859645
Mbuti	Ukraine_Eneolithic	Mongolia_Bulgan_EarlyMedievalLateMedieval	EastAsia	0.238881	0.00269588	88.6096	0	855549
Mbuti	Ukraine_Eneolithic	Mongolia_Bulgan_Xiongnu	EastAsia	0.239136	0.00275935	86.6637	0	804583
Mbuti	Ukraine_Eneolithic	Mongolia_Dornod_LateMedieval	EastAsia	0.239602	0.002698	88.8071	0	855005
Mbuti	Ukraine_Eneolithic	Mongolia_EIA_Sagly_4	EastAsia	0.262968	0.00265051	99.2142	0	859030
Mbuti	Ukraine_Eneolithic	Mongolia_EIA_SlabGrave_1	EastAsia	0.238693	0.00266021	89.727	0	857908
Mbuti	Ukraine_Eneolithic	Mongolia_Khovd_MLBAEarlyMedieval	EastAsia	0.260842	0.00274722	94.9476	0	831306
Mbuti	Ukraine_Eneolithic	Mongolia_Khovd_MLBAXiongnuLateMedieval	EastAsia	0.237094	0.00285625	83.009	0	507133
Mbuti	Ukraine_Eneolithic	Mongolia_Khuvsgul_XiongnuLateMedieval_1	EastAsia	0.261698	0.00272284	96.1124	0	838883
Mbuti	Ukraine_Eneolithic	Mongolia_Khuvsgul_XiongnuLateMedieval_2	EastAsia	0.244941	0.00274581	89.2054	0	848752
Mbuti	Ukraine_Eneolithic	Mongolia_LBA_CenterWest_4	EastAsia	0.246022	0.00262136	93.853	0	853406
Mbuti	Ukraine_Eneolithic	Mongolia_LBA_Khovsgol_6	EastAsia	0.246483	0.00262585	93.8678	0	859493
Mbuti	Ukraine_Eneolithic	Mongolia_LBA_Ulaanzukh_2	EastAsia	0.235689	0.00267226	88.1983	0	790323
Mbuti	Ukraine_Eneolithic	Mongolia_North_N	EastAsia	0.235333	0.00268261	87.7255	0	850635
Mbuti	Ukraine_Eneolithic	Mongolia_Selenge_LateMedieval	EastAsia	0.241235	0.00273708	88.1358	0	846906
Mbuti	Ukraine_Eneolithic	Mongolia_Selenge_XiongnuLateMedieval	EastAsia	0.242524	0.00269316	90.0518	0	805801
Mbuti	Ukraine_Eneolithic	Mongolia_Selenge_XiongnuMedieval	EastAsia	0.252193	0.00278856	90.4383	0	722125
Mbuti	Ukraine_Eneolithic	Mongolia_Sukhbaatar_LateMedieval	EastAsia	0.237253	0.00267508	88.6902	0	861218
Mbuti	Ukraine_Eneolithic	Mongolia_Sukhbaatar_MLBAXiongnuLateMedieval	EastAsia	0.236584	0.00266969	88.6186	0	859268
Mbuti	Ukraine_Eneolithic	Mongolia_Sukhbaatar_XiongnuLateMedieval	EastAsia	0.247406	0.00276687	89.4172	0	806285
Mbuti	Ukraine_Eneolithic	Mongolia_Tuv_LateMedieval	EastAsia	0.237529	0.0027248	87.1729	0	813958
Mbuti	Ukraine_Eneolithic	Mongolia_Umungobi_LateMedieval	EastAsia	0.239684	0.00265099	90.4128	0	846500
Mbuti	Ukraine_Eneolithic	Mongolia_Uvs_EIAXiongnuLateMedival	EastAsia	0.263024	0.00271873	96.7454	0	857463
Mbuti	Ukraine_Eneolithic	Vietnam_BA_DongSonCulture	EastAsia	0.230411	0.00329927	69.837	0	188883
Mbuti	Ukraine_Eneolithic	Vietnam_LN	EastAsia	0.229368	0.0031644	72.484	0	253182
Mbuti	Ukraine_Eneolithic	Vietnam_N	EastAsia	0.236713	0.00305535	77.4751	0	209911
Mbuti	Ukraine_Eneolithic	XiongNu	EastAsia	0.232436	0.00271696	85.5498	0	861213
Mbuti	Ukraine_Eneolithic	Central_MN	Europe_EF	0.275764	0.00274912	100.31	0	854579
Mbuti	Ukraine_Eneolithic	Czech_Bohemia_FunnelBeaker_N	Europe_EF	0.276325	0.00274929	100.508	0	827487
Mbuti	Ukraine_Eneolithic	Czech_Bohemia_GlobularAmphorae_N	Europe_EF	0.277166	0.00276065	100.399	0	798896
Mbuti	Ukraine_Eneolithic	Czech_Bohemia_Jordanow_N	Europe_EF	0.275049	0.00275621	99.7924	0	802067
Mbuti	Ukraine_Eneolithic	Czech_Bohemia_Rivnac_N	Europe_EF	0.277119	0.00271312	102.14	0	829865
Mbuti	Ukraine_Eneolithic	Czech_C_Baalberge	Europe_EF	0.276775	0.00268049	103.256	0	859448
Mbuti	Ukraine_Eneolithic	Czech_N	Europe_EF	0.273616	0.00275705	99.2423	0	846781
Mbuti	Ukraine_Eneolithic	Hungary_C	Europe_EF	0.275926	0.00277683	99.3672	0	844545
Mbuti	Ukraine_Eneolithic	Hungary_EN	Europe_EF	0.275842	0.00272263	101.315	0	846852
Mbuti	Ukraine_Eneolithic	Iberia_Chl	Europe_EF	0.275802	0.00275805	99.9989	0	861894
Mbuti	Ukraine_Eneolithic	Iberia_EN	Europe_EF	0.271917	0.00276853	98.2171	0	828000
Mbuti	Ukraine_Eneolithic	Iberia_MN	Europe_EF	0.277331	0.00282115	98.304	0	806080
Mbuti	Ukraine_Eneolithic	Italy_C	Europe_EF	0.27205	0.002822	96.4033	0	854577
Mbuti	Ukraine_Eneolithic	Italy_C_BA	Europe_EF	0.272049	0.00280575	96.9614	0	749151
Mbuti	Ukraine_Eneolithic	Italy_N	Europe_EF	0.269835	0.0027036	99.8057	0	856356
Mbuti	Ukraine_Eneolithic	LBK_EN	Europe_EF	0.271841	0.00270129	100.634	0	861831
Mbuti	Ukraine_Eneolithic	Poland_BKG	Europe_EF	0.271324	0.00271381	99.9792	0	861337
Mbuti	Ukraine_Eneolithic	Poland_GlobularAmphora	Europe_EF	0.275177	0.00266338	103.319	0	861882
Mbuti	Ukraine_Eneolithic	Remedello	Europe_EF	0.270264	0.00294344	91.8192	0	529596
Mbuti	Ukraine_Eneolithic	Romania_C_Bodrogkeresztur	Europe_EF	0.274479	0.00266292	103.075	0	861324
Mbuti	Ukraine_Eneolithic	Romania_N	Europe_EF	0.269849	0.0029359	91.9135	0	602370
Mbuti	Ukraine_Eneolithic	Sweden_Megalithic	Europe_EF	0.274521	0.00281476	97.529	0	860398
Mbuti	Ukraine_Eneolithic	Switzerland_EBA_1	Europe_EF	0.276098	0.00270864	101.932	0	760927
Mbuti	Ukraine_Eneolithic	Switzerland_LN	Europe_EF	0.277874	0.00268198	103.608	0	855373
Mbuti	Ukraine_Eneolithic	Czech_IA_Hallstatt	Europe_IA	0.279444	0.00268777	103.969	0	794402
Mbuti	Ukraine_Eneolithic	Czech_IA_LaTene	Europe_IA	0.280037	0.00266642	105.023	0	859894
Mbuti	Ukraine_Eneolithic	Denmark_EarlyViking	Europe_IA	0.276382	0.00275598	100.284	0	859940
Mbuti	Ukraine_Eneolithic	Denmark_IA	Europe_IA	0.277781	0.00278912	99.5944	0	859745
Mbuti	Ukraine_Eneolithic	Denmark_Viking	Europe_IA	0.276533	0.00266596	103.727	0	861897
Mbuti	Ukraine_Eneolithic	England_Viking	Europe_IA	0.275778	0.00266778	103.374	0	861886
Mbuti	Ukraine_Eneolithic	Estonia_EarlyViking	Europe_IA	0.277593	0.0026642	104.194	0	861890
Mbuti	Ukraine_Eneolithic	Estonia_EIA	Europe_IA	0.278583	0.00284517	97.9145	0	601805
Mbuti	Ukraine_Eneolithic	Greenland_EarlyNorse	Europe_IA	0.27865	0.00270718	102.93	0	861696
Mbuti	Ukraine_Eneolithic	Greenland_LateNorse	Europe_IA	0.27651	0.00296808	93.1613	0	855307
Mbuti	Ukraine_Eneolithic	HungarianScythian	Europe_IA	0.274441	0.00276839	99.1336	0	796673
Mbuti	Ukraine_Eneolithic	Hungary_Conqueror_Commoner	Europe_IA	0.270804	0.00263242	102.873	0	861907
Mbuti	Ukraine_Eneolithic	Hungary_Conqueror_Elite	Europe_IA	0.264701	0.00263045	100.63	0	861907
Mbuti	Ukraine_Eneolithic	Hungary_DanubeTisza_EAvar	Europe_IA	0.237992	0.00266174	89.4122	0	860652
Mbuti	Ukraine_Eneolithic	Hungary_DanubeTisza_LAvar	Europe_IA	0.244988	0.0027034	90.6223	0	860230
Mbuti	Ukraine_Eneolithic	Hungary_DanubeTisza_LSarmation_EHun	Europe_IA	0.275552	0.00275084	100.17	0	857784
Mbuti	Ukraine_Eneolithic	Hungary_DanubeTisza_MLAvar	Europe_IA	0.24106	0.00272087	88.5967	0	834439
Mbuti	Ukraine_Eneolithic	Hungary_EarlyArpadian	Europe_IA	0.270956	0.00266658	101.612	0	861901
Mbuti	Ukraine_Eneolithic	Hungary_EarlyAvar	Europe_IA	0.257932	0.00261238	98.7348	0	861907
Mbuti	Ukraine_Eneolithic	Hungary_EarlyAvar_Elite	Europe_IA	0.247423	0.00265228	93.2869	0	861796
Mbuti	Ukraine_Eneolithic	Hungary_EIA_Prescythian_Mezocsat	Europe_IA	0.277924	0.00274532	101.236	0	826178
Mbuti	Ukraine_Eneolithic	Hungary_Hun	Europe_IA	0.272212	0.00271642	100.21	0	861081
Mbuti	Ukraine_Eneolithic	Hungary_Hun_oEastAsian	Europe_IA	0.24054	0.00282563	85.1279	0	832425
Mbuti	Ukraine_Eneolithic	Hungary_IA_LaTene	Europe_IA	0.278978	0.00264415	105.507	0	858039
Mbuti	Ukraine_Eneolithic	Hungary_Langobard	Europe_IA	0.278769	0.00269291	103.519	0	861905
Mbuti	Ukraine_Eneolithic	Hungary_LateAvar	Europe_IA	0.263547	0.00261705	100.704	0	861906
Mbuti	Ukraine_Eneolithic	Hungary_MidAvar	Europe_IA	0.271343	0.00266189	101.937	0	861907
Mbuti	Ukraine_Eneolithic	Hungary_MidAvar_oEastAsiaHigh	Europe_IA	0.244309	0.00275455	88.6929	0	837124
Mbuti	Ukraine_Eneolithic	Hungary_MidAvar_oEastAsiaMedium	Europe_IA	0.257587	0.00275126	93.6253	0	860966
Mbuti	Ukraine_Eneolithic	Hungary_MidLateAvar	Europe_IA	0.264495	0.00265878	99.4798	0	861738
Mbuti	Ukraine_Eneolithic	Hungary_NorthHungaryMountains_LAvar	Europe_IA	0.273449	0.00272749	100.257	0	796016
Mbuti	Ukraine_Eneolithic	Hungary_Tiszaregion_EAvar	Europe_IA	0.269533	0.00273275	98.6309	0	733908
Mbuti	Ukraine_Eneolithic	Hungary_Transtisza_EAvar	Europe_IA	0.253971	0.00262672	96.6878	0	860835
Mbuti	Ukraine_Eneolithic	Hungary_Transtisza_LAvar	Europe_IA	0.263291	0.00267325	98.491	0	814522
Mbuti	Ukraine_Eneolithic	Hungary_Transtisza_LSarmation_EHun	Europe_IA	0.275141	0.00266922	103.079	0	861444
Mbuti	Ukraine_Eneolithic	Iceland_Viking	Europe_IA	0.276777	0.00270676	102.254	0	861873
Mbuti	Ukraine_Eneolithic	Ingria_IA	Europe_IA	0.277381	0.00294235	94.2721	0	430536
Mbuti	Ukraine_Eneolithic	Ireland_Viking	Europe_IA	0.275653	0.00275387	100.097	0	836186
Mbuti	Ukraine_Eneolithic	Italy_IA_Republic	Europe_IA	0.273867	0.00266607	102.723	0	855180
Mbuti	Ukraine_Eneolithic	Italy_Imperial	Europe_IA	0.265966	0.00260558	102.076	0	856430
Mbuti	Ukraine_Eneolithic	Italy_LA	Europe_IA	0.266325	0.00264416	100.722	0	856426
Mbuti	Ukraine_Eneolithic	Levänluhta	Europe_IA	0.27618	0.00290696	95.0066	0	557310
Mbuti	Ukraine_Eneolithic	Norway_IA	Europe_IA	0.277594	0.00279638	99.269	0	814582
Mbuti	Ukraine_Eneolithic	Norway_Viking	Europe_IA	0.277305	0.0026667	103.988	0	861888
Mbuti	Ukraine_Eneolithic	Poland_Viking	Europe_IA	0.277383	0.00282719	98.1128	0	848563
Mbuti	Ukraine_Eneolithic	Russia_Viking	Europe_IA	0.276747	0.00265794	104.121	0	861785
Mbuti	Ukraine_Eneolithic	Scotland_Viking	Europe_IA	0.277766	0.00273501	101.559	0	828102
Mbuti	Ukraine_Eneolithic	Slovakia_IA_Vekerzug	Europe_IA	0.27843	0.00265787	104.757	0	856685
Mbuti	Ukraine_Eneolithic	Slovakia_LIA_LaTene	Europe_IA	0.27755	0.0027379	101.374	0	828291
Mbuti	Ukraine_Eneolithic	Slovenia_EIA	Europe_IA	0.279074	0.00268664	103.875	0	856925
Mbuti	Ukraine_Eneolithic	Sweden_Viking	Europe_IA	0.276565	0.00265713	104.084	0	861896
Mbuti	Ukraine_Eneolithic	BolshoyOleniOstrov	Europe_LNBA	0.265876	0.00275864	96.3795	0	832689
Mbuti	Ukraine_Eneolithic	Central_CWC	Europe_LNBA	0.279904	0.00268019	104.435	0	857096
Mbuti	Ukraine_Eneolithic	Central_LNBA	Europe_LNBA	0.279137	0.00267899	104.195	0	860871
Mbuti	Ukraine_Eneolithic	Czech_BellBeaker	Europe_LNBA	0.281239	0.0026552	105.92	0	860993
Mbuti	Ukraine_Eneolithic	Czech_Bohemia_BellBeaker	Europe_LNBA	0.278381	0.00266403	104.496	0	857964
Mbuti	Ukraine_Eneolithic	Czech_Bohemia_CordedWare	Europe_LNBA	0.279489	0.00263875	105.917	0	861576
Mbuti	Ukraine_Eneolithic	Czech_Bohemia_Unetice_EBA	Europe_LNBA	0.279183	0.00263675	105.881	0	861880
Mbuti	Ukraine_Eneolithic	Czech_CordedWare	Europe_LNBA	0.280113	0.00268863	104.184	0	849581
Mbuti	Ukraine_Eneolithic	Czech_EBA	Europe_LNBA	0.282875	0.002661	106.304	0	846778
Mbuti	Ukraine_Eneolithic	Czech_EBA_Unetice	Europe_LNBA	0.280468	0.00267606	104.806	0	859877
Mbuti	Ukraine_Eneolithic	Estonia_CWC	Europe_LNBA	0.277118	0.00271451	102.088	0	846263
Mbuti	Ukraine_Eneolithic	Estonia_LBA	Europe_LNBA	0.27974	0.00272243	102.754	0	740274
Mbuti	Ukraine_Eneolithic	Fatyanovo	Europe_LNBA	0.27673	0.00266652	103.779	0	861138
Mbuti	Ukraine_Eneolithic	Germany_BellBeaker	Europe_LNBA	0.27827	0.00269384	103.299	0	855495
Mbuti	Ukraine_Eneolithic	Germany_Lech_EBA	Europe_LNBA	0.279145	0.00270032	103.375	0	850248
Mbuti	Ukraine_Eneolithic	Germany_SouthernGermany_EBA	Europe_LNBA	0.2809	0.00268291	104.7	0	788087
Mbuti	Ukraine_Eneolithic	Germany_Tollense_BA	Europe_LNBA	0.277206	0.00308618	89.8216	0	366898
Mbuti	Ukraine_Eneolithic	Hungary_BA	Europe_LNBA	0.279312	0.0026736	104.47	0	844159
Mbuti	Ukraine_Eneolithic	Hungary_EBA_BellBeaker	Europe_LNBA	0.278723	0.00267665	104.131	0	854754
Mbuti	Ukraine_Eneolithic	Latvia_BA	Europe_LNBA	0.285225	0.00274107	104.056	0	850639
Mbuti	Ukraine_Eneolithic	Lithuania_BA	Europe_LNBA	0.281454	0.00301488	93.355	0	508548
Mbuti	Ukraine_Eneolithic	Lithuania_CWC	Europe_LNBA	0.280386	0.00280125	100.093	0	859843
Mbuti	Ukraine_Eneolithic	Northern_LNBA	Europe_LNBA	0.276661	0.00264968	104.413	0	850438
Mbuti	Ukraine_Eneolithic	Poland_BellBeaker	Europe_LNBA	0.279479	0.00270251	103.415	0	851937
Mbuti	Ukraine_Eneolithic	Poland_CWC	Europe_LNBA	0.277326	0.00268419	103.318	0	861559
Mbuti	Ukraine_Eneolithic	Poland_EBA	Europe_LNBA	0.27967	0.00271703	102.932	0	851749
Mbuti	Ukraine_Eneolithic	Romania_BA_Arman	Europe_LNBA	0.281204	0.00275291	102.148	0	773700
Mbuti	Ukraine_Eneolithic	Serbia_Mokrin_EBA_Maros	Europe_LNBA	0.275536	0.00266448	103.411	0	861901
Mbuti	Ukraine_Eneolithic	Sweden_Mgl	Europe_LNBA	0.274424	0.00287626	95.4101	0	679441
Mbuti	Ukraine_Eneolithic	Switzerland_EBA_2	Europe_LNBA	0.281075	0.0026536	105.922	0	839136
Mbuti	Ukraine_Eneolithic	Estonia_MA	Europe_MA	0.278143	0.00293045	94.9147	0	566478
Mbuti	Ukraine_Eneolithic	Faroes_EarlyModern	Europe_MA	0.27613	0.00271284	101.786	0	861732
Mbuti	Ukraine_Eneolithic	Germany_EarlyMedieval	Europe_MA	0.277266	0.00272175	101.87	0	860751
Mbuti	Ukraine_Eneolithic	Italy_Medieval	Europe_MA	0.264404	0.00278408	94.9701	0	802006
Mbuti	Ukraine_Eneolithic	Italy_Medieval_EarlyModern	Europe_MA	0.267333	0.00262725	101.754	0	856424
Mbuti	Ukraine_Eneolithic	Norway_Medieval	Europe_MA	0.27642	0.00285296	96.8889	0	857061
Mbuti	Ukraine_Eneolithic	EHG	EuropeHG_EHG	0.285259	0.00285151	100.038	0	833380
Mbuti	Ukraine_Eneolithic	Estonia_HG_CCC	EuropeHG_EHG	0.293568	0.00315931	92.9216	0	319312
Mbuti	Ukraine_Eneolithic	Latvia_HG_CCC	EuropeHG_EHG	0.289855	0.00278999	103.891	0	841373
Mbuti	Ukraine_Eneolithic	WesternRussiaHG	EuropeHG_EHG	0.283193	0.00305783	92.6126	0	834183
Mbuti	Ukraine_Eneolithic	SHG	EuropeHG_SHG	0.292485	0.00287211	101.836	0	822660
Mbuti	Ukraine_Eneolithic	Sweden_Gotland_Hemmor_PittedWare_BattleAxe	EuropeHG_SHG	0.286602	0.0029654	96.6487	0	804798
Mbuti	Ukraine_Eneolithic	Sweden_Gotland_Vasterbjers_PittedWare_BattleAxe	EuropeHG_SHG	0.285992	0.00284818	100.412	0	861893
Mbuti	Ukraine_Eneolithic	Sweden_Mesolithic	EuropeHG_SHG	0.29026	0.00290719	99.8422	0	861890
Mbuti	Ukraine_Eneolithic	Iron_Gates_HG	EuropeHG_WHG	0.294797	0.00279552	105.453	0	861603
Mbuti	Ukraine_Eneolithic	Italy_Mesolithic	EuropeHG_WHG	0.291123	0.00298509	97.5259	0	855774
Mbuti	Ukraine_Eneolithic	Latvia_HG_M	EuropeHG_WHG	0.294244	0.00276795	106.304	0	861652
Mbuti	Ukraine_Eneolithic	Lithuania_HG_M	EuropeHG_WHG	0.295531	0.00284146	104.007	0	854742
Mbuti	Ukraine_Eneolithic	WHG	EuropeHG_WHG	0.291241	0.00283524	102.722	0	859871
Mbuti	Ukraine_Eneolithic	Anatolia_N	Levant/Anatolia_EF	0.270446	0.00267954	100.93	0	861188
Mbuti	Ukraine_Eneolithic	Levant_BA	Levant/Anatolia_EF	0.261283	0.00266926	97.8861	0	766895
Mbuti	Ukraine_Eneolithic	Levant_N	Levant/Anatolia_EF	0.258994	0.00274071	94.4992	0	730051
Mbuti	Ukraine_Eneolithic	Natufian	Levant/Anatolia_EF	0.247529	0.0029237	84.6627	0	463971
Mbuti	Ukraine_Eneolithic	Russia_AngaraRiver_BA	Siberia	0.240594	0.00267664	89.8869	0	861878
Mbuti	Ukraine_Eneolithic	Russia_AngaraRiver_N	Siberia	0.240618	0.00277083	86.8398	0	861534
Mbuti	Ukraine_Eneolithic	Russia_Buryatia_PreBronze	Siberia	0.23506	0.00282391	83.2391	0	725342
Mbuti	Ukraine_Eneolithic	Russia_Buryatia_Xiongnu	Siberia	0.239007	0.00266579	89.6571	0	846610
Mbuti	Ukraine_Eneolithic	Russia_DevilsCave_N	Siberia	0.231034	0.00275566	83.84	0	860932
Mbuti	Ukraine_Eneolithic	Russia_Ekven_IA	Siberia	0.245114	0.00268715	91.2172	0	861235
Mbuti	Ukraine_Eneolithic	Russia_KolymaRiver_LN	Siberia	0.235534	0.00278018	84.719	0	861768
Mbuti	Ukraine_Eneolithic	Russia_LenaRiver_BA	Siberia	0.24073	0.00280121	85.9378	0	861749
Mbuti	Ukraine_Eneolithic	Russia_LenaRiver_N	Siberia	0.241185	0.00272929	88.3693	0	861473
Mbuti	Ukraine_Eneolithic	Russia_MN_Boisman	Siberia	0.234609	0.00269767	86.9675	0	836978
Mbuti	Ukraine_Eneolithic	Russia_Siberia_Irkutsk_EBA	Siberia	0.237668	0.00278117	85.4561	0	787443
Mbuti	Ukraine_Eneolithic	Russia_Siberia_Lena_EBA	Siberia	0.243048	0.00267724	90.7831	0	855545
Mbuti	Ukraine_Eneolithic	Russia_Uelen_OldBeringSea	Siberia	0.246005	0.00278105	88.4576	0	844757
Mbuti	Ukraine_Eneolithic	Russia_UstBelaya_Angara	Siberia	0.242754	0.0027056	89.7229	0	860349
Mbuti	Ukraine_Eneolithic	Shamanka_EBA	Siberia	0.23968	0.00278308	86.1204	0	805024
Mbuti	Ukraine_Eneolithic	Shamanka_EN	Siberia	0.234895	0.0026784	87.6998	0	861823
Mbuti	Ukraine_Eneolithic	UstIda_EBA	Siberia	0.240882	0.00282683	85.2127	0	645604
Mbuti	Ukraine_Eneolithic	UstIda_LN	Siberia	0.24059	0.00278138	86.5002	0	790499
Mbuti	Ukraine_Eneolithic	West_Siberia_N	Siberia	0.276894	0.00290289	95.3857	0	756131
Mbuti	Ukraine_Eneolithic	Alan	West/CentralAsia	0.265915	0.00271566	97.919	0	857019
Mbuti	Ukraine_Eneolithic	Armenia_ChL	West/CentralAsia	0.268567	0.00274609	97.7999	0	831668
Mbuti	Ukraine_Eneolithic	Armenia_EarlyMedieval	West/CentralAsia	0.266937	0.00271055	98.4807	0	839020
Mbuti	Ukraine_Eneolithic	Armenia_EBA	West/CentralAsia	0.265097	0.00271351	97.695	0	820411
Mbuti	Ukraine_Eneolithic	Armenia_EBA_KuraAraxes	West/CentralAsia	0.263421	0.00263528	99.9593	0	828562
Mbuti	Ukraine_Eneolithic	Armenia_EIA	West/CentralAsia	0.267929	0.0026768	100.093	0	805978
Mbuti	Ukraine_Eneolithic	Armenia_IA	West/CentralAsia	0.267317	0.00262911	101.676	0	824356
Mbuti	Ukraine_Eneolithic	Armenia_LBA	West/CentralAsia	0.268504	0.00260402	103.111	0	861788
Mbuti	Ukraine_Eneolithic	Armenia_LBA_EIA	West/CentralAsia	0.268872	0.00259232	103.719	0	861407
Mbuti	Ukraine_Eneolithic	Armenia_LBA_EIA_o	West/CentralAsia	0.264493	0.00273639	96.6576	0	752136
Mbuti	Ukraine_Eneolithic	Armenia_Lchashen_LBA	West/CentralAsia	0.269773	0.00261352	103.222	0	848492
Mbuti	Ukraine_Eneolithic	Armenia_LIA	West/CentralAsia	0.268457	0.002656	101.076	0	829425
Mbuti	Ukraine_Eneolithic	Armenia_MBA	West/CentralAsia	0.268703	0.00276585	97.1503	0	767755
Mbuti	Ukraine_Eneolithic	Armenia_MLBA	West/CentralAsia	0.265758	0.00276553	96.0968	0	803886
Mbuti	Ukraine_Eneolithic	Armenia_UrartianEmpire	West/CentralAsia	0.268078	0.00281184	95.3389	0	746533
Mbuti	Ukraine_Eneolithic	Bustan_BA	West/CentralAsia	0.258214	0.00266704	96.8168	0	735273
Mbuti	Ukraine_Eneolithic	Butkara_IA	West/CentralAsia	0.25528	0.00272376	93.7235	0	766504
Mbuti	Ukraine_Eneolithic	Dzharkutan1_BA	West/CentralAsia	0.259924	0.00260888	99.6303	0	842779
Mbuti	Ukraine_Eneolithic	Gonur1_BA	West/CentralAsia	0.261078	0.00260541	100.206	0	784065
Mbuti	Ukraine_Eneolithic	Iran_ChL	West/CentralAsia	0.259174	0.00264187	98.1026	0	825354
Mbuti	Ukraine_Eneolithic	Iran_Hasanlu_IA	West/CentralAsia	0.264802	0.00260624	101.603	0	856386
Mbuti	Ukraine_Eneolithic	Iran_N	West/CentralAsia	0.246956	0.00277263	89.069	0	749988
Mbuti	Ukraine_Eneolithic	Iraq_PPNA	West/CentralAsia	0.257078	0.00296638	86.6641	0	373350
Mbuti	Ukraine_Eneolithic	Namazga_CA	West/CentralAsia	0.255577	0.00282001	90.6298	0	613830
Mbuti	Ukraine_Eneolithic	Pakistan_Butkara_IA	West/CentralAsia	0.2564	0.00266605	96.1724	0	786506
Mbuti	Ukraine_Eneolithic	Pakistan_H_Barikot	West/CentralAsia	0.25652	0.00264166	97.1055	0	820571
Mbuti	Ukraine_Eneolithic	Pakistan_H_SaiduSharif	West/CentralAsia	0.255907	0.00261836	97.7356	0	853575
Mbuti	Ukraine_Eneolithic	Pakistan_Katelai_IA	West/CentralAsia	0.256993	0.00253889	101.222	0	841918
Mbuti	Ukraine_Eneolithic	Pakistan_Loebanr_IA	West/CentralAsia	0.256355	0.00256366	99.9961	0	857815
Mbuti	Ukraine_Eneolithic	Russia_Caucasus_Maikop_Novosvobodnaya	West/CentralAsia	0.266202	0.00271322	98.1128	0	709427
Mbuti	Ukraine_Eneolithic	Russia_North_Caucasus_MBA	West/CentralAsia	0.270379	0.00276047	97.9465	0	821609
Mbuti	Ukraine_Eneolithic	Sappali_Tepe_BA	West/CentralAsia	0.257665	0.00257871	99.9203	0	859712
Mbuti	Ukraine_Eneolithic	Turkmenistan_C_Geoksyur	West/CentralAsia	0.259404	0.0025811	100.501	0	833548
Mbuti	Ukraine_Eneolithic	Udegram_IA	West/CentralAsia	0.257251	0.00260112	98.9001	0	844018
Mbuti	Ukraine_Eneolithic	Uzbekistan_Bustan_BA	West/CentralAsia	0.257709	0.00279577	92.1781	0	690385
Mbuti	Ukraine_Eneolithic	Botai	WesternSteppe_CA	0.269484	0.00286472	94.0698	0	861733
Mbuti	Ukraine_Eneolithic	Russia_Steppe_Eneolithic	WesternSteppe_CA	0.276141	0.00275342	100.29	0	833350
Mbuti	Ukraine_Eneolithic	Afanasievo	WesternSteppe_EMBA	0.280411	0.00267907	104.667	0	861893
Mbuti	Ukraine_Eneolithic	Okunevo_EMBA	WesternSteppe_EMBA	0.258918	0.00270451	95.7357	0	861848
Mbuti	Ukraine_Eneolithic	Poltavka	WesternSteppe_EMBA	0.279175	0.00277492	100.606	0	853922
Mbuti	Ukraine_Eneolithic	Potapovka	WesternSteppe_EMBA	0.279718	0.00276169	101.285	0	833880
Mbuti	Ukraine_Eneolithic	Russia_Steppe_Maikop	WesternSteppe_EMBA	0.276341	0.00280946	98.3608	0	806985
Mbuti	Ukraine_Eneolithic	Yamnaya_Caucasus	WesternSteppe_EMBA	0.280726	0.00288243	97.392	0	686817
Mbuti	Ukraine_Eneolithic	Yamnaya_Kalmykia	WesternSteppe_EMBA	0.275135	0.00271078	101.496	0	844422
Mbuti	Ukraine_Eneolithic	Yamnaya_Samara	WesternSteppe_EMBA	0.279843	0.00268586	104.191	0	860235
Mbuti	Ukraine_Eneolithic	CentralSaka	WesternSteppe_IA	0.260247	0.00268329	96.9881	0	841111
Mbuti	Ukraine_Eneolithic	Kangju	WesternSteppe_IA	0.266583	0.00266187	100.149	0	839244
Mbuti	Ukraine_Eneolithic	Kazakhstan_Berel_IA	WesternSteppe_IA	0.260108	0.0026813	97.0081	0	861359
Mbuti	Ukraine_Eneolithic	Kazakhstan_Birlik_Tasmola_EIA	WesternSteppe_IA	0.24123	0.00277261	87.0045	0	788590
Mbuti	Ukraine_Eneolithic	Kazakhstan_Sarmatian_IA	WesternSteppe_IA	0.272531	0.00267188	102	0	856793
Mbuti	Ukraine_Eneolithic	Kazakhstan_Tasmola_EIA	WesternSteppe_IA	0.260525	0.00262857	99.113	0	861778
Mbuti	Ukraine_Eneolithic	Kazakhstann_OtrarCulture_LIA	WesternSteppe_IA	0.265992	0.00273086	97.4026	0	850946
Mbuti	Ukraine_Eneolithic	Kyrgyzstan_AlaiNura_IA	WesternSteppe_IA	0.263941	0.00269903	97.791	0	856325
Mbuti	Ukraine_Eneolithic	Kyrgyzstan_Saka_IA	WesternSteppe_IA	0.265612	0.00263797	100.688	0	797375
Mbuti	Ukraine_Eneolithic	Moldova_Cimmerian	WesternSteppe_IA	0.263284	0.00298998	88.0556	0	410816
Mbuti	Ukraine_Eneolithic	Moldova_Glinoe_Scythian	WesternSteppe_IA	0.271692	0.00283685	95.7722	0	723573
Mbuti	Ukraine_Eneolithic	Nomad_IA	WesternSteppe_IA	0.263182	0.002817	93.4262	0	841393
Mbuti	Ukraine_Eneolithic	Russia_Late_Sarmatian	WesternSteppe_IA	0.270422	0.00281829	95.9525	0	732842
Mbuti	Ukraine_Eneolithic	Russia_Sargat_IA	WesternSteppe_IA	0.265812	0.00266168	99.8664	0	859273
Mbuti	Ukraine_Eneolithic	Russia_Zrubnaya_Alakul	WesternSteppe_IA	0.278487	0.00268059	103.89	0	861090
Mbuti	Ukraine_Eneolithic	Sarmatian	WesternSteppe_IA	0.268433	0.00269144	99.7358	0	815591
Mbuti	Ukraine_Eneolithic	Scy_Kaz	WesternSteppe_IA	0.259393	0.003645	71.164	0	117489
Mbuti	Ukraine_Eneolithic	ScySar_SU	WesternSteppe_IA	0.269431	0.00274305	98.2231	0	732067
Mbuti	Ukraine_Eneolithic	Scythian_East	WesternSteppe_IA	0.259413	0.0026809	96.7634	0	848970
Mbuti	Ukraine_Eneolithic	Tagar	WesternSteppe_IA	0.269634	0.00270354	99.7338	0	857892
Mbuti	Ukraine_Eneolithic	TianShanHun	WesternSteppe_IA	0.260988	0.00260892	100.037	0	861866
Mbuti	Ukraine_Eneolithic	TianShanSaka	WesternSteppe_IA	0.264938	0.00268233	98.7717	0	850043
Mbuti	Ukraine_Eneolithic	Wusun	WesternSteppe_IA	0.264458	0.00274909	96.1985	0	834146
Mbuti	Ukraine_Eneolithic	Nomad_Med	WesternSteppe_MA	0.246588	0.00265145	93.0011	0	860130
Mbuti	Ukraine_Eneolithic	SaltovoMayaki	WesternSteppe_MA	0.259919	0.00404483	64.2595	0	85271
Mbuti	Ukraine_Eneolithic	Aktogai_MLBA	WesternSteppe_MLBA	0.282202	0.00273815	103.063	0	825876
Mbuti	Ukraine_Eneolithic	Andronovo	WesternSteppe_MLBA	0.27586	0.00271399	101.644	0	859560
Mbuti	Ukraine_Eneolithic	Dali_MLBA	WesternSteppe_MLBA	0.278749	0.00284186	98.0871	0	763391
Mbuti	Ukraine_Eneolithic	Dashti_Kozy_BA	WesternSteppe_MLBA	0.278987	0.00280433	99.4845	0	812662
Mbuti	Ukraine_Eneolithic	Kairan_MLBA	WesternSteppe_MLBA	0.280988	0.00271279	103.579	0	821488
Mbuti	Ukraine_Eneolithic	Kazakh_Mys_MLBA	WesternSteppe_MLBA	0.280985	0.0027292	102.955	0	803211
Mbuti	Ukraine_Eneolithic	Krasnoyarsk_MLBA	WesternSteppe_MLBA	0.281199	0.00268225	104.837	0	854509
Mbuti	Ukraine_Eneolithic	Maitan_MLBA_Alakul	WesternSteppe_MLBA	0.281184	0.00269632	104.284	0	851897
Mbuti	Ukraine_Eneolithic	Moldova_MBA_Catacomb	WesternSteppe_MLBA	0.279186	0.00295804	94.382	0	528736
Mbuti	Ukraine_Eneolithic	Moldova_MBA_MultiCordonedWare	WesternSteppe_MLBA	0.280582	0.00280785	99.9277	0	752222
Mbuti	Ukraine_Eneolithic	Oy_Dzhaylau_MLBA	WesternSteppe_MLBA	0.280565	0.00280456	100.039	0	825519
Mbuti	Ukraine_Eneolithic	Petrovka	WesternSteppe_MLBA	0.276997	0.00311229	89.0011	0	269844
Mbuti	Ukraine_Eneolithic	Russia_Mezhovskaya	WesternSteppe_MLBA	0.27363	0.00289573	94.494	0	812981
Mbuti	Ukraine_Eneolithic	Russia_North_Caucasus	WesternSteppe_MLBA	0.278861	0.00272364	102.385	0	755937
Mbuti	Ukraine_Eneolithic	Russia_Steppe_Catacomb	WesternSteppe_MLBA	0.278672	0.00276671	100.723	0	757206
Mbuti	Ukraine_Eneolithic	Sintashta	WesternSteppe_MLBA	0.280857	0.00266547	105.369	0	861386
Mbuti	Ukraine_Eneolithic	Zrubnaya	WesternSteppe_MLBA	0.28129	0.00269631	104.324	0	859844
Mbuti	Ukraine_Eneolithic	Zevakinskiy_LBA	WesternSteppe_MLBA	0.2736	0.00271283	100.854	0	838641
Mbuti	Ukraine_Eneolithic	Samara_Eneolithic	WesternSteppe_N	0.280336	0.00294526	95.1822	0	626286
Mbuti	Ukraine_Eneolithic	Ukraine_GlobularAmphora	Ukraine_EF	0.275107	0.00269682	102.012	0	838190
Mbuti	Ukraine_Eneolithic	Ukraine_Trypillia	Ukraine_EF	0.272485	0.00268342	101.544	0	861888
Mbuti	Ukraine_Eneolithic	Ukraine_Mesolithic	Ukraine_EHG	0.292913	0.00281915	103.901	0	803510
Mbuti	Ukraine_Eneolithic	Ukraine_Neolithic	Ukraine_EHG	0.29538	0.00276943	106.657	0	834557
Mbuti	Ukraine_Eneolithic	Ukraine_Neolithic_2	Ukraine_EHG	0.27064	0.00360552	75.0627	0	171885
Mbuti	Ukraine_Eneolithic	Ukraine_Scythian	Ukraine_EIA	0.273953	0.00293942	93.1997	0	703932
Mbuti	Ukraine_Eneolithic	Ukraine_Crimea_Pantikapaion	Ukraine_IA	0.266349	0.00338845	78.6049	0	261653
Mbuti	Ukraine_Eneolithic	Ukraine_Viking	Ukraine_IA	0.278978	0.00298855	93.3492	0	636238
Mbuti	Ukraine_Eneolithic	Ukraine_BA	Ukraine_LNBA	0.279463	0.00361533	77.2996	0	170047
Mbuti	Ukraine_Eneolithic	Ukraine_BellBeaker	Ukraine_LNBA	0.281213	0.00361565	77.7765	0	186311
Mbuti	Ukraine_Eneolithic	Ukraine_CordedWare	Ukraine_LNBA	0.27592	0.0030869	89.3844	0	564216
Mbuti	Ukraine_Eneolithic	Ukraine_Yamnaya	Ukraine_LNBA	0.277443	0.00285024	97.3402	0	766088
Mbuti	Ukraine_Eneolithic	Ukraine_Medieval	Ukraine_MA	0.273375	0.00309882	88.219	0	754453
Mbuti	Ukraine_Eneolithic	UkrN_?	Ukraine_EHG	0.287186	0.00462409	62.1065	0	74571
Mbuti	Ukraine_Eneolithic	UkrEIA_?	Ukraine_EIA	0.266179	0.00310617	85.6936	0	385602
Mbuti	Ukraine_Eneolithic	UkrEIA_Antiquity_Greeks?_1	Ukraine_EIA	0.265109	0.0030996	85.53	0	492494
Mbuti	Ukraine_Eneolithic	UkrEIA_Antiquity_Greeks?_2	Ukraine_EIA	0.273299	0.00328306	83.2453	0	370787
Mbuti	Ukraine_Eneolithic	UkrEIA_LateScythian_Cri_Nom	Ukraine_EIA	0.269444	0.0030306	88.9079	0	490952
Mbuti	Ukraine_Eneolithic	UkrEIA_Scythian_LeftDnipro_IllThr	Ukraine_EIA	0.265669	0.00299397	88.7347	0	527452
Mbuti	Ukraine_Eneolithic	UkrEIA_Scythian_LeftDnipro_LocAgr	Ukraine_EIA	0.271117	0.00294437	92.0798	0	615848
Mbuti	Ukraine_Eneolithic	UkrEIA_Scythian_LeftDnipro_LocAgr_2	Ukraine_EIA	0.273969	0.00306422	89.409	0	586937
Mbuti	Ukraine_Eneolithic	UkrEIA_Scythian_LeftDnipro_LocEl	Ukraine_EIA	0.272136	0.00279394	97.4023	0	661954
Mbuti	Ukraine_Eneolithic	UkrEIA_Scythian_NBlaSea_Nom	Ukraine_EIA	0.269679	0.0029231	92.2577	0	538786
Mbuti	Ukraine_Eneolithic	UkrEIA_Scythian_RightDnipro_IllThr	Ukraine_EIA	0.274819	0.00280964	97.8131	0	816299
Mbuti	Ukraine_Eneolithic	UkrEIA_Scythian_RightDnipro_IllThr_2	Ukraine_EIA	0.269671	0.00295448	91.275	0	564647
Mbuti	Ukraine_Eneolithic	UkrEIA_Scythian_SivDon_Nom	Ukraine_EIA	0.270136	0.00268674	100.544	0	843748
Mbuti	Ukraine_Eneolithic	UkrEIA_Scythian_SivDon_Nom_2	Ukraine_EIA	0.272257	0.00289273	94.1173	0	562837
Mbuti	Ukraine_Eneolithic	UkrEIA_Scythian_SivDon_NomEl	Ukraine_EIA	0.265056	0.00282798	93.7262	0	794933
Mbuti	Ukraine_Eneolithic	UkrEIA_Scythian_SivDon_NomEl_2	Ukraine_EIA	0.2739	0.00424722	64.4894	0	101143
Mbuti	Ukraine_Eneolithic	UkrEIA_Scythian_SivDon_NomEl_3	Ukraine_EIA	0.278526	0.00310518	89.6973	0	421707
Mbuti	Ukraine_Eneolithic	UkrEIA_ThracianHallstatt	Ukraine_EIA	0.269721	0.00281174	95.9267	0	759715
Mbuti	Ukraine_Eneolithic	UkrEIA_ThracianHallstatt_2	Ukraine_EIA	0.275194	0.00305841	89.9795	0	621216
Mbuti	Ukraine_Eneolithic	UkrIA_Chernyakhiv_1	Ukraine_IA	0.273453	0.00280529	97.4775	0	711328
Mbuti	Ukraine_Eneolithic	UkrIA_Chernyakhiv_2	Ukraine_IA	0.269981	0.00273532	98.7019	0	816049
Mbuti	Ukraine_Eneolithic	UkrIA_Chernyakhiv_3	Ukraine_IA	0.263466	0.0030543	86.2606	0	364319
Mbuti	Ukraine_Eneolithic	UkrIA_Sarmatian_SivDon	Ukraine_IA	0.264146	0.00298609	88.459	0	649411
Mbuti	Ukraine_Eneolithic	UkrBA_Zrubna	Ukraine_LNBA	0.273716	0.00405464	67.5069	0	96560
Mbuti	Ukraine_Eneolithic	UkrFBA_Bilozerska_Pre-Cimmerian	Ukraine_LNBA	0.277608	0.0029157	95.2113	0	685015
Mbuti	Ukraine_Eneolithic	UkrFBA/EIA_Cimmerian	Ukraine_LNBA	0.256011	0.00319717	80.0744	0	303181
Mbuti	Ukraine_Eneolithic	UkrFBA/EIA_Lusatian	Ukraine_LNBA	0.279038	0.00286487	97.4	0	820407
Mbuti	Ukraine_Eneolithic	UkrFBA/EIA_Vysotska_Early	Ukraine_LNBA	0.269164	0.00394809	68.1757	0	101353
Mbuti	Ukraine_Eneolithic	UkrEMA_Saltiv_Alans_1	Ukraine_MA	0.263172	0.00274036	96.0356	0	715491
Mbuti	Ukraine_Eneolithic	UkrEMA_Saltiv_Alans_2	Ukraine_MA	0.247621	0.00290566	85.2203	0	649669
Mbuti	Ukraine_Eneolithic	UkrEMA_Saltiv_Bulgars_1	Ukraine_MA	0.263473	0.00296694	88.8029	0	479128
Mbuti	Ukraine_Eneolithic	UkrEMA_Saltiv_Bulgars_2	Ukraine_MA	0.242102	0.00324807	74.5372	0	304270
Mbuti	Ukraine_Eneolithic	UkrEM_Cossack_Slavs	Ukraine_MA	0.275881	0.00300909	91.6827	0	469155
Mbuti	Ukraine_Eneolithic	UkrMA_Cuman	Ukraine_MA	0.262699	0.0029773	88.2338	0	484334
Mbuti	Ukraine_Eneolithic	UkrMA_Cuman_2	Ukraine_MA	0.252593	0.00298923	84.5011	0	533375
Mbuti	Ukraine_Eneolithic	UkrMA_GoldenHorde_Nom	Ukraine_MA	0.265468	0.00288755	91.9354	0	437658
Mbuti	Ukraine_Eneolithic	UkrMA_GoldenHorde_Slav/Nom?	Ukraine_MA	0.274146	0.0028637	95.7314	0	679157
Mbuti	Ukraine_Eneolithic	UkrMA_Nogai_1	Ukraine_MA	0.246674	0.00301863	81.7171	0	543792
Mbuti	Ukraine_Eneolithic	UkrMA_Nogai_2	Ukraine_MA	0.244905	0.00274553	89.2016	0	742170
Mbuti	Ukraine_Eneolithic	UkrMA_Nogai_3	Ukraine_MA	0.236274	0.00292082	80.8929	0	556200
Mbuti	Ukraine_Eneolithic	UkrMA_Post-Cuman_Cuman?	Ukraine_MA	0.260221	0.00316704	82.1653	0	319207
Mbuti	Ukraine_Eneolithic	UkrMA_WhiteCroat_Slavs	Ukraine_MA	0.274736	0.00304448	90.2406	0	593118
Mbuti	Ukraine_GlobularAmphora	China_AmurRiver_LPaleolithic	EastAsia	0.223144	0.00270595	82.4641	0	772835
Mbuti	Ukraine_GlobularAmphora	China_AmurRiver_Mesolithic	EastAsia	0.226419	0.00269191	84.1107	0	638797
Mbuti	Ukraine_GlobularAmphora	China_AmurRiver_N	EastAsia	0.225134	0.00266317	84.5359	0	762541
Mbuti	Ukraine_GlobularAmphora	China_Miaozigou_MN	EastAsia	0.223825	0.00320012	69.9425	0	263130
Mbuti	Ukraine_GlobularAmphora	China_NEastAsia_Coastal_EN	EastAsia	0.226828	0.00268914	84.3495	0	949416
Mbuti	Ukraine_GlobularAmphora	China_SEastAsia_Coastal_LN	EastAsia	0.224195	0.0027455	81.6591	0	547612
Mbuti	Ukraine_GlobularAmphora	China_Upper_YR_IA	EastAsia	0.224583	0.00266508	84.2689	0	918868
Mbuti	Ukraine_GlobularAmphora	China_Upper_YR_LN	EastAsia	0.22432	0.00260736	86.0332	0	961036
Mbuti	Ukraine_GlobularAmphora	China_WLR_LN	EastAsia	0.224131	0.00281232	79.6963	0	816861
Mbuti	Ukraine_GlobularAmphora	China_WLR_MN	EastAsia	0.225392	0.00280213	80.4359	0	980990
Mbuti	Ukraine_GlobularAmphora	China_Wuzhuangguoliang_LN	EastAsia	0.236924	0.00536837	44.1333	0	45977
Mbuti	Ukraine_GlobularAmphora	China_Xinjian_IA	EastAsia	0.24166	0.00274594	88.0062	0	678372
Mbuti	Ukraine_GlobularAmphora	China_Xinjian_IA_o1	EastAsia	0.251663	0.00311497	80.7915	0	299188
Mbuti	Ukraine_GlobularAmphora	China_Xinjiang_Chaganguole_BA_Chemurcheck	EastAsia	0.252499	0.0026262	96.1462	0	869183
Mbuti	Ukraine_GlobularAmphora	China_Xinjiang_Jierzankale_IA	EastAsia	0.252405	0.00264334	95.4872	0	856573
Mbuti	Ukraine_GlobularAmphora	China_Xinjiang_Junmachanyilian_Historical	EastAsia	0.253053	0.00284735	88.8731	0	782042
Mbuti	Ukraine_GlobularAmphora	China_Xinjiang_Kuokesuxi_EIA	EastAsia	0.256105	0.00267548	95.7229	0	925437
Mbuti	Ukraine_GlobularAmphora	China_Xinjiang_Songshugou_EIA	EastAsia	0.251626	0.00268464	93.728	0	847393
Mbuti	Ukraine_GlobularAmphora	China_Xinjiang_Tuoganbai_BA	EastAsia	0.257366	0.00268186	95.9654	0	881547
Mbuti	Ukraine_GlobularAmphora	China_Xinjiang_Wutulan_IA	EastAsia	0.255241	0.00272514	93.6615	0	656544
Mbuti	Ukraine_GlobularAmphora	China_Xinjiang_Xiaohe_BA	EastAsia	0.246137	0.00270821	90.8857	0	984975
Mbuti	Ukraine_GlobularAmphora	China_YR_LBIA	EastAsia	0.224131	0.00263074	85.197	0	986928
Mbuti	Ukraine_GlobularAmphora	China_YR_LN	EastAsia	0.223933	0.00261606	85.5991	0	993494
Mbuti	Ukraine_GlobularAmphora	China_YR_MN	EastAsia	0.224719	0.0026536	84.6845	0	987109
Mbuti	Ukraine_GlobularAmphora	Japan_HG_Jomon	EastAsia	0.227242	0.00280936	80.8873	0	872517
Mbuti	Ukraine_GlobularAmphora	Mongolia_Arkhangai_EarlyMedieval	EastAsia	0.256109	0.00259192	98.8105	0	989321
Mbuti	Ukraine_GlobularAmphora	Mongolia_Arkhangai_LateMedieval	EastAsia	0.238728	0.00267889	89.1146	0	955006
Mbuti	Ukraine_GlobularAmphora	Mongolia_Arkhangai_Xiongnu	EastAsia	0.2541	0.00264407	96.1019	0	979869
Mbuti	Ukraine_GlobularAmphora	Mongolia_Arkhangai_XiongnuEarlyMedieval_2	EastAsia	0.257091	0.0027636	93.0274	0	828761
Mbuti	Ukraine_GlobularAmphora	Mongolia_Arkhangai_XiongnuEarlyMedieval_3	EastAsia	0.238574	0.00260547	91.5667	0	988706
Mbuti	Ukraine_GlobularAmphora	Mongolia_Bulgan_EarlyMedievalLateMedieval	EastAsia	0.23116	0.00268229	86.18	0	979948
Mbuti	Ukraine_GlobularAmphora	Mongolia_Bulgan_Xiongnu	EastAsia	0.231448	0.00271147	85.359	0	902531
Mbuti	Ukraine_GlobularAmphora	Mongolia_Dornod_LateMedieval	EastAsia	0.231913	0.00266824	86.9161	0	979334
Mbuti	Ukraine_GlobularAmphora	Mongolia_EIA_Sagly_4	EastAsia	0.253348	0.002592	97.7425	0	985253
Mbuti	Ukraine_GlobularAmphora	Mongolia_EIA_SlabGrave_1	EastAsia	0.229259	0.00263079	87.1443	0	982463
Mbuti	Ukraine_GlobularAmphora	Mongolia_Khovd_MLBAEarlyMedieval	EastAsia	0.252194	0.00272938	92.3998	0	938854
Mbuti	Ukraine_GlobularAmphora	Mongolia_Khovd_MLBAXiongnuLateMedieval	EastAsia	0.228512	0.00284757	80.2478	0	547772
Mbuti	Ukraine_GlobularAmphora	Mongolia_Khuvsgul_XiongnuLateMedieval_1	EastAsia	0.252413	0.00269314	93.7247	0	951163
Mbuti	Ukraine_GlobularAmphora	Mongolia_Khuvsgul_XiongnuLateMedieval_2	EastAsia	0.233897	0.00269238	86.8738	0	967750
Mbuti	Ukraine_GlobularAmphora	Mongolia_LBA_CenterWest_4	EastAsia	0.234887	0.00260862	90.0426	0	970995
Mbuti	Ukraine_GlobularAmphora	Mongolia_LBA_Khovsgol_6	EastAsia	0.236031	0.00259424	90.9826	0	987191
Mbuti	Ukraine_GlobularAmphora	Mongolia_LBA_Ulaanzukh_2	EastAsia	0.228071	0.00265812	85.8016	0	862931
Mbuti	Ukraine_GlobularAmphora	Mongolia_North_N	EastAsia	0.227779	0.00264295	86.1838	0	963849
Mbuti	Ukraine_GlobularAmphora	Mongolia_Selenge_LateMedieval	EastAsia	0.232799	0.00265874	87.5599	0	963914
Mbuti	Ukraine_GlobularAmphora	Mongolia_Selenge_XiongnuLateMedieval	EastAsia	0.235848	0.0027028	87.2606	0	909079
Mbuti	Ukraine_GlobularAmphora	Mongolia_Selenge_XiongnuMedieval	EastAsia	0.24401	0.00268351	90.9296	0	798042
Mbuti	Ukraine_GlobularAmphora	Mongolia_Sukhbaatar_LateMedieval	EastAsia	0.229614	0.0026324	87.2262	0	992242
Mbuti	Ukraine_GlobularAmphora	Mongolia_Sukhbaatar_MLBAXiongnuLateMedieval	EastAsia	0.228569	0.002656	86.0576	0	987035
Mbuti	Ukraine_GlobularAmphora	Mongolia_Sukhbaatar_XiongnuLateMedieval	EastAsia	0.240625	0.00272053	88.4479	0	907763
Mbuti	Ukraine_GlobularAmphora	Mongolia_Tuv_LateMedieval	EastAsia	0.230409	0.0027046	85.1914	0	910684
Mbuti	Ukraine_GlobularAmphora	Mongolia_Umungobi_LateMedieval	EastAsia	0.231674	0.00263559	87.9021	0	962166
Mbuti	Ukraine_GlobularAmphora	Mongolia_Uvs_EIAXiongnuLateMedival	EastAsia	0.253972	0.00267214	95.0445	0	983393
Mbuti	Ukraine_GlobularAmphora	Vietnam_BA_DongSonCulture	EastAsia	0.225544	0.00312112	72.2637	0	220778
Mbuti	Ukraine_GlobularAmphora	Vietnam_LN	EastAsia	0.227079	0.00300247	75.6308	0	293805
Mbuti	Ukraine_GlobularAmphora	Vietnam_N	EastAsia	0.228834	0.00306636	74.6272	0	218834
Mbuti	Ukraine_GlobularAmphora	XiongNu	EastAsia	0.226474	0.0026888	84.2286	0	993217
Mbuti	Ukraine_GlobularAmphora	Central_MN	Europe_EF	0.287286	0.00279135	102.92	0	980004
Mbuti	Ukraine_GlobularAmphora	Czech_Bohemia_FunnelBeaker_N	Europe_EF	0.287272	0.00277935	103.359	0	934226
Mbuti	Ukraine_GlobularAmphora	Czech_Bohemia_GlobularAmphorae_N	Europe_EF	0.288245	0.00284847	101.193	0	891641
Mbuti	Ukraine_GlobularAmphora	Czech_Bohemia_Jordanow_N	Europe_EF	0.283688	0.0027496	103.174	0	897667
Mbuti	Ukraine_GlobularAmphora	Czech_Bohemia_Rivnac_N	Europe_EF	0.288033	0.00276331	104.235	0	933620
Mbuti	Ukraine_GlobularAmphora	Czech_C_Baalberge	Europe_EF	0.28881	0.00270156	106.905	0	986441
Mbuti	Ukraine_GlobularAmphora	Czech_N	Europe_EF	0.285787	0.00277745	102.895	0	959912
Mbuti	Ukraine_GlobularAmphora	Hungary_C	Europe_EF	0.286506	0.00279169	102.628	0	956030
Mbuti	Ukraine_GlobularAmphora	Hungary_EN	Europe_EF	0.286364	0.00274915	104.164	0	953327
Mbuti	Ukraine_GlobularAmphora	Iberia_Chl	Europe_EF	0.285222	0.00275726	103.444	0	994021
Mbuti	Ukraine_GlobularAmphora	Iberia_EN	Europe_EF	0.285731	0.00280109	102.007	0	930644
Mbuti	Ukraine_GlobularAmphora	Iberia_MN	Europe_EF	0.287801	0.00281562	102.216	0	895746
Mbuti	Ukraine_GlobularAmphora	Italy_C	Europe_EF	0.284058	0.00282961	100.388	0	985572
Mbuti	Ukraine_GlobularAmphora	Italy_C_BA	Europe_EF	0.286797	0.00286129	100.233	0	865753
Mbuti	Ukraine_GlobularAmphora	Italy_N	Europe_EF	0.284095	0.00274561	103.472	0	987802
Mbuti	Ukraine_GlobularAmphora	LBK_EN	Europe_EF	0.285383	0.00272307	104.802	0	993931
Mbuti	Ukraine_GlobularAmphora	Poland_BKG	Europe_EF	0.283899	0.00272777	104.077	0	993361
Mbuti	Ukraine_GlobularAmphora	Poland_GlobularAmphora	Europe_EF	0.289324	0.00272763	106.072	0	994008
Mbuti	Ukraine_GlobularAmphora	Remedello	Europe_EF	0.281091	0.00287268	97.8497	0	612329
Mbuti	Ukraine_GlobularAmphora	Romania_C_Bodrogkeresztur	Europe_EF	0.285848	0.00269036	106.249	0	991952
Mbuti	Ukraine_GlobularAmphora	Romania_N	Europe_EF	0.281657	0.00290856	96.8374	0	665708
Mbuti	Ukraine_GlobularAmphora	Sweden_Megalithic	Europe_EF	0.285247	0.00282778	100.873	0	992275
Mbuti	Ukraine_GlobularAmphora	Switzerland_EBA_1	Europe_EF	0.28749	0.00278089	103.381	0	827409
Mbuti	Ukraine_GlobularAmphora	Switzerland_LN	Europe_EF	0.289224	0.00271408	106.564	0	977484
Mbuti	Ukraine_GlobularAmphora	Czech_IA_Hallstatt	Europe_IA	0.279326	0.00275389	101.43	0	870790
Mbuti	Ukraine_GlobularAmphora	Czech_IA_LaTene	Europe_IA	0.278941	0.00264953	105.279	0	987384
Mbuti	Ukraine_GlobularAmphora	Denmark_EarlyViking	Europe_IA	0.274594	0.00278863	98.4693	0	990967
Mbuti	Ukraine_GlobularAmphora	Denmark_IA	Europe_IA	0.275223	0.00279621	98.4273	0	991597
Mbuti	Ukraine_GlobularAmphora	Denmark_Viking	Europe_IA	0.274676	0.00266448	103.088	0	994033
Mbuti	Ukraine_GlobularAmphora	England_Viking	Europe_IA	0.274048	0.00268521	102.058	0	994011
Mbuti	Ukraine_GlobularAmphora	Estonia_EarlyViking	Europe_IA	0.275767	0.00268655	102.647	0	994024
Mbuti	Ukraine_GlobularAmphora	Estonia_EIA	Europe_IA	0.272197	0.00278195	97.8439	0	688610
Mbuti	Ukraine_GlobularAmphora	Greenland_EarlyNorse	Europe_IA	0.276224	0.00271364	101.791	0	993596
Mbuti	Ukraine_GlobularAmphora	Greenland_LateNorse	Europe_IA	0.274875	0.00301726	91.1009	0	986255
Mbuti	Ukraine_GlobularAmphora	HungarianScythian	Europe_IA	0.274389	0.00277803	98.771	0	918394
Mbuti	Ukraine_GlobularAmphora	Hungary_Conqueror_Commoner	Europe_IA	0.269324	0.00263368	102.261	0	994058
Mbuti	Ukraine_GlobularAmphora	Hungary_Conqueror_Elite	Europe_IA	0.260314	0.00261827	99.422	0	994058
Mbuti	Ukraine_GlobularAmphora	Hungary_DanubeTisza_EAvar	Europe_IA	0.230559	0.00263825	87.3908	0	992238
Mbuti	Ukraine_GlobularAmphora	Hungary_DanubeTisza_LAvar	Europe_IA	0.23855	0.00268398	88.8793	0	990815
Mbuti	Ukraine_GlobularAmphora	Hungary_DanubeTisza_LSarmation_EHun	Europe_IA	0.273596	0.00271897	100.625	0	988517
Mbuti	Ukraine_GlobularAmphora	Hungary_DanubeTisza_MLAvar	Europe_IA	0.233152	0.00272275	85.631	0	943160
Mbuti	Ukraine_GlobularAmphora	Hungary_EarlyArpadian	Europe_IA	0.269588	0.00265692	101.466	0	994047
Mbuti	Ukraine_GlobularAmphora	Hungary_EarlyAvar	Europe_IA	0.255493	0.00260772	97.9757	0	994054
Mbuti	Ukraine_GlobularAmphora	Hungary_EarlyAvar_Elite	Europe_IA	0.240043	0.00265186	90.5188	0	993897
Mbuti	Ukraine_GlobularAmphora	Hungary_EIA_Prescythian_Mezocsat	Europe_IA	0.276721	0.00273579	101.149	0	915196
Mbuti	Ukraine_GlobularAmphora	Hungary_Hun	Europe_IA	0.270806	0.00269745	100.393	0	993016
Mbuti	Ukraine_GlobularAmphora	Hungary_Hun_oEastAsian	Europe_IA	0.233117	0.00275281	84.6831	0	956711
Mbuti	Ukraine_GlobularAmphora	Hungary_IA_LaTene	Europe_IA	0.279287	0.00266126	104.945	0	982453
Mbuti	Ukraine_GlobularAmphora	Hungary_Langobard	Europe_IA	0.277053	0.00268654	103.126	0	994056
Mbuti	Ukraine_GlobularAmphora	Hungary_LateAvar	Europe_IA	0.262393	0.00260628	100.677	0	994057
Mbuti	Ukraine_GlobularAmphora	Hungary_MidAvar	Europe_IA	0.272908	0.00266803	102.288	0	994057
Mbuti	Ukraine_GlobularAmphora	Hungary_MidAvar_oEastAsiaHigh	Europe_IA	0.237023	0.00271745	87.2225	0	965227
Mbuti	Ukraine_GlobularAmphora	Hungary_MidAvar_oEastAsiaMedium	Europe_IA	0.254091	0.00273587	92.8738	0	992774
Mbuti	Ukraine_GlobularAmphora	Hungary_MidLateAvar	Europe_IA	0.264465	0.0026515	99.7415	0	993760
Mbuti	Ukraine_GlobularAmphora	Hungary_NorthHungaryMountains_LAvar	Europe_IA	0.27273	0.00269454	101.216	0	867091
Mbuti	Ukraine_GlobularAmphora	Hungary_Tiszaregion_EAvar	Europe_IA	0.270215	0.00274325	98.5018	0	790753
Mbuti	Ukraine_GlobularAmphora	Hungary_Transtisza_EAvar	Europe_IA	0.246834	0.00262399	94.0682	0	991571
Mbuti	Ukraine_GlobularAmphora	Hungary_Transtisza_LAvar	Europe_IA	0.258844	0.00269811	95.9355	0	902059
Mbuti	Ukraine_GlobularAmphora	Hungary_Transtisza_LSarmation_EHun	Europe_IA	0.275277	0.00268265	102.614	0	993465
Mbuti	Ukraine_GlobularAmphora	Iceland_Viking	Europe_IA	0.274552	0.00270917	101.342	0	993996
Mbuti	Ukraine_GlobularAmphora	Ingria_IA	Europe_IA	0.270189	0.00282252	95.7261	0	486293
Mbuti	Ukraine_GlobularAmphora	Ireland_Viking	Europe_IA	0.274195	0.00283014	96.8839	0	964701
Mbuti	Ukraine_GlobularAmphora	Italy_IA_Republic	Europe_IA	0.279644	0.00270594	103.344	0	986508
Mbuti	Ukraine_GlobularAmphora	Italy_Imperial	Europe_IA	0.271617	0.00263659	103.019	0	987897
Mbuti	Ukraine_GlobularAmphora	Italy_LA	Europe_IA	0.27089	0.00265607	101.989	0	987885
Mbuti	Ukraine_GlobularAmphora	Levänluhta	Europe_IA	0.268157	0.00291754	91.9121	0	600377
Mbuti	Ukraine_GlobularAmphora	Norway_IA	Europe_IA	0.273967	0.00280801	97.5662	0	938621
Mbuti	Ukraine_GlobularAmphora	Norway_Viking	Europe_IA	0.274612	0.00265119	103.581	0	994013
Mbuti	Ukraine_GlobularAmphora	Poland_Viking	Europe_IA	0.272954	0.00281089	97.1057	0	977323
Mbuti	Ukraine_GlobularAmphora	Russia_Viking	Europe_IA	0.274138	0.00269072	101.883	0	993859
Mbuti	Ukraine_GlobularAmphora	Scotland_Viking	Europe_IA	0.274914	0.00277098	99.212	0	955718
Mbuti	Ukraine_GlobularAmphora	Slovakia_IA_Vekerzug	Europe_IA	0.278549	0.00267885	103.981	0	979176
Mbuti	Ukraine_GlobularAmphora	Slovakia_LIA_LaTene	Europe_IA	0.278793	0.00274301	101.638	0	924508
Mbuti	Ukraine_GlobularAmphora	Slovenia_EIA	Europe_IA	0.280414	0.00271771	103.18	0	978237
Mbuti	Ukraine_GlobularAmphora	Sweden_Viking	Europe_IA	0.274614	0.00266434	103.07	0	994031
Mbuti	Ukraine_GlobularAmphora	BolshoyOleniOstrov	Europe_LNBA	0.250908	0.00267889	93.6609	0	934248
Mbuti	Ukraine_GlobularAmphora	Central_CWC	Europe_LNBA	0.272703	0.00265876	102.568	0	984030
Mbuti	Ukraine_GlobularAmphora	Central_LNBA	Europe_LNBA	0.275241	0.00267043	103.07	0	991094
Mbuti	Ukraine_GlobularAmphora	Czech_BellBeaker	Europe_LNBA	0.277662	0.00265867	104.436	0	990703
Mbuti	Ukraine_GlobularAmphora	Czech_Bohemia_BellBeaker	Europe_LNBA	0.275817	0.00264617	104.232	0	984280
Mbuti	Ukraine_GlobularAmphora	Czech_Bohemia_CordedWare	Europe_LNBA	0.270372	0.00259303	104.269	0	993158
Mbuti	Ukraine_GlobularAmphora	Czech_Bohemia_Unetice_EBA	Europe_LNBA	0.274706	0.00261845	104.912	0	993974
Mbuti	Ukraine_GlobularAmphora	Czech_CordedWare	Europe_LNBA	0.272968	0.00263341	103.656	0	963980
Mbuti	Ukraine_GlobularAmphora	Czech_EBA	Europe_LNBA	0.276892	0.00266353	103.957	0	954107
Mbuti	Ukraine_GlobularAmphora	Czech_EBA_Unetice	Europe_LNBA	0.275577	0.00264879	104.039	0	987499
Mbuti	Ukraine_GlobularAmphora	Estonia_CWC	Europe_LNBA	0.269387	0.00273512	98.4919	0	971860
Mbuti	Ukraine_GlobularAmphora	Estonia_LBA	Europe_LNBA	0.271984	0.00270916	100.394	0	851192
Mbuti	Ukraine_GlobularAmphora	Fatyanovo	Europe_LNBA	0.269737	0.00262128	102.903	0	992901
Mbuti	Ukraine_GlobularAmphora	Germany_BellBeaker	Europe_LNBA	0.275672	0.00270086	102.068	0	982229
Mbuti	Ukraine_GlobularAmphora	Germany_Lech_EBA	Europe_LNBA	0.278491	0.00265225	105.002	0	966697
Mbuti	Ukraine_GlobularAmphora	Germany_SouthernGermany_EBA	Europe_LNBA	0.278659	0.00267408	104.207	0	862646
Mbuti	Ukraine_GlobularAmphora	Germany_Tollense_BA	Europe_LNBA	0.276159	0.00304555	90.6764	0	423155
Mbuti	Ukraine_GlobularAmphora	Hungary_BA	Europe_LNBA	0.278406	0.00270382	102.967	0	958300
Mbuti	Ukraine_GlobularAmphora	Hungary_EBA_BellBeaker	Europe_LNBA	0.279502	0.00268838	103.967	0	974576
Mbuti	Ukraine_GlobularAmphora	Latvia_BA	Europe_LNBA	0.276902	0.00270488	102.371	0	966824
Mbuti	Ukraine_GlobularAmphora	Lithuania_BA	Europe_LNBA	0.274348	0.00296053	92.6684	0	543776
Mbuti	Ukraine_GlobularAmphora	Lithuania_CWC	Europe_LNBA	0.268838	0.00271577	98.9916	0	989735
Mbuti	Ukraine_GlobularAmphora	Northern_LNBA	Europe_LNBA	0.273481	0.00268702	101.779	0	969841
Mbuti	Ukraine_GlobularAmphora	Poland_BellBeaker	Europe_LNBA	0.276431	0.00269503	102.571	0	973484
Mbuti	Ukraine_GlobularAmphora	Poland_CWC	Europe_LNBA	0.266714	0.00266017	100.262	0	993589
Mbuti	Ukraine_GlobularAmphora	Poland_EBA	Europe_LNBA	0.272943	0.00270196	101.017	0	975688
Mbuti	Ukraine_GlobularAmphora	Romania_BA_Arman	Europe_LNBA	0.282634	0.00277706	101.774	0	841317
Mbuti	Ukraine_GlobularAmphora	Serbia_Mokrin_EBA_Maros	Europe_LNBA	0.2772	0.00266336	104.079	0	994043
Mbuti	Ukraine_GlobularAmphora	Sweden_Mgl	Europe_LNBA	0.274984	0.00287983	95.4861	0	779901
Mbuti	Ukraine_GlobularAmphora	Switzerland_EBA_2	Europe_LNBA	0.27717	0.00268298	103.307	0	947624
Mbuti	Ukraine_GlobularAmphora	Estonia_MA	Europe_MA	0.273848	0.00288749	94.8394	0	650735
Mbuti	Ukraine_GlobularAmphora	Faroes_EarlyModern	Europe_MA	0.274685	0.0027401	100.246	0	993809
Mbuti	Ukraine_GlobularAmphora	Germany_EarlyMedieval	Europe_MA	0.274354	0.0027452	99.9395	0	992718
Mbuti	Ukraine_GlobularAmphora	Italy_Medieval	Europe_MA	0.269281	0.00279596	96.3108	0	924168
Mbuti	Ukraine_GlobularAmphora	Italy_Medieval_EarlyModern	Europe_MA	0.272028	0.00264293	102.927	0	987877
Mbuti	Ukraine_GlobularAmphora	Norway_Medieval	Europe_MA	0.276485	0.00288945	95.6875	0	988415
Mbuti	Ukraine_GlobularAmphora	EHG	EuropeHG_EHG	0.263344	0.00276966	95.0818	0	945964
Mbuti	Ukraine_GlobularAmphora	Estonia_HG_CCC	EuropeHG_EHG	0.271166	0.00305693	88.7051	0	340439
Mbuti	Ukraine_GlobularAmphora	Latvia_HG_CCC	EuropeHG_EHG	0.271544	0.00271938	99.8551	0	953705
Mbuti	Ukraine_GlobularAmphora	WesternRussiaHG	EuropeHG_EHG	0.265056	0.00298376	88.833	0	957408
Mbuti	Ukraine_GlobularAmphora	SHG	EuropeHG_SHG	0.277268	0.00286043	96.9322	0	932128
Mbuti	Ukraine_GlobularAmphora	Sweden_Gotland_Hemmor_PittedWare_BattleAxe	EuropeHG_SHG	0.280577	0.00298843	93.8879	0	926834
Mbuti	Ukraine_GlobularAmphora	Sweden_Gotland_Vasterbjers_PittedWare_BattleAxe	EuropeHG_SHG	0.278922	0.00282033	98.897	0	994043
Mbuti	Ukraine_GlobularAmphora	Sweden_Mesolithic	EuropeHG_SHG	0.27564	0.00291021	94.7149	0	994040
Mbuti	Ukraine_GlobularAmphora	Iron_Gates_HG	EuropeHG_WHG	0.284663	0.00277753	102.488	0	993054
Mbuti	Ukraine_GlobularAmphora	Italy_Mesolithic	EuropeHG_WHG	0.287044	0.00298292	96.2294	0	987087
Mbuti	Ukraine_GlobularAmphora	Latvia_HG_M	EuropeHG_WHG	0.281566	0.00275437	102.225	0	993332
Mbuti	Ukraine_GlobularAmphora	Lithuania_HG_M	EuropeHG_WHG	0.286389	0.00282262	101.462	0	976365
Mbuti	Ukraine_GlobularAmphora	WHG	EuropeHG_WHG	0.285139	0.00285159	99.993	0	990026
Mbuti	Ukraine_GlobularAmphora	Anatolia_N	Levant/Anatolia_EF	0.283786	0.00270202	105.027	0	992028
Mbuti	Ukraine_GlobularAmphora	Levant_BA	Levant/Anatolia_EF	0.266313	0.00272241	97.8224	0	824568
Mbuti	Ukraine_GlobularAmphora	Levant_N	Levant/Anatolia_EF	0.26868	0.00272949	98.4361	0	790359
Mbuti	Ukraine_GlobularAmphora	Natufian	Levant/Anatolia_EF	0.255874	0.00291205	87.8675	0	497849
Mbuti	Ukraine_GlobularAmphora	Russia_AngaraRiver_BA	Siberia	0.229511	0.00267761	85.7149	0	994020
Mbuti	Ukraine_GlobularAmphora	Russia_AngaraRiver_N	Siberia	0.228876	0.00273053	83.821	0	993621
Mbuti	Ukraine_GlobularAmphora	Russia_Buryatia_PreBronze	Siberia	0.225696	0.00278617	81.006	0	798469
Mbuti	Ukraine_GlobularAmphora	Russia_Buryatia_Xiongnu	Siberia	0.230343	0.00266364	86.4765	0	962863
Mbuti	Ukraine_GlobularAmphora	Russia_DevilsCave_N	Siberia	0.226251	0.00269187	84.0498	0	992829
Mbuti	Ukraine_GlobularAmphora	Russia_Ekven_IA	Siberia	0.232367	0.00266904	87.0599	0	991978
Mbuti	Ukraine_GlobularAmphora	Russia_KolymaRiver_LN	Siberia	0.226162	0.00273723	82.6243	0	993884
Mbuti	Ukraine_GlobularAmphora	Russia_LenaRiver_BA	Siberia	0.229665	0.00278156	82.567	0	993872
Mbuti	Ukraine_GlobularAmphora	Russia_LenaRiver_N	Siberia	0.229098	0.00272654	84.0252	0	993460
Mbuti	Ukraine_GlobularAmphora	Russia_MN_Boisman	Siberia	0.226978	0.00268828	84.4326	0	937466
Mbuti	Ukraine_GlobularAmphora	Russia_Siberia_Irkutsk_EBA	Siberia	0.22891	0.00273539	83.6848	0	882987
Mbuti	Ukraine_GlobularAmphora	Russia_Siberia_Lena_EBA	Siberia	0.230732	0.00263381	87.6036	0	979838
Mbuti	Ukraine_GlobularAmphora	Russia_Uelen_OldBeringSea	Siberia	0.231742	0.00268557	86.2917	0	953825
Mbuti	Ukraine_GlobularAmphora	Russia_UstBelaya_Angara	Siberia	0.231393	0.00267961	86.353	0	990185
Mbuti	Ukraine_GlobularAmphora	Shamanka_EBA	Siberia	0.229641	0.00278039	82.5931	0	930035
Mbuti	Ukraine_GlobularAmphora	Shamanka_EN	Siberia	0.22642	0.0026572	85.21	0	993931
Mbuti	Ukraine_GlobularAmphora	UstIda_EBA	Siberia	0.229886	0.00271781	84.5851	0	747003
Mbuti	Ukraine_GlobularAmphora	UstIda_LN	Siberia	0.229486	0.00273028	84.0523	0	913351
Mbuti	Ukraine_GlobularAmphora	West_Siberia_N	Siberia	0.252595	0.00272207	92.7952	0	807560
Mbuti	Ukraine_GlobularAmphora	Alan	West/CentralAsia	0.265638	0.00268886	98.7921	0	988370
Mbuti	Ukraine_GlobularAmphora	Armenia_ChL	West/CentralAsia	0.267865	0.00268073	99.9225	0	936582
Mbuti	Ukraine_GlobularAmphora	Armenia_EarlyMedieval	West/CentralAsia	0.268453	0.00273905	98.0095	0	945664
Mbuti	Ukraine_GlobularAmphora	Armenia_EBA	West/CentralAsia	0.264815	0.00274977	96.3044	0	920086
Mbuti	Ukraine_GlobularAmphora	Armenia_EBA_KuraAraxes	West/CentralAsia	0.263539	0.0026664	98.8372	0	928903
Mbuti	Ukraine_GlobularAmphora	Armenia_EIA	West/CentralAsia	0.265749	0.00264947	100.303	0	889474
Mbuti	Ukraine_GlobularAmphora	Armenia_IA	West/CentralAsia	0.265446	0.00260977	101.712	0	915660
Mbuti	Ukraine_GlobularAmphora	Armenia_LBA	West/CentralAsia	0.266116	0.00259741	102.454	0	993567
Mbuti	Ukraine_GlobularAmphora	Armenia_LBA_EIA	West/CentralAsia	0.266364	0.00258925	102.873	0	992261
Mbuti	Ukraine_GlobularAmphora	Armenia_LBA_EIA_o	West/CentralAsia	0.265292	0.00281368	94.2865	0	812316
Mbuti	Ukraine_GlobularAmphora	Armenia_Lchashen_LBA	West/CentralAsia	0.266704	0.00260408	102.418	0	957832
Mbuti	Ukraine_GlobularAmphora	Armenia_LIA	West/CentralAsia	0.266652	0.0026671	99.9783	0	925427
Mbuti	Ukraine_GlobularAmphora	Armenia_MBA	West/CentralAsia	0.266385	0.00271677	98.0521	0	839705
Mbuti	Ukraine_GlobularAmphora	Armenia_MLBA	West/CentralAsia	0.263287	0.002732	96.3714	0	901034
Mbuti	Ukraine_GlobularAmphora	Armenia_UrartianEmpire	West/CentralAsia	0.265144	0.00279627	94.8205	0	819718
Mbuti	Ukraine_GlobularAmphora	Bustan_BA	West/CentralAsia	0.253887	0.00267562	94.8889	0	807613
Mbuti	Ukraine_GlobularAmphora	Butkara_IA	West/CentralAsia	0.245954	0.0026961	91.2256	0	833893
Mbuti	Ukraine_GlobularAmphora	Dzharkutan1_BA	West/CentralAsia	0.254375	0.00257505	98.7845	0	952457
Mbuti	Ukraine_GlobularAmphora	Gonur1_BA	West/CentralAsia	0.255133	0.00255001	100.052	0	860794
Mbuti	Ukraine_GlobularAmphora	Iran_ChL	West/CentralAsia	0.260244	0.0025933	100.352	0	929332
Mbuti	Ukraine_GlobularAmphora	Iran_Hasanlu_IA	West/CentralAsia	0.264333	0.00258134	102.402	0	980114
Mbuti	Ukraine_GlobularAmphora	Iran_N	West/CentralAsia	0.239899	0.00276756	86.6826	0	823451
Mbuti	Ukraine_GlobularAmphora	Iraq_PPNA	West/CentralAsia	0.261858	0.00282845	92.5799	0	408568
Mbuti	Ukraine_GlobularAmphora	Namazga_CA	West/CentralAsia	0.247781	0.00270556	91.5821	0	713567
Mbuti	Ukraine_GlobularAmphora	Pakistan_Butkara_IA	West/CentralAsia	0.248196	0.00258267	96.1004	0	858700
Mbuti	Ukraine_GlobularAmphora	Pakistan_H_Barikot	West/CentralAsia	0.249108	0.00261124	95.3984	0	917676
Mbuti	Ukraine_GlobularAmphora	Pakistan_H_SaiduSharif	West/CentralAsia	0.246753	0.0025564	96.5235	0	974428
Mbuti	Ukraine_GlobularAmphora	Pakistan_Katelai_IA	West/CentralAsia	0.248892	0.00250588	99.323	0	943589
Mbuti	Ukraine_GlobularAmphora	Pakistan_Loebanr_IA	West/CentralAsia	0.249304	0.00254164	98.0881	0	981991
Mbuti	Ukraine_GlobularAmphora	Russia_Caucasus_Maikop_Novosvobodnaya	West/CentralAsia	0.264874	0.0027113	97.6926	0	767329
Mbuti	Ukraine_GlobularAmphora	Russia_North_Caucasus_MBA	West/CentralAsia	0.265354	0.00276671	95.9095	0	915705
Mbuti	Ukraine_GlobularAmphora	Sappali_Tepe_BA	West/CentralAsia	0.254019	0.00258302	98.3421	0	988637
Mbuti	Ukraine_GlobularAmphora	Turkmenistan_C_Geoksyur	West/CentralAsia	0.252568	0.00253572	99.6039	0	932167
Mbuti	Ukraine_GlobularAmphora	Udegram_IA	West/CentralAsia	0.249572	0.00252801	98.723	0	956050
Mbuti	Ukraine_GlobularAmphora	Uzbekistan_Bustan_BA	West/CentralAsia	0.255263	0.00272902	93.5366	0	745218
Mbuti	Ukraine_GlobularAmphora	Botai	WesternSteppe_CA	0.248189	0.00272245	91.1638	0	993806
Mbuti	Ukraine_GlobularAmphora	Russia_Steppe_Eneolithic	WesternSteppe_CA	0.260902	0.00269578	96.7816	0	934484
Mbuti	Ukraine_GlobularAmphora	Afanasievo	WesternSteppe_EMBA	0.263836	0.00261512	100.889	0	993981
Mbuti	Ukraine_GlobularAmphora	Okunevo_EMBA	WesternSteppe_EMBA	0.243902	0.00263288	92.6372	0	993957
Mbuti	Ukraine_GlobularAmphora	Poltavka	WesternSteppe_EMBA	0.265654	0.00267114	99.4534	0	977980
Mbuti	Ukraine_GlobularAmphora	Potapovka	WesternSteppe_EMBA	0.264364	0.00267006	99.0107	0	936665
Mbuti	Ukraine_GlobularAmphora	Russia_Steppe_Maikop	WesternSteppe_EMBA	0.254579	0.00271483	93.7734	0	892695
Mbuti	Ukraine_GlobularAmphora	Yamnaya_Caucasus	WesternSteppe_EMBA	0.263749	0.00282333	93.4179	0	732922
Mbuti	Ukraine_GlobularAmphora	Yamnaya_Kalmykia	WesternSteppe_EMBA	0.260593	0.00264693	98.4511	0	964198
Mbuti	Ukraine_GlobularAmphora	Yamnaya_Samara	WesternSteppe_EMBA	0.26408	0.00261088	101.146	0	989472
Mbuti	Ukraine_GlobularAmphora	CentralSaka	WesternSteppe_IA	0.250082	0.00265104	94.3333	0	969767
Mbuti	Ukraine_GlobularAmphora	Kangju	WesternSteppe_IA	0.26033	0.00265846	97.9249	0	968179
Mbuti	Ukraine_GlobularAmphora	Kazakhstan_Berel_IA	WesternSteppe_IA	0.251521	0.002628	95.7081	0	992414
Mbuti	Ukraine_GlobularAmphora	Kazakhstan_Birlik_Tasmola_EIA	WesternSteppe_IA	0.231447	0.00272848	84.8264	0	882189
Mbuti	Ukraine_GlobularAmphora	Kazakhstan_Sarmatian_IA	WesternSteppe_IA	0.263314	0.00261085	100.854	0	982482
Mbuti	Ukraine_GlobularAmphora	Kazakhstan_Tasmola_EIA	WesternSteppe_IA	0.250555	0.00260129	96.3194	0	993672
Mbuti	Ukraine_GlobularAmphora	Kazakhstann_OtrarCulture_LIA	WesternSteppe_IA	0.261554	0.00276729	94.5164	0	971335
Mbuti	Ukraine_GlobularAmphora	Kyrgyzstan_AlaiNura_IA	WesternSteppe_IA	0.253388	0.00265365	95.4867	0	982482
Mbuti	Ukraine_GlobularAmphora	Kyrgyzstan_Saka_IA	WesternSteppe_IA	0.256552	0.00262982	97.5549	0	891771
Mbuti	Ukraine_GlobularAmphora	Moldova_Cimmerian	WesternSteppe_IA	0.254756	0.00290667	87.6456	0	474418
Mbuti	Ukraine_GlobularAmphora	Moldova_Glinoe_Scythian	WesternSteppe_IA	0.271557	0.00275244	98.6608	0	835177
Mbuti	Ukraine_GlobularAmphora	Nomad_IA	WesternSteppe_IA	0.25449	0.00274544	92.6957	0	969932
Mbuti	Ukraine_GlobularAmphora	Russia_Late_Sarmatian	WesternSteppe_IA	0.261954	0.00274532	95.4184	0	845088
Mbuti	Ukraine_GlobularAmphora	Russia_Sargat_IA	WesternSteppe_IA	0.256206	0.00263234	97.33	0	988335
Mbuti	Ukraine_GlobularAmphora	Russia_Zrubnaya_Alakul	WesternSteppe_IA	0.27025	0.00265052	101.961	0	993049
Mbuti	Ukraine_GlobularAmphora	Sarmatian	WesternSteppe_IA	0.260301	0.00261063	99.708	0	942525
[truncated: 17,433 more rows]

## Sheet: DataS13
pop1	pop2	pop3	pop3_grouping	est	se	z	p	n
Mbuti	Ukraine_BA	China_AmurRiver_LPaleolithic	EastAsia	0.524184	0.0493061	10.6312	2.13271e-26	3624
Mbuti	Ukraine_BA	China_AmurRiver_Mesolithic	EastAsia	0.510458	0.0496224	10.2868	8.07761e-25	2617
Mbuti	Ukraine_BA	China_AmurRiver_N	EastAsia	0.509013	0.0447779	11.3675	6.07039e-30	4191
Mbuti	Ukraine_BA	China_Miaozigou_MN	EastAsia	NA	NA	NA	NA	NA
Mbuti	Ukraine_BA	China_NEastAsia_Coastal_EN	EastAsia	NA	NA	NA	NA	NA
Mbuti	Ukraine_BA	China_SEastAsia_Coastal_LN	EastAsia	NA	NA	NA	NA	NA
Mbuti	Ukraine_BA	China_Upper_YR_IA	EastAsia	NA	NA	NA	NA	NA
Mbuti	Ukraine_BA	China_Upper_YR_LN	EastAsia	NA	NA	NA	NA	NA
Mbuti	Ukraine_BA	China_WLR_LN	EastAsia	NA	NA	NA	NA	NA
Mbuti	Ukraine_BA	China_WLR_MN	EastAsia	NA	NA	NA	NA	NA
Mbuti	Ukraine_BA	China_Wuzhuangguoliang_LN	EastAsia	0.434416	0.11252	3.86079	0.000113023	224
Mbuti	Ukraine_BA	China_Xinjian_IA	EastAsia	0.500314	0.0406357	12.3122	7.78806e-35	6159
Mbuti	Ukraine_BA	China_Xinjian_IA_o1	EastAsia	0.539417	0.0529804	10.1814	2.39993e-24	2076
Mbuti	Ukraine_BA	China_Xinjiang_Chaganguole_BA_Chemurcheck	EastAsia	0.580706	0.0425137	13.6593	1.77769e-42	5165
Mbuti	Ukraine_BA	China_Xinjiang_Jierzankale_IA	EastAsia	0.547869	0.0438944	12.4815	9.41749e-36	5167
Mbuti	Ukraine_BA	China_Xinjiang_Junmachanyilian_Historical	EastAsia	0.491308	0.0494982	9.92577	3.21609e-23	3723
Mbuti	Ukraine_BA	China_Xinjiang_Kuokesuxi_EIA	EastAsia	0.526218	0.0391876	13.4282	4.13516e-41	6898
Mbuti	Ukraine_BA	China_Xinjiang_Songshugou_EIA	EastAsia	0.542548	0.0450039	12.0556	1.81287e-33	5560
Mbuti	Ukraine_BA	China_Xinjiang_Tuoganbai_BA	EastAsia	0.552664	0.0439218	12.5829	2.62264e-36	5582
Mbuti	Ukraine_BA	China_Xinjiang_Wutulan_IA	EastAsia	0.55782	0.0514415	10.8438	2.13478e-27	3322
Mbuti	Ukraine_BA	China_Xinjiang_Xiaohe_BA	EastAsia	0.544639	0.0422463	12.892	4.9949e-38	8487
Mbuti	Ukraine_BA	China_YR_LBIA	EastAsia	NA	NA	NA	NA	NA
Mbuti	Ukraine_BA	China_YR_LN	EastAsia	NA	NA	NA	NA	NA
Mbuti	Ukraine_BA	China_YR_MN	EastAsia	NA	NA	NA	NA	NA
Mbuti	Ukraine_BA	Japan_HG_Jomon	EastAsia	0.500403	0.0459655	10.8865	1.33706e-27	5708
Mbuti	Ukraine_BA	Mongolia_Arkhangai_EarlyMedieval	EastAsia	0.519343	0.0380004	13.6668	1.6034e-42	8376
Mbuti	Ukraine_BA	Mongolia_Arkhangai_LateMedieval	EastAsia	0.521564	0.0383183	13.6113	3.42911e-42	7797
Mbuti	Ukraine_BA	Mongolia_Arkhangai_Xiongnu	EastAsia	0.542178	0.0421378	12.8668	6.92159e-38	8095
Mbuti	Ukraine_BA	Mongolia_Arkhangai_XiongnuEarlyMedieval_2	EastAsia	0.539256	0.0415077	12.9917	1.36343e-38	5297
Mbuti	Ukraine_BA	Mongolia_Arkhangai_XiongnuEarlyMedieval_3	EastAsia	0.505345	0.0409709	12.3342	5.92443e-35	8537
Mbuti	Ukraine_BA	Mongolia_Bulgan_EarlyMedievalLateMedieval	EastAsia	0.516131	0.0391332	13.1891	1.01418e-39	8045
Mbuti	Ukraine_BA	Mongolia_Bulgan_Xiongnu	EastAsia	0.494896	0.0414777	11.9316	8.09914e-33	6225
Mbuti	Ukraine_BA	Mongolia_Dornod_LateMedieval	EastAsia	0.503147	0.0387129	12.9969	1.27433e-38	7987
Mbuti	Ukraine_BA	Mongolia_EIA_Sagly_4	EastAsia	0.516078	0.0391485	13.1826	1.10521e-39	7949
Mbuti	Ukraine_BA	Mongolia_EIA_SlabGrave_1	EastAsia	0.502503	0.0386704	12.9945	1.31446e-38	7970
Mbuti	Ukraine_BA	Mongolia_Khovd_MLBAEarlyMedieval	EastAsia	0.54149	0.0460446	11.7601	6.26509e-32	6612
Mbuti	Ukraine_BA	Mongolia_Khovd_MLBAXiongnuLateMedieval	EastAsia	0.49819	0.0414902	12.0074	3.24859e-33	2269
Mbuti	Ukraine_BA	Mongolia_Khuvsgul_XiongnuLateMedieval_1	EastAsia	0.522164	0.0387843	13.4633	2.57303e-41	7166
Mbuti	Ukraine_BA	Mongolia_Khuvsgul_XiongnuLateMedieval_2	EastAsia	0.501204	0.0368921	13.5857	4.87076e-42	7353
Mbuti	Ukraine_BA	Mongolia_LBA_CenterWest_4	EastAsia	0.511248	0.0404413	12.6417	1.2428e-36	7486
Mbuti	Ukraine_BA	Mongolia_LBA_Khovsgol_6	EastAsia	0.515278	0.0377865	13.6366	2.42755e-42	8111
Mbuti	Ukraine_BA	Mongolia_LBA_Ulaanzukh_2	EastAsia	0.530697	0.048173	11.0165	3.18273e-28	5328
Mbuti	Ukraine_BA	Mongolia_North_N	EastAsia	0.496604	0.0424411	11.701	1.25925e-31	7140
Mbuti	Ukraine_BA	Mongolia_Selenge_LateMedieval	EastAsia	0.494916	0.0397736	12.4433	1.52044e-35	7469
Mbuti	Ukraine_BA	Mongolia_Selenge_XiongnuLateMedieval	EastAsia	0.500947	0.0393228	12.7394	3.57289e-37	7251
Mbuti	Ukraine_BA	Mongolia_Selenge_XiongnuMedieval	EastAsia	0.528753	0.0455675	11.6037	3.94496e-31	4598
Mbuti	Ukraine_BA	Mongolia_Sukhbaatar_LateMedieval	EastAsia	0.506597	0.0404067	12.5374	4.65792e-36	8572
Mbuti	Ukraine_BA	Mongolia_Sukhbaatar_MLBAXiongnuLateMedieval	EastAsia	0.502766	0.0397392	12.6516	1.096e-36	8451
Mbuti	Ukraine_BA	Mongolia_Sukhbaatar_XiongnuLateMedieval	EastAsia	0.507456	0.0429765	11.8078	3.55849e-32	5839
Mbuti	Ukraine_BA	Mongolia_Tuv_LateMedieval	EastAsia	0.513489	0.0457533	11.223	3.14432e-29	5829
Mbuti	Ukraine_BA	Mongolia_Umungobi_LateMedieval	EastAsia	0.501018	0.0403713	12.4102	2.29996e-35	7625
Mbuti	Ukraine_BA	Mongolia_Uvs_EIAXiongnuLateMedival	EastAsia	0.51318	0.0398343	12.8829	5.62005e-38	7698
Mbuti	Ukraine_BA	Vietnam_BA_DongSonCulture	EastAsia	0.524932	0.0551181	9.52377	1.67e-21	2376
Mbuti	Ukraine_BA	Vietnam_LN	EastAsia	0.506463	0.0384618	13.1679	1.34205e-39	2580
Mbuti	Ukraine_BA	Vietnam_N	EastAsia	0.525487	0.0592307	8.87187	7.19265e-19	1367
Mbuti	Ukraine_BA	XiongNu	EastAsia	0.484447	0.0410681	11.7962	4.08315e-32	9102
Mbuti	Ukraine_BA	Central_MN	Europe_EF	0.540639	0.0395382	13.6738	1.45518e-42	7850
Mbuti	Ukraine_BA	Czech_Bohemia_FunnelBeaker_N	Europe_EF	0.53059	0.042321	12.5373	4.66802e-36	7331
Mbuti	Ukraine_BA	Czech_Bohemia_GlobularAmphorae_N	Europe_EF	0.53665	0.0375135	14.3055	2.02107e-46	6657
Mbuti	Ukraine_BA	Czech_Bohemia_Jordanow_N	Europe_EF	0.545583	0.0413075	13.2078	7.90613e-40	6629
Mbuti	Ukraine_BA	Czech_Bohemia_Rivnac_N	Europe_EF	0.528194	0.0419671	12.5859	2.52444e-36	6569
Mbuti	Ukraine_BA	Czech_C_Baalberge	Europe_EF	0.531108	0.0359829	14.76	2.65216e-49	8264
Mbuti	Ukraine_BA	Czech_N	Europe_EF	0.527522	0.0380147	13.8768	8.75927e-44	7918
Mbuti	Ukraine_BA	Hungary_C	Europe_EF	0.539359	0.0400679	13.4611	2.64817e-41	7546
Mbuti	Ukraine_BA	Hungary_EN	Europe_EF	0.530537	0.0438726	12.0927	1.1546e-33	7166
Mbuti	Ukraine_BA	Iberia_Chl	Europe_EF	0.523476	0.0396163	13.2136	7.31965e-40	9224
Mbuti	Ukraine_BA	Iberia_EN	Europe_EF	0.535118	0.0418521	12.7859	1.9651e-37	6187
Mbuti	Ukraine_BA	Iberia_MN	Europe_EF	0.520426	0.0413872	12.5746	2.91388e-36	5884
Mbuti	Ukraine_BA	Italy_C	Europe_EF	0.532071	0.0383734	13.8656	1.02343e-43	9005
Mbuti	Ukraine_BA	Italy_C_BA	Europe_EF	0.551831	0.0404704	13.6354	2.46472e-42	7242
Mbuti	Ukraine_BA	Italy_N	Europe_EF	0.527198	0.0403819	13.0553	5.92811e-39	9212
Mbuti	Ukraine_BA	LBK_EN	Europe_EF	0.530951	0.0364273	14.5756	4.01368e-48	9213
Mbuti	Ukraine_BA	Poland_BKG	Europe_EF	0.528118	0.0356375	14.8192	1.10141e-49	9195
Mbuti	Ukraine_BA	Poland_GlobularAmphora	Europe_EF	0.532669	0.0376727	14.1394	2.17164e-45	9213
Mbuti	Ukraine_BA	Remedello	Europe_EF	0.531483	0.0407101	13.0553	5.92706e-39	3713
Mbuti	Ukraine_BA	Romania_C_Bodrogkeresztur	Europe_EF	0.530048	0.0358966	14.766	2.42836e-49	8672
Mbuti	Ukraine_BA	Romania_N	Europe_EF	0.561747	0.0437264	12.8469	8.95629e-38	3298
Mbuti	Ukraine_BA	Sweden_Megalithic	Europe_EF	0.537594	0.0376376	14.2834	2.7754e-46	8950
Mbuti	Ukraine_BA	Switzerland_EBA_1	Europe_EF	0.5434	0.0441225	12.3157	7.45526e-35	5774
Mbuti	Ukraine_BA	Switzerland_LN	Europe_EF	0.53096	0.0394586	13.4561	2.8339e-41	7774
Mbuti	Ukraine_BA	Czech_IA_Hallstatt	Europe_IA	0.549872	0.043142	12.7456	3.29701e-37	5789
Mbuti	Ukraine_BA	Czech_IA_LaTene	Europe_IA	0.54611	0.0374642	14.5769	3.94268e-48	8235
Mbuti	Ukraine_BA	Denmark_EarlyViking	Europe_IA	0.549815	0.0381695	14.4046	4.84433e-47	8754
Mbuti	Ukraine_BA	Denmark_IA	Europe_IA	0.548839	0.0437377	12.5484	4.05509e-36	8921
Mbuti	Ukraine_BA	Denmark_Viking	Europe_IA	0.538526	0.037464	14.3745	7.48046e-47	9212
Mbuti	Ukraine_BA	England_Viking	Europe_IA	0.53185	0.0363652	14.6252	1.9389e-48	9212
Mbuti	Ukraine_BA	Estonia_EarlyViking	Europe_IA	0.54389	0.0379853	14.3184	1.67885e-46	9212
Mbuti	Ukraine_BA	Estonia_EIA	Europe_IA	0.549413	0.0400384	13.7222	7.48079e-43	4723
Mbuti	Ukraine_BA	Greenland_EarlyNorse	Europe_IA	0.540082	0.036034	14.9881	8.77963e-51	9096
Mbuti	Ukraine_BA	Greenland_LateNorse	Europe_IA	0.53787	0.0422989	12.7159	4.8226e-37	8545
Mbuti	Ukraine_BA	HungarianScythian	Europe_IA	0.519304	0.0404087	12.8513	8.45918e-38	8203
Mbuti	Ukraine_BA	Hungary_Conqueror_Commoner	Europe_IA	0.525749	0.0371455	14.1537	1.77058e-45	9224
Mbuti	Ukraine_BA	Hungary_Conqueror_Elite	Europe_IA	0.522828	0.0374807	13.9492	3.17953e-44	9224
Mbuti	Ukraine_BA	Hungary_DanubeTisza_EAvar	Europe_IA	0.514513	0.040233	12.7883	1.90525e-37	8930
Mbuti	Ukraine_BA	Hungary_DanubeTisza_LAvar	Europe_IA	0.517045	0.0377171	13.7085	9.03039e-43	8792
Mbuti	Ukraine_BA	Hungary_DanubeTisza_LSarmation_EHun	Europe_IA	0.529238	0.037855	13.9807	2.04533e-44	8612
Mbuti	Ukraine_BA	Hungary_DanubeTisza_MLAvar	Europe_IA	0.519863	0.0387571	13.4134	5.04909e-41	7498
Mbuti	Ukraine_BA	Hungary_EarlyArpadian	Europe_IA	0.537241	0.0382235	14.0553	7.15035e-45	9224
Mbuti	Ukraine_BA	Hungary_EarlyAvar	Europe_IA	0.523641	0.0375644	13.9398	3.62938e-44	9224
Mbuti	Ukraine_BA	Hungary_EarlyAvar_Elite	Europe_IA	0.50763	0.0401063	12.6571	1.02181e-36	9171
Mbuti	Ukraine_BA	Hungary_EIA_Prescythian_Mezocsat	Europe_IA	0.539661	0.0391812	13.7735	3.6815e-43	6681
Mbuti	Ukraine_BA	Hungary_Hun	Europe_IA	0.540205	0.0360648	14.9787	1.01108e-50	9082
Mbuti	Ukraine_BA	Hungary_Hun_oEastAsian	Europe_IA	0.509161	0.0444097	11.4651	1.97578e-30	7111
Mbuti	Ukraine_BA	Hungary_IA_LaTene	Europe_IA	0.531004	0.0398041	13.3404	1.34647e-40	8083
Mbuti	Ukraine_BA	Hungary_Langobard	Europe_IA	0.535609	0.0373919	14.3242	1.54491e-46	9224
Mbuti	Ukraine_BA	Hungary_LateAvar	Europe_IA	0.525947	0.0375964	13.9893	1.81182e-44	9224
Mbuti	Ukraine_BA	Hungary_MidAvar	Europe_IA	0.535828	0.0380954	14.0654	6.19484e-45	9224
Mbuti	Ukraine_BA	Hungary_MidAvar_oEastAsiaHigh	Europe_IA	0.522399	0.0383094	13.6363	2.43655e-42	8137
Mbuti	Ukraine_BA	Hungary_MidAvar_oEastAsiaMedium	Europe_IA	0.509135	0.0379771	13.4064	5.55012e-41	8885
Mbuti	Ukraine_BA	Hungary_MidLateAvar	Europe_IA	0.530548	0.039446	13.45	3.07962e-41	9167
Mbuti	Ukraine_BA	Hungary_NorthHungaryMountains_LAvar	Europe_IA	0.524242	0.0419613	12.4935	8.10502e-36	5559
Mbuti	Ukraine_BA	Hungary_Tiszaregion_EAvar	Europe_IA	0.527831	0.045701	11.5497	7.41192e-31	4619
Mbuti	Ukraine_BA	Hungary_Transtisza_EAvar	Europe_IA	0.521724	0.0384199	13.5795	5.2976e-42	8707
Mbuti	Ukraine_BA	Hungary_Transtisza_LAvar	Europe_IA	0.521325	0.0378674	13.7671	4.01836e-43	6434
Mbuti	Ukraine_BA	Hungary_Transtisza_LSarmation_EHun	Europe_IA	0.539342	0.0361885	14.9037	3.11836e-50	9157
Mbuti	Ukraine_BA	Iceland_Viking	Europe_IA	0.535456	0.0376253	14.2313	5.85875e-46	9206
Mbuti	Ukraine_BA	Ingria_IA	Europe_IA	0.547791	0.0432718	12.6593	9.93926e-37	3842
Mbuti	Ukraine_BA	Ireland_Viking	Europe_IA	0.527427	0.036257	14.5469	6.10891e-48	8462
Mbuti	Ukraine_BA	Italy_IA_Republic	Europe_IA	0.530776	0.0368056	14.4211	3.81406e-47	9165
Mbuti	Ukraine_BA	Italy_Imperial	Europe_IA	0.521817	0.0369567	14.1197	2.87309e-45	9212
Mbuti	Ukraine_BA	Italy_LA	Europe_IA	0.523715	0.0366735	14.2805	2.8959e-46	9212
Mbuti	Ukraine_BA	Levänluhta	Europe_IA	0.565303	0.044661	12.6576	1.01496e-36	4055
Mbuti	Ukraine_BA	Norway_IA	Europe_IA	0.531843	0.0385606	13.7924	2.83165e-43	7904
Mbuti	Ukraine_BA	Norway_Viking	Europe_IA	0.545482	0.0367884	14.8275	9.7227e-50	9211
Mbuti	Ukraine_BA	Poland_Viking	Europe_IA	0.543809	0.0394741	13.7764	3.53705e-43	8742
Mbuti	Ukraine_BA	Russia_Viking	Europe_IA	0.522802	0.0366695	14.2571	4.04738e-46	9177
Mbuti	Ukraine_BA	Scotland_Viking	Europe_IA	0.542273	0.0380263	14.2605	3.85742e-46	8046
Mbuti	Ukraine_BA	Slovakia_IA_Vekerzug	Europe_IA	0.534476	0.0383717	13.9289	4.22752e-44	7943
Mbuti	Ukraine_BA	Slovakia_LIA_LaTene	Europe_IA	0.54523	0.039827	13.69	1.1656e-42	6424
Mbuti	Ukraine_BA	Slovenia_EIA	Europe_IA	0.5229	0.0372198	14.049	7.81617e-45	7852
Mbuti	Ukraine_BA	Sweden_Viking	Europe_IA	0.534533	0.0370383	14.4319	3.25938e-47	9212
Mbuti	Ukraine_BA	BolshoyOleniOstrov	Europe_LNBA	0.531005	0.0401742	13.2176	6.94719e-40	6802
Mbuti	Ukraine_BA	Central_CWC	Europe_LNBA	0.544411	0.0396955	13.7147	8.29491e-43	8315
Mbuti	Ukraine_BA	Central_LNBA	Europe_LNBA	0.537722	0.038832	13.8474	1.31865e-43	8752
Mbuti	Ukraine_BA	Czech_BellBeaker	Europe_LNBA	0.53113	0.0386206	13.7525	4.91943e-43	8615
Mbuti	Ukraine_BA	Czech_Bohemia_BellBeaker	Europe_LNBA	0.531617	0.0409946	12.968	1.85875e-38	7979
Mbuti	Ukraine_BA	Czech_Bohemia_CordedWare	Europe_LNBA	0.54949	0.0384465	14.2923	2.44317e-46	8816
Mbuti	Ukraine_BA	Czech_Bohemia_Unetice_EBA	Europe_LNBA	0.537752	0.0375376	14.3257	1.51254e-46	9086
Mbuti	Ukraine_BA	Czech_CordedWare	Europe_LNBA	0.543121	0.040944	13.265	3.69563e-40	7183
Mbuti	Ukraine_BA	Czech_EBA	Europe_LNBA	0.535732	0.0397436	13.4797	2.05963e-41	7281
Mbuti	Ukraine_BA	Czech_EBA_Unetice	Europe_LNBA	0.543051	0.0371565	14.6152	2.24652e-48	8230
Mbuti	Ukraine_BA	Estonia_CWC	Europe_LNBA	0.531628	0.0393766	13.5011	1.53996e-41	8475
Mbuti	Ukraine_BA	Estonia_LBA	Europe_LNBA	0.558639	0.0476504	11.7237	9.63765e-32	5972
Mbuti	Ukraine_BA	Fatyanovo	Europe_LNBA	0.533052	0.0388188	13.7318	6.55004e-43	9067
Mbuti	Ukraine_BA	Germany_BellBeaker	Europe_LNBA	0.547168	0.0378984	14.4378	2.99406e-47	8402
Mbuti	Ukraine_BA	Germany_Lech_EBA	Europe_LNBA	0.551664	0.0440521	12.523	5.58876e-36	7456
Mbuti	Ukraine_BA	Germany_SouthernGermany_EBA	Europe_LNBA	0.521313	0.0420702	12.3915	2.9055e-35	5557
Mbuti	Ukraine_BA	Germany_Tollense_BA	Europe_LNBA	0.528172	0.0485994	10.8679	1.63978e-27	2488
Mbuti	Ukraine_BA	Hungary_BA	Europe_LNBA	0.518486	0.0402849	12.8705	6.59814e-38	7466
Mbuti	Ukraine_BA	Hungary_EBA_BellBeaker	Europe_LNBA	0.533811	0.0397138	13.4414	3.45603e-41	7616
Mbuti	Ukraine_BA	Latvia_BA	Europe_LNBA	0.551342	0.0399104	13.8145	2.08431e-43	7816
Mbuti	Ukraine_BA	Lithuania_BA	Europe_LNBA	0.542726	0.0546018	9.93971	2.7964e-23	2552
Mbuti	Ukraine_BA	Lithuania_CWC	Europe_LNBA	0.544883	0.0376069	14.4889	1.42342e-47	8611
Mbuti	Ukraine_BA	Northern_LNBA	Europe_LNBA	0.554901	0.0457538	12.128	7.50781e-34	7282
Mbuti	Ukraine_BA	Poland_BellBeaker	Europe_LNBA	0.537194	0.0371207	14.4716	1.83252e-47	8588
Mbuti	Ukraine_BA	Poland_CWC	Europe_LNBA	0.537462	0.0368985	14.5659	4.62576e-48	9130
Mbuti	Ukraine_BA	Poland_EBA	Europe_LNBA	0.556514	0.04179	13.3169	1.84596e-40	7987
Mbuti	Ukraine_BA	Romania_BA_Arman	Europe_LNBA	0.545009	0.0452785	12.0368	2.27538e-33	5849
Mbuti	Ukraine_BA	Serbia_Mokrin_EBA_Maros	Europe_LNBA	0.536831	0.036253	14.8079	1.30253e-49	9224
Mbuti	Ukraine_BA	Sweden_Mgl	Europe_LNBA	0.521584	0.0362542	14.3869	6.25644e-47	6489
Mbuti	Ukraine_BA	Switzerland_EBA_2	Europe_LNBA	0.53575	0.038119	14.0547	7.2113e-45	7435
Mbuti	Ukraine_BA	Estonia_MA	Europe_MA	0.543826	0.0382741	14.2087	8.08992e-46	4056
Mbuti	Ukraine_BA	Faroes_EarlyModern	Europe_MA	0.540623	0.037803	14.301	2.15553e-46	9141
Mbuti	Ukraine_BA	Germany_EarlyMedieval	Europe_MA	0.536909	0.0368755	14.5601	5.04151e-48	9195
Mbuti	Ukraine_BA	Italy_Medieval	Europe_MA	0.538788	0.0446719	12.061	1.69683e-33	7574
Mbuti	Ukraine_BA	Italy_Medieval_EarlyModern	Europe_MA	0.523123	0.0375111	13.9458	3.33639e-44	9212
Mbuti	Ukraine_BA	Norway_Medieval	Europe_MA	0.541781	0.0368335	14.7089	5.6482e-49	9159
Mbuti	Ukraine_BA	EHG	EuropeHG_EHG	0.573101	0.0430886	13.3005	2.2988e-40	6556
Mbuti	Ukraine_BA	Estonia_HG_CCC	EuropeHG_EHG	0.611297	0.0682171	8.96104	3.21625e-19	1646
Mbuti	Ukraine_BA	Latvia_HG_CCC	EuropeHG_EHG	0.561894	0.0424389	13.2401	5.14968e-40	8105
Mbuti	Ukraine_BA	WesternRussiaHG	EuropeHG_EHG	0.554548	0.0440594	12.5864	2.51008e-36	7195
Mbuti	Ukraine_BA	SHG	EuropeHG_SHG	0.559695	0.0429768	13.0232	9.0306e-39	6658
Mbuti	Ukraine_BA	Sweden_Gotland_Hemmor_PittedWare_BattleAxe	EuropeHG_SHG	0.547941	0.0371698	14.7415	3.48744e-49	8324
Mbuti	Ukraine_BA	Sweden_Gotland_Vasterbjers_PittedWare_BattleAxe	EuropeHG_SHG	0.534917	0.038728	13.8122	2.15279e-43	9222
Mbuti	Ukraine_BA	Sweden_Mesolithic	EuropeHG_SHG	0.539685	0.0381381	14.1508	1.84644e-45	9224
Mbuti	Ukraine_BA	Iron_Gates_HG	EuropeHG_WHG	0.556363	0.0395668	14.0614	6.55994e-45	8843
Mbuti	Ukraine_BA	Italy_Mesolithic	EuropeHG_WHG	0.561632	0.0421958	13.3102	2.02046e-40	9003
Mbuti	Ukraine_BA	Latvia_HG_M	EuropeHG_WHG	0.558766	0.0408615	13.6746	1.43909e-42	9027
Mbuti	Ukraine_BA	Lithuania_HG_M	EuropeHG_WHG	0.549689	0.0407166	13.5004	1.55603e-41	8188
Mbuti	Ukraine_BA	WHG	EuropeHG_WHG	0.552923	0.0403254	13.7115	8.66063e-43	8800
Mbuti	Ukraine_BA	Anatolia_N	Levant/Anatolia_EF	0.524985	0.0375414	13.9842	1.94766e-44	8588
Mbuti	Ukraine_BA	Levant_BA	Levant/Anatolia_EF	0.535235	0.0446252	11.994	3.81936e-33	5208
Mbuti	Ukraine_BA	Levant_N	Levant/Anatolia_EF	0.537101	0.050061	10.7289	7.44579e-27	4880
Mbuti	Ukraine_BA	Natufian	Levant/Anatolia_EF	0.480076	0.0531429	9.03368	1.65995e-19	2392
Mbuti	Ukraine_BA	Russia_AngaraRiver_BA	Siberia	0.487634	0.0400307	12.1815	3.89984e-34	9220
Mbuti	Ukraine_BA	Russia_AngaraRiver_N	Siberia	0.492823	0.0412325	11.9523	6.31458e-33	8233
Mbuti	Ukraine_BA	Russia_Buryatia_PreBronze	Siberia	0.515551	0.040476	12.7372	3.67333e-37	4534
Mbuti	Ukraine_BA	Russia_Buryatia_Xiongnu	Siberia	0.502391	0.0447304	11.2315	2.85479e-29	7344
Mbuti	Ukraine_BA	Russia_DevilsCave_N	Siberia	0.48993	0.0385996	12.6926	6.49599e-37	9201
Mbuti	Ukraine_BA	Russia_Ekven_IA	Siberia	0.509178	0.0391187	13.0162	9.89412e-39	8614
Mbuti	Ukraine_BA	Russia_KolymaRiver_LN	Siberia	0.507065	0.0397555	12.7546	2.93901e-37	9220
Mbuti	Ukraine_BA	Russia_LenaRiver_BA	Siberia	0.511812	0.0400733	12.7719	2.35418e-37	9187
Mbuti	Ukraine_BA	Russia_LenaRiver_N	Siberia	0.500385	0.0382708	13.0749	4.58365e-39	9121
Mbuti	Ukraine_BA	Russia_MN_Boisman	Siberia	0.484773	0.0414854	11.6854	1.51385e-31	6803
Mbuti	Ukraine_BA	Russia_Siberia_Irkutsk_EBA	Siberia	0.516435	0.0430675	11.9913	3.94686e-33	5249
Mbuti	Ukraine_BA	Russia_Siberia_Lena_EBA	Siberia	0.510532	0.0393268	12.9818	1.55221e-38	7956
Mbuti	Ukraine_BA	Russia_Uelen_OldBeringSea	Siberia	0.497468	0.0388826	12.7941	1.76922e-37	7315
Mbuti	Ukraine_BA	Russia_UstBelaya_Angara	Siberia	0.504807	0.0402057	12.5556	3.70292e-36	8768
Mbuti	Ukraine_BA	Shamanka_EBA	Siberia	0.49367	0.0429069	11.5056	1.23622e-30	7225
Mbuti	Ukraine_BA	Shamanka_EN	Siberia	0.497904	0.0373818	13.3194	1.785e-40	9211
Mbuti	Ukraine_BA	UstIda_EBA	Siberia	0.478382	0.0408122	11.7215	9.88473e-32	4761
Mbuti	Ukraine_BA	UstIda_LN	Siberia	0.522731	0.0393584	13.2813	2.97116e-40	8189
Mbuti	Ukraine_BA	West_Siberia_N	Siberia	0.56085	0.047736	11.749	7.14647e-32	5462
Mbuti	Ukraine_BA	Alan	West/CentralAsia	0.544943	0.0382287	14.2548	4.18486e-46	8900
Mbuti	Ukraine_BA	Armenia_ChL	West/CentralAsia	0.528918	0.0389235	13.5886	4.6773e-42	6826
Mbuti	Ukraine_BA	Armenia_EarlyMedieval	West/CentralAsia	0.526091	0.0441021	11.9289	8.36319e-33	7472
Mbuti	Ukraine_BA	Armenia_EBA	West/CentralAsia	0.527993	0.0407192	12.9667	1.88976e-38	6922
Mbuti	Ukraine_BA	Armenia_EBA_KuraAraxes	West/CentralAsia	0.529619	0.0424202	12.4851	9.00618e-36	6911
Mbuti	Ukraine_BA	Armenia_EIA	West/CentralAsia	0.543075	0.0412169	13.176	1.20576e-39	6115
Mbuti	Ukraine_BA	Armenia_IA	West/CentralAsia	0.530618	0.040639	13.0569	5.80775e-39	5846
Mbuti	Ukraine_BA	Armenia_LBA	West/CentralAsia	0.53754	0.0377774	14.2292	6.03966e-46	8959
Mbuti	Ukraine_BA	Armenia_LBA_EIA	West/CentralAsia	0.534093	0.0379367	14.0785	5.14595e-45	8677
Mbuti	Ukraine_BA	Armenia_LBA_EIA_o	West/CentralAsia	0.531192	0.0442179	12.0131	3.03436e-33	5610
Mbuti	Ukraine_BA	Armenia_Lchashen_LBA	West/CentralAsia	0.523674	0.0396547	13.2059	8.11744e-40	7312
Mbuti	Ukraine_BA	Armenia_LIA	West/CentralAsia	0.540823	0.0432191	12.5135	6.29821e-36	6791
Mbuti	Ukraine_BA	Armenia_MBA	West/CentralAsia	0.549494	0.0446287	12.3126	7.75226e-35	4827
Mbuti	Ukraine_BA	Armenia_MLBA	West/CentralAsia	0.523313	0.0418471	12.5054	6.97892e-36	6646
Mbuti	Ukraine_BA	Armenia_UrartianEmpire	West/CentralAsia	0.537497	0.0438976	12.2443	1.80138e-34	6014
Mbuti	Ukraine_BA	Bustan_BA	West/CentralAsia	0.568929	0.0399534	14.2398	5.18571e-46	4884
Mbuti	Ukraine_BA	Butkara_IA	West/CentralAsia	0.538001	0.0428699	12.5496	3.99398e-36	5399
Mbuti	Ukraine_BA	Dzharkutan1_BA	West/CentralAsia	0.525576	0.0389804	13.4831	1.96779e-41	7685
Mbuti	Ukraine_BA	Gonur1_BA	West/CentralAsia	0.543549	0.043712	12.4348	1.69179e-35	6070
Mbuti	Ukraine_BA	Iran_ChL	West/CentralAsia	0.522317	0.039942	13.0769	4.46361e-39	7070
Mbuti	Ukraine_BA	Iran_Hasanlu_IA	West/CentralAsia	0.529368	0.039853	13.283	2.90435e-40	7797
Mbuti	Ukraine_BA	Iran_N	West/CentralAsia	0.502865	0.0404113	12.4437	1.51346e-35	5976
Mbuti	Ukraine_BA	Iraq_PPNA	West/CentralAsia	0.510831	0.0518922	9.84407	7.27053e-23	2785
Mbuti	Ukraine_BA	Namazga_CA	West/CentralAsia	0.52362	0.0383674	13.6475	2.08815e-42	6414
Mbuti	Ukraine_BA	Pakistan_Butkara_IA	West/CentralAsia	0.511107	0.0428484	11.9283	8.43221e-33	5465
Mbuti	Ukraine_BA	Pakistan_H_Barikot	West/CentralAsia	0.492798	0.0423949	11.624	3.11183e-31	6716
Mbuti	Ukraine_BA	Pakistan_H_SaiduSharif	West/CentralAsia	0.527801	0.0392283	13.4546	2.89278e-41	7863
Mbuti	Ukraine_BA	Pakistan_Katelai_IA	West/CentralAsia	0.525143	0.0401912	13.0661	5.14282e-39	6897
Mbuti	Ukraine_BA	Pakistan_Loebanr_IA	West/CentralAsia	0.529948	0.0402713	13.1595	1.50143e-39	7903
Mbuti	Ukraine_BA	Russia_Caucasus_Maikop_Novosvobodnaya	West/CentralAsia	0.576437	0.0504161	11.4336	2.84169e-30	4281
Mbuti	Ukraine_BA	Russia_North_Caucasus_MBA	West/CentralAsia	0.532684	0.0421513	12.6374	1.3131e-36	6054
Mbuti	Ukraine_BA	Sappali_Tepe_BA	West/CentralAsia	0.528923	0.0392892	13.4623	2.60698e-41	8438
Mbuti	Ukraine_BA	Turkmenistan_C_Geoksyur	West/CentralAsia	0.531071	0.0421362	12.6037	2.01518e-36	6890
Mbuti	Ukraine_BA	Udegram_IA	West/CentralAsia	0.532255	0.0401362	13.2612	3.88636e-40	7246
Mbuti	Ukraine_BA	Uzbekistan_Bustan_BA	West/CentralAsia	0.518033	0.0434216	11.9303	8.22702e-33	4683
Mbuti	Ukraine_BA	Botai	WesternSteppe_CA	0.551385	0.0403071	13.6796	1.34469e-42	9220
Mbuti	Ukraine_BA	Russia_Steppe_Eneolithic	WesternSteppe_CA	0.544541	0.04103	13.2718	3.37544e-40	6562
Mbuti	Ukraine_BA	Afanasievo	WesternSteppe_EMBA	0.545464	0.0380719	14.3272	1.47913e-46	9089
Mbuti	Ukraine_BA	Okunevo_EMBA	WesternSteppe_EMBA	0.51987	0.0374361	13.8869	7.61002e-44	9210
Mbuti	Ukraine_BA	Poltavka	WesternSteppe_EMBA	0.542911	0.0383372	14.1615	1.5866e-45	7458
Mbuti	Ukraine_BA	Potapovka	WesternSteppe_EMBA	0.561958	0.0413344	13.5954	4.26428e-42	7077
Mbuti	Ukraine_BA	Russia_Steppe_Maikop	WesternSteppe_EMBA	0.556021	0.0429052	12.9593	2.08159e-38	6148
Mbuti	Ukraine_BA	Yamnaya_Caucasus	WesternSteppe_EMBA	0.546321	0.0409277	13.3484	1.20952e-40	4250
Mbuti	Ukraine_BA	Yamnaya_Kalmykia	WesternSteppe_EMBA	0.541682	0.0375701	14.4179	3.99395e-47	6979
Mbuti	Ukraine_BA	Yamnaya_Samara	WesternSteppe_EMBA	0.539866	0.0387063	13.9478	3.24619e-44	8191
Mbuti	Ukraine_BA	CentralSaka	WesternSteppe_IA	0.536059	0.0415669	12.8963	4.72281e-38	8493
Mbuti	Ukraine_BA	Kangju	WesternSteppe_IA	0.540641	0.0399908	13.5191	1.20578e-41	8613
Mbuti	Ukraine_BA	Kazakhstan_Berel_IA	WesternSteppe_IA	0.54154	0.0385434	14.0501	7.68824e-45	8757
Mbuti	Ukraine_BA	Kazakhstan_Birlik_Tasmola_EIA	WesternSteppe_IA	0.514291	0.0429381	11.9775	4.66183e-33	6592
Mbuti	Ukraine_BA	Kazakhstan_Sarmatian_IA	WesternSteppe_IA	0.511663	0.0378746	13.5094	1.37678e-41	8329
Mbuti	Ukraine_BA	Kazakhstan_Tasmola_EIA	WesternSteppe_IA	0.522246	0.0377849	13.8215	1.89026e-43	8950
Mbuti	Ukraine_BA	Kazakhstann_OtrarCulture_LIA	WesternSteppe_IA	0.544238	0.0377855	14.4033	4.93054e-47	7791
Mbuti	Ukraine_BA	Kyrgyzstan_AlaiNura_IA	WesternSteppe_IA	0.530167	0.0376068	14.0976	3.92698e-45	8217
Mbuti	Ukraine_BA	Kyrgyzstan_Saka_IA	WesternSteppe_IA	0.556178	0.0420487	13.227	6.12985e-40	6428
Mbuti	Ukraine_BA	Moldova_Cimmerian	WesternSteppe_IA	0.549011	0.0437099	12.5603	3.4891e-36	3866
Mbuti	Ukraine_BA	Moldova_Glinoe_Scythian	WesternSteppe_IA	0.530405	0.0415666	12.7604	2.72853e-37	6888
Mbuti	Ukraine_BA	Nomad_IA	WesternSteppe_IA	0.516422	0.0377776	13.6701	1.5327e-42	8013
Mbuti	Ukraine_BA	Russia_Late_Sarmatian	WesternSteppe_IA	0.497645	0.0403272	12.3402	5.50262e-35	6333
Mbuti	Ukraine_BA	Russia_Sargat_IA	WesternSteppe_IA	0.527744	0.0385249	13.6988	1.03256e-42	8149
Mbuti	Ukraine_BA	Russia_Zrubnaya_Alakul	WesternSteppe_IA	0.544946	0.0402454	13.5406	9.00954e-42	9091
Mbuti	Ukraine_BA	Sarmatian	WesternSteppe_IA	0.530868	0.0376074	14.116	3.02493e-45	8558
Mbuti	Ukraine_BA	Scy_Kaz	WesternSteppe_IA	0.491383	0.0595249	8.25509	1.51792e-16	696
Mbuti	Ukraine_BA	ScySar_SU	WesternSteppe_IA	0.546268	0.0416212	13.1248	2.37527e-39	7600
Mbuti	Ukraine_BA	Scythian_East	WesternSteppe_IA	0.536299	0.0397755	13.4831	1.96538e-41	7877
Mbuti	Ukraine_BA	Tagar	WesternSteppe_IA	0.534458	0.0395356	13.5184	1.21795e-41	9132
Mbuti	Ukraine_BA	TianShanHun	WesternSteppe_IA	0.522644	0.0368362	14.1883	1.0819e-45	9211
Mbuti	Ukraine_BA	TianShanSaka	WesternSteppe_IA	0.528942	0.039056	13.5432	8.69703e-42	8480
Mbuti	Ukraine_BA	Wusun	WesternSteppe_IA	0.541538	0.0377363	14.3506	1.05636e-46	8189
Mbuti	Ukraine_BA	Nomad_Med	WesternSteppe_MA	0.51015	0.038479	13.2579	4.06312e-40	9151
Mbuti	Ukraine_BA	SaltovoMayaki	WesternSteppe_MA	0.508474	0.0773901	6.57026	5.02265e-11	362
Mbuti	Ukraine_BA	Aktogai_MLBA	WesternSteppe_MLBA	0.546948	0.0404179	13.5323	1.00797e-41	6280
Mbuti	Ukraine_BA	Andronovo	WesternSteppe_MLBA	0.557606	0.0386322	14.4337	3.17606e-47	9080
Mbuti	Ukraine_BA	Dali_MLBA	WesternSteppe_MLBA	0.550666	0.0436051	12.6285	1.47123e-36	5212
Mbuti	Ukraine_BA	Dashti_Kozy_BA	WesternSteppe_MLBA	0.546354	0.0438528	12.4588	1.25227e-35	6750
Mbuti	Ukraine_BA	Kairan_MLBA	WesternSteppe_MLBA	0.542953	0.040385	13.4444	3.32029e-41	6718
Mbuti	Ukraine_BA	Kazakh_Mys_MLBA	WesternSteppe_MLBA	0.567318	0.0433683	13.0814	4.20619e-39	6031
Mbuti	Ukraine_BA	Krasnoyarsk_MLBA	WesternSteppe_MLBA	0.549069	0.0382917	14.3391	1.24615e-46	7531
Mbuti	Ukraine_BA	Maitan_MLBA_Alakul	WesternSteppe_MLBA	0.541232	0.0398583	13.5789	5.34264e-42	7623
Mbuti	Ukraine_BA	Moldova_MBA_Catacomb	WesternSteppe_MLBA	0.552351	0.0464839	11.8826	1.45727e-32	2799
Mbuti	Ukraine_BA	Moldova_MBA_MultiCordonedWare	WesternSteppe_MLBA	0.562238	0.0447398	12.5668	3.21307e-36	5562
Mbuti	Ukraine_BA	Oy_Dzhaylau_MLBA	WesternSteppe_MLBA	0.555852	0.0393407	14.1292	2.51095e-45	6721
Mbuti	Ukraine_BA	Petrovka	WesternSteppe_MLBA	0.47838	0.0425419	11.2449	2.45343e-29	2140
Mbuti	Ukraine_BA	Russia_Mezhovskaya	WesternSteppe_MLBA	0.56369	0.0429553	13.1227	2.4403e-39	7527
Mbuti	Ukraine_BA	Russia_North_Caucasus	WesternSteppe_MLBA	0.553024	0.0425388	13.0004	1.21635e-38	4751
Mbuti	Ukraine_BA	Russia_Steppe_Catacomb	WesternSteppe_MLBA	0.597093	0.0469864	12.7078	5.35244e-37	4908
Mbuti	Ukraine_BA	Sintashta	WesternSteppe_MLBA	0.534766	0.0365803	14.6189	2.12675e-48	8732
Mbuti	Ukraine_BA	Zrubnaya	WesternSteppe_MLBA	0.539979	0.0371855	14.5212	8.89288e-48	8266
Mbuti	Ukraine_BA	Zevakinskiy_LBA	WesternSteppe_MLBA	0.550959	0.0433977	12.6956	6.2556e-37	6590
Mbuti	Ukraine_BA	Samara_Eneolithic	WesternSteppe_N	0.56304	0.05157	10.918	9.45912e-28	3463
Mbuti	Ukraine_BA	Ukraine_GlobularAmphora	Ukraine_EF	0.542018	0.0430067	12.6031	2.03032e-36	6775
Mbuti	Ukraine_BA	Ukraine_Trypillia	Ukraine_EF	0.532714	0.0370783	14.3672	8.30695e-47	9220
Mbuti	Ukraine_BA	Ukraine_Mesolithic	Ukraine_EHG	0.541962	0.0433462	12.5031	7.18026e-36	5738
Mbuti	Ukraine_BA	Ukraine_Neolithic	Ukraine_EHG	0.572808	0.0423429	13.5278	1.07136e-41	6808
Mbuti	Ukraine_BA	Ukraine_Neolithic_2	Ukraine_EHG	0.56282	0.0957108	5.88042	4.0922e-09	646
Mbuti	Ukraine_BA	Ukraine_Scythian	Ukraine_EIA	0.552614	0.0375381	14.7214	4.69694e-49	6011
Mbuti	Ukraine_BA	Ukraine_Crimea_Pantikapaion	Ukraine_IA	0.548616	0.0671394	8.1713	3.05074e-16	1542
Mbuti	Ukraine_BA	Ukraine_Viking	Ukraine_IA	0.569748	0.0406345	14.0213	1.15462e-44	4312
Mbuti	Ukraine_BA	Ukraine_BellBeaker	Ukraine_LNBA	0.52709	0.0430367	12.2475	1.73341e-34	1942
Mbuti	Ukraine_BA	Ukraine_CordedWare	Ukraine_LNBA	0.532372	0.0449349	11.8476	2.21353e-32	5986
Mbuti	Ukraine_BA	Ukraine_Eneolithic	Ukraine_LNBA	0.554078	0.0472078	11.737	8.23531e-32	5306
Mbuti	Ukraine_BA	Ukraine_Yamnaya	Ukraine_LNBA	0.554977	0.0451696	12.2865	1.07025e-34	5848
Mbuti	Ukraine_BA	Ukraine_Medieval	Ukraine_MA	0.546465	0.0390662	13.9882	1.84069e-44	5933
Mbuti	Ukraine_BA	UkrN_?	Ukraine_EHG	0.485423	0.0921639	5.26695	1.38709e-07	471
Mbuti	Ukraine_BA	UkrEIA_?	Ukraine_EIA	0.54373	0.0448812	12.1149	8.8091e-34	3994
Mbuti	Ukraine_BA	UkrEIA_Antiquity_Greeks?_1	Ukraine_EIA	0.500859	0.0473754	10.5721	4.01298e-26	3475
Mbuti	Ukraine_BA	UkrEIA_Antiquity_Greeks?_2	Ukraine_EIA	0.614582	0.0502158	12.2388	1.92853e-34	2699
Mbuti	Ukraine_BA	UkrEIA_LateScythian_Cri_Nom	Ukraine_EIA	0.521838	0.0422784	12.3429	5.32065e-35	4880
Mbuti	Ukraine_BA	UkrEIA_Scythian_LeftDnipro_IllThr	Ukraine_EIA	0.567338	0.0450274	12.5998	2.11576e-36	5107
Mbuti	Ukraine_BA	UkrEIA_Scythian_LeftDnipro_LocAgr	Ukraine_EIA	0.557981	0.0493329	11.3105	1.16411e-29	4260
Mbuti	Ukraine_BA	UkrEIA_Scythian_LeftDnipro_LocAgr_2	Ukraine_EIA	0.532249	0.0432799	12.2978	9.30308e-35	6090
Mbuti	Ukraine_BA	UkrEIA_Scythian_LeftDnipro_LocEl	Ukraine_EIA	0.551039	0.0391487	14.0755	5.37031e-45	6309
Mbuti	Ukraine_BA	UkrEIA_Scythian_NBlaSea_Nom	Ukraine_EIA	0.554206	0.0482689	11.4816	1.63151e-30	4824
Mbuti	Ukraine_BA	UkrEIA_Scythian_RightDnipro_IllThr	Ukraine_EIA	0.5252	0.0391438	13.4172	4.79417e-41	7746
Mbuti	Ukraine_BA	UkrEIA_Scythian_RightDnipro_IllThr_2	Ukraine_EIA	0.488384	0.0380818	12.8246	1.19398e-37	3661
Mbuti	Ukraine_BA	UkrEIA_Scythian_SivDon_Nom	Ukraine_EIA	0.54499	0.042308	12.8815	5.72233e-38	7980
Mbuti	Ukraine_BA	UkrEIA_Scythian_SivDon_Nom_2	Ukraine_EIA	0.508505	0.0404263	12.5786	2.77041e-36	5122
Mbuti	Ukraine_BA	UkrEIA_Scythian_SivDon_NomEl	Ukraine_EIA	0.552679	0.0409616	13.4926	1.72857e-41	6084
Mbuti	Ukraine_BA	UkrEIA_Scythian_SivDon_NomEl_2	Ukraine_EIA	0.496375	0.064447	7.70206	1.33892e-14	532
Mbuti	Ukraine_BA	UkrEIA_Scythian_SivDon_NomEl_3	Ukraine_EIA	0.552035	0.0498135	11.082	1.53332e-28	2748
Mbuti	Ukraine_BA	UkrEIA_ThracianHallstatt	Ukraine_EIA	0.507248	0.0391814	12.9461	2.4705e-38	7579
Mbuti	Ukraine_BA	UkrEIA_ThracianHallstatt_2	Ukraine_EIA	0.531357	0.0396518	13.4006	6.00016e-41	6523
Mbuti	Ukraine_BA	UkrIA_Chernyakhiv_1	Ukraine_IA	0.549015	0.0382456	14.355	9.91668e-47	6963
Mbuti	Ukraine_BA	UkrIA_Chernyakhiv_2	Ukraine_IA	0.548367	0.0382783	14.3258	1.50973e-46	7809
Mbuti	Ukraine_BA	UkrIA_Chernyakhiv_3	Ukraine_IA	0.544367	0.0456478	11.9254	8.72974e-33	3209
Mbuti	Ukraine_BA	UkrIA_Sarmatian_SivDon	Ukraine_IA	0.499854	0.0381337	13.1079	2.96559e-39	6478
Mbuti	Ukraine_BA	UkrBA_Zrubna	Ukraine_LNBA	0.546153	0.0627837	8.69897	3.34902e-18	1282
Mbuti	Ukraine_BA	UkrFBA_Bilozerska_Pre-Cimmerian	Ukraine_LNBA	0.529661	0.0384421	13.7782	3.4492e-43	7271
Mbuti	Ukraine_BA	UkrFBA/EIA_Cimmerian	Ukraine_LNBA	0.516509	0.0477722	10.8119	3.02325e-27	2279
Mbuti	Ukraine_BA	UkrFBA/EIA_Lusatian	Ukraine_LNBA	0.528847	0.0362852	14.5747	4.06861e-48	8727
Mbuti	Ukraine_BA	UkrFBA/EIA_Vysotska_Early	Ukraine_LNBA	0.628225	0.0831516	7.55517	4.18298e-14	582
Mbuti	Ukraine_BA	UkrEMA_Saltiv_Alans_1	Ukraine_MA	0.549521	0.0381879	14.3899	5.98582e-47	6236
Mbuti	Ukraine_BA	UkrEMA_Saltiv_Alans_2	Ukraine_MA	0.517692	0.0454484	11.3908	4.64949e-30	6328
Mbuti	Ukraine_BA	UkrEMA_Saltiv_Bulgars_1	Ukraine_MA	0.532134	0.0458823	11.5978	4.2284e-31	4655
Mbuti	Ukraine_BA	UkrEMA_Saltiv_Bulgars_2	Ukraine_MA	0.47871	0.046441	10.3079	6.48981e-25	3195
Mbuti	Ukraine_BA	UkrEM_Cossack_Slavs	Ukraine_MA	0.517662	0.0425532	12.165	4.77227e-34	5158
Mbuti	Ukraine_BA	UkrMA_Cuman	Ukraine_MA	0.500116	0.0476884	10.4872	9.89548e-26	2725
Mbuti	Ukraine_BA	UkrMA_Cuman_2	Ukraine_MA	0.534063	0.0533878	10.0035	1.47136e-23	5258
Mbuti	Ukraine_BA	UkrMA_GoldenHorde_Nom	Ukraine_MA	0.551486	0.0462965	11.912	1.02443e-32	4382
Mbuti	Ukraine_BA	UkrMA_GoldenHorde_Slav/Nom?	Ukraine_MA	0.525136	0.0424853	12.3604	4.27922e-35	6263
Mbuti	Ukraine_BA	UkrMA_Nogai_1	Ukraine_MA	0.476823	0.0473026	10.0803	6.75366e-24	3313
Mbuti	Ukraine_BA	UkrMA_Nogai_2	Ukraine_MA	0.515817	0.0425761	12.1152	8.77641e-34	5981
Mbuti	Ukraine_BA	UkrMA_Nogai_3	Ukraine_MA	0.495402	0.0430747	11.501	1.30403e-30	5399
Mbuti	Ukraine_BA	UkrMA_Post-Cuman_Cuman?	Ukraine_MA	0.515897	0.0503667	10.2428	1.27459e-24	3126
Mbuti	Ukraine_BA	UkrMA_WhiteCroat_Slavs	Ukraine_MA	0.511999	0.0418636	12.2302	2.14495e-34	6339
Mbuti	Ukraine_BellBeaker	China_AmurRiver_LPaleolithic	EastAsia	0.475461	0.0470284	10.1101	4.9833e-24	3978
Mbuti	Ukraine_BellBeaker	China_AmurRiver_Mesolithic	EastAsia	0.500645	0.0565117	8.85914	8.06319e-19	2877
Mbuti	Ukraine_BellBeaker	China_AmurRiver_N	EastAsia	0.481348	0.0461034	10.4406	1.61764e-25	4635
Mbuti	Ukraine_BellBeaker	China_Miaozigou_MN	EastAsia	NA	NA	NA	NA	NA
Mbuti	Ukraine_BellBeaker	China_NEastAsia_Coastal_EN	EastAsia	NA	NA	NA	NA	NA
Mbuti	Ukraine_BellBeaker	China_SEastAsia_Coastal_LN	EastAsia	NA	NA	NA	NA	NA
Mbuti	Ukraine_BellBeaker	China_Upper_YR_IA	EastAsia	NA	NA	NA	NA	NA
Mbuti	Ukraine_BellBeaker	China_Upper_YR_LN	EastAsia	NA	NA	NA	NA	NA
Mbuti	Ukraine_BellBeaker	China_WLR_LN	EastAsia	NA	NA	NA	NA	NA
Mbuti	Ukraine_BellBeaker	China_WLR_MN	EastAsia	NA	NA	NA	NA	NA
Mbuti	Ukraine_BellBeaker	China_Wuzhuangguoliang_LN	EastAsia	0.804987	0.145448	5.53455	3.12024e-08	227
Mbuti	Ukraine_BellBeaker	China_Xinjian_IA	EastAsia	0.498232	0.0420887	11.8377	2.49289e-32	5952
Mbuti	Ukraine_BellBeaker	China_Xinjian_IA_o1	EastAsia	0.476643	0.0495664	9.61626	6.82699e-22	2072
Mbuti	Ukraine_BellBeaker	China_Xinjiang_Chaganguole_BA_Chemurcheck	EastAsia	0.507719	0.0395667	12.832	1.08556e-37	5512
Mbuti	Ukraine_BellBeaker	China_Xinjiang_Jierzankale_IA	EastAsia	0.528963	0.0445975	11.8608	1.89069e-32	5510
Mbuti	Ukraine_BellBeaker	China_Xinjiang_Junmachanyilian_Historical	EastAsia	0.518303	0.0454527	11.4031	4.03384e-30	4023
Mbuti	Ukraine_BellBeaker	China_Xinjiang_Kuokesuxi_EIA	EastAsia	0.510785	0.0417342	12.239	1.92418e-34	6942
Mbuti	Ukraine_BellBeaker	China_Xinjiang_Songshugou_EIA	EastAsia	0.507752	0.0490767	10.3461	4.35959e-25	5874
Mbuti	Ukraine_BellBeaker	China_Xinjiang_Tuoganbai_BA	EastAsia	0.520882	0.0438885	11.8683	1.72951e-32	5889
Mbuti	Ukraine_BellBeaker	China_Xinjiang_Wutulan_IA	EastAsia	0.547572	0.0466794	11.7305	8.89551e-32	3624
Mbuti	Ukraine_BellBeaker	China_Xinjiang_Xiaohe_BA	EastAsia	0.496872	0.0439728	11.2995	1.31902e-29	8403
Mbuti	Ukraine_BellBeaker	China_YR_LBIA	EastAsia	NA	NA	NA	NA	NA
Mbuti	Ukraine_BellBeaker	China_YR_LN	EastAsia	NA	NA	NA	NA	NA
Mbuti	Ukraine_BellBeaker	China_YR_MN	EastAsia	NA	NA	NA	NA	NA
Mbuti	Ukraine_BellBeaker	Japan_HG_Jomon	EastAsia	0.415487	0.0442895	9.38117	6.52471e-21	6030
Mbuti	Ukraine_BellBeaker	Mongolia_Arkhangai_EarlyMedieval	EastAsia	0.501514	0.0424345	11.8185	3.13134e-32	8381
Mbuti	Ukraine_BellBeaker	Mongolia_Arkhangai_LateMedieval	EastAsia	0.497015	0.0416079	11.9452	6.87803e-33	7822
Mbuti	Ukraine_BellBeaker	Mongolia_Arkhangai_Xiongnu	EastAsia	0.537464	0.0433355	12.4024	2.53663e-35	8113
Mbuti	Ukraine_BellBeaker	Mongolia_Arkhangai_XiongnuEarlyMedieval_2	EastAsia	0.481864	0.0422266	11.4114	3.6682e-30	5529
Mbuti	Ukraine_BellBeaker	Mongolia_Arkhangai_XiongnuEarlyMedieval_3	EastAsia	0.488874	0.0492577	9.92482	3.24697e-23	8453
Mbuti	Ukraine_BellBeaker	Mongolia_Bulgan_EarlyMedievalLateMedieval	EastAsia	0.487036	0.0424168	11.4822	1.62191e-30	8074
Mbuti	Ukraine_BellBeaker	Mongolia_Bulgan_Xiongnu	EastAsia	0.462838	0.0473977	9.76497	1.59161e-22	6343
Mbuti	Ukraine_BellBeaker	Mongolia_Dornod_LateMedieval	EastAsia	0.487823	0.0451516	10.8041	3.29176e-27	7971
Mbuti	Ukraine_BellBeaker	Mongolia_EIA_Sagly_4	EastAsia	0.489967	0.0432338	11.333	9.01095e-30	8027
Mbuti	Ukraine_BellBeaker	Mongolia_EIA_SlabGrave_1	EastAsia	0.468446	0.0446843	10.4835	1.02897e-25	8030
Mbuti	Ukraine_BellBeaker	Mongolia_Khovd_MLBAEarlyMedieval	EastAsia	0.492031	0.044809	10.9806	4.73662e-28	6732
Mbuti	Ukraine_BellBeaker	Mongolia_Khovd_MLBAXiongnuLateMedieval	EastAsia	0.537977	0.0613426	8.77004	1.78606e-18	2392
Mbuti	Ukraine_BellBeaker	Mongolia_Khuvsgul_XiongnuLateMedieval_1	EastAsia	0.513989	0.0441794	11.6341	2.76378e-31	7208
Mbuti	Ukraine_BellBeaker	Mongolia_Khuvsgul_XiongnuLateMedieval_2	EastAsia	0.45995	0.0413752	11.1166	1.04204e-28	7520
Mbuti	Ukraine_BellBeaker	Mongolia_LBA_CenterWest_4	EastAsia	0.481825	0.0472068	10.2067	1.85097e-24	7595
Mbuti	Ukraine_BellBeaker	Mongolia_LBA_Khovsgol_6	EastAsia	0.488678	0.0432619	11.2958	1.37618e-29	8101
Mbuti	Ukraine_BellBeaker	Mongolia_LBA_Ulaanzukh_2	EastAsia	0.483077	0.0491398	9.83067	8.30672e-23	5673
Mbuti	Ukraine_BellBeaker	Mongolia_North_N	EastAsia	0.473346	0.0493142	9.59857	8.10614e-22	7342
Mbuti	Ukraine_BellBeaker	Mongolia_Selenge_LateMedieval	EastAsia	0.465984	0.0449757	10.3608	3.73894e-25	7558
Mbuti	Ukraine_BellBeaker	Mongolia_Selenge_XiongnuLateMedieval	EastAsia	0.456322	0.0420515	10.8515	1.96176e-27	7302
Mbuti	Ukraine_BellBeaker	Mongolia_Selenge_XiongnuMedieval	EastAsia	0.467805	0.0481427	9.71706	2.55044e-22	4705
Mbuti	Ukraine_BellBeaker	Mongolia_Sukhbaatar_LateMedieval	EastAsia	0.475061	0.0438698	10.8289	2.51208e-27	8478
Mbuti	Ukraine_BellBeaker	Mongolia_Sukhbaatar_MLBAXiongnuLateMedieval	EastAsia	0.475061	0.0459364	10.3417	4.56313e-25	8364
Mbuti	Ukraine_BellBeaker	Mongolia_Sukhbaatar_XiongnuLateMedieval	EastAsia	0.467482	0.047426	9.85709	6.38713e-23	5955
Mbuti	Ukraine_BellBeaker	Mongolia_Tuv_LateMedieval	EastAsia	0.496281	0.0527689	9.40481	5.21239e-21	5996
Mbuti	Ukraine_BellBeaker	Mongolia_Umungobi_LateMedieval	EastAsia	0.471561	0.0431099	10.9386	7.53692e-28	7691
Mbuti	Ukraine_BellBeaker	Mongolia_Uvs_EIAXiongnuLateMedival	EastAsia	0.502913	0.0435284	11.5537	7.0741e-31	7712
Mbuti	Ukraine_BellBeaker	Vietnam_BA_DongSonCulture	EastAsia	0.466679	0.0528165	8.83585	9.93383e-19	2115
Mbuti	Ukraine_BellBeaker	Vietnam_LN	EastAsia	0.509421	0.0556465	9.15459	5.45632e-20	2427
Mbuti	Ukraine_BellBeaker	Vietnam_N	EastAsia	0.51545	0.0685411	7.52031	5.46481e-14	1346
Mbuti	Ukraine_BellBeaker	XiongNu	EastAsia	0.463765	0.043168	10.7433	6.37573e-27	8895
Mbuti	Ukraine_BellBeaker	Central_MN	Europe_EF	0.553966	0.0445395	12.4376	1.63264e-35	7877
Mbuti	Ukraine_BellBeaker	Czech_Bohemia_FunnelBeaker_N	Europe_EF	0.539078	0.0429107	12.5628	3.38191e-36	7424
Mbuti	Ukraine_BellBeaker	Czech_Bohemia_GlobularAmphorae_N	Europe_EF	0.53356	0.043595	12.239	1.92379e-34	6792
Mbuti	Ukraine_BellBeaker	Czech_Bohemia_Jordanow_N	Europe_EF	0.553311	0.0436454	12.6774	7.88966e-37	6759
Mbuti	Ukraine_BellBeaker	Czech_Bohemia_Rivnac_N	Europe_EF	0.544461	0.0438019	12.4301	1.79466e-35	6735
Mbuti	Ukraine_BellBeaker	Czech_C_Baalberge	Europe_EF	0.538912	0.0437564	12.3162	7.41256e-35	8238
Mbuti	Ukraine_BellBeaker	Czech_N	Europe_EF	0.543938	0.0447475	12.1557	5.35011e-34	7849
Mbuti	Ukraine_BellBeaker	Hungary_C	Europe_EF	0.548127	0.0481875	11.3749	5.57718e-30	7640
Mbuti	Ukraine_BellBeaker	Hungary_EN	Europe_EF	0.541902	0.0470079	11.5279	9.54685e-31	7353
Mbuti	Ukraine_BellBeaker	Iberia_Chl	Europe_EF	0.531017	0.0440088	12.0661	1.59424e-33	9025
Mbuti	Ukraine_BellBeaker	Iberia_EN	Europe_EF	0.546332	0.0447281	12.2145	2.60089e-34	6399
Mbuti	Ukraine_BellBeaker	Iberia_MN	Europe_EF	0.545174	0.0469591	11.6095	3.68648e-31	6177
Mbuti	Ukraine_BellBeaker	Italy_C	Europe_EF	0.526641	0.0450487	11.6905	1.42568e-31	8798
Mbuti	Ukraine_BellBeaker	Italy_C_BA	Europe_EF	0.547437	0.0472839	11.5777	5.34833e-31	7021
Mbuti	Ukraine_BellBeaker	Italy_N	Europe_EF	0.536374	0.0452742	11.8472	2.22435e-32	9012
Mbuti	Ukraine_BellBeaker	LBK_EN	Europe_EF	0.530951	0.0448676	11.8337	2.6133e-32	9018
Mbuti	Ukraine_BellBeaker	Poland_BKG	Europe_EF	0.524656	0.0439045	11.9499	6.49708e-33	8996
Mbuti	Ukraine_BellBeaker	Poland_GlobularAmphora	Europe_EF	0.52581	0.0429662	12.2378	1.95336e-34	9018
Mbuti	Ukraine_BellBeaker	Remedello	Europe_EF	0.555284	0.0462157	12.015	2.96216e-33	3498
Mbuti	Ukraine_BellBeaker	Romania_C_Bodrogkeresztur	Europe_EF	0.537294	0.0424724	12.6504	1.11259e-36	8594
Mbuti	Ukraine_BellBeaker	Romania_N	Europe_EF	0.600832	0.0483858	12.4175	2.09911e-35	3310
Mbuti	Ukraine_BellBeaker	Sweden_Megalithic	Europe_EF	0.526459	0.0411159	12.8043	1.55169e-37	8711
Mbuti	Ukraine_BellBeaker	Switzerland_EBA_1	Europe_EF	0.551286	0.0467235	11.7989	3.95495e-32	6040
Mbuti	Ukraine_BellBeaker	Switzerland_LN	Europe_EF	0.544174	0.0455451	11.948	6.64847e-33	7864
Mbuti	Ukraine_BellBeaker	Czech_IA_Hallstatt	Europe_IA	0.533907	0.05082	10.5058	8.11968e-26	6073
Mbuti	Ukraine_BellBeaker	Czech_IA_LaTene	Europe_IA	0.537102	0.0426064	12.6061	1.95313e-36	8201
Mbuti	Ukraine_BellBeaker	Denmark_EarlyViking	Europe_IA	0.529646	0.0411497	12.8712	6.53771e-38	8562
Mbuti	Ukraine_BellBeaker	Denmark_IA	Europe_IA	0.538081	0.046532	11.5637	6.29614e-31	8741
Mbuti	Ukraine_BellBeaker	Denmark_Viking	Europe_IA	0.527478	0.0410388	12.8531	8.25954e-38	9012
Mbuti	Ukraine_BellBeaker	England_Viking	Europe_IA	0.525164	0.0406069	12.9329	2.93547e-38	9010
Mbuti	Ukraine_BellBeaker	Estonia_EarlyViking	Europe_IA	0.533652	0.0408622	13.0598	5.58609e-39	9012
Mbuti	Ukraine_BellBeaker	Estonia_EIA	Europe_IA	0.506911	0.0415603	12.197	3.22494e-34	4410
Mbuti	Ukraine_BellBeaker	Greenland_EarlyNorse	Europe_IA	0.535202	0.0435483	12.2898	1.02705e-34	8918
Mbuti	Ukraine_BellBeaker	Greenland_LateNorse	Europe_IA	0.547714	0.0476382	11.4974	1.36016e-30	8325
Mbuti	Ukraine_BellBeaker	HungarianScythian	Europe_IA	0.51916	0.0397135	13.0726	4.7204e-39	7970
Mbuti	Ukraine_BellBeaker	Hungary_Conqueror_Commoner	Europe_IA	0.515215	0.040566	12.7007	5.86168e-37	9025
Mbuti	Ukraine_BellBeaker	Hungary_Conqueror_Elite	Europe_IA	0.511134	0.041402	12.3456	5.14331e-35	9025
Mbuti	Ukraine_BellBeaker	Hungary_DanubeTisza_EAvar	Europe_IA	0.472038	0.0444014	10.6311	2.1348e-26	8806
Mbuti	Ukraine_BellBeaker	Hungary_DanubeTisza_LAvar	Europe_IA	0.49341	0.044185	11.1669	5.91997e-29	8685
Mbuti	Ukraine_BellBeaker	Hungary_DanubeTisza_LSarmation_EHun	Europe_IA	0.537935	0.0435719	12.3459	5.12372e-35	8501
Mbuti	Ukraine_BellBeaker	Hungary_DanubeTisza_MLAvar	Europe_IA	0.490878	0.0436637	11.2422	2.52869e-29	7612
Mbuti	Ukraine_BellBeaker	Hungary_EarlyArpadian	Europe_IA	0.516346	0.0414923	12.4444	1.50048e-35	9025
Mbuti	Ukraine_BellBeaker	Hungary_EarlyAvar	Europe_IA	0.502711	0.0414508	12.1279	7.51582e-34	9025
Mbuti	Ukraine_BellBeaker	Hungary_EarlyAvar_Elite	Europe_IA	0.475732	0.0412561	11.5312	9.18622e-31	8974
Mbuti	Ukraine_BellBeaker	Hungary_EIA_Prescythian_Mezocsat	Europe_IA	0.537751	0.0423171	12.7077	5.36079e-37	6880
Mbuti	Ukraine_BellBeaker	Hungary_Hun	Europe_IA	0.514095	0.0401476	12.8051	1.53474e-37	8899
Mbuti	Ukraine_BellBeaker	Hungary_Hun_oEastAsian	Europe_IA	0.457835	0.0414812	11.0372	2.52916e-28	6968
Mbuti	Ukraine_BellBeaker	Hungary_IA_LaTene	Europe_IA	0.528666	0.0442688	11.9422	7.13222e-33	8111
Mbuti	Ukraine_BellBeaker	Hungary_Langobard	Europe_IA	0.527745	0.0424945	12.4192	2.05735e-35	9025
Mbuti	Ukraine_BellBeaker	Hungary_LateAvar	Europe_IA	0.513056	0.0415728	12.3411	5.43752e-35	9025
Mbuti	Ukraine_BellBeaker	Hungary_MidAvar	Europe_IA	0.52317	0.0420743	12.4344	1.69911e-35	9025
Mbuti	Ukraine_BellBeaker	Hungary_MidAvar_oEastAsiaHigh	Europe_IA	0.493647	0.041887	11.7852	4.65183e-32	7973
Mbuti	Ukraine_BellBeaker	Hungary_MidAvar_oEastAsiaMedium	Europe_IA	0.510078	0.0418925	12.1759	4.17815e-34	8728
Mbuti	Ukraine_BellBeaker	Hungary_MidLateAvar	Europe_IA	0.525933	0.04196	12.5342	4.8553e-36	8968
Mbuti	Ukraine_BellBeaker	Hungary_NorthHungaryMountains_LAvar	Europe_IA	0.549404	0.0493962	11.1224	9.76115e-29	5881
Mbuti	Ukraine_BellBeaker	Hungary_Tiszaregion_EAvar	Europe_IA	0.560768	0.0444861	12.6055	1.96993e-36	4917
Mbuti	Ukraine_BellBeaker	Hungary_Transtisza_EAvar	Europe_IA	0.488958	0.0440031	11.1119	1.09813e-28	8635
Mbuti	Ukraine_BellBeaker	Hungary_Transtisza_LAvar	Europe_IA	0.500781	0.0418785	11.9579	5.90041e-33	6621
Mbuti	Ukraine_BellBeaker	Hungary_Transtisza_LSarmation_EHun	Europe_IA	0.523216	0.0417571	12.53	5.11762e-36	8992
Mbuti	Ukraine_BellBeaker	Iceland_Viking	Europe_IA	0.528175	0.0416002	12.6965	6.18616e-37	9004
Mbuti	Ukraine_BellBeaker	Ingria_IA	Europe_IA	0.522115	0.0418225	12.4841	9.12053e-36	3537
Mbuti	Ukraine_BellBeaker	Ireland_Viking	Europe_IA	0.536481	0.0442676	12.119	8.37529e-34	8274
Mbuti	Ukraine_BellBeaker	Italy_IA_Republic	Europe_IA	0.548155	0.0464058	11.8122	3.37578e-32	8961
Mbuti	Ukraine_BellBeaker	Italy_Imperial	Europe_IA	0.521478	0.0423303	12.3193	7.13467e-35	9012
Mbuti	Ukraine_BellBeaker	Italy_LA	Europe_IA	0.510128	0.041045	12.4285	1.83073e-35	9012
Mbuti	Ukraine_BellBeaker	Levänluhta	Europe_IA	0.492043	0.0430501	11.4295	2.97657e-30	4241
Mbuti	Ukraine_BellBeaker	Norway_IA	Europe_IA	0.52285	0.040799	12.8153	1.34664e-37	7715
Mbuti	Ukraine_BellBeaker	Norway_Viking	Europe_IA	0.530439	0.0410878	12.9099	3.95859e-38	9012
Mbuti	Ukraine_BellBeaker	Poland_Viking	Europe_IA	0.525526	0.0401336	13.0944	3.54488e-39	8581
Mbuti	Ukraine_BellBeaker	Russia_Viking	Europe_IA	0.525529	0.0422264	12.4455	1.47945e-35	8983
Mbuti	Ukraine_BellBeaker	Scotland_Viking	Europe_IA	0.522785	0.0398462	13.1201	2.52714e-39	7825
Mbuti	Ukraine_BellBeaker	Slovakia_IA_Vekerzug	Europe_IA	0.54265	0.0453504	11.9657	5.37434e-33	8008
Mbuti	Ukraine_BellBeaker	Slovakia_LIA_LaTene	Europe_IA	0.517737	0.0426548	12.1378	6.65644e-34	6612
Mbuti	Ukraine_BellBeaker	Slovenia_EIA	Europe_IA	0.548345	0.0433713	12.643	1.22228e-36	7916
Mbuti	Ukraine_BellBeaker	Sweden_Viking	Europe_IA	0.529153	0.0419389	12.6172	1.69644e-36	9012
Mbuti	Ukraine_BellBeaker	BolshoyOleniOstrov	Europe_LNBA	0.48876	0.0461303	10.5952	3.13697e-26	7036
Mbuti	Ukraine_BellBeaker	Central_CWC	Europe_LNBA	0.52199	0.0417716	12.4963	7.82337e-36	8258
Mbuti	Ukraine_BellBeaker	Central_LNBA	Europe_LNBA	0.527082	0.0399459	13.1949	9.38927e-40	8648
Mbuti	Ukraine_BellBeaker	Czech_BellBeaker	Europe_LNBA	0.522115	0.0405906	12.8629	7.27538e-38	8501
Mbuti	Ukraine_BellBeaker	Czech_Bohemia_BellBeaker	Europe_LNBA	0.531774	0.0438804	12.1187	8.40801e-34	7980
Mbuti	Ukraine_BellBeaker	Czech_Bohemia_CordedWare	Europe_LNBA	0.519428	0.0412922	12.5793	2.74286e-36	8660
Mbuti	Ukraine_BellBeaker	Czech_Bohemia_Unetice_EBA	Europe_LNBA	0.520781	0.040873	12.7415	3.47862e-37	8909
Mbuti	Ukraine_BellBeaker	Czech_CordedWare	Europe_LNBA	0.545294	0.0429724	12.6894	6.77075e-37	7331
Mbuti	Ukraine_BellBeaker	Czech_EBA	Europe_LNBA	0.532332	0.0417469	12.7514	3.06189e-37	7386
Mbuti	Ukraine_BellBeaker	Czech_EBA_Unetice	Europe_LNBA	0.533307	0.0421775	12.6443	1.20221e-36	8206
Mbuti	Ukraine_BellBeaker	Estonia_CWC	Europe_LNBA	0.530329	0.0440902	12.0283	2.52403e-33	8285
Mbuti	Ukraine_BellBeaker	Estonia_LBA	Europe_LNBA	0.529529	0.0409848	12.9201	3.46531e-38	5718
Mbuti	Ukraine_BellBeaker	Fatyanovo	Europe_LNBA	0.526806	0.040535	12.9963	1.28355e-38	8890
Mbuti	Ukraine_BellBeaker	Germany_BellBeaker	Europe_LNBA	0.530046	0.0400049	13.2495	4.54045e-40	8334
Mbuti	Ukraine_BellBeaker	Germany_Lech_EBA	Europe_LNBA	0.54652	0.0459498	11.8939	1.27388e-32	7518
Mbuti	Ukraine_BellBeaker	Germany_SouthernGermany_EBA	Europe_LNBA	0.548297	0.0485539	11.2925	1.42861e-29	5901
Mbuti	Ukraine_BellBeaker	Germany_Tollense_BA	Europe_LNBA	0.559446	0.0472375	11.8433	2.33227e-32	2403
Mbuti	Ukraine_BellBeaker	Hungary_BA	Europe_LNBA	0.530385	0.0434974	12.1935	3.36664e-34	7523
Mbuti	Ukraine_BellBeaker	Hungary_EBA_BellBeaker	Europe_LNBA	0.543991	0.0422131	12.8868	5.3431e-38	7720
Mbuti	Ukraine_BellBeaker	Latvia_BA	Europe_LNBA	0.525337	0.0427885	12.2775	1.196e-34	7882
Mbuti	Ukraine_BellBeaker	Lithuania_BA	Europe_LNBA	0.522006	0.0534344	9.7691	1.52807e-22	2780
Mbuti	Ukraine_BellBeaker	Lithuania_CWC	Europe_LNBA	0.537184	0.0449729	11.9446	6.92581e-33	8502
Mbuti	Ukraine_BellBeaker	Northern_LNBA	Europe_LNBA	0.533504	0.0431432	12.3659	3.99774e-35	7283
Mbuti	Ukraine_BellBeaker	Poland_BellBeaker	Europe_LNBA	0.519804	0.0424722	12.2387	1.93174e-34	8445
Mbuti	Ukraine_BellBeaker	Poland_CWC	Europe_LNBA	0.523056	0.0400757	13.0517	6.21445e-39	8939
Mbuti	Ukraine_BellBeaker	Poland_EBA	Europe_LNBA	0.534373	0.0415162	12.8714	6.51769e-38	7915
Mbuti	Ukraine_BellBeaker	Romania_BA_Arman	Europe_LNBA	0.546977	0.0468549	11.6738	1.73395e-31	6108
Mbuti	Ukraine_BellBeaker	Serbia_Mokrin_EBA_Maros	Europe_LNBA	0.528321	0.0417232	12.6625	9.53738e-37	9025
Mbuti	Ukraine_BellBeaker	Sweden_Mgl	Europe_LNBA	0.523	0.045461	11.5044	1.25418e-30	6357
Mbuti	Ukraine_BellBeaker	Switzerland_EBA_2	Europe_LNBA	0.537233	0.042051	12.7757	2.24023e-37	7542
Mbuti	Ukraine_BellBeaker	Estonia_MA	Europe_MA	0.533804	0.0441893	12.0799	1.34803e-33	3777
Mbuti	Ukraine_BellBeaker	Faroes_EarlyModern	Europe_MA	0.522051	0.0394941	13.2184	6.8666e-40	8955
Mbuti	Ukraine_BellBeaker	Germany_EarlyMedieval	Europe_MA	0.52638	0.0415876	12.6571	1.02166e-36	8984
Mbuti	Ukraine_BellBeaker	Italy_Medieval	Europe_MA	0.55418	0.042389	13.0737	4.65641e-39	7383
Mbuti	Ukraine_BellBeaker	Italy_Medieval_EarlyModern	Europe_MA	0.520907	0.0417632	12.4729	1.04949e-35	9012
Mbuti	Ukraine_BellBeaker	Norway_Medieval	Europe_MA	0.528329	0.0392048	13.4761	2.16162e-41	8968
Mbuti	Ukraine_BellBeaker	EHG	EuropeHG_EHG	0.519671	0.044172	11.7647	5.93309e-32	6733
Mbuti	Ukraine_BellBeaker	Estonia_HG_CCC	EuropeHG_EHG	0.534649	0.0559778	9.5511	1.28331e-21	1885
Mbuti	Ukraine_BellBeaker	Latvia_HG_CCC	EuropeHG_EHG	0.533732	0.0441497	12.0892	1.2052e-33	8022
Mbuti	Ukraine_BellBeaker	WesternRussiaHG	EuropeHG_EHG	0.534834	0.0450802	11.8641	1.81949e-32	7119
Mbuti	Ukraine_BellBeaker	SHG	EuropeHG_SHG	0.520239	0.0456316	11.4008	4.14141e-30	6846
Mbuti	Ukraine_BellBeaker	Sweden_Gotland_Hemmor_PittedWare_BattleAxe	EuropeHG_SHG	0.514753	0.0395859	13.0034	1.16998e-38	8097
Mbuti	Ukraine_BellBeaker	Sweden_Gotland_Vasterbjers_PittedWare_BattleAxe	EuropeHG_SHG	0.523006	0.0429588	12.1746	4.24536e-34	9025
Mbuti	Ukraine_BellBeaker	Sweden_Mesolithic	EuropeHG_SHG	0.506186	0.0417782	12.116	8.68836e-34	9025
Mbuti	Ukraine_BellBeaker	Iron_Gates_HG	EuropeHG_WHG	0.5229	0.0422327	12.3814	3.29587e-35	8717
Mbuti	Ukraine_BellBeaker	Italy_Mesolithic	EuropeHG_WHG	0.528675	0.0421362	12.5468	4.13872e-36	8796
Mbuti	Ukraine_BellBeaker	Latvia_HG_M	EuropeHG_WHG	0.531029	0.0439039	12.0952	1.11916e-33	8877
Mbuti	Ukraine_BellBeaker	Lithuania_HG_M	EuropeHG_WHG	0.530458	0.046187	11.485	1.56921e-30	8221
Mbuti	Ukraine_BellBeaker	WHG	EuropeHG_WHG	0.52286	0.0452692	11.55	7.38072e-31	8684
Mbuti	Ukraine_BellBeaker	Anatolia_N	Levant/Anatolia_EF	0.534692	0.0443282	12.0621	1.67407e-33	8505
Mbuti	Ukraine_BellBeaker	Levant_BA	Levant/Anatolia_EF	0.539016	0.0454706	11.8541	2.04807e-32	5455
Mbuti	Ukraine_BellBeaker	Levant_N	Levant/Anatolia_EF	0.539309	0.0469937	11.4762	1.7373e-30	5023
Mbuti	Ukraine_BellBeaker	Natufian	Levant/Anatolia_EF	0.525388	0.0594047	8.84422	9.2166e-19	2371
Mbuti	Ukraine_BellBeaker	Russia_AngaraRiver_BA	Siberia	0.466481	0.0454338	10.2673	9.89781e-25	9024
Mbuti	Ukraine_BellBeaker	Russia_AngaraRiver_N	Siberia	0.434229	0.041539	10.4535	1.41172e-25	8039
Mbuti	Ukraine_BellBeaker	Russia_Buryatia_PreBronze	Siberia	0.492605	0.0496189	9.92777	3.15221e-23	4697
Mbuti	Ukraine_BellBeaker	Russia_Buryatia_Xiongnu	Siberia	0.467485	0.0462578	10.1061	5.1927e-24	7490
Mbuti	Ukraine_BellBeaker	Russia_DevilsCave_N	Siberia	0.459137	0.0435274	10.5482	5.17638e-26	9005
Mbuti	Ukraine_BellBeaker	Russia_Ekven_IA	Siberia	0.466622	0.0413458	11.2858	1.54149e-29	8541
Mbuti	Ukraine_BellBeaker	Russia_KolymaRiver_LN	Siberia	0.472852	0.0419751	11.2651	1.95196e-29	9023
Mbuti	Ukraine_BellBeaker	Russia_LenaRiver_BA	Siberia	0.465737	0.0392588	11.8633	1.83694e-32	8991
Mbuti	Ukraine_BellBeaker	Russia_LenaRiver_N	Siberia	0.477294	0.0437421	10.9116	1.01488e-27	8915
Mbuti	Ukraine_BellBeaker	Russia_MN_Boisman	Siberia	0.471163	0.0443786	10.6169	2.48674e-26	7016
Mbuti	Ukraine_BellBeaker	Russia_Siberia_Irkutsk_EBA	Siberia	0.482571	0.0459166	10.5097	7.79251e-26	5520
Mbuti	Ukraine_BellBeaker	Russia_Siberia_Lena_EBA	Siberia	0.472285	0.0437913	10.7849	4.0561e-27	7969
Mbuti	Ukraine_BellBeaker	Russia_Uelen_OldBeringSea	Siberia	0.463037	0.044866	10.3205	5.69479e-25	7405
Mbuti	Ukraine_BellBeaker	Russia_UstBelaya_Angara	Siberia	0.473611	0.0414184	11.4348	2.80114e-30	8660
Mbuti	Ukraine_BellBeaker	Shamanka_EBA	Siberia	0.463004	0.043526	10.6374	1.99634e-26	6904
Mbuti	Ukraine_BellBeaker	Shamanka_EN	Siberia	0.469764	0.0408083	11.5115	1.15495e-30	9012
Mbuti	Ukraine_BellBeaker	UstIda_EBA	Siberia	0.448921	0.0424203	10.5827	3.58587e-26	4667
Mbuti	Ukraine_BellBeaker	UstIda_LN	Siberia	0.468128	0.0446397	10.4868	9.93434e-26	7944
Mbuti	Ukraine_BellBeaker	West_Siberia_N	Siberia	0.50331	0.0444028	11.3351	8.79253e-30	5756
Mbuti	Ukraine_BellBeaker	Alan	West/CentralAsia	0.546245	0.0443713	12.3108	7.92593e-35	8704
Mbuti	Ukraine_BellBeaker	Armenia_ChL	West/CentralAsia	0.522384	0.0436426	11.9696	5.12873e-33	6973
Mbuti	Ukraine_BellBeaker	Armenia_EarlyMedieval	West/CentralAsia	0.50255	0.042655	11.7817	4.84861e-32	7570
Mbuti	Ukraine_BellBeaker	Armenia_EBA	West/CentralAsia	0.537003	0.0408713	13.1389	1.97166e-39	7049
Mbuti	Ukraine_BellBeaker	Armenia_EBA_KuraAraxes	West/CentralAsia	0.517457	0.0427332	12.109	9.46167e-34	7088
Mbuti	Ukraine_BellBeaker	Armenia_EIA	West/CentralAsia	0.540458	0.0461304	11.7159	1.05701e-31	6345
Mbuti	Ukraine_BellBeaker	Armenia_IA	West/CentralAsia	0.536832	0.0481999	11.1376	8.23003e-29	6115
Mbuti	Ukraine_BellBeaker	Armenia_LBA	West/CentralAsia	0.523937	0.0419468	12.4905	8.41174e-36	8821
Mbuti	Ukraine_BellBeaker	Armenia_LBA_EIA	West/CentralAsia	0.520282	0.0406391	12.8025	1.58767e-37	8637
Mbuti	Ukraine_BellBeaker	Armenia_LBA_EIA_o	West/CentralAsia	0.511747	0.0471075	10.8634	1.72238e-27	5954
Mbuti	Ukraine_BellBeaker	Armenia_Lchashen_LBA	West/CentralAsia	0.524164	0.0443016	11.8317	2.67654e-32	7496
Mbuti	Ukraine_BellBeaker	Armenia_LIA	West/CentralAsia	0.520147	0.0451829	11.512	1.14726e-30	6944
Mbuti	Ukraine_BellBeaker	Armenia_MBA	West/CentralAsia	0.536037	0.0432742	12.387	3.07379e-35	5162
Mbuti	Ukraine_BellBeaker	Armenia_MLBA	West/CentralAsia	0.539268	0.0434793	12.4029	2.52083e-35	6791
Mbuti	Ukraine_BellBeaker	Armenia_UrartianEmpire	West/CentralAsia	0.524321	0.0441886	11.8655	1.78791e-32	6245
Mbuti	Ukraine_BellBeaker	Bustan_BA	West/CentralAsia	0.545995	0.0486056	11.2332	2.80224e-29	5038
Mbuti	Ukraine_BellBeaker	Butkara_IA	West/CentralAsia	0.515997	0.0448635	11.5015	1.29654e-30	5624
Mbuti	Ukraine_BellBeaker	Dzharkutan1_BA	West/CentralAsia	0.503388	0.040701	12.368	3.8953e-35	7676
Mbuti	Ukraine_BellBeaker	Gonur1_BA	West/CentralAsia	0.50998	0.0482968	10.5593	4.6015e-26	6304
Mbuti	Ukraine_BellBeaker	Iran_ChL	West/CentralAsia	0.518742	0.0458568	11.3122	1.14178e-29	7198
Mbuti	Ukraine_BellBeaker	Iran_Hasanlu_IA	West/CentralAsia	0.516869	0.0416011	12.4244	1.92632e-35	7862
Mbuti	Ukraine_BellBeaker	Iran_N	West/CentralAsia	0.494778	0.0438567	11.2817	1.61613e-29	6119
Mbuti	Ukraine_BellBeaker	Iraq_PPNA	West/CentralAsia	0.507677	0.0582029	8.72255	2.72017e-18	2671
Mbuti	Ukraine_BellBeaker	Namazga_CA	West/CentralAsia	0.524993	0.0478791	10.965	5.63122e-28	6005
Mbuti	Ukraine_BellBeaker	Pakistan_Butkara_IA	West/CentralAsia	0.486625	0.0413781	11.7604	6.24067e-32	5737
Mbuti	Ukraine_BellBeaker	Pakistan_H_Barikot	West/CentralAsia	0.478856	0.0447625	10.6977	1.04326e-26	6885
Mbuti	Ukraine_BellBeaker	Pakistan_H_SaiduSharif	West/CentralAsia	0.492588	0.0442148	11.1408	7.93956e-29	7919
Mbuti	Ukraine_BellBeaker	Pakistan_Katelai_IA	West/CentralAsia	0.508745	0.0456774	11.1378	8.21322e-29	7074
Mbuti	Ukraine_BellBeaker	Pakistan_Loebanr_IA	West/CentralAsia	0.497133	0.0427872	11.6187	3.30959e-31	7957
Mbuti	Ukraine_BellBeaker	Russia_Caucasus_Maikop_Novosvobodnaya	West/CentralAsia	0.535017	0.0480658	11.1309	8.86961e-29	4520
Mbuti	Ukraine_BellBeaker	Russia_North_Caucasus_MBA	West/CentralAsia	0.531917	0.0445959	11.9275	8.51046e-33	6323
Mbuti	Ukraine_BellBeaker	Sappali_Tepe_BA	West/CentralAsia	0.514936	0.0425617	12.0986	1.07451e-33	8401
Mbuti	Ukraine_BellBeaker	Turkmenistan_C_Geoksyur	West/CentralAsia	0.49033	0.0421454	11.6342	2.76067e-31	7085
Mbuti	Ukraine_BellBeaker	Udegram_IA	West/CentralAsia	0.500888	0.0457728	10.9429	7.18495e-28	7383
Mbuti	Ukraine_BellBeaker	Uzbekistan_Bustan_BA	West/CentralAsia	0.529651	0.0481386	11.0026	3.71125e-28	4831
Mbuti	Ukraine_BellBeaker	Botai	WesternSteppe_CA	0.496816	0.0419977	11.8296	2.74385e-32	9025
Mbuti	Ukraine_BellBeaker	Russia_Steppe_Eneolithic	WesternSteppe_CA	0.494197	0.0432582	11.4244	3.16008e-30	6764
Mbuti	Ukraine_BellBeaker	Afanasievo	WesternSteppe_EMBA	0.505929	0.0408744	12.3776	3.45355e-35	8927
Mbuti	Ukraine_BellBeaker	Okunevo_EMBA	WesternSteppe_EMBA	0.478311	0.0388953	12.2974	9.35337e-35	9010
Mbuti	Ukraine_BellBeaker	Poltavka	WesternSteppe_EMBA	0.508109	0.0425026	11.9548	6.13003e-33	7563
Mbuti	Ukraine_BellBeaker	Potapovka	WesternSteppe_EMBA	0.522245	0.0428297	12.1935	3.36502e-34	7209
Mbuti	Ukraine_BellBeaker	Russia_Steppe_Maikop	WesternSteppe_EMBA	0.517772	0.0458948	11.2817	1.61584e-29	6411
Mbuti	Ukraine_BellBeaker	Yamnaya_Caucasus	WesternSteppe_EMBA	0.539435	0.0418442	12.8915	5.02454e-38	4508
Mbuti	Ukraine_BellBeaker	Yamnaya_Kalmykia	WesternSteppe_EMBA	0.532998	0.0430973	12.3673	3.92807e-35	7032
Mbuti	Ukraine_BellBeaker	Yamnaya_Samara	WesternSteppe_EMBA	0.52915	0.0413512	12.7965	1.71515e-37	8186
Mbuti	Ukraine_BellBeaker	CentralSaka	WesternSteppe_IA	0.515411	0.0406669	12.6739	8.24561e-37	8318
Mbuti	Ukraine_BellBeaker	Kangju	WesternSteppe_IA	0.518983	0.0447852	11.5883	4.72573e-31	8384
Mbuti	Ukraine_BellBeaker	Kazakhstan_Berel_IA	WesternSteppe_IA	0.50699	0.0422833	11.9903	3.99486e-33	8673
Mbuti	Ukraine_BellBeaker	Kazakhstan_Birlik_Tasmola_EIA	WesternSteppe_IA	0.493261	0.0466782	10.5673	4.22611e-26	6707
Mbuti	Ukraine_BellBeaker	Kazakhstan_Sarmatian_IA	WesternSteppe_IA	0.520208	0.0434901	11.9615	5.65196e-33	8290
Mbuti	Ukraine_BellBeaker	Kazakhstan_Tasmola_EIA	WesternSteppe_IA	0.494964	0.0416458	11.8851	1.41462e-32	8812
Mbuti	Ukraine_BellBeaker	Kazakhstann_OtrarCulture_LIA	WesternSteppe_IA	0.519083	0.0420015	12.3587	4.37296e-35	7825
Mbuti	Ukraine_BellBeaker	Kyrgyzstan_AlaiNura_IA	WesternSteppe_IA	0.501145	0.0413291	12.1257	7.71723e-34	8176
Mbuti	Ukraine_BellBeaker	Kyrgyzstan_Saka_IA	WesternSteppe_IA	0.516109	0.0417872	12.3509	4.81852e-35	6538
Mbuti	Ukraine_BellBeaker	Moldova_Cimmerian	WesternSteppe_IA	0.463509	0.0421253	11.0031	3.69281e-28	3742
Mbuti	Ukraine_BellBeaker	Moldova_Glinoe_Scythian	WesternSteppe_IA	0.52277	0.0475029	11.005	3.61482e-28	6604
Mbuti	Ukraine_BellBeaker	Nomad_IA	WesternSteppe_IA	0.503045	0.044332	11.3472	7.65734e-30	7745
Mbuti	Ukraine_BellBeaker	Russia_Late_Sarmatian	WesternSteppe_IA	0.465908	0.038695	12.0405	2.17614e-33	6099
Mbuti	Ukraine_BellBeaker	Russia_Sargat_IA	WesternSteppe_IA	0.515334	0.0415535	12.4017	2.55877e-35	8097
Mbuti	Ukraine_BellBeaker	Russia_Zrubnaya_Alakul	WesternSteppe_IA	0.530647	0.0404233	13.1272	2.29891e-39	8922
Mbuti	Ukraine_BellBeaker	Sarmatian	WesternSteppe_IA	0.509499	0.0413964	12.3078	8.22123e-35	8300
Mbuti	Ukraine_BellBeaker	Scy_Kaz	WesternSteppe_IA	0.530898	0.0948168	5.5992	2.15348e-08	712
Mbuti	Ukraine_BellBeaker	ScySar_SU	WesternSteppe_IA	0.505338	0.0429495	11.7659	5.85264e-32	7083
Mbuti	Ukraine_BellBeaker	Scythian_East	WesternSteppe_IA	0.492936	0.0456306	10.8028	3.34003e-27	7929
Mbuti	Ukraine_BellBeaker	Tagar	WesternSteppe_IA	0.513683	0.0418604	12.2713	1.29128e-34	8909
Mbuti	Ukraine_BellBeaker	TianShanHun	WesternSteppe_IA	0.49809	0.0398011	12.5145	6.22027e-36	9012
Mbuti	Ukraine_BellBeaker	TianShanSaka	WesternSteppe_IA	0.492341	0.0413981	11.8928	1.28972e-32	8256
Mbuti	Ukraine_BellBeaker	Wusun	WesternSteppe_IA	0.505985	0.0427644	11.8319	2.66938e-32	7992
Mbuti	Ukraine_BellBeaker	Nomad_Med	WesternSteppe_MA	0.48812	0.044738	10.9106	1.02525e-27	8949
Mbuti	Ukraine_BellBeaker	SaltovoMayaki	WesternSteppe_MA	0.426772	0.0748628	5.70072	1.19301e-08	372
Mbuti	Ukraine_BellBeaker	Aktogai_MLBA	WesternSteppe_MLBA	0.52653	0.044305	11.8842	1.42995e-32	6519
Mbuti	Ukraine_BellBeaker	Andronovo	WesternSteppe_MLBA	0.541659	0.0415963	13.0218	9.19671e-39	8870
Mbuti	Ukraine_BellBeaker	Dali_MLBA	WesternSteppe_MLBA	0.518104	0.0479055	10.8151	2.91841e-27	5417
Mbuti	Ukraine_BellBeaker	Dashti_Kozy_BA	WesternSteppe_MLBA	0.531903	0.0454096	11.7135	1.08747e-31	6846
Mbuti	Ukraine_BellBeaker	Kairan_MLBA	WesternSteppe_MLBA	0.528903	0.0455484	11.6119	3.58596e-31	6933
Mbuti	Ukraine_BellBeaker	Kazakh_Mys_MLBA	WesternSteppe_MLBA	0.519316	0.0438317	11.8479	2.2052e-32	6292
Mbuti	Ukraine_BellBeaker	Krasnoyarsk_MLBA	WesternSteppe_MLBA	0.52516	0.0422381	12.4333	1.72355e-35	7639
Mbuti	Ukraine_BellBeaker	Maitan_MLBA_Alakul	WesternSteppe_MLBA	0.539992	0.0449619	12.01	3.14927e-33	7728
Mbuti	Ukraine_BellBeaker	Moldova_MBA_Catacomb	WesternSteppe_MLBA	0.542007	0.0514933	10.5258	6.57136e-26	2964
Mbuti	Ukraine_BellBeaker	Moldova_MBA_MultiCordonedWare	WesternSteppe_MLBA	0.507952	0.0422019	12.0362	2.29226e-33	5848
Mbuti	Ukraine_BellBeaker	Oy_Dzhaylau_MLBA	WesternSteppe_MLBA	0.524355	0.0459469	11.4122	3.63443e-30	6949
Mbuti	Ukraine_BellBeaker	Petrovka	WesternSteppe_MLBA	0.496262	0.0507968	9.76956	1.52115e-22	2210
Mbuti	Ukraine_BellBeaker	Russia_Mezhovskaya	WesternSteppe_MLBA	0.540195	0.0449658	12.0134	3.02001e-33	7559
Mbuti	Ukraine_BellBeaker	Russia_North_Caucasus	WesternSteppe_MLBA	0.548347	0.0427683	12.8213	1.24529e-37	5083
Mbuti	Ukraine_BellBeaker	Russia_Steppe_Catacomb	WesternSteppe_MLBA	0.518809	0.041981	12.3582	4.39912e-35	5145
Mbuti	Ukraine_BellBeaker	Sintashta	WesternSteppe_MLBA	0.524046	0.040438	12.9592	2.08324e-38	8593
Mbuti	Ukraine_BellBeaker	Zrubnaya	WesternSteppe_MLBA	0.518192	0.0411427	12.595	2.24936e-36	8238
Mbuti	Ukraine_BellBeaker	Zevakinskiy_LBA	WesternSteppe_MLBA	0.516478	0.0407625	12.6704	8.6259e-37	6837
Mbuti	Ukraine_BellBeaker	Samara_Eneolithic	WesternSteppe_N	0.502357	0.0439728	11.4243	3.1623e-30	3637
Mbuti	Ukraine_BellBeaker	Ukraine_GlobularAmphora	Ukraine_EF	0.526	0.0460686	11.4178	3.40897e-30	6946
Mbuti	Ukraine_BellBeaker	Ukraine_Trypillia	Ukraine_EF	0.531533	0.0415557	12.7909	1.84396e-37	9022
Mbuti	Ukraine_BellBeaker	Ukraine_Mesolithic	Ukraine_EHG	0.513447	0.0451832	11.3637	6.34244e-30	6009
Mbuti	Ukraine_BellBeaker	Ukraine_Neolithic	Ukraine_EHG	0.553767	0.0434503	12.7448	3.33125e-37	6947
Mbuti	Ukraine_BellBeaker	Ukraine_Neolithic_2	Ukraine_EHG	0.576809	0.0681224	8.46724	2.51274e-17	695
Mbuti	Ukraine_BellBeaker	Ukraine_Scythian	Ukraine_EIA	0.541932	0.0440229	12.3102	7.97975e-35	5950
Mbuti	Ukraine_BellBeaker	Ukraine_Crimea_Pantikapaion	Ukraine_IA	0.507984	0.0575391	8.8285	1.06088e-18	1510
Mbuti	Ukraine_BellBeaker	Ukraine_Viking	Ukraine_IA	0.535349	0.0511779	10.4605	1.31108e-25	4266
Mbuti	Ukraine_BellBeaker	Ukraine_BA	Ukraine_LNBA	0.52709	0.0430367	12.2475	1.73341e-34	1942
Mbuti	Ukraine_BellBeaker	Ukraine_CordedWare	Ukraine_LNBA	0.512069	0.0449144	11.401	4.13437e-30	5887
Mbuti	Ukraine_BellBeaker	Ukraine_Eneolithic	Ukraine_LNBA	0.552467	0.0471088	11.7275	9.21682e-32	5657
Mbuti	Ukraine_BellBeaker	Ukraine_Yamnaya	Ukraine_LNBA	0.520453	0.0416704	12.4897	8.49422e-36	6089
Mbuti	Ukraine_BellBeaker	Ukraine_Medieval	Ukraine_MA	0.535082	0.039005	13.7183	7.88964e-43	5734
Mbuti	Ukraine_BellBeaker	UkrN_?	Ukraine_EHG	0.535446	0.0934073	5.73238	9.90304e-09	453
Mbuti	Ukraine_BellBeaker	UkrEIA_?	Ukraine_EIA	0.562438	0.0482104	11.6663	1.89467e-31	3837
Mbuti	Ukraine_BellBeaker	UkrEIA_Antiquity_Greeks?_1	Ukraine_EIA	0.525989	0.0438795	11.9871	4.15044e-33	3331
Mbuti	Ukraine_BellBeaker	UkrEIA_Antiquity_Greeks?_2	Ukraine_EIA	0.534309	0.0555631	9.61624	6.8281e-22	2529
Mbuti	Ukraine_BellBeaker	UkrEIA_LateScythian_Cri_Nom	Ukraine_EIA	0.560662	0.045893	12.2167	2.53092e-34	4817
Mbuti	Ukraine_BellBeaker	UkrEIA_Scythian_LeftDnipro_IllThr	Ukraine_EIA	0.528945	0.0508176	10.4087	2.26292e-25	5110
Mbuti	Ukraine_BellBeaker	UkrEIA_Scythian_LeftDnipro_LocAgr	Ukraine_EIA	0.522886	0.0483217	10.8209	2.73965e-27	4181
Mbuti	Ukraine_BellBeaker	UkrEIA_Scythian_LeftDnipro_LocAgr_2	Ukraine_EIA	0.541189	0.049016	11.0411	2.42105e-28	6008
Mbuti	Ukraine_BellBeaker	UkrEIA_Scythian_LeftDnipro_LocEl	Ukraine_EIA	0.567109	0.0423744	13.3833	7.573e-41	6304
Mbuti	Ukraine_BellBeaker	UkrEIA_Scythian_NBlaSea_Nom	Ukraine_EIA	0.537245	0.0466342	11.5204	1.04132e-30	4721
Mbuti	Ukraine_BellBeaker	UkrEIA_Scythian_RightDnipro_IllThr	Ukraine_EIA	0.502899	0.0416799	12.0657	1.602e-33	7613
Mbuti	Ukraine_BellBeaker	UkrEIA_Scythian_RightDnipro_IllThr_2	Ukraine_EIA	0.502293	0.045824	10.9613	5.86233e-28	3522
Mbuti	Ukraine_BellBeaker	UkrEIA_Scythian_SivDon_Nom	Ukraine_EIA	0.516308	0.0414912	12.4438	1.51158e-35	7873
Mbuti	Ukraine_BellBeaker	UkrEIA_Scythian_SivDon_Nom_2	Ukraine_EIA	0.509645	0.0415851	12.2555	1.57034e-34	4868
Mbuti	Ukraine_BellBeaker	UkrEIA_Scythian_SivDon_NomEl	Ukraine_EIA	0.549957	0.0426729	12.8877	5.27744e-38	6107
Mbuti	Ukraine_BellBeaker	UkrEIA_Scythian_SivDon_NomEl_2	Ukraine_EIA	0.593592	0.0961355	6.17454	6.63576e-10	463
Mbuti	Ukraine_BellBeaker	UkrEIA_Scythian_SivDon_NomEl_3	Ukraine_EIA	0.596203	0.0568169	10.4934	9.26247e-26	2606
Mbuti	Ukraine_BellBeaker	UkrEIA_ThracianHallstatt	Ukraine_EIA	0.515703	0.0437415	11.7898	4.40654e-32	7410
Mbuti	Ukraine_BellBeaker	UkrEIA_ThracianHallstatt_2	Ukraine_EIA	0.51607	0.0455884	11.3202	1.04208e-29	6494
Mbuti	Ukraine_BellBeaker	UkrIA_Chernyakhiv_1	Ukraine_IA	0.526587	0.0416561	12.6413	1.24973e-36	6895
Mbuti	Ukraine_BellBeaker	UkrIA_Chernyakhiv_2	Ukraine_IA	0.527723	0.0437057	12.0744	1.44139e-33	7719
Mbuti	Ukraine_BellBeaker	UkrIA_Chernyakhiv_3	Ukraine_IA	0.508271	0.0539619	9.41907	4.55082e-21	3286
Mbuti	Ukraine_BellBeaker	UkrIA_Sarmatian_SivDon	Ukraine_IA	0.53691	0.0468347	11.4639	2.0023e-30	6469
Mbuti	Ukraine_BellBeaker	UkrBA_Zrubna	Ukraine_LNBA	0.539709	0.0619581	8.71086	3.01576e-18	1135
Mbuti	Ukraine_BellBeaker	UkrFBA_Bilozerska_Pre-Cimmerian	Ukraine_LNBA	0.519557	0.0439219	11.8291	2.761e-32	7035
Mbuti	Ukraine_BellBeaker	UkrFBA/EIA_Cimmerian	Ukraine_LNBA	0.49084	0.0480312	10.2192	1.627e-24	2071
Mbuti	Ukraine_BellBeaker	UkrFBA/EIA_Lusatian	Ukraine_LNBA	0.521466	0.0422107	12.3539	4.64077e-35	8520
Mbuti	Ukraine_BellBeaker	UkrFBA/EIA_Vysotska_Early	Ukraine_LNBA	0.617002	0.0852859	7.23451	4.67207e-13	522
Mbuti	Ukraine_BellBeaker	UkrEMA_Saltiv_Alans_1	Ukraine_MA	0.516658	0.0410405	12.589	2.42768e-36	5990
Mbuti	Ukraine_BellBeaker	UkrEMA_Saltiv_Alans_2	Ukraine_MA	0.503415	0.0448395	11.2271	3.00337e-29	6211
Mbuti	Ukraine_BellBeaker	UkrEMA_Saltiv_Bulgars_1	Ukraine_MA	0.482952	0.0443637	10.8862	1.34142e-27	4560
Mbuti	Ukraine_BellBeaker	UkrEMA_Saltiv_Bulgars_2	Ukraine_MA	0.466491	0.0486099	9.59663	8.26043e-22	3185
Mbuti	Ukraine_BellBeaker	UkrEM_Cossack_Slavs	Ukraine_MA	0.526743	0.0447749	11.7642	5.96642e-32	5018
Mbuti	Ukraine_BellBeaker	UkrMA_Cuman	Ukraine_MA	0.481394	0.049471	9.73084	2.22738e-22	2848
Mbuti	Ukraine_BellBeaker	UkrMA_Cuman_2	Ukraine_MA	0.486524	0.0493609	9.85647	6.42702e-23	5157
Mbuti	Ukraine_BellBeaker	UkrMA_GoldenHorde_Nom	Ukraine_MA	0.544205	0.0530631	10.2558	1.11435e-24	4389
Mbuti	Ukraine_BellBeaker	UkrMA_GoldenHorde_Slav/Nom?	Ukraine_MA	0.556197	0.0456945	12.1721	4.37763e-34	6150
Mbuti	Ukraine_BellBeaker	UkrMA_Nogai_1	Ukraine_MA	0.461847	0.0476455	9.69341	3.21614e-22	3344
Mbuti	Ukraine_BellBeaker	UkrMA_Nogai_2	Ukraine_MA	0.491085	0.0498117	9.85881	6.27873e-23	6150
Mbuti	Ukraine_BellBeaker	UkrMA_Nogai_3	Ukraine_MA	0.467809	0.0442548	10.5708	4.07002e-26	5478
Mbuti	Ukraine_BellBeaker	UkrMA_Post-Cuman_Cuman?	Ukraine_MA	0.528455	0.0515038	10.2605	1.06152e-24	3095
Mbuti	Ukraine_BellBeaker	UkrMA_WhiteCroat_Slavs	Ukraine_MA	0.498034	0.0411408	12.1056	9.86428e-34	6223
Mbuti	Ukraine_CordedWare	China_AmurRiver_LPaleolithic	EastAsia	0.494417	0.0435028	11.3652	6.23357e-30	12139
Mbuti	Ukraine_CordedWare	China_AmurRiver_Mesolithic	EastAsia	0.491328	0.0432899	11.3497	7.44191e-30	8971
Mbuti	Ukraine_CordedWare	China_AmurRiver_N	EastAsia	0.487128	0.0392366	12.4151	2.16303e-35	14200
Mbuti	Ukraine_CordedWare	China_Miaozigou_MN	EastAsia	NA	NA	NA	NA	NA
Mbuti	Ukraine_CordedWare	China_NEastAsia_Coastal_EN	EastAsia	NA	NA	NA	NA	NA
Mbuti	Ukraine_CordedWare	China_SEastAsia_Coastal_LN	EastAsia	NA	NA	NA	NA	NA
Mbuti	Ukraine_CordedWare	China_Upper_YR_IA	EastAsia	NA	NA	NA	NA	NA
Mbuti	Ukraine_CordedWare	China_Upper_YR_LN	EastAsia	NA	NA	NA	NA	NA
Mbuti	Ukraine_CordedWare	China_WLR_LN	EastAsia	NA	NA	NA	NA	NA
Mbuti	Ukraine_CordedWare	China_WLR_MN	EastAsia	NA	NA	NA	NA	NA
Mbuti	Ukraine_CordedWare	China_Wuzhuangguoliang_LN	EastAsia	0.550384	0.0909598	6.05085	1.44086e-09	705
Mbuti	Ukraine_CordedWare	China_Xinjian_IA	EastAsia	0.538732	0.0427464	12.603	2.03285e-36	18116
Mbuti	Ukraine_CordedWare	China_Xinjian_IA_o1	EastAsia	0.504763	0.0438869	11.5015	1.29695e-30	6263
Mbuti	Ukraine_CordedWare	China_Xinjiang_Chaganguole_BA_Chemurcheck	EastAsia	0.559825	0.0409746	13.6627	1.69497e-42	16713
Mbuti	Ukraine_CordedWare	China_Xinjiang_Jierzankale_IA	EastAsia	0.538599	0.0436484	12.3395	5.54941e-35	16771
Mbuti	Ukraine_CordedWare	China_Xinjiang_Junmachanyilian_Historical	EastAsia	0.529563	0.0425845	12.4356	1.67496e-35	12356
Mbuti	Ukraine_CordedWare	China_Xinjiang_Kuokesuxi_EIA	EastAsia	0.523722	0.0391428	13.3798	7.93792e-41	21218
Mbuti	Ukraine_CordedWare	China_Xinjiang_Songshugou_EIA	EastAsia	0.541774	0.0419919	12.9019	4.39246e-38	17928
Mbuti	Ukraine_CordedWare	China_Xinjiang_Tuoganbai_BA	EastAsia	0.550556	0.0454334	12.1179	8.49305e-34	17702
Mbuti	Ukraine_CordedWare	China_Xinjiang_Wutulan_IA	EastAsia	0.581759	0.0495641	11.7375	8.18653e-32	11068
Mbuti	Ukraine_CordedWare	China_Xinjiang_Xiaohe_BA	EastAsia	0.53881	0.0436453	12.3452	5.16956e-35	25661
Mbuti	Ukraine_CordedWare	China_YR_LBIA	EastAsia	NA	NA	NA	NA	NA
Mbuti	Ukraine_CordedWare	China_YR_LN	EastAsia	NA	NA	NA	NA	NA
Mbuti	Ukraine_CordedWare	China_YR_MN	EastAsia	NA	NA	NA	NA	NA
Mbuti	Ukraine_CordedWare	Japan_HG_Jomon	EastAsia	0.465193	0.0455459	10.2137	1.72139e-24	18339
Mbuti	Ukraine_CordedWare	Mongolia_Arkhangai_EarlyMedieval	EastAsia	0.52804	0.0400567	13.1823	1.10903e-39	25556
Mbuti	Ukraine_CordedWare	Mongolia_Arkhangai_LateMedieval	EastAsia	0.506834	0.0405912	12.4863	8.86734e-36	23901
Mbuti	Ukraine_CordedWare	Mongolia_Arkhangai_Xiongnu	EastAsia	0.543738	0.0406453	13.3776	8.17245e-41	24724
Mbuti	Ukraine_CordedWare	Mongolia_Arkhangai_XiongnuEarlyMedieval_2	EastAsia	0.506402	0.040177	12.6043	1.99994e-36	16858
Mbuti	Ukraine_CordedWare	Mongolia_Arkhangai_XiongnuEarlyMedieval_3	EastAsia	0.50489	0.0418839	12.0545	1.83653e-33	25809
Mbuti	Ukraine_CordedWare	Mongolia_Bulgan_EarlyMedievalLateMedieval	EastAsia	0.497808	0.0394163	12.6295	1.4523e-36	24612
Mbuti	Ukraine_CordedWare	Mongolia_Bulgan_Xiongnu	EastAsia	0.481858	0.0396909	12.1403	6.462e-34	19370
Mbuti	Ukraine_CordedWare	Mongolia_Dornod_LateMedieval	EastAsia	0.507475	0.0411662	12.3275	6.4442e-35	24388
Mbuti	Ukraine_CordedWare	Mongolia_EIA_Sagly_4	EastAsia	0.517464	0.040564	12.7567	2.85918e-37	24440
Mbuti	Ukraine_CordedWare	Mongolia_EIA_SlabGrave_1	EastAsia	0.488966	0.0401085	12.1911	3.46867e-34	24496
Mbuti	Ukraine_CordedWare	Mongolia_Khovd_MLBAEarlyMedieval	EastAsia	0.536231	0.0418385	12.8167	1.32227e-37	20508
Mbuti	Ukraine_CordedWare	Mongolia_Khovd_MLBAXiongnuLateMedieval	EastAsia	0.516647	0.0477267	10.8251	2.61766e-27	7194
Mbuti	Ukraine_CordedWare	Mongolia_Khuvsgul_XiongnuLateMedieval_1	EastAsia	0.529911	0.0417522	12.6918	6.56452e-37	22125
Mbuti	Ukraine_CordedWare	Mongolia_Khuvsgul_XiongnuLateMedieval_2	EastAsia	0.504584	0.0394584	12.7877	1.91988e-37	22825
Mbuti	Ukraine_CordedWare	Mongolia_LBA_CenterWest_4	EastAsia	0.504895	0.0424707	11.8881	1.36512e-32	23230
Mbuti	Ukraine_CordedWare	Mongolia_LBA_Khovsgol_6	EastAsia	0.513058	0.0398988	12.859	7.65733e-38	24757
Mbuti	Ukraine_CordedWare	Mongolia_LBA_Ulaanzukh_2	EastAsia	0.490794	0.0410705	11.95	6.48975e-33	17218
Mbuti	Ukraine_CordedWare	Mongolia_North_N	EastAsia	0.485511	0.0404016	12.0171	2.8894e-33	22361
Mbuti	Ukraine_CordedWare	Mongolia_Selenge_LateMedieval	EastAsia	0.492902	0.0419159	11.7593	6.32423e-32	22925
Mbuti	Ukraine_CordedWare	Mongolia_Selenge_XiongnuLateMedieval	EastAsia	0.49517	0.042255	11.7186	1.02318e-31	22271
Mbuti	Ukraine_CordedWare	Mongolia_Selenge_XiongnuMedieval	EastAsia	0.512871	0.0457785	11.2033	3.92706e-29	14340
Mbuti	Ukraine_CordedWare	Mongolia_Sukhbaatar_LateMedieval	EastAsia	0.493441	0.0396118	12.4569	1.28263e-35	25904
Mbuti	Ukraine_CordedWare	Mongolia_Sukhbaatar_MLBAXiongnuLateMedieval	EastAsia	0.501537	0.0405816	12.3587	4.36966e-35	25625
Mbuti	Ukraine_CordedWare	Mongolia_Sukhbaatar_XiongnuLateMedieval	EastAsia	0.493433	0.0429007	11.5018	1.29248e-30	18051
Mbuti	Ukraine_CordedWare	Mongolia_Tuv_LateMedieval	EastAsia	0.483531	0.0424052	11.4026	4.05635e-30	18372
Mbuti	Ukraine_CordedWare	Mongolia_Umungobi_LateMedieval	EastAsia	0.493823	0.0411126	12.0115	3.09239e-33	23514
Mbuti	Ukraine_CordedWare	Mongolia_Uvs_EIAXiongnuLateMedival	EastAsia	0.519739	0.043027	12.0794	1.35759e-33	23632
Mbuti	Ukraine_CordedWare	Vietnam_BA_DongSonCulture	EastAsia	0.522069	0.0468427	11.1452	7.56133e-29	6358
Mbuti	Ukraine_CordedWare	Vietnam_LN	EastAsia	0.457084	0.03504	13.0446	6.81713e-39	7187
Mbuti	Ukraine_CordedWare	Vietnam_N	EastAsia	0.50407	0.0478446	10.5356	5.92277e-26	4129
Mbuti	Ukraine_CordedWare	XiongNu	EastAsia	0.477151	0.0383548	12.4405	1.57581e-35	27180
Mbuti	Ukraine_CordedWare	Central_MN	Europe_EF	0.549165	0.0463495	11.8483	2.19472e-32	23973
Mbuti	Ukraine_CordedWare	Czech_Bohemia_FunnelBeaker_N	Europe_EF	0.53022	0.0425959	12.4477	1.43934e-35	22470
Mbuti	Ukraine_CordedWare	Czech_Bohemia_GlobularAmphorae_N	Europe_EF	0.53651	0.0414995	12.9281	3.12445e-38	20695
Mbuti	Ukraine_CordedWare	Czech_Bohemia_Jordanow_N	Europe_EF	0.544568	0.0443469	12.2797	1.16367e-34	20551
Mbuti	Ukraine_CordedWare	Czech_Bohemia_Rivnac_N	Europe_EF	0.54565	0.0431872	12.6345	1.36191e-36	20501
Mbuti	Ukraine_CordedWare	Czech_C_Baalberge	Europe_EF	0.541494	0.0399323	13.5603	6.88416e-42	25234
Mbuti	Ukraine_CordedWare	Czech_N	Europe_EF	0.545018	0.0406197	13.4176	4.76918e-41	23937
Mbuti	Ukraine_CordedWare	Hungary_C	Europe_EF	0.538382	0.0416596	12.9234	3.32223e-38	23385
Mbuti	Ukraine_CordedWare	Hungary_EN	Europe_EF	0.52849	0.041557	12.7172	4.74411e-37	22348
Mbuti	Ukraine_CordedWare	Iberia_Chl	Europe_EF	0.538312	0.0408517	13.1772	1.18708e-39	27572
Mbuti	Ukraine_CordedWare	Iberia_EN	Europe_EF	0.546402	0.041178	13.2693	3.48984e-40	19625
Mbuti	Ukraine_CordedWare	Iberia_MN	Europe_EF	0.545514	0.0437043	12.4819	9.36968e-36	18690
Mbuti	Ukraine_CordedWare	Italy_C	Europe_EF	0.524674	0.0406323	12.9127	3.81521e-38	26903
Mbuti	Ukraine_CordedWare	Italy_C_BA	Europe_EF	0.542621	0.0437783	12.3948	2.79013e-35	21279
Mbuti	Ukraine_CordedWare	Italy_N	Europe_EF	0.539945	0.0398278	13.557	7.20496e-42	27534
Mbuti	Ukraine_CordedWare	LBK_EN	Europe_EF	0.529908	0.0385385	13.7501	5.08772e-43	27544
Mbuti	Ukraine_CordedWare	Poland_BKG	Europe_EF	0.537448	0.0404569	13.2845	2.84889e-40	27470
Mbuti	Ukraine_CordedWare	Poland_GlobularAmphora	Europe_EF	0.53957	0.0405007	13.3225	1.71268e-40	27557
Mbuti	Ukraine_CordedWare	Remedello	Europe_EF	0.55172	0.0468979	11.7643	5.96327e-32	10696
Mbuti	Ukraine_CordedWare	Romania_C_Bodrogkeresztur	Europe_EF	0.53887	0.0409374	13.1633	1.42791e-39	26226
Mbuti	Ukraine_CordedWare	Romania_N	Europe_EF	0.540336	0.0448338	12.052	1.89354e-33	10006
Mbuti	Ukraine_CordedWare	Sweden_Megalithic	Europe_EF	0.537702	0.0389971	13.7883	2.99941e-43	26690
Mbuti	Ukraine_CordedWare	Switzerland_EBA_1	Europe_EF	0.559729	0.0445684	12.5589	3.55254e-36	18349
Mbuti	Ukraine_CordedWare	Switzerland_LN	Europe_EF	0.545443	0.0422349	12.9145	3.72846e-38	23918
Mbuti	Ukraine_CordedWare	Czech_IA_Hallstatt	Europe_IA	0.561958	0.0429438	13.0859	3.96418e-39	18440
Mbuti	Ukraine_CordedWare	Czech_IA_LaTene	Europe_IA	0.552823	0.0414123	13.3492	1.19661e-40	25118
Mbuti	Ukraine_CordedWare	Denmark_EarlyViking	Europe_IA	0.557563	0.0429195	12.9909	1.37797e-38	26191
Mbuti	Ukraine_CordedWare	Denmark_IA	Europe_IA	0.564627	0.0393519	14.3482	1.09413e-46	26660
Mbuti	Ukraine_CordedWare	Denmark_Viking	Europe_IA	0.547876	0.0408344	13.417	4.80741e-41	27534
Mbuti	Ukraine_CordedWare	England_Viking	Europe_IA	0.547224	0.0409775	13.3543	1.11879e-40	27532
Mbuti	Ukraine_CordedWare	Estonia_EarlyViking	Europe_IA	0.558253	0.041694	13.3893	6.98369e-41	27534
Mbuti	Ukraine_CordedWare	Estonia_EIA	Europe_IA	0.566532	0.0436207	12.9877	1.43727e-38	13381
Mbuti	Ukraine_CordedWare	Greenland_EarlyNorse	Europe_IA	0.554601	0.0414542	13.3787	8.05748e-41	27213
Mbuti	Ukraine_CordedWare	Greenland_LateNorse	Europe_IA	0.558052	0.0451787	12.3521	4.74543e-35	25385
Mbuti	Ukraine_CordedWare	HungarianScythian	Europe_IA	0.539322	0.0408236	13.2111	7.57552e-40	24314
Mbuti	Ukraine_CordedWare	Hungary_Conqueror_Commoner	Europe_IA	0.534991	0.0397984	13.4425	3.40533e-41	27576
Mbuti	Ukraine_CordedWare	Hungary_Conqueror_Elite	Europe_IA	0.531316	0.0397083	13.3805	7.86374e-41	27576
Mbuti	Ukraine_CordedWare	Hungary_DanubeTisza_EAvar	Europe_IA	0.495968	0.0401741	12.3455	5.15307e-35	26882
Mbuti	Ukraine_CordedWare	Hungary_DanubeTisza_LAvar	Europe_IA	0.496836	0.0388132	12.8007	1.62483e-37	26551
Mbuti	Ukraine_CordedWare	Hungary_DanubeTisza_LSarmation_EHun	Europe_IA	0.55487	0.0437269	12.6895	6.76554e-37	26002
Mbuti	Ukraine_CordedWare	Hungary_DanubeTisza_MLAvar	Europe_IA	0.501435	0.0422649	11.8641	1.81859e-32	23236
Mbuti	Ukraine_CordedWare	Hungary_EarlyArpadian	Europe_IA	0.546938	0.0414853	13.1839	1.08601e-39	27574
Mbuti	Ukraine_CordedWare	Hungary_EarlyAvar	Europe_IA	0.519349	0.0403591	12.8682	6.79641e-38	27576
Mbuti	Ukraine_CordedWare	Hungary_EarlyAvar_Elite	Europe_IA	0.504097	0.0412943	12.2074	2.83737e-34	27405
Mbuti	Ukraine_CordedWare	Hungary_EIA_Prescythian_Mezocsat	Europe_IA	0.552101	0.0402635	13.7122	8.58083e-43	21027
Mbuti	Ukraine_CordedWare	Hungary_Hun	Europe_IA	0.548966	0.0394462	13.9168	5.00497e-44	27200
Mbuti	Ukraine_CordedWare	Hungary_Hun_oEastAsian	Europe_IA	0.487122	0.0424991	11.4619	2.04888e-30	21406
Mbuti	Ukraine_CordedWare	Hungary_IA_LaTene	Europe_IA	0.544529	0.0415754	13.0974	3.40809e-39	24704
Mbuti	Ukraine_CordedWare	Hungary_Langobard	Europe_IA	0.548879	0.0397939	13.793	2.80693e-43	27574
Mbuti	Ukraine_CordedWare	Hungary_LateAvar	Europe_IA	0.532218	0.0398161	13.3669	9.441e-41	27576
Mbuti	Ukraine_CordedWare	Hungary_MidAvar	Europe_IA	0.539485	0.0401414	13.4396	3.54247e-41	27574
Mbuti	Ukraine_CordedWare	Hungary_MidAvar_oEastAsiaHigh	Europe_IA	0.505842	0.0404113	12.5173	6.00307e-36	24443
Mbuti	Ukraine_CordedWare	Hungary_MidAvar_oEastAsiaMedium	Europe_IA	0.520714	0.0453227	11.489	1.49789e-30	26592
Mbuti	Ukraine_CordedWare	Hungary_MidLateAvar	Europe_IA	0.535619	0.0405823	13.1984	8.96642e-40	27402
Mbuti	Ukraine_CordedWare	Hungary_NorthHungaryMountains_LAvar	Europe_IA	0.547351	0.0456628	11.9868	4.16734e-33	17777
Mbuti	Ukraine_CordedWare	Hungary_Tiszaregion_EAvar	Europe_IA	0.548419	0.0422113	12.9922	1.35395e-38	15028
Mbuti	Ukraine_CordedWare	Hungary_Transtisza_EAvar	Europe_IA	0.504332	0.0392441	12.8512	8.47269e-38	26371
Mbuti	Ukraine_CordedWare	Hungary_Transtisza_LAvar	Europe_IA	0.537628	0.0392778	13.6878	1.20048e-42	20097
Mbuti	Ukraine_CordedWare	Hungary_Transtisza_LSarmation_EHun	Europe_IA	0.545152	0.0400873	13.5991	4.05272e-42	27427
Mbuti	Ukraine_CordedWare	Iceland_Viking	Europe_IA	0.550487	0.0415398	13.252	4.39257e-40	27517
Mbuti	Ukraine_CordedWare	Ingria_IA	Europe_IA	0.587991	0.0446617	13.1654	1.38724e-39	10755
Mbuti	Ukraine_CordedWare	Ireland_Viking	Europe_IA	0.554001	0.0407807	13.5849	4.92348e-42	25280
Mbuti	Ukraine_CordedWare	Italy_IA_Republic	Europe_IA	0.542092	0.0418291	12.9597	2.07068e-38	27361
Mbuti	Ukraine_CordedWare	Italy_Imperial	Europe_IA	0.534438	0.0402891	13.2651	3.69091e-40	27534
Mbuti	Ukraine_CordedWare	Italy_LA	Europe_IA	0.537242	0.0386845	13.8878	7.51125e-44	27533
Mbuti	Ukraine_CordedWare	Levänluhta	Europe_IA	0.545745	0.0444901	12.2666	1.36801e-34	13004
Mbuti	Ukraine_CordedWare	Norway_IA	Europe_IA	0.556994	0.0414772	13.4289	4.09317e-41	23544
Mbuti	Ukraine_CordedWare	Norway_Viking	Europe_IA	0.553083	0.0410593	13.4703	2.3381e-41	27534
Mbuti	Ukraine_CordedWare	Poland_Viking	Europe_IA	0.551695	0.042	13.1356	2.05856e-39	26216
Mbuti	Ukraine_CordedWare	Russia_Viking	Europe_IA	0.548096	0.0416693	13.1535	1.6253e-39	27430
Mbuti	Ukraine_CordedWare	Scotland_Viking	Europe_IA	0.562887	0.0430115	13.0869	3.91239e-39	23924
Mbuti	Ukraine_CordedWare	Slovakia_IA_Vekerzug	Europe_IA	0.550648	0.042035	13.0997	3.30419e-39	24479
Mbuti	Ukraine_CordedWare	Slovakia_LIA_LaTene	Europe_IA	0.54908	0.04174	13.1548	1.59793e-39	20128
Mbuti	Ukraine_CordedWare	Slovenia_EIA	Europe_IA	0.549629	0.0396667	13.8562	1.16747e-43	24190
Mbuti	Ukraine_CordedWare	Sweden_Viking	Europe_IA	0.54859	0.0414199	13.2446	4.84848e-40	27534
Mbuti	Ukraine_CordedWare	BolshoyOleniOstrov	Europe_LNBA	0.535163	0.0403442	13.2649	3.69697e-40	21247
Mbuti	Ukraine_CordedWare	Central_CWC	Europe_LNBA	0.55518	0.040246	13.7947	2.74461e-43	25237
Mbuti	Ukraine_CordedWare	Central_LNBA	Europe_LNBA	0.55293	0.0401994	13.7547	4.77386e-43	26434
Mbuti	Ukraine_CordedWare	Czech_BellBeaker	Europe_LNBA	0.546413	0.0410888	13.2983	2.36693e-40	26058
Mbuti	Ukraine_CordedWare	Czech_Bohemia_BellBeaker	Europe_LNBA	0.55155	0.0419143	13.159	1.51057e-39	24403
Mbuti	Ukraine_CordedWare	Czech_Bohemia_CordedWare	Europe_LNBA	0.552124	0.0409702	13.4762	2.15859e-41	26529
Mbuti	Ukraine_CordedWare	Czech_Bohemia_Unetice_EBA	Europe_LNBA	0.551143	0.0399562	13.7937	2.78193e-43	27227
Mbuti	Ukraine_CordedWare	Czech_CordedWare	Europe_LNBA	0.569832	0.042861	13.2949	2.47896e-40	22343
Mbuti	Ukraine_CordedWare	Czech_EBA	Europe_LNBA	0.547584	0.0410231	13.3482	1.21376e-40	22483
Mbuti	Ukraine_CordedWare	Czech_EBA_Unetice	Europe_LNBA	0.548307	0.0404589	13.5522	7.68765e-42	25142
Mbuti	Ukraine_CordedWare	Estonia_CWC	Europe_LNBA	0.555311	0.0408969	13.5783	5.38387e-42	25388
Mbuti	Ukraine_CordedWare	Estonia_LBA	Europe_LNBA	0.585477	0.0438972	13.3375	1.40168e-40	17366
Mbuti	Ukraine_CordedWare	Fatyanovo	Europe_LNBA	0.551441	0.0407548	13.5307	1.03027e-41	27097
Mbuti	Ukraine_CordedWare	Germany_BellBeaker	Europe_LNBA	0.552312	0.0408231	13.5294	1.04862e-41	25484
Mbuti	Ukraine_CordedWare	Germany_Lech_EBA	Europe_LNBA	0.547335	0.0414639	13.2003	8.73993e-40	22867
Mbuti	Ukraine_CordedWare	Germany_SouthernGermany_EBA	Europe_LNBA	0.546528	0.0426744	12.8069	1.49971e-37	17626
Mbuti	Ukraine_CordedWare	Germany_Tollense_BA	Europe_LNBA	0.520352	0.0424687	12.2526	1.62657e-34	7348
Mbuti	Ukraine_CordedWare	Hungary_BA	Europe_LNBA	0.53465	0.0394995	13.5356	9.63563e-42	22831
Mbuti	Ukraine_CordedWare	Hungary_EBA_BellBeaker	Europe_LNBA	0.547157	0.0404247	13.5352	9.69251e-42	23482
Mbuti	Ukraine_CordedWare	Latvia_BA	Europe_LNBA	0.568834	0.0422887	13.4512	3.02894e-41	24031
Mbuti	Ukraine_CordedWare	Lithuania_BA	Europe_LNBA	0.540691	0.0463169	11.6737	1.73641e-31	8368
Mbuti	Ukraine_CordedWare	Lithuania_CWC	Europe_LNBA	0.557539	0.0409961	13.5998	4.0143e-42	26021
Mbuti	Ukraine_CordedWare	Northern_LNBA	Europe_LNBA	0.571487	0.0473058	12.0807	1.33559e-33	22412
Mbuti	Ukraine_CordedWare	Poland_BellBeaker	Europe_LNBA	0.55669	0.0409611	13.5907	4.54601e-42	25844
Mbuti	Ukraine_CordedWare	Poland_CWC	Europe_LNBA	0.543303	0.0406407	13.3684	9.24538e-41	27265
Mbuti	Ukraine_CordedWare	Poland_EBA	Europe_LNBA	0.558967	0.0422453	13.2315	5.77518e-40	24222
Mbuti	Ukraine_CordedWare	Romania_BA_Arman	Europe_LNBA	0.560816	0.0433901	12.925	3.25466e-38	18355
Mbuti	Ukraine_CordedWare	Serbia_Mokrin_EBA_Maros	Europe_LNBA	0.545965	0.0391568	13.9431	3.46778e-44	27574
Mbuti	Ukraine_CordedWare	Sweden_Mgl	Europe_LNBA	0.559168	0.0433931	12.8861	5.39084e-38	19386
Mbuti	Ukraine_CordedWare	Switzerland_EBA_2	Europe_LNBA	0.547967	0.0426637	12.8439	9.31056e-38	22872
Mbuti	Ukraine_CordedWare	Estonia_MA	Europe_MA	0.538697	0.0426951	12.6173	1.69525e-36	11439
Mbuti	Ukraine_CordedWare	Faroes_EarlyModern	Europe_MA	0.543061	0.0422007	12.8685	6.7669e-38	27355
Mbuti	Ukraine_CordedWare	Germany_EarlyMedieval	Europe_MA	0.552921	0.040427	13.677	1.39263e-42	27445
Mbuti	Ukraine_CordedWare	Italy_Medieval	Europe_MA	0.541994	0.0405198	13.376	8.34874e-41	22472
Mbuti	Ukraine_CordedWare	Italy_Medieval_EarlyModern	Europe_MA	0.536685	0.0396923	13.5211	1.1735e-41	27534
Mbuti	Ukraine_CordedWare	Norway_Medieval	Europe_MA	0.545454	0.0417339	13.0698	4.90009e-39	27376
Mbuti	Ukraine_CordedWare	EHG	EuropeHG_EHG	0.571609	0.0429659	13.3038	2.20114e-40	20546
Mbuti	Ukraine_CordedWare	Estonia_HG_CCC	EuropeHG_EHG	0.563753	0.0516285	10.9194	9.31076e-28	5624
Mbuti	Ukraine_CordedWare	Latvia_HG_CCC	EuropeHG_EHG	0.568218	0.0414223	13.7177	7.95817e-43	24550
Mbuti	Ukraine_CordedWare	WesternRussiaHG	EuropeHG_EHG	0.537958	0.0430444	12.4977	7.67983e-36	21830
Mbuti	Ukraine_CordedWare	SHG	EuropeHG_SHG	0.553313	0.0443724	12.4698	1.09155e-35	20658
Mbuti	Ukraine_CordedWare	Sweden_Gotland_Hemmor_PittedWare_BattleAxe	EuropeHG_SHG	0.560227	0.0397124	14.1071	3.43403e-45	24708
Mbuti	Ukraine_CordedWare	Sweden_Gotland_Vasterbjers_PittedWare_BattleAxe	EuropeHG_SHG	0.556227	0.0418408	13.2939	2.51192e-40	27575
Mbuti	Ukraine_CordedWare	Sweden_Mesolithic	EuropeHG_SHG	0.563102	0.0418401	13.4584	2.74659e-41	27576
Mbuti	Ukraine_CordedWare	Iron_Gates_HG	EuropeHG_WHG	0.554991	0.0412433	13.4565	2.81935e-41	26681
Mbuti	Ukraine_CordedWare	Italy_Mesolithic	EuropeHG_WHG	0.566304	0.0449762	12.5912	2.36095e-36	26888
Mbuti	Ukraine_CordedWare	Latvia_HG_M	EuropeHG_WHG	0.562112	0.0413324	13.5998	4.01502e-42	27113
Mbuti	Ukraine_CordedWare	Lithuania_HG_M	EuropeHG_WHG	0.549321	0.0416666	13.1837	1.08882e-39	25046
Mbuti	Ukraine_CordedWare	WHG	EuropeHG_WHG	0.53999	0.0426086	12.6733	8.3178e-37	26487
Mbuti	Ukraine_CordedWare	Anatolia_N	Levant/Anatolia_EF	0.533748	0.0401061	13.3084	2.06888e-40	26046
Mbuti	Ukraine_CordedWare	Levant_BA	Levant/Anatolia_EF	0.519535	0.0386539	13.4407	3.49119e-41	16540
Mbuti	Ukraine_CordedWare	Levant_N	Levant/Anatolia_EF	0.53157	0.0412257	12.8941	4.85621e-38	15204
Mbuti	Ukraine_CordedWare	Natufian	Levant/Anatolia_EF	0.474869	0.0424542	11.1854	4.80465e-29	7152
Mbuti	Ukraine_CordedWare	Russia_AngaraRiver_BA	Siberia	0.494388	0.0396376	12.4727	1.05209e-35	27570
Mbuti	Ukraine_CordedWare	Russia_AngaraRiver_N	Siberia	0.500096	0.041668	12.0019	3.47159e-33	24525
Mbuti	Ukraine_CordedWare	Russia_Buryatia_PreBronze	Siberia	0.505013	0.0414174	12.1933	3.37677e-34	14324
Mbuti	Ukraine_CordedWare	Russia_Buryatia_Xiongnu	Siberia	0.496667	0.0408294	12.1645	4.80654e-34	22646
Mbuti	Ukraine_CordedWare	Russia_DevilsCave_N	Siberia	0.486207	0.0388876	12.5029	7.19991e-36	27494
Mbuti	Ukraine_CordedWare	Russia_Ekven_IA	Siberia	0.504854	0.0395922	12.7514	3.06379e-37	26090
Mbuti	Ukraine_CordedWare	Russia_KolymaRiver_LN	Siberia	0.492542	0.0381273	12.9184	3.54546e-38	27567
Mbuti	Ukraine_CordedWare	Russia_LenaRiver_BA	Siberia	0.508816	0.0420676	12.0952	1.1197e-33	27480
Mbuti	Ukraine_CordedWare	Russia_LenaRiver_N	Siberia	0.510797	0.0387524	13.181	1.12817e-39	27272
Mbuti	Ukraine_CordedWare	Russia_MN_Boisman	Siberia	0.479891	0.0398617	12.0389	2.21863e-33	21357
Mbuti	Ukraine_CordedWare	Russia_Siberia_Irkutsk_EBA	Siberia	0.496963	0.0441375	11.2594	2.0808e-29	16624
Mbuti	Ukraine_CordedWare	Russia_Siberia_Lena_EBA	Siberia	0.509349	0.0419543	12.1406	6.43852e-34	24256
Mbuti	Ukraine_CordedWare	Russia_Uelen_OldBeringSea	Siberia	0.504441	0.0405768	12.4318	1.75737e-35	22695
Mbuti	Ukraine_CordedWare	Russia_UstBelaya_Angara	Siberia	0.502707	0.0398275	12.6221	1.59503e-36	26450
Mbuti	Ukraine_CordedWare	Shamanka_EBA	Siberia	0.501256	0.0407614	12.2973	9.36154e-35	21220
Mbuti	Ukraine_CordedWare	Shamanka_EN	Siberia	0.490211	0.0391459	12.5227	5.61087e-36	27533
Mbuti	Ukraine_CordedWare	UstIda_EBA	Siberia	0.488264	0.0405761	12.0333	2.37502e-33	14268
Mbuti	Ukraine_CordedWare	UstIda_LN	Siberia	0.506604	0.040955	12.3698	3.80885e-35	24168
Mbuti	Ukraine_CordedWare	West_Siberia_N	Siberia	0.573416	0.0435358	13.1711	1.28649e-39	17607
Mbuti	Ukraine_CordedWare	Alan	West/CentralAsia	0.548518	0.0417282	13.145	1.81746e-39	26562
Mbuti	Ukraine_CordedWare	Armenia_ChL	West/CentralAsia	0.53984	0.0413683	13.0496	6.38858e-39	21310
Mbuti	Ukraine_CordedWare	Armenia_EarlyMedieval	West/CentralAsia	0.532736	0.0417871	12.7488	3.16465e-37	23091
Mbuti	Ukraine_CordedWare	Armenia_EBA	West/CentralAsia	0.532215	0.037985	14.0112	1.33177e-44	21520
Mbuti	Ukraine_CordedWare	Armenia_EBA_KuraAraxes	West/CentralAsia	0.545281	0.0409157	13.3269	1.61419e-40	21586
Mbuti	Ukraine_CordedWare	Armenia_EIA	West/CentralAsia	0.546203	0.0426302	12.8126	1.39452e-37	19234
Mbuti	Ukraine_CordedWare	Armenia_IA	West/CentralAsia	0.534645	0.0416339	12.8416	9.58986e-38	18589
Mbuti	Ukraine_CordedWare	Armenia_LBA	West/CentralAsia	0.539363	0.0391997	13.7594	4.47375e-43	26952
Mbuti	Ukraine_CordedWare	Armenia_LBA_EIA	West/CentralAsia	0.540404	0.0403235	13.4017	5.90753e-41	26335
Mbuti	Ukraine_CordedWare	Armenia_LBA_EIA_o	West/CentralAsia	0.552335	0.0419429	13.1687	1.32815e-39	18095
Mbuti	Ukraine_CordedWare	Armenia_Lchashen_LBA	West/CentralAsia	0.54286	0.0411324	13.1979	9.02414e-40	22844
Mbuti	Ukraine_CordedWare	Armenia_LIA	West/CentralAsia	0.547985	0.0426255	12.8558	7.98048e-38	21153
Mbuti	Ukraine_CordedWare	Armenia_MBA	West/CentralAsia	0.53715	0.0410434	13.0874	3.88874e-39	15618
Mbuti	Ukraine_CordedWare	Armenia_MLBA	West/CentralAsia	0.544358	0.0420036	12.9598	2.06771e-38	20694
Mbuti	Ukraine_CordedWare	Armenia_UrartianEmpire	West/CentralAsia	0.550541	0.0398384	13.8194	1.94817e-43	18965
Mbuti	Ukraine_CordedWare	Bustan_BA	West/CentralAsia	0.52359	0.0405641	12.9077	4.07195e-38	15380
Mbuti	Ukraine_CordedWare	Butkara_IA	West/CentralAsia	0.536193	0.0411347	13.0351	7.72981e-39	17124
Mbuti	Ukraine_CordedWare	Dzharkutan1_BA	West/CentralAsia	0.526279	0.0401584	13.1051	3.07885e-39	23454
Mbuti	Ukraine_CordedWare	Gonur1_BA	West/CentralAsia	0.525328	0.0413533	12.7034	5.661e-37	19015
Mbuti	Ukraine_CordedWare	Iran_ChL	West/CentralAsia	0.526507	0.0374253	14.0682	5.95558e-45	22054
Mbuti	Ukraine_CordedWare	Iran_Hasanlu_IA	West/CentralAsia	0.53338	0.038482	13.8605	1.09906e-43	23977
Mbuti	Ukraine_CordedWare	Iran_N	West/CentralAsia	0.506422	0.0427921	11.8345	2.58969e-32	18670
Mbuti	Ukraine_CordedWare	Iraq_PPNA	West/CentralAsia	0.541624	0.0478759	11.3131	1.13032e-29	8136
Mbuti	Ukraine_CordedWare	Namazga_CA	West/CentralAsia	0.522599	0.0402585	12.9811	1.56657e-38	18269
Mbuti	Ukraine_CordedWare	Pakistan_Butkara_IA	West/CentralAsia	0.525441	0.0384069	13.6809	1.32015e-42	17360
Mbuti	Ukraine_CordedWare	Pakistan_H_Barikot	West/CentralAsia	0.522609	0.0410399	12.7342	3.81978e-37	21004
Mbuti	Ukraine_CordedWare	Pakistan_H_SaiduSharif	West/CentralAsia	0.518264	0.042688	12.1408	6.42223e-34	24157
Mbuti	Ukraine_CordedWare	Pakistan_Katelai_IA	West/CentralAsia	0.521663	0.0387551	13.4605	2.67068e-41	21485
Mbuti	Ukraine_CordedWare	Pakistan_Loebanr_IA	West/CentralAsia	0.524176	0.0394531	13.2861	2.78834e-40	24345
Mbuti	Ukraine_CordedWare	Russia_Caucasus_Maikop_Novosvobodnaya	West/CentralAsia	0.546171	0.0419094	13.0322	8.02929e-39	13550
Mbuti	Ukraine_CordedWare	Russia_North_Caucasus_MBA	West/CentralAsia	0.548872	0.0393395	13.9522	3.05206e-44	19135
Mbuti	Ukraine_CordedWare	Sappali_Tepe_BA	West/CentralAsia	0.534967	0.0391964	13.6483	2.06514e-42	25645
Mbuti	Ukraine_CordedWare	Turkmenistan_C_Geoksyur	West/CentralAsia	0.524933	0.0422865	12.4137	2.20151e-35	21504
Mbuti	Ukraine_CordedWare	Udegram_IA	West/CentralAsia	0.516458	0.0401201	12.8728	6.40355e-38	22575
Mbuti	Ukraine_CordedWare	Uzbekistan_Bustan_BA	West/CentralAsia	0.528837	0.0386366	13.6875	1.20626e-42	14654
Mbuti	Ukraine_CordedWare	Botai	WesternSteppe_CA	0.552983	0.0400462	13.8086	2.26095e-43	27570
Mbuti	Ukraine_CordedWare	Russia_Steppe_Eneolithic	WesternSteppe_CA	0.549703	0.0426809	12.8794	5.88217e-38	20443
Mbuti	Ukraine_CordedWare	Afanasievo	WesternSteppe_EMBA	0.546997	0.0406175	13.467	2.44554e-41	27243
Mbuti	Ukraine_CordedWare	Okunevo_EMBA	WesternSteppe_EMBA	0.524779	0.0401461	13.0717	4.77693e-39	27529
Mbuti	Ukraine_CordedWare	Poltavka	WesternSteppe_EMBA	0.540749	0.039066	13.8419	1.42321e-43	23072
Mbuti	Ukraine_CordedWare	Potapovka	WesternSteppe_EMBA	0.575523	0.0434621	13.2419	5.02315e-40	22001
Mbuti	Ukraine_CordedWare	Russia_Steppe_Maikop	WesternSteppe_EMBA	0.55656	0.0416727	13.3555	1.1003e-40	19501
Mbuti	Ukraine_CordedWare	Yamnaya_Caucasus	WesternSteppe_EMBA	0.546365	0.0408115	13.3875	7.15097e-41	13726
Mbuti	Ukraine_CordedWare	Yamnaya_Kalmykia	WesternSteppe_EMBA	0.564476	0.0416495	13.553	7.60311e-42	21464
Mbuti	Ukraine_CordedWare	Yamnaya_Samara	WesternSteppe_EMBA	0.570663	0.0438515	13.0135	1.02516e-38	25048
Mbuti	Ukraine_CordedWare	CentralSaka	WesternSteppe_IA	0.519719	0.0416029	12.4924	8.216e-36	25326
Mbuti	Ukraine_CordedWare	Kangju	WesternSteppe_IA	0.524008	0.0419866	12.4804	9.55498e-36	25514
Mbuti	Ukraine_CordedWare	Kazakhstan_Berel_IA	WesternSteppe_IA	0.530487	0.0405473	13.0832	4.10964e-39	26432
Mbuti	Ukraine_CordedWare	Kazakhstan_Birlik_Tasmola_EIA	WesternSteppe_IA	0.503526	0.0420459	11.9756	4.76804e-33	20294
Mbuti	Ukraine_CordedWare	Kazakhstan_Sarmatian_IA	WesternSteppe_IA	0.54052	0.040228	13.4364	3.69856e-41	25267
Mbuti	Ukraine_CordedWare	Kazakhstan_Tasmola_EIA	WesternSteppe_IA	0.519622	0.0398532	13.0384	7.40076e-39	26891
Mbuti	Ukraine_CordedWare	Kazakhstann_OtrarCulture_LIA	WesternSteppe_IA	0.548844	0.0402473	13.6368	2.41982e-42	23829
Mbuti	Ukraine_CordedWare	Kyrgyzstan_AlaiNura_IA	WesternSteppe_IA	0.523879	0.0397216	13.1888	1.01819e-39	24926
Mbuti	Ukraine_CordedWare	Kyrgyzstan_Saka_IA	WesternSteppe_IA	0.547381	0.0431711	12.6793	7.69728e-37	19928
Mbuti	Ukraine_CordedWare	Moldova_Cimmerian	WesternSteppe_IA	0.529442	0.0457275	11.5782	5.31523e-31	11153
Mbuti	Ukraine_CordedWare	Moldova_Glinoe_Scythian	WesternSteppe_IA	0.525086	0.0380294	13.8074	2.30084e-43	20170
Mbuti	Ukraine_CordedWare	Nomad_IA	WesternSteppe_IA	0.522189	0.0436088	11.9744	4.83962e-33	23802
Mbuti	Ukraine_CordedWare	Russia_Late_Sarmatian	WesternSteppe_IA	0.519586	0.0406351	12.7866	1.94758e-37	18664
Mbuti	Ukraine_CordedWare	Russia_Sargat_IA	WesternSteppe_IA	0.538458	0.041378	13.0131	1.03011e-38	24749
Mbuti	Ukraine_CordedWare	Russia_Zrubnaya_Alakul	WesternSteppe_IA	0.543146	0.0394943	13.7525	4.9197e-43	27230
Mbuti	Ukraine_CordedWare	Sarmatian	WesternSteppe_IA	0.54481	0.0411895	13.2269	6.13389e-40	25192
Mbuti	Ukraine_CordedWare	Scy_Kaz	WesternSteppe_IA	0.505036	0.0474968	10.6331	2.09125e-26	2014
Mbuti	Ukraine_CordedWare	ScySar_SU	WesternSteppe_IA	0.550193	0.0425977	12.916	3.65471e-38	21529
Mbuti	Ukraine_CordedWare	Scythian_East	WesternSteppe_IA	0.528243	0.0400082	13.2034	8.38864e-40	24156
Mbuti	Ukraine_CordedWare	Tagar	WesternSteppe_IA	0.546309	0.0423255	12.9073	4.09189e-38	27203
Mbuti	Ukraine_CordedWare	TianShanHun	WesternSteppe_IA	0.532103	0.0412369	12.9036	4.29813e-38	27533
Mbuti	Ukraine_CordedWare	TianShanSaka	WesternSteppe_IA	0.536031	0.0388598	13.794	2.77094e-43	25130
Mbuti	Ukraine_CordedWare	Wusun	WesternSteppe_IA	0.531334	0.0405952	13.0886	3.8256e-39	24450
Mbuti	Ukraine_CordedWare	Nomad_Med	WesternSteppe_MA	0.510774	0.040565	12.5915	2.35188e-36	27323
Mbuti	Ukraine_CordedWare	SaltovoMayaki	WesternSteppe_MA	0.503607	0.054442	9.25034	2.23781e-20	1071
Mbuti	Ukraine_CordedWare	Aktogai_MLBA	WesternSteppe_MLBA	0.54853	0.0400761	13.6872	1.21045e-42	19850
Mbuti	Ukraine_CordedWare	Andronovo	WesternSteppe_MLBA	0.560765	0.0400943	13.9861	1.89404e-44	27099
Mbuti	Ukraine_CordedWare	Dali_MLBA	WesternSteppe_MLBA	0.547811	0.043461	12.6047	1.99011e-36	16510
Mbuti	Ukraine_CordedWare	Dashti_Kozy_BA	WesternSteppe_MLBA	0.551423	0.044406	12.4177	2.09368e-35	20877
Mbuti	Ukraine_CordedWare	Kairan_MLBA	WesternSteppe_MLBA	0.55702	0.0414803	13.4285	4.11526e-41	21107
Mbuti	Ukraine_CordedWare	Kazakh_Mys_MLBA	WesternSteppe_MLBA	0.563114	0.0433714	12.9835	1.51698e-38	19240
Mbuti	Ukraine_CordedWare	Krasnoyarsk_MLBA	WesternSteppe_MLBA	0.556368	0.0399811	13.9158	5.07994e-44	23317
Mbuti	Ukraine_CordedWare	Maitan_MLBA_Alakul	WesternSteppe_MLBA	0.559099	0.0421415	13.2672	3.58781e-40	23574
Mbuti	Ukraine_CordedWare	Moldova_MBA_Catacomb	WesternSteppe_MLBA	0.559001	0.0455632	12.2687	1.334e-34	8879
Mbuti	Ukraine_CordedWare	Moldova_MBA_MultiCordonedWare	WesternSteppe_MLBA	0.5497	0.0380517	14.4462	2.65061e-47	17661
Mbuti	Ukraine_CordedWare	Oy_Dzhaylau_MLBA	WesternSteppe_MLBA	0.549747	0.0424019	12.9652	1.92803e-38	21106
Mbuti	Ukraine_CordedWare	Petrovka	WesternSteppe_MLBA	0.569851	0.0438683	12.99	1.39374e-38	6639
Mbuti	Ukraine_CordedWare	Russia_Mezhovskaya	WesternSteppe_MLBA	0.561268	0.0451588	12.4288	1.82455e-35	23120
Mbuti	Ukraine_CordedWare	Russia_North_Caucasus	WesternSteppe_MLBA	0.572575	0.0434623	13.1741	1.23742e-39	15312
Mbuti	Ukraine_CordedWare	Russia_Steppe_Catacomb	WesternSteppe_MLBA	0.566411	0.0418141	13.5459	8.37433e-42	15574
Mbuti	Ukraine_CordedWare	Sintashta	WesternSteppe_MLBA	0.547807	0.0403866	13.5641	6.53946e-42	26315
Mbuti	Ukraine_CordedWare	Zrubnaya	WesternSteppe_MLBA	0.55073	0.0397496	13.855	1.18701e-43	25230
Mbuti	Ukraine_CordedWare	Zevakinskiy_LBA	WesternSteppe_MLBA	0.553021	0.0422631	13.0852	4.00183e-39	20747
Mbuti	Ukraine_CordedWare	Samara_Eneolithic	WesternSteppe_N	0.568682	0.0395313	14.3856	6.37105e-47	11103
Mbuti	Ukraine_CordedWare	Ukraine_GlobularAmphora	Ukraine_EF	0.532771	0.0435066	12.2457	1.77034e-34	21145
Mbuti	Ukraine_CordedWare	Ukraine_Trypillia	Ukraine_EF	0.534047	0.0392346	13.6116	3.41542e-42	27569
Mbuti	Ukraine_CordedWare	Ukraine_Mesolithic	Ukraine_EHG	0.564092	0.0432502	13.0425	7.00774e-39	18166
Mbuti	Ukraine_CordedWare	Ukraine_Neolithic	Ukraine_EHG	0.572402	0.0454052	12.6065	1.94359e-36	21107
Mbuti	Ukraine_CordedWare	Ukraine_Neolithic_2	Ukraine_EHG	0.546836	0.0488046	11.2046	3.87036e-29	1990
Mbuti	Ukraine_CordedWare	Ukraine_Scythian	Ukraine_EIA	0.527885	0.0386527	13.6571	1.831e-42	18002
Mbuti	Ukraine_CordedWare	Ukraine_Crimea_Pantikapaion	Ukraine_IA	0.538506	0.0442205	12.1777	4.08458e-34	4665
Mbuti	Ukraine_CordedWare	Ukraine_Viking	Ukraine_IA	0.555507	0.0439194	12.6483	1.14267e-36	13011
Mbuti	Ukraine_CordedWare	Ukraine_BA	Ukraine_LNBA	0.532372	0.0449349	11.8476	2.21353e-32	5986
Mbuti	Ukraine_CordedWare	Ukraine_BellBeaker	Ukraine_LNBA	0.512069	0.0449144	11.401	4.13437e-30	5887
Mbuti	Ukraine_CordedWare	Ukraine_Eneolithic	Ukraine_LNBA	0.555682	0.0416406	13.3447	1.27177e-40	16902
Mbuti	Ukraine_CordedWare	Ukraine_Yamnaya	Ukraine_LNBA	0.559505	0.0448573	12.473	1.04813e-35	18504
Mbuti	Ukraine_CordedWare	Ukraine_Medieval	Ukraine_MA	0.505544	0.0382903	13.2029	8.44032e-40	17538
Mbuti	Ukraine_CordedWare	UkrN_?	Ukraine_EHG	0.558719	0.0733761	7.61445	2.64808e-14	1332
Mbuti	Ukraine_CordedWare	UkrEIA_?	Ukraine_EIA	0.545333	0.0442127	12.3343	5.91957e-35	11938
Mbuti	Ukraine_CordedWare	UkrEIA_Antiquity_Greeks?_1	Ukraine_EIA	0.544673	0.0430243	12.6596	9.89482e-37	10065
Mbuti	Ukraine_CordedWare	UkrEIA_Antiquity_Greeks?_2	Ukraine_EIA	0.546976	0.0487112	11.2289	2.93973e-29	7865
Mbuti	Ukraine_CordedWare	UkrEIA_LateScythian_Cri_Nom	Ukraine_EIA	0.558818	0.0458143	12.1975	3.20671e-34	14769
Mbuti	Ukraine_CordedWare	UkrEIA_Scythian_LeftDnipro_IllThr	Ukraine_EIA	0.562082	0.0444258	12.6521	1.08867e-36	15807
Mbuti	Ukraine_CordedWare	UkrEIA_Scythian_LeftDnipro_LocAgr	Ukraine_EIA	0.50902	0.045133	11.2782	1.68117e-29	12624
Mbuti	Ukraine_CordedWare	UkrEIA_Scythian_LeftDnipro_LocAgr_2	Ukraine_EIA	0.53568	0.0438754	12.2091	2.77885e-34	18393
Mbuti	Ukraine_CordedWare	UkrEIA_Scythian_LeftDnipro_LocEl	Ukraine_EIA	0.538151	0.0415432	12.954	2.23007e-38	19073
Mbuti	Ukraine_CordedWare	UkrEIA_Scythian_NBlaSea_Nom	Ukraine_EIA	0.570105	0.0453014	12.5847	2.56242e-36	14505
Mbuti	Ukraine_CordedWare	UkrEIA_Scythian_RightDnipro_IllThr	Ukraine_EIA	0.529562	0.0408689	12.9576	2.12845e-38	23319
Mbuti	Ukraine_CordedWare	UkrEIA_Scythian_RightDnipro_IllThr_2	Ukraine_EIA	0.554562	0.0453411	12.2309	2.12598e-34	10812
Mbuti	Ukraine_CordedWare	UkrEIA_Scythian_SivDon_Nom	Ukraine_EIA	0.545618	0.0407009	13.4056	5.61045e-41	24090
Mbuti	Ukraine_CordedWare	UkrEIA_Scythian_SivDon_Nom_2	Ukraine_EIA	0.520746	0.0444415	11.7176	1.03596e-31	14928
Mbuti	Ukraine_CordedWare	UkrEIA_Scythian_SivDon_NomEl	Ukraine_EIA	0.549183	0.0405316	13.5495	7.9762e-42	18712
Mbuti	Ukraine_CordedWare	UkrEIA_Scythian_SivDon_NomEl_2	Ukraine_EIA	0.569014	0.0647798	8.78383	1.58005e-18	1470
Mbuti	Ukraine_CordedWare	UkrEIA_Scythian_SivDon_NomEl_3	Ukraine_EIA	0.565187	0.0481057	11.7489	7.15676e-32	8034
Mbuti	Ukraine_CordedWare	UkrEIA_ThracianHallstatt	Ukraine_EIA	0.542648	0.0414862	13.0802	4.27241e-39	22559
Mbuti	Ukraine_CordedWare	UkrEIA_ThracianHallstatt_2	Ukraine_EIA	0.557369	0.040054	13.9154	5.10415e-44	19829
Mbuti	Ukraine_CordedWare	UkrIA_Chernyakhiv_1	Ukraine_IA	0.560572	0.0418599	13.3916	6.76769e-41	20902
Mbuti	Ukraine_CordedWare	UkrIA_Chernyakhiv_2	Ukraine_IA	0.540702	0.039986	13.5223	1.15542e-41	23640
Mbuti	Ukraine_CordedWare	UkrIA_Chernyakhiv_3	Ukraine_IA	0.503275	0.0451314	11.1513	7.05541e-29	10053
Mbuti	Ukraine_CordedWare	UkrIA_Sarmatian_SivDon	Ukraine_IA	0.520748	0.0428623	12.1493	5.78288e-34	19761
Mbuti	Ukraine_CordedWare	UkrBA_Zrubna	Ukraine_LNBA	0.531205	0.049561	10.7182	8.36119e-27	3374
Mbuti	Ukraine_CordedWare	UkrFBA_Bilozerska_Pre-Cimmerian	Ukraine_LNBA	0.549967	0.0392546	14.0103	1.3489e-44	21747
Mbuti	Ukraine_CordedWare	UkrFBA/EIA_Cimmerian	Ukraine_LNBA	0.563727	0.0463569	12.1606	5.03944e-34	6299
Mbuti	Ukraine_CordedWare	UkrFBA/EIA_Lusatian	Ukraine_LNBA	0.547679	0.0382205	14.3294	1.43253e-46	26092
Mbuti	Ukraine_CordedWare	UkrFBA/EIA_Vysotska_Early	Ukraine_LNBA	0.605233	0.0653606	9.25989	2.04635e-20	1581
Mbuti	Ukraine_CordedWare	UkrEMA_Saltiv_Alans_1	Ukraine_MA	0.537524	0.0368719	14.5781	3.86873e-48	18362
Mbuti	Ukraine_CordedWare	UkrEMA_Saltiv_Alans_2	Ukraine_MA	0.508523	0.0420846	12.0833	1.29354e-33	18941
Mbuti	Ukraine_CordedWare	UkrEMA_Saltiv_Bulgars_1	Ukraine_MA	0.537182	0.040025	13.4211	4.5469e-41	13998
Mbuti	Ukraine_CordedWare	UkrEMA_Saltiv_Bulgars_2	Ukraine_MA	0.498872	0.0403318	12.3692	3.83687e-35	9711
Mbuti	Ukraine_CordedWare	UkrEM_Cossack_Slavs	Ukraine_MA	0.525122	0.0416111	12.6197	1.64357e-36	15407
Mbuti	Ukraine_CordedWare	UkrMA_Cuman	Ukraine_MA	0.497434	0.046123	10.7849	4.05513e-27	8524
Mbuti	Ukraine_CordedWare	UkrMA_Cuman_2	Ukraine_MA	0.520761	0.0395391	13.1708	1.29228e-39	15984
Mbuti	Ukraine_CordedWare	UkrMA_GoldenHorde_Nom	Ukraine_MA	0.556998	0.0457028	12.1874	3.62836e-34	13408
Mbuti	Ukraine_CordedWare	UkrMA_GoldenHorde_Slav/Nom?	Ukraine_MA	0.565114	0.0412685	13.6936	1.10901e-42	18838
Mbuti	Ukraine_CordedWare	UkrMA_Nogai_1	Ukraine_MA	0.519612	0.0418785	12.4076	2.37603e-35	10296
Mbuti	Ukraine_CordedWare	UkrMA_Nogai_2	Ukraine_MA	0.505009	0.040308	12.5287	5.19876e-36	18572
Mbuti	Ukraine_CordedWare	UkrMA_Nogai_3	Ukraine_MA	0.484004	0.0426787	11.3406	8.25307e-30	16838
Mbuti	Ukraine_CordedWare	UkrMA_Post-Cuman_Cuman?	Ukraine_MA	0.528759	0.0464393	11.386	4.90871e-30	9650
Mbuti	Ukraine_CordedWare	UkrMA_WhiteCroat_Slavs	Ukraine_MA	0.520849	0.0406845	12.8022	1.5946e-37	18925
Mbuti	Ukraine_Crimea_Pantikapaion	China_AmurRiver_LPaleolithic	EastAsia	0.445122	0.0483258	9.21086	3.23526e-20	3102
Mbuti	Ukraine_Crimea_Pantikapaion	China_AmurRiver_Mesolithic	EastAsia	0.46335	0.0470543	9.84714	7.05194e-23	2241
Mbuti	Ukraine_Crimea_Pantikapaion	China_AmurRiver_N	EastAsia	0.454405	0.0495025	9.17942	4.33401e-20	3555
Mbuti	Ukraine_Crimea_Pantikapaion	China_Miaozigou_MN	EastAsia	NA	NA	NA	NA	NA
Mbuti	Ukraine_Crimea_Pantikapaion	China_NEastAsia_Coastal_EN	EastAsia	NA	NA	NA	NA	NA
Mbuti	Ukraine_Crimea_Pantikapaion	China_SEastAsia_Coastal_LN	EastAsia	NA	NA	NA	NA	NA
Mbuti	Ukraine_Crimea_Pantikapaion	China_Upper_YR_IA	EastAsia	NA	NA	NA	NA	NA
Mbuti	Ukraine_Crimea_Pantikapaion	China_Upper_YR_LN	EastAsia	NA	NA	NA	NA	NA
Mbuti	Ukraine_Crimea_Pantikapaion	China_WLR_LN	EastAsia	NA	NA	NA	NA	NA
Mbuti	Ukraine_Crimea_Pantikapaion	China_WLR_MN	EastAsia	NA	NA	NA	NA	NA
Mbuti	Ukraine_Crimea_Pantikapaion	China_Wuzhuangguoliang_LN	EastAsia	0.563158	0.172163	3.27107	0.00107142	152
Mbuti	Ukraine_Crimea_Pantikapaion	China_Xinjian_IA	EastAsia	0.496517	0.0472217	10.5146	7.39995e-26	4634
Mbuti	Ukraine_Crimea_Pantikapaion	China_Xinjian_IA_o1	EastAsia	0.448204	0.051384	8.72265	2.71774e-18	1595
Mbuti	Ukraine_Crimea_Pantikapaion	China_Xinjiang_Chaganguole_BA_Chemurcheck	EastAsia	0.52928	0.0444998	11.894	1.27219e-32	4254
Mbuti	Ukraine_Crimea_Pantikapaion	China_Xinjiang_Jierzankale_IA	EastAsia	0.510692	0.045963	11.111	1.10972e-28	4252
Mbuti	Ukraine_Crimea_Pantikapaion	China_Xinjiang_Junmachanyilian_Historical	EastAsia	0.480505	0.045166	10.6387	1.96937e-26	3088
Mbuti	Ukraine_Crimea_Pantikapaion	China_Xinjiang_Kuokesuxi_EIA	EastAsia	0.492676	0.03988	12.354	4.63698e-35	5425
Mbuti	Ukraine_Crimea_Pantikapaion	China_Xinjiang_Songshugou_EIA	EastAsia	0.497284	0.046745	10.6382	1.97856e-26	4631
Mbuti	Ukraine_Crimea_Pantikapaion	China_Xinjiang_Tuoganbai_BA	EastAsia	0.520164	0.0460224	11.3024	1.27652e-29	4553
Mbuti	Ukraine_Crimea_Pantikapaion	China_Xinjiang_Wutulan_IA	EastAsia	0.531652	0.0492512	10.7947	3.64661e-27	2752
Mbuti	Ukraine_Crimea_Pantikapaion	China_Xinjiang_Xiaohe_BA	EastAsia	0.505239	0.0432578	11.6797	1.61838e-31	6588
Mbuti	Ukraine_Crimea_Pantikapaion	China_YR_LBIA	EastAsia	NA	NA	NA	NA	NA
Mbuti	Ukraine_Crimea_Pantikapaion	China_YR_LN	EastAsia	NA	NA	NA	NA	NA
Mbuti	Ukraine_Crimea_Pantikapaion	China_YR_MN	EastAsia	NA	NA	NA	NA	NA
Mbuti	Ukraine_Crimea_Pantikapaion	Japan_HG_Jomon	EastAsia	0.456491	0.0485665	9.39931	5.49204e-21	4703
Mbuti	Ukraine_Crimea_Pantikapaion	Mongolia_Arkhangai_EarlyMedieval	EastAsia	0.508319	0.0444229	11.4427	2.55718e-30	6538
Mbuti	Ukraine_Crimea_Pantikapaion	Mongolia_Arkhangai_LateMedieval	EastAsia	0.502254	0.0430439	11.6684	1.84821e-31	6157
Mbuti	Ukraine_Crimea_Pantikapaion	Mongolia_Arkhangai_Xiongnu	EastAsia	0.510497	0.0448665	11.3781	5.37286e-30	6352
Mbuti	Ukraine_Crimea_Pantikapaion	Mongolia_Arkhangai_XiongnuEarlyMedieval_2	EastAsia	0.466921	0.0453274	10.3011	6.9669e-25	4281
Mbuti	Ukraine_Crimea_Pantikapaion	Mongolia_Arkhangai_XiongnuEarlyMedieval_3	EastAsia	0.48185	0.0472295	10.2023	1.93624e-24	6634
Mbuti	Ukraine_Crimea_Pantikapaion	Mongolia_Bulgan_EarlyMedievalLateMedieval	EastAsia	0.49181	0.0446881	11.0054	3.59913e-28	6282
Mbuti	Ukraine_Crimea_Pantikapaion	Mongolia_Bulgan_Xiongnu	EastAsia	0.450657	0.0480457	9.37976	6.61236e-21	4989
Mbuti	Ukraine_Crimea_Pantikapaion	Mongolia_Dornod_LateMedieval	EastAsia	0.48429	0.0435727	11.1145	1.06598e-28	6260
Mbuti	Ukraine_Crimea_Pantikapaion	Mongolia_EIA_Sagly_4	EastAsia	0.490005	0.044336	11.0521	2.14207e-28	6299
Mbuti	Ukraine_Crimea_Pantikapaion	Mongolia_EIA_SlabGrave_1	EastAsia	0.471078	0.0434777	10.8349	2.35106e-27	6292
Mbuti	Ukraine_Crimea_Pantikapaion	Mongolia_Khovd_MLBAEarlyMedieval	EastAsia	0.506123	0.0465158	10.8807	1.42517e-27	5310
Mbuti	Ukraine_Crimea_Pantikapaion	Mongolia_Khovd_MLBAXiongnuLateMedieval	EastAsia	0.4936	0.051404	9.60237	7.81303e-22	1906
Mbuti	Ukraine_Crimea_Pantikapaion	Mongolia_Khuvsgul_XiongnuLateMedieval_1	EastAsia	0.476544	0.0449843	10.5936	3.19137e-26	5696
Mbuti	Ukraine_Crimea_Pantikapaion	Mongolia_Khuvsgul_XiongnuLateMedieval_2	EastAsia	0.501934	0.0469358	10.694	1.08537e-26	5849
Mbuti	Ukraine_Crimea_Pantikapaion	Mongolia_LBA_CenterWest_4	EastAsia	0.480923	0.0454367	10.5845	3.51794e-26	5963
Mbuti	Ukraine_Crimea_Pantikapaion	Mongolia_LBA_Khovsgol_6	EastAsia	0.492653	0.0457733	10.7629	5.15352e-27	6334
Mbuti	Ukraine_Crimea_Pantikapaion	Mongolia_LBA_Ulaanzukh_2	EastAsia	0.468097	0.0459576	10.1854	2.30406e-24	4422
Mbuti	Ukraine_Crimea_Pantikapaion	Mongolia_North_N	EastAsia	0.483099	0.0483171	9.99851	1.54709e-23	5733
Mbuti	Ukraine_Crimea_Pantikapaion	Mongolia_Selenge_LateMedieval	EastAsia	0.468439	0.0478862	9.78235	1.34063e-22	5896
Mbuti	Ukraine_Crimea_Pantikapaion	Mongolia_Selenge_XiongnuLateMedieval	EastAsia	0.486324	0.0435531	11.1662	5.96591e-29	5717
Mbuti	Ukraine_Crimea_Pantikapaion	Mongolia_Selenge_XiongnuMedieval	EastAsia	0.465114	0.046647	9.97093	2.04302e-23	3639
Mbuti	Ukraine_Crimea_Pantikapaion	Mongolia_Sukhbaatar_LateMedieval	EastAsia	0.487596	0.0441184	11.052	2.1445e-28	6631
Mbuti	Ukraine_Crimea_Pantikapaion	Mongolia_Sukhbaatar_MLBAXiongnuLateMedieval	EastAsia	0.47593	0.0451972	10.5301	6.27787e-26	6569
Mbuti	Ukraine_Crimea_Pantikapaion	Mongolia_Sukhbaatar_XiongnuLateMedieval	EastAsia	0.459146	0.0434124	10.5764	3.83483e-26	4707
Mbuti	Ukraine_Crimea_Pantikapaion	Mongolia_Tuv_LateMedieval	EastAsia	0.472299	0.0528097	8.94343	3.77276e-19	4692
Mbuti	Ukraine_Crimea_Pantikapaion	Mongolia_Umungobi_LateMedieval	EastAsia	0.47014	0.0457198	10.2831	8.39938e-25	6021
Mbuti	Ukraine_Crimea_Pantikapaion	Mongolia_Uvs_EIAXiongnuLateMedival	EastAsia	0.505071	0.0482144	10.4755	1.11919e-25	6093
Mbuti	Ukraine_Crimea_Pantikapaion	Vietnam_BA_DongSonCulture	EastAsia	0.524804	0.0581528	9.02456	1.80412e-19	1720
Mbuti	Ukraine_Crimea_Pantikapaion	Vietnam_LN	EastAsia	0.506275	0.0512345	9.88153	5.00622e-23	1869
Mbuti	Ukraine_Crimea_Pantikapaion	Vietnam_N	EastAsia	0.419546	0.0636345	6.59306	4.30845e-11	1066
Mbuti	Ukraine_Crimea_Pantikapaion	XiongNu	EastAsia	0.462823	0.0474685	9.75012	1.84258e-22	6912
Mbuti	Ukraine_Crimea_Pantikapaion	Central_MN	Europe_EF	0.540348	0.0475097	11.3734	5.67247e-30	6162
Mbuti	Ukraine_Crimea_Pantikapaion	Czech_Bohemia_FunnelBeaker_N	Europe_EF	0.528994	0.0479113	11.0411	2.42044e-28	5774
Mbuti	Ukraine_Crimea_Pantikapaion	Czech_Bohemia_GlobularAmphorae_N	Europe_EF	0.543122	0.045581	11.9155	9.82563e-33	5305
Mbuti	Ukraine_Crimea_Pantikapaion	Czech_Bohemia_Jordanow_N	Europe_EF	0.521132	0.0463022	11.255	2.18823e-29	5291
Mbuti	Ukraine_Crimea_Pantikapaion	Czech_Bohemia_Rivnac_N	Europe_EF	0.523891	0.0442571	11.8374	2.49946e-32	5250
Mbuti	Ukraine_Crimea_Pantikapaion	Czech_C_Baalberge	Europe_EF	0.523467	0.0446449	11.7251	9.4757e-32	6498
Mbuti	Ukraine_Crimea_Pantikapaion	Czech_N	Europe_EF	0.551176	0.049614	11.1093	1.13071e-28	6116
Mbuti	Ukraine_Crimea_Pantikapaion	Hungary_C	Europe_EF	0.539308	0.0461168	11.6944	1.36156e-31	6005
Mbuti	Ukraine_Crimea_Pantikapaion	Hungary_EN	Europe_EF	0.526771	0.0494293	10.6571	1.61606e-26	5726
Mbuti	Ukraine_Crimea_Pantikapaion	Iberia_Chl	Europe_EF	0.514487	0.047559	10.8179	2.83313e-27	7009
Mbuti	Ukraine_Crimea_Pantikapaion	Iberia_EN	Europe_EF	0.546584	0.0526474	10.382	2.99524e-25	5003
Mbuti	Ukraine_Crimea_Pantikapaion	Iberia_MN	Europe_EF	0.534267	0.050799	10.5173	7.19211e-26	4821
Mbuti	Ukraine_Crimea_Pantikapaion	Italy_C	Europe_EF	0.510679	0.0480969	10.6177	2.46556e-26	6842
Mbuti	Ukraine_Crimea_Pantikapaion	Italy_C_BA	Europe_EF	0.559174	0.049768	11.2356	2.72584e-29	5437
Mbuti	Ukraine_Crimea_Pantikapaion	Italy_N	Europe_EF	0.519639	0.0464021	11.1986	4.1419e-29	6993
Mbuti	Ukraine_Crimea_Pantikapaion	LBK_EN	Europe_EF	0.527836	0.0484472	10.8951	1.21663e-27	7008
Mbuti	Ukraine_Crimea_Pantikapaion	Poland_BKG	Europe_EF	0.528583	0.0468487	11.2828	1.59645e-29	6983
Mbuti	Ukraine_Crimea_Pantikapaion	Poland_GlobularAmphora	Europe_EF	0.523791	0.0474806	11.0317	2.68812e-28	7002
Mbuti	Ukraine_Crimea_Pantikapaion	Remedello	Europe_EF	0.524009	0.0551825	9.49592	2.1828e-21	2774
Mbuti	Ukraine_Crimea_Pantikapaion	Romania_C_Bodrogkeresztur	Europe_EF	0.534835	0.0464601	11.5117	1.15167e-30	6719
Mbuti	Ukraine_Crimea_Pantikapaion	Romania_N	Europe_EF	0.546071	0.0483085	11.3038	1.25642e-29	2685
Mbuti	Ukraine_Crimea_Pantikapaion	Sweden_Megalithic	Europe_EF	0.513656	0.0455467	11.2776	1.69332e-29	6791
Mbuti	Ukraine_Crimea_Pantikapaion	Switzerland_EBA_1	Europe_EF	0.518513	0.0477169	10.8664	1.66563e-27	4683
Mbuti	Ukraine_Crimea_Pantikapaion	Switzerland_LN	Europe_EF	0.547029	0.0458669	11.9264	8.61798e-33	6121
Mbuti	Ukraine_Crimea_Pantikapaion	Czech_IA_Hallstatt	Europe_IA	0.535902	0.0466588	11.4856	1.55915e-30	4710
Mbuti	Ukraine_Crimea_Pantikapaion	Czech_IA_LaTene	Europe_IA	0.531363	0.0442707	12.0026	3.44368e-33	6434
Mbuti	Ukraine_Crimea_Pantikapaion	Denmark_EarlyViking	Europe_IA	0.545691	0.047151	11.5733	5.63e-31	6685
Mbuti	Ukraine_Crimea_Pantikapaion	Denmark_IA	Europe_IA	0.529387	0.0480994	11.0061	3.5706e-28	6806
Mbuti	Ukraine_Crimea_Pantikapaion	Denmark_Viking	Europe_IA	0.521412	0.0433478	12.0286	2.51489e-33	6993
Mbuti	Ukraine_Crimea_Pantikapaion	England_Viking	Europe_IA	0.525917	0.0438388	11.9966	3.70157e-33	6992
Mbuti	Ukraine_Crimea_Pantikapaion	Estonia_EarlyViking	Europe_IA	0.519803	0.0428738	12.124	7.88047e-34	6993
Mbuti	Ukraine_Crimea_Pantikapaion	Estonia_EIA	Europe_IA	0.51834	0.0498355	10.401	2.45295e-25	3388
Mbuti	Ukraine_Crimea_Pantikapaion	Greenland_EarlyNorse	Europe_IA	0.531614	0.0438879	12.113	9.01498e-34	6934
Mbuti	Ukraine_Crimea_Pantikapaion	Greenland_LateNorse	Europe_IA	0.519712	0.0529662	9.81215	9.9819e-23	6453
Mbuti	Ukraine_Crimea_Pantikapaion	HungarianScythian	Europe_IA	0.525435	0.0488761	10.7503	5.90414e-27	6198
Mbuti	Ukraine_Crimea_Pantikapaion	Hungary_Conqueror_Commoner	Europe_IA	0.515407	0.0445135	11.5787	5.28623e-31	7011
Mbuti	Ukraine_Crimea_Pantikapaion	Hungary_Conqueror_Elite	Europe_IA	0.509632	0.0431476	11.8114	3.40973e-32	7011
Mbuti	Ukraine_Crimea_Pantikapaion	Hungary_DanubeTisza_EAvar	Europe_IA	0.468586	0.0469316	9.98445	1.78295e-23	6875
Mbuti	Ukraine_Crimea_Pantikapaion	Hungary_DanubeTisza_LAvar	Europe_IA	0.487691	0.045856	10.6353	2.04251e-26	6755
Mbuti	Ukraine_Crimea_Pantikapaion	Hungary_DanubeTisza_LSarmation_EHun	Europe_IA	0.545217	0.0450034	12.115	8.79303e-34	6675
Mbuti	Ukraine_Crimea_Pantikapaion	Hungary_DanubeTisza_MLAvar	Europe_IA	0.488035	0.0469063	10.4044	2.36627e-25	5943
Mbuti	Ukraine_Crimea_Pantikapaion	Hungary_EarlyArpadian	Europe_IA	0.521849	0.044435	11.7441	7.57275e-32	7011
Mbuti	Ukraine_Crimea_Pantikapaion	Hungary_EarlyAvar	Europe_IA	0.499193	0.0437145	11.4194	3.34551e-30	7011
Mbuti	Ukraine_Crimea_Pantikapaion	Hungary_EarlyAvar_Elite	Europe_IA	0.482528	0.044111	10.9389	7.50721e-28	6972
Mbuti	Ukraine_Crimea_Pantikapaion	Hungary_EIA_Prescythian_Mezocsat	Europe_IA	0.511758	0.0425765	12.0197	2.79846e-33	5392
Mbuti	Ukraine_Crimea_Pantikapaion	Hungary_Hun	Europe_IA	0.532937	0.0422277	12.6205	1.62684e-36	6919
Mbuti	Ukraine_Crimea_Pantikapaion	Hungary_Hun_oEastAsian	Europe_IA	0.465622	0.0490656	9.48978	2.3153e-21	5489
Mbuti	Ukraine_Crimea_Pantikapaion	Hungary_IA_LaTene	Europe_IA	0.534692	0.0463751	11.5297	9.34498e-31	6347
Mbuti	Ukraine_Crimea_Pantikapaion	Hungary_Langobard	Europe_IA	0.540082	0.0452132	11.9452	6.87584e-33	7011
Mbuti	Ukraine_Crimea_Pantikapaion	Hungary_LateAvar	Europe_IA	0.514198	0.0444809	11.56	6.57459e-31	7011
Mbuti	Ukraine_Crimea_Pantikapaion	Hungary_MidAvar	Europe_IA	0.530056	0.0449695	11.787	4.55329e-32	7011
Mbuti	Ukraine_Crimea_Pantikapaion	Hungary_MidAvar_oEastAsiaHigh	Europe_IA	0.469386	0.0440127	10.6648	1.4872e-26	6229
Mbuti	Ukraine_Crimea_Pantikapaion	Hungary_MidAvar_oEastAsiaMedium	Europe_IA	0.52649	0.0489126	10.7639	5.09673e-27	6761
Mbuti	Ukraine_Crimea_Pantikapaion	Hungary_MidLateAvar	Europe_IA	0.507944	0.0438005	11.5968	4.27994e-31	6981
Mbuti	Ukraine_Crimea_Pantikapaion	Hungary_NorthHungaryMountains_LAvar	Europe_IA	0.526552	0.0492635	10.6885	1.15252e-26	4541
Mbuti	Ukraine_Crimea_Pantikapaion	Hungary_Tiszaregion_EAvar	Europe_IA	0.500683	0.0420258	11.9137	1.00414e-32	3886
Mbuti	Ukraine_Crimea_Pantikapaion	Hungary_Transtisza_EAvar	Europe_IA	0.489586	0.0415908	11.7715	5.47553e-32	6734
Mbuti	Ukraine_Crimea_Pantikapaion	Hungary_Transtisza_LAvar	Europe_IA	0.490365	0.0452932	10.8265	2.57922e-27	5159
Mbuti	Ukraine_Crimea_Pantikapaion	Hungary_Transtisza_LSarmation_EHun	Europe_IA	0.527517	0.0440571	11.9735	4.89306e-33	6978
Mbuti	Ukraine_Crimea_Pantikapaion	Iceland_Viking	Europe_IA	0.518774	0.0423885	12.2386	1.93424e-34	6990
Mbuti	Ukraine_Crimea_Pantikapaion	Ingria_IA	Europe_IA	0.531943	0.0473873	11.2254	3.05886e-29	2782
Mbuti	Ukraine_Crimea_Pantikapaion	Ireland_Viking	Europe_IA	0.5296	0.0468261	11.3099	1.17191e-29	6453
Mbuti	Ukraine_Crimea_Pantikapaion	Italy_IA_Republic	Europe_IA	0.538013	0.0475816	11.3072	1.20935e-29	6959
Mbuti	Ukraine_Crimea_Pantikapaion	Italy_Imperial	Europe_IA	0.519699	0.0459771	11.3034	1.26207e-29	6993
Mbuti	Ukraine_Crimea_Pantikapaion	Italy_LA	Europe_IA	0.519972	0.0454013	11.4528	2.2764e-30	6993
Mbuti	Ukraine_Crimea_Pantikapaion	Levänluhta	Europe_IA	0.490393	0.0439677	11.1535	6.88414e-29	3321
Mbuti	Ukraine_Crimea_Pantikapaion	Norway_IA	Europe_IA	0.500142	0.0434136	11.5204	1.04122e-30	5976
Mbuti	Ukraine_Crimea_Pantikapaion	Norway_Viking	Europe_IA	0.520855	0.0442859	11.7612	6.18623e-32	6993
Mbuti	Ukraine_Crimea_Pantikapaion	Poland_Viking	Europe_IA	0.51592	0.0484953	10.6386	1.97145e-26	6673
Mbuti	Ukraine_Crimea_Pantikapaion	Russia_Viking	Europe_IA	0.509305	0.0433287	11.7545	6.69952e-32	6973
Mbuti	Ukraine_Crimea_Pantikapaion	Scotland_Viking	Europe_IA	0.538354	0.0492369	10.934	7.93115e-28	6059
Mbuti	Ukraine_Crimea_Pantikapaion	Slovakia_IA_Vekerzug	Europe_IA	0.531585	0.0476892	11.1469	7.41636e-29	6262
Mbuti	Ukraine_Crimea_Pantikapaion	Slovakia_LIA_LaTene	Europe_IA	0.51687	0.0446552	11.5747	5.53704e-31	5149
Mbuti	Ukraine_Crimea_Pantikapaion	Slovenia_EIA	Europe_IA	0.55453	0.0464637	11.9347	7.80526e-33	6209
Mbuti	Ukraine_Crimea_Pantikapaion	Sweden_Viking	Europe_IA	0.524544	0.0440337	11.9123	1.02073e-32	6993
Mbuti	Ukraine_Crimea_Pantikapaion	BolshoyOleniOstrov	Europe_LNBA	0.512766	0.048221	10.6337	2.07759e-26	5410
Mbuti	Ukraine_Crimea_Pantikapaion	Central_CWC	Europe_LNBA	0.531427	0.0442095	12.0207	2.76764e-33	6473
Mbuti	Ukraine_Crimea_Pantikapaion	Central_LNBA	Europe_LNBA	0.524735	0.041753	12.5676	3.18172e-36	6757
Mbuti	Ukraine_Crimea_Pantikapaion	Czech_BellBeaker	Europe_LNBA	0.514215	0.0421831	12.1901	3.51087e-34	6667
Mbuti	Ukraine_Crimea_Pantikapaion	Czech_Bohemia_BellBeaker	Europe_LNBA	0.521956	0.0486465	10.7296	7.39315e-27	6224
Mbuti	Ukraine_Crimea_Pantikapaion	Czech_Bohemia_CordedWare	Europe_LNBA	0.525317	0.0440489	11.9258	8.68818e-33	6794
Mbuti	Ukraine_Crimea_Pantikapaion	Czech_Bohemia_Unetice_EBA	Europe_LNBA	0.523852	0.0433669	12.0795	1.3549e-33	6941
Mbuti	Ukraine_Crimea_Pantikapaion	Czech_CordedWare	Europe_LNBA	0.535611	0.0448612	11.9393	7.38395e-33	5741
Mbuti	Ukraine_Crimea_Pantikapaion	Czech_EBA	Europe_LNBA	0.525675	0.0468419	11.2223	3.16832e-29	5796
Mbuti	Ukraine_Crimea_Pantikapaion	Czech_EBA_Unetice	Europe_LNBA	0.515761	0.0431872	11.9424	7.11014e-33	6461
Mbuti	Ukraine_Crimea_Pantikapaion	Estonia_CWC	Europe_LNBA	0.520142	0.0473334	10.9889	4.3225e-28	6474
Mbuti	Ukraine_Crimea_Pantikapaion	Estonia_LBA	Europe_LNBA	0.520145	0.0495706	10.493	9.30189e-26	4447
Mbuti	Ukraine_Crimea_Pantikapaion	Fatyanovo	Europe_LNBA	0.509029	0.043612	11.6718	1.77707e-31	6922
Mbuti	Ukraine_Crimea_Pantikapaion	Germany_BellBeaker	Europe_LNBA	0.525365	0.0443155	11.8551	2.02453e-32	6529
Mbuti	Ukraine_Crimea_Pantikapaion	Germany_Lech_EBA	Europe_LNBA	0.524589	0.0492047	10.6614	1.54319e-26	5858
Mbuti	Ukraine_Crimea_Pantikapaion	Germany_SouthernGermany_EBA	Europe_LNBA	0.537942	0.0464576	11.5792	5.25233e-31	4560
Mbuti	Ukraine_Crimea_Pantikapaion	Germany_Tollense_BA	Europe_LNBA	0.491663	0.0530922	9.26054	2.03392e-20	1984
Mbuti	Ukraine_Crimea_Pantikapaion	Hungary_BA	Europe_LNBA	0.525737	0.0463301	11.3476	7.61938e-30	5799
Mbuti	Ukraine_Crimea_Pantikapaion	Hungary_EBA_BellBeaker	Europe_LNBA	0.534466	0.0448981	11.904	1.12857e-32	5982
Mbuti	Ukraine_Crimea_Pantikapaion	Latvia_BA	Europe_LNBA	0.528832	0.0438662	12.0556	1.8128e-33	6160
Mbuti	Ukraine_Crimea_Pantikapaion	Lithuania_BA	Europe_LNBA	0.534152	0.0626393	8.52742	1.49644e-17	2212
Mbuti	Ukraine_Crimea_Pantikapaion	Lithuania_CWC	Europe_LNBA	0.533599	0.0490777	10.8725	1.55819e-27	6664
Mbuti	Ukraine_Crimea_Pantikapaion	Northern_LNBA	Europe_LNBA	0.550061	0.0479545	11.4705	1.8563e-30	5766
Mbuti	Ukraine_Crimea_Pantikapaion	Poland_BellBeaker	Europe_LNBA	0.515046	0.0434724	11.8476	2.21346e-32	6592
Mbuti	Ukraine_Crimea_Pantikapaion	Poland_CWC	Europe_LNBA	0.518963	0.0409932	12.6597	9.88322e-37	6939
Mbuti	Ukraine_Crimea_Pantikapaion	Poland_EBA	Europe_LNBA	0.534098	0.0443751	12.036	2.29818e-33	6177
Mbuti	Ukraine_Crimea_Pantikapaion	Romania_BA_Arman	Europe_LNBA	0.538843	0.0499879	10.7795	4.3031e-27	4760
Mbuti	Ukraine_Crimea_Pantikapaion	Serbia_Mokrin_EBA_Maros	Europe_LNBA	0.526608	0.043774	12.0302	2.46699e-33	7011
Mbuti	Ukraine_Crimea_Pantikapaion	Sweden_Mgl	Europe_LNBA	0.505978	0.0449387	11.2593	2.08412e-29	5008
Mbuti	Ukraine_Crimea_Pantikapaion	Switzerland_EBA_2	Europe_LNBA	0.507895	0.0460467	11.03	2.73854e-28	5867
Mbuti	Ukraine_Crimea_Pantikapaion	Estonia_MA	Europe_MA	0.529663	0.0421176	12.5758	2.86764e-36	2922
Mbuti	Ukraine_Crimea_Pantikapaion	Faroes_EarlyModern	Europe_MA	0.513857	0.0438114	11.7288	9.06957e-32	6954
Mbuti	Ukraine_Crimea_Pantikapaion	Germany_EarlyMedieval	Europe_MA	0.526295	0.0460912	11.4186	3.37751e-30	6988
Mbuti	Ukraine_Crimea_Pantikapaion	Italy_Medieval	Europe_MA	0.515762	0.0474302	10.8741	1.53111e-27	5730
Mbuti	Ukraine_Crimea_Pantikapaion	Italy_Medieval_EarlyModern	Europe_MA	0.523046	0.046225	11.3152	1.10332e-29	6993
Mbuti	Ukraine_Crimea_Pantikapaion	Norway_Medieval	Europe_MA	0.527191	0.0457297	11.5284	9.48757e-31	6962
Mbuti	Ukraine_Crimea_Pantikapaion	EHG	EuropeHG_EHG	0.529412	0.0465279	11.3784	5.35871e-30	5275
Mbuti	Ukraine_Crimea_Pantikapaion	Estonia_HG_CCC	EuropeHG_EHG	0.51835	0.0602709	8.60034	7.94811e-18	1430
Mbuti	Ukraine_Crimea_Pantikapaion	Latvia_HG_CCC	EuropeHG_EHG	0.519234	0.0454801	11.4167	3.44982e-30	6276
Mbuti	Ukraine_Crimea_Pantikapaion	WesternRussiaHG	EuropeHG_EHG	0.50739	0.0482862	10.508	7.93727e-26	5599
Mbuti	Ukraine_Crimea_Pantikapaion	SHG	EuropeHG_SHG	0.534919	0.047878	11.1726	5.55622e-29	5352
Mbuti	Ukraine_Crimea_Pantikapaion	Sweden_Gotland_Hemmor_PittedWare_BattleAxe	EuropeHG_SHG	0.526742	0.0458068	11.4992	1.3313e-30	6309
Mbuti	Ukraine_Crimea_Pantikapaion	Sweden_Gotland_Vasterbjers_PittedWare_BattleAxe	EuropeHG_SHG	0.529652	0.045882	11.5438	7.93668e-31	7011
Mbuti	Ukraine_Crimea_Pantikapaion	Sweden_Mesolithic	EuropeHG_SHG	0.52152	0.0466298	11.1842	4.87023e-29	7011
Mbuti	Ukraine_Crimea_Pantikapaion	Iron_Gates_HG	EuropeHG_WHG	0.512044	0.0420337	12.1818	3.88816e-34	6837
Mbuti	Ukraine_Crimea_Pantikapaion	Italy_Mesolithic	EuropeHG_WHG	0.528246	0.0489098	10.8004	3.42691e-27	6846
Mbuti	Ukraine_Crimea_Pantikapaion	Latvia_HG_M	EuropeHG_WHG	0.513675	0.0452032	11.3637	6.34146e-30	6899
Mbuti	Ukraine_Crimea_Pantikapaion	Lithuania_HG_M	EuropeHG_WHG	0.504584	0.0426198	11.8392	2.44856e-32	6397
Mbuti	Ukraine_Crimea_Pantikapaion	WHG	EuropeHG_WHG	0.5123	0.0463296	11.0577	2.01153e-28	6743
Mbuti	Ukraine_Crimea_Pantikapaion	Anatolia_N	Levant/Anatolia_EF	0.535529	0.0487927	10.9756	5.0069e-28	6676
Mbuti	Ukraine_Crimea_Pantikapaion	Levant_BA	Levant/Anatolia_EF	0.510705	0.0442369	11.5448	7.84409e-31	4251
Mbuti	Ukraine_Crimea_Pantikapaion	Levant_N	Levant/Anatolia_EF	0.545753	0.0556099	9.81395	9.80562e-23	3904
Mbuti	Ukraine_Crimea_Pantikapaion	Natufian	Levant/Anatolia_EF	0.613112	0.0757635	8.09244	5.84833e-16	1845
Mbuti	Ukraine_Crimea_Pantikapaion	Russia_AngaraRiver_BA	Siberia	0.457097	0.043884	10.416	2.09541e-25	7009
Mbuti	Ukraine_Crimea_Pantikapaion	Russia_AngaraRiver_N	Siberia	0.45613	0.046425	9.82508	8.78009e-23	6270
Mbuti	Ukraine_Crimea_Pantikapaion	Russia_Buryatia_PreBronze	Siberia	0.49253	0.0520186	9.46834	2.84333e-21	3644
Mbuti	Ukraine_Crimea_Pantikapaion	Russia_Buryatia_Xiongnu	Siberia	0.481107	0.0497549	9.66952	4.06266e-22	5815
Mbuti	Ukraine_Crimea_Pantikapaion	Russia_DevilsCave_N	Siberia	0.463041	0.0441856	10.4795	1.07365e-25	6986
Mbuti	Ukraine_Crimea_Pantikapaion	Russia_Ekven_IA	Siberia	0.47948	0.0446234	10.745	6.25377e-27	6675
Mbuti	Ukraine_Crimea_Pantikapaion	Russia_KolymaRiver_LN	Siberia	0.471161	0.0442892	10.6383	1.97771e-26	7010
Mbuti	Ukraine_Crimea_Pantikapaion	Russia_LenaRiver_BA	Siberia	0.50132	0.0462396	10.8418	2.18167e-27	6978
Mbuti	Ukraine_Crimea_Pantikapaion	Russia_LenaRiver_N	Siberia	0.494169	0.0466752	10.5874	3.40921e-26	6935
Mbuti	Ukraine_Crimea_Pantikapaion	Russia_MN_Boisman	Siberia	0.464816	0.0456501	10.1821	2.38243e-24	5464
Mbuti	Ukraine_Crimea_Pantikapaion	Russia_Siberia_Irkutsk_EBA	Siberia	0.466285	0.0495688	9.40683	5.11316e-21	4259
Mbuti	Ukraine_Crimea_Pantikapaion	Russia_Siberia_Lena_EBA	Siberia	0.481712	0.0417797	11.5298	9.3345e-31	6246
Mbuti	Ukraine_Crimea_Pantikapaion	Russia_Uelen_OldBeringSea	Siberia	0.487575	0.0448771	10.8647	1.69822e-27	5801
Mbuti	Ukraine_Crimea_Pantikapaion	Russia_UstBelaya_Angara	Siberia	0.488303	0.0434562	11.2367	2.69381e-29	6731
Mbuti	Ukraine_Crimea_Pantikapaion	Shamanka_EBA	Siberia	0.461861	0.046473	9.93827	2.83707e-23	5423
Mbuti	Ukraine_Crimea_Pantikapaion	Shamanka_EN	Siberia	0.475712	0.0434837	10.94	7.41984e-28	6992
Mbuti	Ukraine_Crimea_Pantikapaion	UstIda_EBA	Siberia	0.475024	0.0451178	10.5285	6.38265e-26	3626
Mbuti	Ukraine_Crimea_Pantikapaion	UstIda_LN	Siberia	0.476352	0.0476314	10.0008	1.51159e-23	6174
Mbuti	Ukraine_Crimea_Pantikapaion	West_Siberia_N	Siberia	0.530126	0.0451694	11.7364	8.29326e-32	4509
Mbuti	Ukraine_Crimea_Pantikapaion	Alan	West/CentralAsia	0.51064	0.0465627	10.9667	5.52381e-28	6761
Mbuti	Ukraine_Crimea_Pantikapaion	Armenia_ChL	West/CentralAsia	0.507086	0.0488042	10.3902	2.74742e-25	5482
Mbuti	Ukraine_Crimea_Pantikapaion	Armenia_EarlyMedieval	West/CentralAsia	0.519769	0.0456185	11.3938	4.48819e-30	5942
Mbuti	Ukraine_Crimea_Pantikapaion	Armenia_EBA	West/CentralAsia	0.535166	0.0520198	10.2878	8.00234e-25	5541
Mbuti	Ukraine_Crimea_Pantikapaion	Armenia_EBA_KuraAraxes	West/CentralAsia	0.517269	0.0447908	11.5486	7.50526e-31	5555
Mbuti	Ukraine_Crimea_Pantikapaion	Armenia_EIA	West/CentralAsia	0.519796	0.0465722	11.1611	6.32139e-29	4918
Mbuti	Ukraine_Crimea_Pantikapaion	Armenia_IA	West/CentralAsia	0.516052	0.0475991	10.8416	2.18517e-27	4768
Mbuti	Ukraine_Crimea_Pantikapaion	Armenia_LBA	West/CentralAsia	0.521253	0.0441419	11.8086	3.52442e-32	6873
Mbuti	Ukraine_Crimea_Pantikapaion	Armenia_LBA_EIA	West/CentralAsia	0.515873	0.0449972	11.4646	1.98782e-30	6737
Mbuti	Ukraine_Crimea_Pantikapaion	Armenia_LBA_EIA_o	West/CentralAsia	0.535493	0.0504743	10.6092	2.69967e-26	4647
Mbuti	Ukraine_Crimea_Pantikapaion	Armenia_Lchashen_LBA	West/CentralAsia	0.523858	0.0452534	11.5761	5.44577e-31	5877
Mbuti	Ukraine_Crimea_Pantikapaion	Armenia_LIA	West/CentralAsia	0.531014	0.0458687	11.5768	5.40032e-31	5426
Mbuti	Ukraine_Crimea_Pantikapaion	Armenia_MBA	West/CentralAsia	0.50273	0.046063	10.9139	9.88689e-28	4000
Mbuti	Ukraine_Crimea_Pantikapaion	Armenia_MLBA	West/CentralAsia	0.514059	0.0449961	11.4245	3.15409e-30	5361
Mbuti	Ukraine_Crimea_Pantikapaion	Armenia_UrartianEmpire	West/CentralAsia	0.532768	0.0432925	12.3062	8.38608e-35	4925
Mbuti	Ukraine_Crimea_Pantikapaion	Bustan_BA	West/CentralAsia	0.487521	0.0421046	11.5788	5.27885e-31	4016
Mbuti	Ukraine_Crimea_Pantikapaion	Butkara_IA	West/CentralAsia	0.482103	0.0401819	11.998	3.6386e-33	4401
Mbuti	Ukraine_Crimea_Pantikapaion	Dzharkutan1_BA	West/CentralAsia	0.503974	0.0434517	11.5985	4.19385e-31	6042
Mbuti	Ukraine_Crimea_Pantikapaion	Gonur1_BA	West/CentralAsia	0.494456	0.0484029	10.2154	1.69158e-24	4868
Mbuti	Ukraine_Crimea_Pantikapaion	Iran_ChL	West/CentralAsia	0.522949	0.0468819	11.1546	6.79887e-29	5681
Mbuti	Ukraine_Crimea_Pantikapaion	Iran_Hasanlu_IA	West/CentralAsia	0.522429	0.0452734	11.5394	8.3491e-31	6159
Mbuti	Ukraine_Crimea_Pantikapaion	Iran_N	West/CentralAsia	0.47609	0.0521921	9.12187	7.38401e-20	4836
Mbuti	Ukraine_Crimea_Pantikapaion	Iraq_PPNA	West/CentralAsia	0.458648	0.0485875	9.43962	3.74147e-21	2174
Mbuti	Ukraine_Crimea_Pantikapaion	Namazga_CA	West/CentralAsia	0.495385	0.0502096	9.86635	5.82459e-23	4778
Mbuti	Ukraine_Crimea_Pantikapaion	Pakistan_Butkara_IA	West/CentralAsia	0.472569	0.0457569	10.3278	5.2748e-25	4463
Mbuti	Ukraine_Crimea_Pantikapaion	Pakistan_H_Barikot	West/CentralAsia	0.494901	0.0492866	10.0413	1.00357e-23	5412
Mbuti	Ukraine_Crimea_Pantikapaion	Pakistan_H_SaiduSharif	West/CentralAsia	0.499656	0.0473658	10.5489	5.14025e-26	6218
Mbuti	Ukraine_Crimea_Pantikapaion	Pakistan_Katelai_IA	West/CentralAsia	0.497277	0.0456133	10.902	1.12728e-27	5532
Mbuti	Ukraine_Crimea_Pantikapaion	Pakistan_Loebanr_IA	West/CentralAsia	0.498915	0.0451329	11.0544	2.08831e-28	6237
Mbuti	Ukraine_Crimea_Pantikapaion	Russia_Caucasus_Maikop_Novosvobodnaya	West/CentralAsia	0.483944	0.0457796	10.5712	4.0534e-26	3561
Mbuti	Ukraine_Crimea_Pantikapaion	Russia_North_Caucasus_MBA	West/CentralAsia	0.498159	0.0414873	12.0075	3.24525e-33	4887
Mbuti	Ukraine_Crimea_Pantikapaion	Sappali_Tepe_BA	West/CentralAsia	0.50202	0.0443494	11.3197	1.04865e-29	6577
Mbuti	Ukraine_Crimea_Pantikapaion	Turkmenistan_C_Geoksyur	West/CentralAsia	0.482138	0.0458514	10.5152	7.35063e-26	5525
Mbuti	Ukraine_Crimea_Pantikapaion	Udegram_IA	West/CentralAsia	0.484796	0.045202	10.7251	7.75879e-27	5799
Mbuti	Ukraine_Crimea_Pantikapaion	Uzbekistan_Bustan_BA	West/CentralAsia	0.534859	0.0555182	9.63395	5.74788e-22	3792
Mbuti	Ukraine_Crimea_Pantikapaion	Botai	WesternSteppe_CA	0.515266	0.0435275	11.8377	2.49148e-32	7009
Mbuti	Ukraine_Crimea_Pantikapaion	Russia_Steppe_Eneolithic	WesternSteppe_CA	0.507508	0.0469428	10.8112	3.04629e-27	5280
Mbuti	Ukraine_Crimea_Pantikapaion	Afanasievo	WesternSteppe_EMBA	0.517028	0.0422627	12.2337	2.05428e-34	6960
Mbuti	Ukraine_Crimea_Pantikapaion	Okunevo_EMBA	WesternSteppe_EMBA	0.481451	0.0393289	12.2416	1.86209e-34	6993
Mbuti	Ukraine_Crimea_Pantikapaion	Poltavka	WesternSteppe_EMBA	0.510211	0.0436166	11.6976	1.31084e-31	5901
Mbuti	Ukraine_Crimea_Pantikapaion	Potapovka	WesternSteppe_EMBA	0.539603	0.0443572	12.1649	4.77776e-34	5671
Mbuti	Ukraine_Crimea_Pantikapaion	Russia_Steppe_Maikop	WesternSteppe_EMBA	0.515573	0.0439523	11.7303	8.91471e-32	5002
Mbuti	Ukraine_Crimea_Pantikapaion	Yamnaya_Caucasus	WesternSteppe_EMBA	0.499445	0.0428979	11.6426	2.50137e-31	3497
Mbuti	Ukraine_Crimea_Pantikapaion	Yamnaya_Kalmykia	WesternSteppe_EMBA	0.549475	0.0477059	11.518	1.07115e-30	5500
Mbuti	Ukraine_Crimea_Pantikapaion	Yamnaya_Samara	WesternSteppe_EMBA	0.529843	0.0415591	12.7491	3.15167e-37	6403
Mbuti	Ukraine_Crimea_Pantikapaion	CentralSaka	WesternSteppe_IA	0.481251	0.0443182	10.859	1.80729e-27	6473
Mbuti	Ukraine_Crimea_Pantikapaion	Kangju	WesternSteppe_IA	0.513396	0.0469466	10.9357	7.77678e-28	6470
Mbuti	Ukraine_Crimea_Pantikapaion	Kazakhstan_Berel_IA	WesternSteppe_IA	0.506046	0.0447244	11.3148	1.10903e-29	6772
Mbuti	Ukraine_Crimea_Pantikapaion	Kazakhstan_Birlik_Tasmola_EIA	WesternSteppe_IA	0.483604	0.0479849	10.0782	6.89509e-24	5139
Mbuti	Ukraine_Crimea_Pantikapaion	Kazakhstan_Sarmatian_IA	WesternSteppe_IA	0.513731	0.0452469	11.3539	7.08938e-30	6470
Mbuti	Ukraine_Crimea_Pantikapaion	Kazakhstan_Tasmola_EIA	WesternSteppe_IA	0.47792	0.0419482	11.3931	4.52604e-30	6876
Mbuti	Ukraine_Crimea_Pantikapaion	Kazakhstann_OtrarCulture_LIA	WesternSteppe_IA	0.536412	0.0481382	11.1432	7.7324e-29	6095
Mbuti	Ukraine_Crimea_Pantikapaion	Kyrgyzstan_AlaiNura_IA	WesternSteppe_IA	0.48917	0.0441798	11.0723	1.71035e-28	6392
Mbuti	Ukraine_Crimea_Pantikapaion	Kyrgyzstan_Saka_IA	WesternSteppe_IA	0.530307	0.0499924	10.6078	2.74269e-26	5143
Mbuti	Ukraine_Crimea_Pantikapaion	Moldova_Cimmerian	WesternSteppe_IA	0.527881	0.0482263	10.9459	6.95136e-28	2846
Mbuti	Ukraine_Crimea_Pantikapaion	Moldova_Glinoe_Scythian	WesternSteppe_IA	0.521314	0.0517376	10.0761	7.04536e-24	5144
Mbuti	Ukraine_Crimea_Pantikapaion	Nomad_IA	WesternSteppe_IA	0.487209	0.0463594	10.5094	7.82098e-26	6089
Mbuti	Ukraine_Crimea_Pantikapaion	Russia_Late_Sarmatian	WesternSteppe_IA	0.529645	0.0500723	10.5776	3.78482e-26	4746
Mbuti	Ukraine_Crimea_Pantikapaion	Russia_Sargat_IA	WesternSteppe_IA	0.513723	0.0434327	11.828	2.79649e-32	6330
Mbuti	Ukraine_Crimea_Pantikapaion	Russia_Zrubnaya_Alakul	WesternSteppe_IA	0.529834	0.0453011	11.6959	1.33838e-31	6928
Mbuti	Ukraine_Crimea_Pantikapaion	Sarmatian	WesternSteppe_IA	0.517689	0.0465631	11.118	1.02533e-28	6464
Mbuti	Ukraine_Crimea_Pantikapaion	Scy_Kaz	WesternSteppe_IA	0.64403	0.0969887	6.64026	3.13134e-11	515
Mbuti	Ukraine_Crimea_Pantikapaion	ScySar_SU	WesternSteppe_IA	0.498954	0.0455905	10.9443	7.07997e-28	5552
Mbuti	Ukraine_Crimea_Pantikapaion	Scythian_East	WesternSteppe_IA	0.49044	0.0450266	10.8922	1.25531e-27	6150
Mbuti	Ukraine_Crimea_Pantikapaion	Tagar	WesternSteppe_IA	0.508504	0.0431538	11.7835	4.74743e-32	6923
Mbuti	Ukraine_Crimea_Pantikapaion	TianShanHun	WesternSteppe_IA	0.503566	0.0433315	11.6212	3.2142e-31	6993
Mbuti	Ukraine_Crimea_Pantikapaion	TianShanSaka	WesternSteppe_IA	0.504835	0.0450759	11.1997	4.09194e-29	6430
Mbuti	Ukraine_Crimea_Pantikapaion	Wusun	WesternSteppe_IA	0.502744	0.047189	10.6538	1.67316e-26	6252
Mbuti	Ukraine_Crimea_Pantikapaion	Nomad_Med	WesternSteppe_MA	0.488076	0.0457396	10.6708	1.3949e-26	6947
Mbuti	Ukraine_Crimea_Pantikapaion	SaltovoMayaki	WesternSteppe_MA	0.32757	0.0720084	4.54905	5.3888e-06	263
Mbuti	Ukraine_Crimea_Pantikapaion	Aktogai_MLBA	WesternSteppe_MLBA	0.51062	0.0430945	11.8488	2.18167e-32	5084
Mbuti	Ukraine_Crimea_Pantikapaion	Andronovo	WesternSteppe_MLBA	0.512638	0.0449138	11.4138	3.5673e-30	6896
Mbuti	Ukraine_Crimea_Pantikapaion	Dali_MLBA	WesternSteppe_MLBA	0.53501	0.0475892	11.2423	2.52836e-29	4250
Mbuti	Ukraine_Crimea_Pantikapaion	Dashti_Kozy_BA	WesternSteppe_MLBA	0.523065	0.0483901	10.8093	3.1093e-27	5346
Mbuti	Ukraine_Crimea_Pantikapaion	Kairan_MLBA	WesternSteppe_MLBA	0.538592	0.047162	11.42	3.32076e-30	5428
Mbuti	Ukraine_Crimea_Pantikapaion	Kazakh_Mys_MLBA	WesternSteppe_MLBA	0.511564	0.0428016	11.952	6.33901e-33	4943
Mbuti	Ukraine_Crimea_Pantikapaion	Krasnoyarsk_MLBA	WesternSteppe_MLBA	0.511568	0.0436638	11.7161	1.05447e-31	5979
Mbuti	Ukraine_Crimea_Pantikapaion	Maitan_MLBA_Alakul	WesternSteppe_MLBA	0.528307	0.0455611	11.5956	4.33868e-31	6079
Mbuti	Ukraine_Crimea_Pantikapaion	Moldova_MBA_Catacomb	WesternSteppe_MLBA	0.561278	0.0597351	9.39613	5.66084e-21	2268
Mbuti	Ukraine_Crimea_Pantikapaion	Moldova_MBA_MultiCordonedWare	WesternSteppe_MLBA	0.511131	0.0415874	12.2905	1.01846e-34	4584
Mbuti	Ukraine_Crimea_Pantikapaion	Oy_Dzhaylau_MLBA	WesternSteppe_MLBA	0.53135	0.0479136	11.0897	1.40698e-28	5415
Mbuti	Ukraine_Crimea_Pantikapaion	Petrovka	WesternSteppe_MLBA	0.574243	0.0550566	10.43	1.80794e-25	1719
Mbuti	Ukraine_Crimea_Pantikapaion	Russia_Mezhovskaya	WesternSteppe_MLBA	0.521883	0.0510279	10.2274	1.49475e-24	5924
Mbuti	Ukraine_Crimea_Pantikapaion	Russia_North_Caucasus	WesternSteppe_MLBA	0.534028	0.0463249	11.5279	9.54703e-31	3930
Mbuti	Ukraine_Crimea_Pantikapaion	Russia_Steppe_Catacomb	WesternSteppe_MLBA	0.518481	0.0460884	11.2497	2.32304e-29	3989
Mbuti	Ukraine_Crimea_Pantikapaion	Sintashta	WesternSteppe_MLBA	0.521707	0.0431307	12.096	1.10938e-33	6734
Mbuti	Ukraine_Crimea_Pantikapaion	Zrubnaya	WesternSteppe_MLBA	0.520815	0.0432245	12.0491	1.96117e-33	6448
Mbuti	Ukraine_Crimea_Pantikapaion	Zevakinskiy_LBA	WesternSteppe_MLBA	0.51189	0.0454072	11.2733	1.7772e-29	5372
Mbuti	Ukraine_Crimea_Pantikapaion	Samara_Eneolithic	WesternSteppe_N	0.563853	0.0515583	10.9362	7.73566e-28	2868
Mbuti	Ukraine_Crimea_Pantikapaion	Ukraine_GlobularAmphora	Ukraine_EF	0.497452	0.0451298	11.0227	2.97049e-28	5420
Mbuti	Ukraine_Crimea_Pantikapaion	Ukraine_Trypillia	Ukraine_EF	0.531986	0.0454353	11.7087	1.15095e-31	7011
Mbuti	Ukraine_Crimea_Pantikapaion	Ukraine_Mesolithic	Ukraine_EHG	0.52483	0.0504824	10.3963	2.57771e-25	4618
Mbuti	Ukraine_Crimea_Pantikapaion	Ukraine_Neolithic	Ukraine_EHG	0.516895	0.0456771	11.3163	1.08994e-29	5393
Mbuti	Ukraine_Crimea_Pantikapaion	Ukraine_Neolithic_2	Ukraine_EHG	0.499404	0.0775317	6.44129	1.18462e-10	514
Mbuti	Ukraine_Crimea_Pantikapaion	Ukraine_Scythian	Ukraine_EIA	0.518973	0.0503065	10.3162	5.95167e-25	4601
Mbuti	Ukraine_Crimea_Pantikapaion	Ukraine_Viking	Ukraine_IA	0.553866	0.0528458	10.4808	1.05857e-25	3394
Mbuti	Ukraine_Crimea_Pantikapaion	Ukraine_BA	Ukraine_LNBA	0.548616	0.0671394	8.1713	3.05074e-16	1542
Mbuti	Ukraine_Crimea_Pantikapaion	Ukraine_BellBeaker	Ukraine_LNBA	0.507984	0.0575391	8.8285	1.06088e-18	1510
Mbuti	Ukraine_Crimea_Pantikapaion	Ukraine_CordedWare	Ukraine_LNBA	0.538506	0.0442205	12.1777	4.08458e-34	4665
Mbuti	Ukraine_Crimea_Pantikapaion	Ukraine_Eneolithic	Ukraine_LNBA	0.542578	0.050246	10.7984	3.50113e-27	4301
Mbuti	Ukraine_Crimea_Pantikapaion	Ukraine_Yamnaya	Ukraine_LNBA	0.507635	0.0466287	10.8867	1.33338e-27	4726
Mbuti	Ukraine_Crimea_Pantikapaion	Ukraine_Medieval	Ukraine_MA	0.523428	0.0483055	10.8358	2.32959e-27	4527
Mbuti	Ukraine_Crimea_Pantikapaion	UkrN_?	Ukraine_EHG	0.396935	0.0946971	4.19162	2.76966e-05	361
Mbuti	Ukraine_Crimea_Pantikapaion	UkrEIA_?	Ukraine_EIA	0.489496	0.0486028	10.0713	7.39588e-24	3002
Mbuti	Ukraine_Crimea_Pantikapaion	UkrEIA_Antiquity_Greeks?_1	Ukraine_EIA	0.516274	0.0521995	9.89041	4.58153e-23	2597
Mbuti	Ukraine_Crimea_Pantikapaion	UkrEIA_Antiquity_Greeks?_2	Ukraine_EIA	0.499075	0.0592864	8.41803	3.82878e-17	2018
Mbuti	Ukraine_Crimea_Pantikapaion	UkrEIA_LateScythian_Cri_Nom	Ukraine_EIA	0.535055	0.0475973	11.2413	2.55618e-29	3764
Mbuti	Ukraine_Crimea_Pantikapaion	UkrEIA_Scythian_LeftDnipro_IllThr	Ukraine_EIA	0.507875	0.048686	10.4316	1.77795e-25	3991
Mbuti	Ukraine_Crimea_Pantikapaion	UkrEIA_Scythian_LeftDnipro_LocAgr	Ukraine_EIA	0.502304	0.051185	9.8135	9.84883e-23	3219
Mbuti	Ukraine_Crimea_Pantikapaion	UkrEIA_Scythian_LeftDnipro_LocAgr_2	Ukraine_EIA	0.544147	0.0551727	9.86262	6.04496e-23	4745
Mbuti	Ukraine_Crimea_Pantikapaion	UkrEIA_Scythian_LeftDnipro_LocEl	Ukraine_EIA	0.522959	0.0459234	11.3876	4.81926e-30	4897
Mbuti	Ukraine_Crimea_Pantikapaion	UkrEIA_Scythian_NBlaSea_Nom	Ukraine_EIA	0.497122	0.0495777	10.0271	1.1584e-23	3759
Mbuti	Ukraine_Crimea_Pantikapaion	UkrEIA_Scythian_RightDnipro_IllThr	Ukraine_EIA	0.528323	0.0456908	11.563	6.34516e-31	5912
Mbuti	Ukraine_Crimea_Pantikapaion	UkrEIA_Scythian_RightDnipro_IllThr_2	Ukraine_EIA	0.523266	0.0561759	9.31478	1.22205e-20	2824
Mbuti	Ukraine_Crimea_Pantikapaion	UkrEIA_Scythian_SivDon_Nom	Ukraine_EIA	0.516627	0.0427622	12.0814	1.32433e-33	6139
Mbuti	Ukraine_Crimea_Pantikapaion	UkrEIA_Scythian_SivDon_Nom_2	Ukraine_EIA	0.477903	0.0407688	11.7223	9.80023e-32	3788
Mbuti	Ukraine_Crimea_Pantikapaion	UkrEIA_Scythian_SivDon_NomEl	Ukraine_EIA	0.492698	0.0426992	11.5388	8.40934e-31	4788
Mbuti	Ukraine_Crimea_Pantikapaion	UkrEIA_Scythian_SivDon_NomEl_2	Ukraine_EIA	0.459373	0.109507	4.19491	2.72982e-05	336
Mbuti	Ukraine_Crimea_Pantikapaion	UkrEIA_Scythian_SivDon_NomEl_3	Ukraine_EIA	0.558289	0.0607513	9.18976	3.93731e-20	2082
Mbuti	Ukraine_Crimea_Pantikapaion	UkrEIA_ThracianHallstatt	Ukraine_EIA	0.50647	0.0478374	10.5873	3.41231e-26	5742
Mbuti	Ukraine_Crimea_Pantikapaion	UkrEIA_ThracianHallstatt_2	Ukraine_EIA	0.542482	0.0502345	10.799	3.47955e-27	5071
Mbuti	Ukraine_Crimea_Pantikapaion	UkrIA_Chernyakhiv_1	Ukraine_IA	0.531894	0.0475457	11.187	4.72087e-29	5398
Mbuti	Ukraine_Crimea_Pantikapaion	UkrIA_Chernyakhiv_2	Ukraine_IA	0.524678	0.0419753	12.4997	7.49489e-36	6006
Mbuti	Ukraine_Crimea_Pantikapaion	UkrIA_Chernyakhiv_3	Ukraine_IA	0.511029	0.0597329	8.55524	1.1762e-17	2590
Mbuti	Ukraine_Crimea_Pantikapaion	UkrIA_Sarmatian_SivDon	Ukraine_IA	0.493991	0.0430047	11.4869	1.5351e-30	5065
Mbuti	Ukraine_Crimea_Pantikapaion	UkrBA_Zrubna	Ukraine_LNBA	0.502604	0.0719271	6.98769	2.79441e-12	857
Mbuti	Ukraine_Crimea_Pantikapaion	UkrFBA_Bilozerska_Pre-Cimmerian	Ukraine_LNBA	0.50672	0.0443432	11.4272	3.05742e-30	5527
Mbuti	Ukraine_Crimea_Pantikapaion	UkrFBA/EIA_Cimmerian	Ukraine_LNBA	0.556808	0.0595623	9.34833	8.90465e-21	1630
Mbuti	Ukraine_Crimea_Pantikapaion	UkrFBA/EIA_Lusatian	Ukraine_LNBA	0.512828	0.0446387	11.4884	1.50849e-30	6656
Mbuti	Ukraine_Crimea_Pantikapaion	UkrFBA/EIA_Vysotska_Early	Ukraine_LNBA	0.642635	0.104184	6.1683	6.90302e-10	394
Mbuti	Ukraine_Crimea_Pantikapaion	UkrEMA_Saltiv_Alans_1	Ukraine_MA	0.509475	0.0441843	11.5307	9.241e-31	4662
Mbuti	Ukraine_Crimea_Pantikapaion	UkrEMA_Saltiv_Alans_2	Ukraine_MA	0.490347	0.0427292	11.4757	1.74776e-30	4829
Mbuti	Ukraine_Crimea_Pantikapaion	UkrEMA_Saltiv_Bulgars_1	Ukraine_MA	0.532269	0.0506641	10.5058	8.11969e-26	3552
Mbuti	Ukraine_Crimea_Pantikapaion	UkrEMA_Saltiv_Bulgars_2	Ukraine_MA	0.459518	0.0440976	10.4205	1.99987e-25	2445
Mbuti	Ukraine_Crimea_Pantikapaion	UkrEM_Cossack_Slavs	Ukraine_MA	0.528728	0.0516002	10.2466	1.2256e-24	3937
Mbuti	Ukraine_Crimea_Pantikapaion	UkrMA_Cuman	Ukraine_MA	0.474351	0.0663459	7.14966	8.69929e-13	2201
Mbuti	Ukraine_Crimea_Pantikapaion	UkrMA_Cuman_2	Ukraine_MA	0.509174	0.0558152	9.12251	7.34015e-20	4047
Mbuti	Ukraine_Crimea_Pantikapaion	UkrMA_GoldenHorde_Nom	Ukraine_MA	0.565025	0.0565417	9.99307	1.63436e-23	3417
Mbuti	Ukraine_Crimea_Pantikapaion	UkrMA_GoldenHorde_Slav/Nom?	Ukraine_MA	0.52081	0.0434023	11.9996	3.57018e-33	4806
Mbuti	Ukraine_Crimea_Pantikapaion	UkrMA_Nogai_1	Ukraine_MA	0.549532	0.0596281	9.21598	3.08436e-20	2672
Mbuti	Ukraine_Crimea_Pantikapaion	UkrMA_Nogai_2	Ukraine_MA	0.506221	0.0548581	9.22782	2.76193e-20	4717
Mbuti	Ukraine_Crimea_Pantikapaion	UkrMA_Nogai_3	Ukraine_MA	0.507513	0.0509765	9.95582	2.37844e-23	4318
Mbuti	Ukraine_Crimea_Pantikapaion	UkrMA_Post-Cuman_Cuman?	Ukraine_MA	0.581787	0.0631142	9.21801	3.02671e-20	2401
Mbuti	Ukraine_Crimea_Pantikapaion	UkrMA_WhiteCroat_Slavs	Ukraine_MA	0.505884	0.0426219	11.8691	1.71242e-32	4836
Mbuti	Ukraine_Eneolithic	China_AmurRiver_LPaleolithic	EastAsia	0.500375	0.0386156	12.9578	2.12159e-38	16068
Mbuti	Ukraine_Eneolithic	China_AmurRiver_Mesolithic	EastAsia	0.500178	0.0407982	12.2598	1.48846e-34	12642
Mbuti	Ukraine_Eneolithic	China_AmurRiver_N	EastAsia	0.506546	0.0376085	13.4689	2.38274e-41	18873
Mbuti	Ukraine_Eneolithic	China_Miaozigou_MN	EastAsia	NA	NA	NA	NA	NA
Mbuti	Ukraine_Eneolithic	China_NEastAsia_Coastal_EN	EastAsia	NA	NA	NA	NA	NA
Mbuti	Ukraine_Eneolithic	China_SEastAsia_Coastal_LN	EastAsia	NA	NA	NA	NA	NA
Mbuti	Ukraine_Eneolithic	China_Upper_YR_IA	EastAsia	NA	NA	NA	NA	NA
Mbuti	Ukraine_Eneolithic	China_Upper_YR_LN	EastAsia	NA	NA	NA	NA	NA
Mbuti	Ukraine_Eneolithic	China_WLR_LN	EastAsia	NA	NA	NA	NA	NA
Mbuti	Ukraine_Eneolithic	China_WLR_MN	EastAsia	NA	NA	NA	NA	NA
Mbuti	Ukraine_Eneolithic	China_Wuzhuangguoliang_LN	EastAsia	0.563576	0.0847427	6.65044	2.92225e-11	847
Mbuti	Ukraine_Eneolithic	China_Xinjian_IA	EastAsia	0.532203	0.039328	13.5324	1.0067e-41	17284
Mbuti	Ukraine_Eneolithic	China_Xinjian_IA_o1	EastAsia	0.533504	0.0439746	12.1321	7.14117e-34	6130
Mbuti	Ukraine_Eneolithic	China_Xinjiang_Chaganguole_BA_Chemurcheck	EastAsia	0.548848	0.0380288	14.4324	3.23395e-47	21255
Mbuti	Ukraine_Eneolithic	China_Xinjiang_Jierzankale_IA	EastAsia	0.537151	0.0398343	13.4846	1.9264e-41	21647
Mbuti	Ukraine_Eneolithic	China_Xinjiang_Junmachanyilian_Historical	EastAsia	0.513446	0.039028	13.1558	1.57578e-39	16299
Mbuti	Ukraine_Eneolithic	China_Xinjiang_Kuokesuxi_EIA	EastAsia	0.534111	0.037429	14.27	3.36654e-46	23145
Mbuti	Ukraine_Eneolithic	China_Xinjiang_Songshugou_EIA	EastAsia	0.549819	0.0402787	13.6504	2.00866e-42	22299
Mbuti	Ukraine_Eneolithic	China_Xinjiang_Tuoganbai_BA	EastAsia	0.558718	0.0400017	13.9674	2.46611e-44	22297
Mbuti	Ukraine_Eneolithic	China_Xinjiang_Wutulan_IA	EastAsia	0.559454	0.0419577	13.3338	1.47278e-40	14387
Mbuti	Ukraine_Eneolithic	China_Xinjiang_Xiaohe_BA	EastAsia	0.538767	0.0400519	13.4517	3.00683e-41	25674
Mbuti	Ukraine_Eneolithic	China_YR_LBIA	EastAsia	NA	NA	NA	NA	NA
Mbuti	Ukraine_Eneolithic	China_YR_LN	EastAsia	NA	NA	NA	NA	NA
Mbuti	Ukraine_Eneolithic	China_YR_MN	EastAsia	NA	NA	NA	NA	NA
Mbuti	Ukraine_Eneolithic	Japan_HG_Jomon	EastAsia	0.481036	0.0428259	11.2324	2.82843e-29	22873
Mbuti	Ukraine_Eneolithic	Mongolia_Arkhangai_EarlyMedieval	EastAsia	0.528975	0.0398635	13.2697	3.4715e-40	25937
Mbuti	Ukraine_Eneolithic	Mongolia_Arkhangai_LateMedieval	EastAsia	0.518289	0.0388982	13.3242	1.67348e-40	25351
Mbuti	Ukraine_Eneolithic	Mongolia_Arkhangai_Xiongnu	EastAsia	0.54984	0.0390815	14.0691	5.88451e-45	25697
Mbuti	Ukraine_Eneolithic	Mongolia_Arkhangai_XiongnuEarlyMedieval_2	EastAsia	0.521717	0.0365614	14.2696	3.38465e-46	20563
Mbuti	Ukraine_Eneolithic	Mongolia_Arkhangai_XiongnuEarlyMedieval_3	EastAsia	0.513441	0.0404582	12.6907	6.66265e-37	25917
Mbuti	Ukraine_Eneolithic	Mongolia_Bulgan_EarlyMedievalLateMedieval	EastAsia	0.524188	0.0388992	13.4755	2.1793e-41	25663
Mbuti	Ukraine_Eneolithic	Mongolia_Bulgan_Xiongnu	EastAsia	0.490985	0.0392903	12.4963	7.81716e-36	22133
Mbuti	Ukraine_Eneolithic	Mongolia_Dornod_LateMedieval	EastAsia	0.519048	0.0400556	12.9582	2.11152e-38	25507
Mbuti	Ukraine_Eneolithic	Mongolia_EIA_Sagly_4	EastAsia	0.525404	0.0389668	13.4834	1.95935e-41	25828
Mbuti	Ukraine_Eneolithic	Mongolia_EIA_SlabGrave_1	EastAsia	0.507725	0.0391514	12.9682	1.85227e-38	25812
Mbuti	Ukraine_Eneolithic	Mongolia_Khovd_MLBAEarlyMedieval	EastAsia	0.545035	0.0405261	13.449	3.12105e-41	23765
Mbuti	Ukraine_Eneolithic	Mongolia_Khovd_MLBAXiongnuLateMedieval	EastAsia	0.506526	0.0417698	12.1266	7.63377e-34	9094
Mbuti	Ukraine_Eneolithic	Mongolia_Khuvsgul_XiongnuLateMedieval_1	EastAsia	0.530259	0.0380027	13.9532	3.00812e-44	24320
Mbuti	Ukraine_Eneolithic	Mongolia_Khuvsgul_XiongnuLateMedieval_2	EastAsia	0.513072	0.0386254	13.2833	2.89404e-40	24901
Mbuti	Ukraine_Eneolithic	Mongolia_LBA_CenterWest_4	EastAsia	0.512547	0.0396145	12.9384	2.73386e-38	25535
Mbuti	Ukraine_Eneolithic	Mongolia_LBA_Khovsgol_6	EastAsia	0.524318	0.0396564	13.2215	6.59013e-40	25819
Mbuti	Ukraine_Eneolithic	Mongolia_LBA_Ulaanzukh_2	EastAsia	0.503726	0.0402436	12.5169	6.03432e-36	22007
Mbuti	Ukraine_Eneolithic	Mongolia_North_N	EastAsia	0.503237	0.0409025	12.3033	8.6928e-35	25276
Mbuti	Ukraine_Eneolithic	Mongolia_Selenge_LateMedieval	EastAsia	0.502065	0.0405305	12.3873	3.06079e-35	25015
Mbuti	Ukraine_Eneolithic	Mongolia_Selenge_XiongnuLateMedieval	EastAsia	0.5067	0.0407206	12.4433	1.52048e-35	24129
Mbuti	Ukraine_Eneolithic	Mongolia_Selenge_XiongnuMedieval	EastAsia	0.51399	0.0387828	13.253	4.33346e-40	17353
Mbuti	Ukraine_Eneolithic	Mongolia_Sukhbaatar_LateMedieval	EastAsia	0.505217	0.0376965	13.4022	5.86941e-41	25965
Mbuti	Ukraine_Eneolithic	Mongolia_Sukhbaatar_MLBAXiongnuLateMedieval	EastAsia	0.507244	0.0392812	12.9132	3.79374e-38	25979
Mbuti	Ukraine_Eneolithic	Mongolia_Sukhbaatar_XiongnuLateMedieval	EastAsia	0.48912	0.0382504	12.7873	1.93026e-37	20818
Mbuti	Ukraine_Eneolithic	Mongolia_Tuv_LateMedieval	EastAsia	0.50915	0.0426367	11.9416	7.18434e-33	22000
Mbuti	Ukraine_Eneolithic	Mongolia_Umungobi_LateMedieval	EastAsia	0.505263	0.0395771	12.7666	2.52054e-37	25359
Mbuti	Ukraine_Eneolithic	Mongolia_Uvs_EIAXiongnuLateMedival	EastAsia	0.524223	0.039543	13.257	4.10879e-40	25308
Mbuti	Ukraine_Eneolithic	Vietnam_BA_DongSonCulture	EastAsia	0.528511	0.0474016	11.1496	7.19099e-29	5826
Mbuti	Ukraine_Eneolithic	Vietnam_LN	EastAsia	0.480742	0.0376384	12.7727	2.3306e-37	6614
Mbuti	Ukraine_Eneolithic	Vietnam_N	EastAsia	0.505768	0.0405881	12.461	1.21836e-35	5562
Mbuti	Ukraine_Eneolithic	XiongNu	EastAsia	0.49331	0.0396533	12.4406	1.57375e-35	25712
Mbuti	Ukraine_Eneolithic	Central_MN	Europe_EF	0.567844	0.0413116	13.7454	5.42657e-43	25277
Mbuti	Ukraine_Eneolithic	Czech_Bohemia_FunnelBeaker_N	Europe_EF	0.560912	0.040891	13.7173	8.00399e-43	24688
Mbuti	Ukraine_Eneolithic	Czech_Bohemia_GlobularAmphorae_N	Europe_EF	0.569364	0.0404956	14.0599	6.69667e-45	23594
Mbuti	Ukraine_Eneolithic	Czech_Bohemia_Jordanow_N	Europe_EF	0.567857	0.0401121	14.1568	1.69635e-45	23477
Mbuti	Ukraine_Eneolithic	Czech_Bohemia_Rivnac_N	Europe_EF	0.56701	0.0396857	14.2875	2.61798e-46	23782
Mbuti	Ukraine_Eneolithic	Czech_C_Baalberge	Europe_EF	0.56408	0.0391861	14.3949	5.57117e-47	25956
Mbuti	Ukraine_Eneolithic	Czech_N	Europe_EF	0.564097	0.0390984	14.4276	3.46922e-47	25282
Mbuti	Ukraine_Eneolithic	Hungary_C	Europe_EF	0.561921	0.0403503	13.9261	4.39947e-44	25352
Mbuti	Ukraine_Eneolithic	Hungary_EN	Europe_EF	0.562857	0.0412295	13.6518	1.97007e-42	25316
Mbuti	Ukraine_Eneolithic	Iberia_Chl	Europe_EF	0.562399	0.0399208	14.0879	4.5091e-45	26117
Mbuti	Ukraine_Eneolithic	Iberia_EN	Europe_EF	0.565084	0.0411918	13.7184	7.88132e-43	23216
Mbuti	Ukraine_Eneolithic	Iberia_MN	Europe_EF	0.576616	0.0413847	13.9331	3.98856e-44	22928
Mbuti	Ukraine_Eneolithic	Italy_C	Europe_EF	0.557421	0.0417005	13.3672	9.39705e-41	25532
Mbuti	Ukraine_Eneolithic	Italy_C_BA	Europe_EF	0.577645	0.0438112	13.1849	1.07206e-39	19946
Mbuti	Ukraine_Eneolithic	Italy_N	Europe_EF	0.56041	0.0423452	13.2343	5.55913e-40	26076
Mbuti	Ukraine_Eneolithic	LBK_EN	Europe_EF	0.561981	0.04053	13.8658	1.02051e-43	26114
Mbuti	Ukraine_Eneolithic	Poland_BKG	Europe_EF	0.559982	0.0413182	13.5529	7.61255e-42	26007
Mbuti	Ukraine_Eneolithic	Poland_GlobularAmphora	Europe_EF	0.567131	0.0405634	13.9813	2.02668e-44	26106
Mbuti	Ukraine_Eneolithic	Remedello	Europe_EF	0.552961	0.0416276	13.2835	2.88515e-40	10155
Mbuti	Ukraine_Eneolithic	Romania_C_Bodrogkeresztur	Europe_EF	0.564958	0.040529	13.9396	3.63975e-44	26076
Mbuti	Ukraine_Eneolithic	Romania_N	Europe_EF	0.567031	0.0409329	13.8527	1.22543e-43	12049
Mbuti	Ukraine_Eneolithic	Sweden_Megalithic	Europe_EF	0.567163	0.039859	14.2292	6.03354e-46	25295
Mbuti	Ukraine_Eneolithic	Switzerland_EBA_1	Europe_EF	0.577019	0.0419414	13.7577	4.57695e-43	22600
Mbuti	Ukraine_Eneolithic	Switzerland_LN	Europe_EF	0.568067	0.0413083	13.7519	4.96258e-43	25570
Mbuti	Ukraine_Eneolithic	Czech_IA_Hallstatt	Europe_IA	0.567135	0.0412404	13.7519	4.95953e-43	22922
Mbuti	Ukraine_Eneolithic	Czech_IA_LaTene	Europe_IA	0.567235	0.039451	14.3782	7.09015e-47	25939
Mbuti	Ukraine_Eneolithic	Denmark_EarlyViking	Europe_IA	0.561708	0.0403198	13.9313	4.08637e-44	25408
Mbuti	Ukraine_Eneolithic	Denmark_IA	Europe_IA	0.567305	0.0411803	13.7761	3.5486e-43	25153
Mbuti	Ukraine_Eneolithic	Denmark_Viking	Europe_IA	0.560124	0.0396205	14.1372	2.23887e-45	26075
Mbuti	Ukraine_Eneolithic	England_Viking	Europe_IA	0.558878	0.0396517	14.0947	4.09427e-45	26075
Mbuti	Ukraine_Eneolithic	Estonia_EarlyViking	Europe_IA	0.566156	0.0400351	14.1415	2.1075e-45	26074
Mbuti	Ukraine_Eneolithic	Estonia_EIA	Europe_IA	0.569522	0.0387765	14.6873	7.77579e-49	13126
Mbuti	Ukraine_Eneolithic	Greenland_EarlyNorse	Europe_IA	0.560801	0.0407715	13.7547	4.76964e-43	26027
Mbuti	Ukraine_Eneolithic	Greenland_LateNorse	Europe_IA	0.563382	0.0415224	13.5681	6.18673e-42	24106
Mbuti	Ukraine_Eneolithic	HungarianScythian	Europe_IA	0.558986	0.0402258	13.8962	6.67731e-44	22949
Mbuti	Ukraine_Eneolithic	Hungary_Conqueror_Commoner	Europe_IA	0.553172	0.0393528	14.0567	7.00486e-45	26117
Mbuti	Ukraine_Eneolithic	Hungary_Conqueror_Elite	Europe_IA	0.545765	0.0392113	13.9186	4.88458e-44	26118
Mbuti	Ukraine_Eneolithic	Hungary_DanubeTisza_EAvar	Europe_IA	0.51102	0.0401892	12.7154	4.85859e-37	26039
Mbuti	Ukraine_Eneolithic	Hungary_DanubeTisza_LAvar	Europe_IA	0.5228	0.0397107	13.1652	1.39171e-39	25995
Mbuti	Ukraine_Eneolithic	Hungary_DanubeTisza_LSarmation_EHun	Europe_IA	0.562491	0.0414931	13.5563	7.2749e-42	25598
Mbuti	Ukraine_Eneolithic	Hungary_DanubeTisza_MLAvar	Europe_IA	0.512658	0.0403354	12.7099	5.21117e-37	25053
Mbuti	Ukraine_Eneolithic	Hungary_EarlyArpadian	Europe_IA	0.557574	0.0401771	13.8779	8.62354e-44	26117
Mbuti	Ukraine_Eneolithic	Hungary_EarlyAvar	Europe_IA	0.536427	0.03877	13.8361	1.54338e-43	26117
Mbuti	Ukraine_Eneolithic	Hungary_EarlyAvar_Elite	Europe_IA	0.52207	0.0395751	13.1919	9.77388e-40	25993
Mbuti	Ukraine_Eneolithic	Hungary_EIA_Prescythian_Mezocsat	Europe_IA	0.568654	0.0381919	14.8894	3.86268e-50	24769
Mbuti	Ukraine_Eneolithic	Hungary_Hun	Europe_IA	0.555185	0.0381772	14.5423	6.5324e-48	25925
Mbuti	Ukraine_Eneolithic	Hungary_Hun_oEastAsian	Europe_IA	0.497115	0.0407032	12.2132	2.6433e-34	21211
Mbuti	Ukraine_Eneolithic	Hungary_IA_LaTene	Europe_IA	0.561974	0.0385058	14.5945	3.04274e-48	25860
Mbuti	Ukraine_Eneolithic	Hungary_Langobard	Europe_IA	0.563851	0.0398632	14.1447	2.01488e-45	26118
Mbuti	Ukraine_Eneolithic	Hungary_LateAvar	Europe_IA	0.54477	0.0394885	13.7957	2.70622e-43	26117
Mbuti	Ukraine_Eneolithic	Hungary_MidAvar	Europe_IA	0.554069	0.0391265	14.161	1.59777e-45	26118
Mbuti	Ukraine_Eneolithic	Hungary_MidAvar_oEastAsiaHigh	Europe_IA	0.535518	0.0379558	14.109	3.34356e-45	23280
Mbuti	Ukraine_Eneolithic	Hungary_MidAvar_oEastAsiaMedium	Europe_IA	0.545256	0.0410729	13.2753	3.21964e-40	25382
Mbuti	Ukraine_Eneolithic	Hungary_MidLateAvar	Europe_IA	0.546392	0.0391086	13.9711	2.33899e-44	26090
Mbuti	Ukraine_Eneolithic	Hungary_NorthHungaryMountains_LAvar	Europe_IA	0.545686	0.0417677	13.0648	5.23244e-39	22634
Mbuti	Ukraine_Eneolithic	Hungary_Tiszaregion_EAvar	Europe_IA	0.567394	0.0379727	14.9421	1.75246e-50	19545
Mbuti	Ukraine_Eneolithic	Hungary_Transtisza_EAvar	Europe_IA	0.517732	0.0384926	13.4502	3.0718e-41	26004
Mbuti	Ukraine_Eneolithic	Hungary_Transtisza_LAvar	Europe_IA	0.544954	0.0396623	13.7398	5.86006e-43	23843
Mbuti	Ukraine_Eneolithic	Hungary_Transtisza_LSarmation_EHun	Europe_IA	0.559342	0.0402452	13.8983	6.48342e-44	26090
Mbuti	Ukraine_Eneolithic	Iceland_Viking	Europe_IA	0.56136	0.0400859	14.0039	1.47529e-44	26072
Mbuti	Ukraine_Eneolithic	Ingria_IA	Europe_IA	0.582191	0.0405591	14.3541	1.00376e-46	11232
Mbuti	Ukraine_Eneolithic	Ireland_Viking	Europe_IA	0.55889	0.0399721	13.982	2.0071e-44	23773
Mbuti	Ukraine_Eneolithic	Italy_IA_Republic	Europe_IA	0.55498	0.0412904	13.4409	3.48231e-41	25897
Mbuti	Ukraine_Eneolithic	Italy_Imperial	Europe_IA	0.549835	0.0405715	13.5523	7.6838e-42	26076
Mbuti	Ukraine_Eneolithic	Italy_LA	Europe_IA	0.546396	0.0405459	13.476	2.16522e-41	26073
Mbuti	Ukraine_Eneolithic	Levänluhta	Europe_IA	0.539181	0.0388221	13.8885	7.43477e-44	16371
Mbuti	Ukraine_Eneolithic	Norway_IA	Europe_IA	0.570132	0.0411627	13.8507	1.25988e-43	22412
Mbuti	Ukraine_Eneolithic	Norway_Viking	Europe_IA	0.561033	0.0399086	14.058	6.88416e-45	26075
Mbuti	Ukraine_Eneolithic	Poland_Viking	Europe_IA	0.564199	0.0398565	14.1558	1.72056e-45	25083
Mbuti	Ukraine_Eneolithic	Russia_Viking	Europe_IA	0.559124	0.040353	13.8558	1.173e-43	26014
Mbuti	Ukraine_Eneolithic	Scotland_Viking	Europe_IA	0.57181	0.0400806	14.2665	3.53935e-46	22451
Mbuti	Ukraine_Eneolithic	Slovakia_IA_Vekerzug	Europe_IA	0.564965	0.0396876	14.2353	5.53148e-46	25811
Mbuti	Ukraine_Eneolithic	Slovakia_LIA_LaTene	Europe_IA	0.559459	0.0393281	14.2254	6.37169e-46	24075
Mbuti	Ukraine_Eneolithic	Slovenia_EIA	Europe_IA	0.559493	0.038737	14.4434	2.76016e-47	25781
Mbuti	Ukraine_Eneolithic	Sweden_Viking	Europe_IA	0.561101	0.0405688	13.8309	1.66036e-43	26075
Mbuti	Ukraine_Eneolithic	BolshoyOleniOstrov	Europe_LNBA	0.525065	0.0388142	13.5277	1.07372e-41	24614
Mbuti	Ukraine_Eneolithic	Central_CWC	Europe_LNBA	0.561014	0.0399623	14.0386	9.04761e-45	25684
Mbuti	Ukraine_Eneolithic	Central_LNBA	Europe_LNBA	0.563532	0.0389591	14.4647	2.02487e-47	26057
Mbuti	Ukraine_Eneolithic	Czech_BellBeaker	Europe_LNBA	0.560039	0.039194	14.2889	2.56685e-46	26024
Mbuti	Ukraine_Eneolithic	Czech_Bohemia_BellBeaker	Europe_LNBA	0.559662	0.0409518	13.6663	1.6129e-42	25668
Mbuti	Ukraine_Eneolithic	Czech_Bohemia_CordedWare	Europe_LNBA	0.561503	0.0391228	14.3523	1.03026e-46	26024
Mbuti	Ukraine_Eneolithic	Czech_Bohemia_Unetice_EBA	Europe_LNBA	0.558698	0.0396282	14.0985	3.88054e-45	26069
Mbuti	Ukraine_Eneolithic	Czech_CordedWare	Europe_LNBA	0.562084	0.0402354	13.9699	2.3806e-44	25125
Mbuti	Ukraine_Eneolithic	Czech_EBA	Europe_LNBA	0.558	0.0385493	14.475	1.74442e-47	25342
Mbuti	Ukraine_Eneolithic	Czech_EBA_Unetice	Europe_LNBA	0.563512	0.0399078	14.1204	2.84549e-45	25959
Mbuti	Ukraine_Eneolithic	Estonia_CWC	Europe_LNBA	0.554392	0.0402423	13.7764	3.53707e-43	24755
Mbuti	Ukraine_Eneolithic	Estonia_LBA	Europe_LNBA	0.582515	0.0430644	13.5266	1.0895e-41	16999
Mbuti	Ukraine_Eneolithic	Fatyanovo	Europe_LNBA	0.56258	0.0382707	14.7	6.44498e-49	25919
Mbuti	Ukraine_Eneolithic	Germany_BellBeaker	Europe_LNBA	0.560524	0.0395424	14.1753	1.30301e-45	25759
Mbuti	Ukraine_Eneolithic	Germany_Lech_EBA	Europe_LNBA	0.5639	0.0402785	14	1.55784e-44	25244
Mbuti	Ukraine_Eneolithic	Germany_SouthernGermany_EBA	Europe_LNBA	0.573703	0.0418902	13.6954	1.08159e-42	22169
Mbuti	Ukraine_Eneolithic	Germany_Tollense_BA	Europe_LNBA	0.551986	0.0437014	12.6309	1.42689e-36	7170
Mbuti	Ukraine_Eneolithic	Hungary_BA	Europe_LNBA	0.55733	0.0396762	14.0469	8.04333e-45	24617
Mbuti	Ukraine_Eneolithic	Hungary_EBA_BellBeaker	Europe_LNBA	0.56525	0.0388816	14.5377	6.98728e-48	25503
Mbuti	Ukraine_Eneolithic	Latvia_BA	Europe_LNBA	0.568526	0.0406807	13.9753	2.20499e-44	25647
Mbuti	Ukraine_Eneolithic	Lithuania_BA	Europe_LNBA	0.556359	0.0438277	12.6942	6.3657e-37	10872
Mbuti	Ukraine_Eneolithic	Lithuania_CWC	Europe_LNBA	0.569929	0.0407374	13.9903	1.78629e-44	25801
Mbuti	Ukraine_Eneolithic	Northern_LNBA	Europe_LNBA	0.569024	0.0418978	13.5813	5.17334e-42	24440
Mbuti	Ukraine_Eneolithic	Poland_BellBeaker	Europe_LNBA	0.568751	0.0396338	14.3501	1.06328e-46	25720
Mbuti	Ukraine_Eneolithic	Poland_CWC	Europe_LNBA	0.549244	0.0388644	14.1323	2.40082e-45	25845
Mbuti	Ukraine_Eneolithic	Poland_EBA	Europe_LNBA	0.574463	0.039129	14.6813	8.50004e-49	24908
Mbuti	Ukraine_Eneolithic	Romania_BA_Arman	Europe_LNBA	0.579642	0.0428726	13.5201	1.1901e-41	22797
Mbuti	Ukraine_Eneolithic	Serbia_Mokrin_EBA_Maros	Europe_LNBA	0.562461	0.0390081	14.4191	3.92544e-47	26116
Mbuti	Ukraine_Eneolithic	Sweden_Mgl	Europe_LNBA	0.563513	0.0425529	13.2427	4.97596e-40	18860
Mbuti	Ukraine_Eneolithic	Switzerland_EBA_2	Europe_LNBA	0.562529	0.0405415	13.8754	8.93192e-44	25018
Mbuti	Ukraine_Eneolithic	Estonia_MA	Europe_MA	0.534197	0.03642	14.6677	1.0382e-48	11113
Mbuti	Ukraine_Eneolithic	Faroes_EarlyModern	Europe_MA	0.557052	0.0408793	13.6267	2.77712e-42	25969
Mbuti	Ukraine_Eneolithic	Germany_EarlyMedieval	Europe_MA	0.563754	0.0394899	14.2759	3.09237e-46	26012
Mbuti	Ukraine_Eneolithic	Italy_Medieval	Europe_MA	0.562427	0.0415311	13.5423	8.79669e-42	21511
Mbuti	Ukraine_Eneolithic	Italy_Medieval_EarlyModern	Europe_MA	0.54971	0.0404591	13.5868	4.7952e-42	26076
Mbuti	Ukraine_Eneolithic	Norway_Medieval	Europe_MA	0.563518	0.0409354	13.766	4.0811e-43	25940
Mbuti	Ukraine_Eneolithic	EHG	EuropeHG_EHG	0.566583	0.0394193	14.3733	7.61682e-47	23328
Mbuti	Ukraine_Eneolithic	Estonia_HG_CCC	EuropeHG_EHG	0.592828	0.0485349	12.2145	2.60229e-34	7188
Mbuti	Ukraine_Eneolithic	Latvia_HG_CCC	EuropeHG_EHG	0.573958	0.0404036	14.2056	8.45564e-46	25225
Mbuti	Ukraine_Eneolithic	WesternRussiaHG	EuropeHG_EHG	0.55088	0.0401851	13.7086	9.01946e-43	21778
Mbuti	Ukraine_Eneolithic	SHG	EuropeHG_SHG	0.570112	0.0388005	14.6934	7.10396e-49	23231
Mbuti	Ukraine_Eneolithic	Sweden_Gotland_Hemmor_PittedWare_BattleAxe	EuropeHG_SHG	0.574974	0.0383852	14.9791	1.00624e-50	23574
Mbuti	Ukraine_Eneolithic	Sweden_Gotland_Vasterbjers_PittedWare_BattleAxe	EuropeHG_SHG	0.570839	0.0402912	14.1678	1.44905e-45	26118
Mbuti	Ukraine_Eneolithic	Sweden_Mesolithic	EuropeHG_SHG	0.577034	0.0428903	13.4537	2.92764e-41	26118
Mbuti	Ukraine_Eneolithic	Iron_Gates_HG	EuropeHG_WHG	0.580662	0.0405269	14.3278	1.46664e-46	26085
Mbuti	Ukraine_Eneolithic	Italy_Mesolithic	EuropeHG_WHG	0.597639	0.0441242	13.5445	8.54112e-42	25525
Mbuti	Ukraine_Eneolithic	Latvia_HG_M	EuropeHG_WHG	0.585671	0.0402958	14.5343	7.3454e-48	26039
Mbuti	Ukraine_Eneolithic	Lithuania_HG_M	EuropeHG_WHG	0.578444	0.0412045	14.0384	9.07542e-45	25879
Mbuti	Ukraine_Eneolithic	WHG	EuropeHG_WHG	0.576727	0.041091	14.0354	9.46907e-45	25790
Mbuti	Ukraine_Eneolithic	Anatolia_N	Levant/Anatolia_EF	0.559348	0.0404947	13.8129	2.13186e-43	26020
Mbuti	Ukraine_Eneolithic	Levant_BA	Levant/Anatolia_EF	0.535054	0.0368624	14.5149	9.75196e-48	21571
Mbuti	Ukraine_Eneolithic	Levant_N	Levant/Anatolia_EF	0.552881	0.0401514	13.7699	3.86756e-43	19307
Mbuti	Ukraine_Eneolithic	Natufian	Levant/Anatolia_EF	0.526426	0.0418353	12.5833	2.60915e-36	9100
Mbuti	Ukraine_Eneolithic	Russia_AngaraRiver_BA	Siberia	0.497069	0.0402887	12.3377	5.67866e-35	26111
Mbuti	Ukraine_Eneolithic	Russia_AngaraRiver_N	Siberia	0.484109	0.0424582	11.402	4.08582e-30	23475
Mbuti	Ukraine_Eneolithic	Russia_Buryatia_PreBronze	Siberia	0.505342	0.0404176	12.503	7.18743e-36	17612
Mbuti	Ukraine_Eneolithic	Russia_Buryatia_Xiongnu	Siberia	0.510616	0.0409835	12.4591	1.248e-35	24894
Mbuti	Ukraine_Eneolithic	Russia_DevilsCave_N	Siberia	0.502624	0.0399466	12.5824	2.63908e-36	26042
Mbuti	Ukraine_Eneolithic	Russia_Ekven_IA	Siberia	0.51105	0.0386261	13.2307	5.83445e-40	26017
Mbuti	Ukraine_Eneolithic	Russia_KolymaRiver_LN	Siberia	0.511772	0.0406991	12.5745	2.91549e-36	26111
Mbuti	Ukraine_Eneolithic	Russia_LenaRiver_BA	Siberia	0.52459	0.039301	13.348	1.2166e-40	26012
Mbuti	Ukraine_Eneolithic	Russia_LenaRiver_N	Siberia	0.509039	0.040089	12.6977	6.08734e-37	25899
Mbuti	Ukraine_Eneolithic	Russia_MN_Boisman	Siberia	0.504694	0.0388131	13.0032	1.17329e-38	24784
Mbuti	Ukraine_Eneolithic	Russia_Siberia_Irkutsk_EBA	Siberia	0.510241	0.0403841	12.6347	1.35879e-36	19331
Mbuti	Ukraine_Eneolithic	Russia_Siberia_Lena_EBA	Siberia	0.515933	0.0385568	13.3811	7.79467e-41	25572
Mbuti	Ukraine_Eneolithic	Russia_Uelen_OldBeringSea	Siberia	0.511206	0.0392284	13.0315	8.09919e-39	25250
Mbuti	Ukraine_Eneolithic	Russia_UstBelaya_Angara	Siberia	0.508913	0.0387737	13.1252	2.36169e-39	25918
Mbuti	Ukraine_Eneolithic	Shamanka_EBA	Siberia	0.518448	0.0411395	12.6022	2.05292e-36	19656
Mbuti	Ukraine_Eneolithic	Shamanka_EN	Siberia	0.500213	0.03884	12.8788	5.92236e-38	26072
Mbuti	Ukraine_Eneolithic	UstIda_EBA	Siberia	0.500969	0.039853	12.5704	3.07103e-36	13196
Mbuti	Ukraine_Eneolithic	UstIda_LN	Siberia	0.517998	0.0408459	12.6817	7.46538e-37	22677
Mbuti	Ukraine_Eneolithic	West_Siberia_N	Siberia	0.559614	0.0403904	13.8551	1.18466e-43	22583
Mbuti	Ukraine_Eneolithic	Alan	West/CentralAsia	0.555547	0.0427248	13.0029	1.1777e-38	25132
Mbuti	Ukraine_Eneolithic	Armenia_ChL	West/CentralAsia	0.547261	0.0373583	14.649	1.36766e-48	24218
Mbuti	Ukraine_Eneolithic	Armenia_EarlyMedieval	West/CentralAsia	0.543188	0.0395494	13.7344	6.31567e-43	25289
Mbuti	Ukraine_Eneolithic	Armenia_EBA	West/CentralAsia	0.542433	0.03976	13.6427	2.23245e-42	24338
Mbuti	Ukraine_Eneolithic	Armenia_EBA_KuraAraxes	West/CentralAsia	0.551254	0.0398045	13.8491	1.289e-43	24704
Mbuti	Ukraine_Eneolithic	Armenia_EIA	West/CentralAsia	0.553982	0.0393323	14.0847	4.71902e-45	23228
Mbuti	Ukraine_Eneolithic	Armenia_IA	West/CentralAsia	0.546067	0.0411478	13.2709	3.41675e-40	22946
Mbuti	Ukraine_Eneolithic	Armenia_LBA	West/CentralAsia	0.548444	0.0390771	14.0349	9.5307e-45	26100
Mbuti	Ukraine_Eneolithic	Armenia_LBA_EIA	West/CentralAsia	0.551485	0.0395647	13.9388	3.68098e-44	26055
Mbuti	Ukraine_Eneolithic	Armenia_LBA_EIA_o	West/CentralAsia	0.556966	0.0399673	13.9355	3.85327e-44	22465
Mbuti	Ukraine_Eneolithic	Armenia_Lchashen_LBA	West/CentralAsia	0.545456	0.0387288	14.084	4.76295e-45	25498
Mbuti	Ukraine_Eneolithic	Armenia_LIA	West/CentralAsia	0.545272	0.0403845	13.502	1.52169e-41	24515
Mbuti	Ukraine_Eneolithic	Armenia_MBA	West/CentralAsia	0.526539	0.0377068	13.9641	2.58287e-44	19900
Mbuti	Ukraine_Eneolithic	Armenia_MLBA	West/CentralAsia	0.544103	0.0399294	13.6267	2.78048e-42	23400
Mbuti	Ukraine_Eneolithic	Armenia_UrartianEmpire	West/CentralAsia	0.560567	0.0399756	14.0227	1.1319e-44	22608
Mbuti	Ukraine_Eneolithic	Bustan_BA	West/CentralAsia	0.535566	0.0372625	14.3728	7.6659e-47	18845
Mbuti	Ukraine_Eneolithic	Butkara_IA	West/CentralAsia	0.534943	0.0375742	14.237	5.40061e-46	21407
Mbuti	Ukraine_Eneolithic	Dzharkutan1_BA	West/CentralAsia	0.531847	0.0388161	13.7017	9.91697e-43	25428
Mbuti	Ukraine_Eneolithic	Gonur1_BA	West/CentralAsia	0.524385	0.0401993	13.0446	6.81917e-39	22863
Mbuti	Ukraine_Eneolithic	Iran_ChL	West/CentralAsia	0.52627	0.037058	14.2012	8.99965e-46	24540
Mbuti	Ukraine_Eneolithic	Iran_Hasanlu_IA	West/CentralAsia	0.544129	0.0385891	14.1006	3.76598e-45	25638
Mbuti	Ukraine_Eneolithic	Iran_N	West/CentralAsia	0.509486	0.0377444	13.4983	1.59989e-41	22144
Mbuti	Ukraine_Eneolithic	Iraq_PPNA	West/CentralAsia	0.521055	0.0416491	12.5106	6.53268e-36	9618
Mbuti	Ukraine_Eneolithic	Namazga_CA	West/CentralAsia	0.52692	0.0412807	12.7643	2.59448e-37	16798
Mbuti	Ukraine_Eneolithic	Pakistan_Butkara_IA	West/CentralAsia	0.517765	0.0374366	13.8304	1.66989e-43	21974
Mbuti	Ukraine_Eneolithic	Pakistan_H_Barikot	West/CentralAsia	0.529027	0.0401884	13.1637	1.42025e-39	24290
Mbuti	Ukraine_Eneolithic	Pakistan_H_SaiduSharif	West/CentralAsia	0.521932	0.0388963	13.4185	4.70899e-41	25686
Mbuti	Ukraine_Eneolithic	Pakistan_Katelai_IA	West/CentralAsia	0.5344	0.0381913	13.9927	1.72701e-44	25019
Mbuti	Ukraine_Eneolithic	Pakistan_Loebanr_IA	West/CentralAsia	0.526951	0.0385637	13.6645	1.6554e-42	25836
Mbuti	Ukraine_Eneolithic	Russia_Caucasus_Maikop_Novosvobodnaya	West/CentralAsia	0.54633	0.0375832	14.5365	7.10883e-48	17377
Mbuti	Ukraine_Eneolithic	Russia_North_Caucasus_MBA	West/CentralAsia	0.541693	0.0372376	14.5469	6.10818e-48	23207
Mbuti	Ukraine_Eneolithic	Sappali_Tepe_BA	West/CentralAsia	0.536021	0.0386737	13.8601	1.10509e-43	25980
Mbuti	Ukraine_Eneolithic	Turkmenistan_C_Geoksyur	West/CentralAsia	0.522489	0.0389295	13.4214	4.52931e-41	24808
Mbuti	Ukraine_Eneolithic	Udegram_IA	West/CentralAsia	0.521336	0.0389019	13.4013	5.94111e-41	25094
Mbuti	Ukraine_Eneolithic	Uzbekistan_Bustan_BA	West/CentralAsia	0.53066	0.0416581	12.7385	3.61495e-37	18707
Mbuti	Ukraine_Eneolithic	Botai	WesternSteppe_CA	0.547554	0.0398683	13.7341	6.34582e-43	26114
Mbuti	Ukraine_Eneolithic	Russia_Steppe_Eneolithic	WesternSteppe_CA	0.540747	0.0412284	13.1159	2.66952e-39	24136
Mbuti	Ukraine_Eneolithic	Afanasievo	WesternSteppe_EMBA	0.554015	0.0395056	14.0237	1.11639e-44	26109
Mbuti	Ukraine_Eneolithic	Okunevo_EMBA	WesternSteppe_EMBA	0.522333	0.0369971	14.1182	2.93353e-45	26073
Mbuti	Ukraine_Eneolithic	Poltavka	WesternSteppe_EMBA	0.542799	0.0385083	14.0956	4.04094e-45	24911
Mbuti	Ukraine_Eneolithic	Potapovka	WesternSteppe_EMBA	0.554848	0.0401797	13.8091	2.24474e-43	24862
Mbuti	Ukraine_Eneolithic	Russia_Steppe_Maikop	WesternSteppe_EMBA	0.557216	0.0369323	15.0875	1.95649e-51	23585
Mbuti	Ukraine_Eneolithic	Yamnaya_Caucasus	WesternSteppe_EMBA	0.554097	0.0353842	15.6594	2.86373e-55	18143
Mbuti	Ukraine_Eneolithic	Yamnaya_Kalmykia	WesternSteppe_EMBA	0.543853	0.0408716	13.3064	2.12505e-40	23035
Mbuti	Ukraine_Eneolithic	Yamnaya_Samara	WesternSteppe_EMBA	0.561961	0.0384694	14.608	2.4978e-48	25830
Mbuti	Ukraine_Eneolithic	CentralSaka	WesternSteppe_IA	0.544749	0.0409915	13.2893	2.67041e-40	24069
Mbuti	Ukraine_Eneolithic	Kangju	WesternSteppe_IA	0.541602	0.0406078	13.3374	1.40295e-40	24021
Mbuti	Ukraine_Eneolithic	Kazakhstan_Berel_IA	WesternSteppe_IA	0.544202	0.0393984	13.8128	2.134e-43	26065
Mbuti	Ukraine_Eneolithic	Kazakhstan_Birlik_Tasmola_EIA	WesternSteppe_IA	0.507091	0.0404269	12.5434	4.32014e-36	22872
Mbuti	Ukraine_Eneolithic	Kazakhstan_Sarmatian_IA	WesternSteppe_IA	0.554387	0.0406395	13.6416	2.26616e-42	25845
Mbuti	Ukraine_Eneolithic	Kazakhstan_Tasmola_EIA	WesternSteppe_IA	0.525197	0.0391235	13.4241	4.36938e-41	26081
Mbuti	Ukraine_Eneolithic	Kazakhstann_OtrarCulture_LIA	WesternSteppe_IA	0.548978	0.0387194	14.1784	1.24664e-45	25328
Mbuti	Ukraine_Eneolithic	Kyrgyzstan_AlaiNura_IA	WesternSteppe_IA	0.535061	0.0389287	13.7447	5.48351e-43	25606
Mbuti	Ukraine_Eneolithic	Kyrgyzstan_Saka_IA	WesternSteppe_IA	0.546752	0.0398062	13.7353	6.23715e-43	22666
Mbuti	Ukraine_Eneolithic	Moldova_Cimmerian	WesternSteppe_IA	0.511546	0.0405337	12.6203	1.63251e-36	10546
Mbuti	Ukraine_Eneolithic	Moldova_Glinoe_Scythian	WesternSteppe_IA	0.547563	0.0395544	13.8433	1.39679e-43	18984
Mbuti	Ukraine_Eneolithic	Nomad_IA	WesternSteppe_IA	0.531118	0.0412263	12.883	5.61201e-38	22545
Mbuti	Ukraine_Eneolithic	Russia_Late_Sarmatian	WesternSteppe_IA	0.523096	0.0383613	13.636	2.44454e-42	17720
Mbuti	Ukraine_Eneolithic	Russia_Sargat_IA	WesternSteppe_IA	0.53437	0.0391745	13.6408	2.291e-42	25531
Mbuti	Ukraine_Eneolithic	Russia_Zrubnaya_Alakul	WesternSteppe_IA	0.55596	0.0396496	14.0218	1.14607e-44	25832
Mbuti	Ukraine_Eneolithic	Sarmatian	WesternSteppe_IA	0.541814	0.0398314	13.6027	3.85929e-42	23562
Mbuti	Ukraine_Eneolithic	Scy_Kaz	WesternSteppe_IA	0.486761	0.0535215	9.09468	9.48659e-20	2007
Mbuti	Ukraine_Eneolithic	ScySar_SU	WesternSteppe_IA	0.544134	0.0405114	13.4316	3.94573e-41	20761
Mbuti	Ukraine_Eneolithic	Scythian_East	WesternSteppe_IA	0.537897	0.039283	13.6929	1.11963e-42	25196
Mbuti	Ukraine_Eneolithic	Tagar	WesternSteppe_IA	0.556771	0.0395171	14.0894	4.41347e-45	25777
Mbuti	Ukraine_Eneolithic	TianShanHun	WesternSteppe_IA	0.538042	0.0400378	13.4383	3.60476e-41	26076
Mbuti	Ukraine_Eneolithic	TianShanSaka	WesternSteppe_IA	0.536892	0.04012	13.3821	7.68919e-41	23627
Mbuti	Ukraine_Eneolithic	Wusun	WesternSteppe_IA	0.540417	0.0409936	13.183	1.09953e-39	23071
Mbuti	Ukraine_Eneolithic	Nomad_Med	WesternSteppe_MA	0.522823	0.0406994	12.846	9.06205e-38	25880
Mbuti	Ukraine_Eneolithic	SaltovoMayaki	WesternSteppe_MA	0.50579	0.0494459	10.2291	1.46805e-24	1258
Mbuti	Ukraine_Eneolithic	Aktogai_MLBA	WesternSteppe_MLBA	0.563764	0.0384021	14.6806	8.58811e-49	24044
Mbuti	Ukraine_Eneolithic	Andronovo	WesternSteppe_MLBA	0.572301	0.0403302	14.1904	1.05118e-45	25960
Mbuti	Ukraine_Eneolithic	Dali_MLBA	WesternSteppe_MLBA	0.541108	0.0396063	13.6622	1.70827e-42	19890
Mbuti	Ukraine_Eneolithic	Dashti_Kozy_BA	WesternSteppe_MLBA	0.564882	0.041951	13.4653	2.50313e-41	24496
Mbuti	Ukraine_Eneolithic	Kairan_MLBA	WesternSteppe_MLBA	0.567783	0.0404723	14.0289	1.0369e-44	24640
Mbuti	Ukraine_Eneolithic	Kazakh_Mys_MLBA	WesternSteppe_MLBA	0.565977	0.0415637	13.6171	3.16832e-42	23561
Mbuti	Ukraine_Eneolithic	Krasnoyarsk_MLBA	WesternSteppe_MLBA	0.55963	0.0389263	14.3767	7.25197e-47	25569
Mbuti	Ukraine_Eneolithic	Maitan_MLBA_Alakul	WesternSteppe_MLBA	0.567772	0.0404519	14.0357	9.42109e-45	25560
Mbuti	Ukraine_Eneolithic	Moldova_MBA_Catacomb	WesternSteppe_MLBA	0.564967	0.0415356	13.602	3.89696e-42	11047
Mbuti	Ukraine_Eneolithic	Moldova_MBA_MultiCordonedWare	WesternSteppe_MLBA	0.553763	0.0374242	14.7969	1.53347e-49	21907
Mbuti	Ukraine_Eneolithic	Oy_Dzhaylau_MLBA	WesternSteppe_MLBA	0.568716	0.0403987	14.0776	5.21764e-45	24584
Mbuti	Ukraine_Eneolithic	Petrovka	WesternSteppe_MLBA	0.561235	0.0407237	13.7815	3.29249e-43	8016
Mbuti	Ukraine_Eneolithic	Russia_Mezhovskaya	WesternSteppe_MLBA	0.565212	0.0424873	13.3031	2.22143e-40	24016
Mbuti	Ukraine_Eneolithic	Russia_North_Caucasus	WesternSteppe_MLBA	0.563729	0.040474	13.9282	4.2713e-44	19683
Mbuti	Ukraine_Eneolithic	Russia_Steppe_Catacomb	WesternSteppe_MLBA	0.550174	0.0393294	13.9889	1.82248e-44	19907
Mbuti	Ukraine_Eneolithic	Sintashta	WesternSteppe_MLBA	0.557391	0.0390039	14.2906	2.50359e-46	26051
Mbuti	Ukraine_Eneolithic	Zrubnaya	WesternSteppe_MLBA	0.55214	0.0390348	14.1448	2.01015e-45	25889
Mbuti	Ukraine_Eneolithic	Zevakinskiy_LBA	WesternSteppe_MLBA	0.546987	0.0391601	13.968	2.44513e-44	24497
Mbuti	Ukraine_Eneolithic	Samara_Eneolithic	WesternSteppe_N	0.578058	0.0393076	14.706	5.89712e-49	12919
Mbuti	Ukraine_Eneolithic	Ukraine_GlobularAmphora	Ukraine_EF	0.558791	0.0403083	13.8629	1.06244e-43	24416
Mbuti	Ukraine_Eneolithic	Ukraine_Trypillia	Ukraine_EF	0.560822	0.0391512	14.3245	1.53786e-46	26113
Mbuti	Ukraine_Eneolithic	Ukraine_Mesolithic	Ukraine_EHG	0.575258	0.0428811	13.4152	4.92563e-41	22381
Mbuti	Ukraine_Eneolithic	Ukraine_Neolithic	Ukraine_EHG	0.585231	0.0409229	14.3008	2.16231e-46	24482
Mbuti	Ukraine_Eneolithic	Ukraine_Neolithic_2	Ukraine_EHG	0.594633	0.0480199	12.383	3.22852e-35	2713
Mbuti	Ukraine_Eneolithic	Ukraine_Scythian	Ukraine_EIA	0.567557	0.0400291	14.1786	1.24293e-45	17416
Mbuti	Ukraine_Eneolithic	Ukraine_Crimea_Pantikapaion	Ukraine_IA	0.542578	0.050246	10.7984	3.50113e-27	4301
Mbuti	Ukraine_Eneolithic	Ukraine_Viking	Ukraine_IA	0.568213	0.041301	13.7579	4.56901e-43	12747
Mbuti	Ukraine_Eneolithic	Ukraine_BA	Ukraine_LNBA	0.554078	0.0472078	11.737	8.23531e-32	5306
Mbuti	Ukraine_Eneolithic	Ukraine_BellBeaker	Ukraine_LNBA	0.552467	0.0471088	11.7275	9.21682e-32	5657
Mbuti	Ukraine_Eneolithic	Ukraine_CordedWare	Ukraine_LNBA	0.555682	0.0416406	13.3447	1.27177e-40	16902
Mbuti	Ukraine_Eneolithic	Ukraine_Yamnaya	Ukraine_LNBA	0.544124	0.0386946	14.062	6.50036e-45	22964
Mbuti	Ukraine_Eneolithic	Ukraine_Medieval	Ukraine_MA	0.539014	0.037287	14.4558	2.30287e-47	16931
Mbuti	Ukraine_Eneolithic	UkrN_?	Ukraine_EHG	0.611926	0.0698441	8.76132	1.92981e-18	1211
Mbuti	Ukraine_Eneolithic	UkrEIA_?	Ukraine_EIA	0.555263	0.0422056	13.1561	1.56887e-39	11678
Mbuti	Ukraine_Eneolithic	UkrEIA_Antiquity_Greeks?_1	Ukraine_EIA	0.552779	0.0399921	13.8222	1.87264e-43	9230
Mbuti	Ukraine_Eneolithic	UkrEIA_Antiquity_Greeks?_2	Ukraine_EIA	0.571195	0.0445428	12.8235	1.21086e-37	6705
Mbuti	Ukraine_Eneolithic	UkrEIA_LateScythian_Cri_Nom	Ukraine_EIA	0.548346	0.041108	13.3392	1.37011e-40	14682
Mbuti	Ukraine_Eneolithic	UkrEIA_Scythian_LeftDnipro_IllThr	Ukraine_EIA	0.556685	0.0410546	13.5596	6.94918e-42	15763
Mbuti	Ukraine_Eneolithic	UkrEIA_Scythian_LeftDnipro_LocAgr	Ukraine_EIA	0.546885	0.0436257	12.5359	4.75212e-36	12395
Mbuti	Ukraine_Eneolithic	UkrEIA_Scythian_LeftDnipro_LocAgr_2	Ukraine_EIA	0.544377	0.0425984	12.7793	2.1406e-37	17727
Mbuti	Ukraine_Eneolithic	UkrEIA_Scythian_LeftDnipro_LocEl	Ukraine_EIA	0.57577	0.0406823	14.1528	1.79382e-45	18391
Mbuti	Ukraine_Eneolithic	UkrEIA_Scythian_NBlaSea_Nom	Ukraine_EIA	0.560437	0.0390394	14.3557	9.81475e-47	14511
Mbuti	Ukraine_Eneolithic	UkrEIA_Scythian_RightDnipro_IllThr	Ukraine_EIA	0.558129	0.0373394	14.9474	1.61847e-50	22776
Mbuti	Ukraine_Eneolithic	UkrEIA_Scythian_RightDnipro_IllThr_2	Ukraine_EIA	0.541282	0.0439183	12.3247	6.665e-35	10850
Mbuti	Ukraine_Eneolithic	UkrEIA_Scythian_SivDon_Nom	Ukraine_EIA	0.553098	0.0390865	14.1506	1.85093e-45	23369
Mbuti	Ukraine_Eneolithic	UkrEIA_Scythian_SivDon_Nom_2	Ukraine_EIA	0.544677	0.0413684	13.1665	1.36796e-39	14135
Mbuti	Ukraine_Eneolithic	UkrEIA_Scythian_SivDon_NomEl	Ukraine_EIA	0.544663	0.0380241	14.3241	1.5466e-46	19064
Mbuti	Ukraine_Eneolithic	UkrEIA_Scythian_SivDon_NomEl_2	Ukraine_EIA	0.590982	0.0641904	9.2067	3.3629e-20	1437
Mbuti	Ukraine_Eneolithic	UkrEIA_Scythian_SivDon_NomEl_3	Ukraine_EIA	0.585483	0.049316	11.8721	1.65333e-32	7577
Mbuti	Ukraine_Eneolithic	UkrEIA_ThracianHallstatt	Ukraine_EIA	0.558169	0.0407488	13.6978	1.04663e-42	21482
Mbuti	Ukraine_Eneolithic	UkrEIA_ThracianHallstatt_2	Ukraine_EIA	0.551625	0.0409716	13.4636	2.56111e-41	18909
Mbuti	Ukraine_Eneolithic	UkrIA_Chernyakhiv_1	Ukraine_IA	0.566849	0.0402948	14.0676	6.01095e-45	20361
Mbuti	Ukraine_Eneolithic	UkrIA_Chernyakhiv_2	Ukraine_IA	0.551151	0.0393394	14.0101	1.35138e-44	23047
Mbuti	Ukraine_Eneolithic	UkrIA_Chernyakhiv_3	Ukraine_IA	0.542344	0.0417331	12.9955	1.29683e-38	10678
Mbuti	Ukraine_Eneolithic	UkrIA_Sarmatian_SivDon	Ukraine_IA	0.525295	0.0390139	13.4643	2.53752e-41	19481
Mbuti	Ukraine_Eneolithic	UkrBA_Zrubna	Ukraine_LNBA	0.534048	0.0514785	10.3742	3.24956e-25	3040
Mbuti	Ukraine_Eneolithic	UkrFBA_Bilozerska_Pre-Cimmerian	Ukraine_LNBA	0.569474	0.039315	14.4849	1.50963e-47	20340
Mbuti	Ukraine_Eneolithic	UkrFBA/EIA_Cimmerian	Ukraine_LNBA	0.543277	0.0439321	12.3663	3.97745e-35	5405
Mbuti	Ukraine_Eneolithic	UkrFBA/EIA_Lusatian	Ukraine_LNBA	0.548572	0.0373218	14.6984	6.59604e-49	24815
Mbuti	Ukraine_Eneolithic	UkrFBA/EIA_Vysotska_Early	Ukraine_LNBA	0.630199	0.0589869	10.6837	1.21322e-26	1500
Mbuti	Ukraine_Eneolithic	UkrEMA_Saltiv_Alans_1	Ukraine_MA	0.531942	0.0342186	15.5454	1.70914e-54	17350
Mbuti	Ukraine_Eneolithic	UkrEMA_Saltiv_Alans_2	Ukraine_MA	0.522891	0.0411201	12.7162	4.80588e-37	18224
Mbuti	Ukraine_Eneolithic	UkrEMA_Saltiv_Bulgars_1	Ukraine_MA	0.522839	0.0393383	13.2908	2.61697e-40	13498
Mbuti	Ukraine_Eneolithic	UkrEMA_Saltiv_Bulgars_2	Ukraine_MA	0.505585	0.0370684	13.6393	2.3395e-42	9317
Mbuti	Ukraine_Eneolithic	UkrEM_Cossack_Slavs	Ukraine_MA	0.549651	0.0386409	14.2246	6.44894e-46	14602
Mbuti	Ukraine_Eneolithic	UkrMA_Cuman	Ukraine_MA	0.508118	0.0432837	11.7392	8.01948e-32	8539
Mbuti	Ukraine_Eneolithic	UkrMA_Cuman_2	Ukraine_MA	0.51134	0.04205	12.1603	5.05874e-34	15901
Mbuti	Ukraine_Eneolithic	UkrMA_GoldenHorde_Nom	Ukraine_MA	0.574328	0.0430286	13.3476	1.22361e-40	13238
Mbuti	Ukraine_Eneolithic	UkrMA_GoldenHorde_Slav/Nom?	Ukraine_MA	0.561964	0.041392	13.5766	5.51017e-42	18129
Mbuti	Ukraine_Eneolithic	UkrMA_Nogai_1	Ukraine_MA	0.529635	0.0422077	12.5483	4.06101e-36	10322
Mbuti	Ukraine_Eneolithic	UkrMA_Nogai_2	Ukraine_MA	0.515339	0.0411321	12.5289	5.18838e-36	18519
Mbuti	Ukraine_Eneolithic	UkrMA_Nogai_3	Ukraine_MA	0.480897	0.0399751	12.0299	2.47467e-33	16829
Mbuti	Ukraine_Eneolithic	UkrMA_Post-Cuman_Cuman?	Ukraine_MA	0.536997	0.0492967	10.8932	1.24254e-27	9614
Mbuti	Ukraine_Eneolithic	UkrMA_WhiteCroat_Slavs	Ukraine_MA	0.551063	0.0416813	13.2209	6.64836e-40	18148
Mbuti	Ukraine_GlobularAmphora	China_AmurRiver_LPaleolithic	EastAsia	0.487453	0.0420298	11.5978	4.22789e-31	17647
Mbuti	Ukraine_GlobularAmphora	China_AmurRiver_Mesolithic	EastAsia	0.461545	0.0421127	10.9598	5.9657e-28	13456
Mbuti	Ukraine_GlobularAmphora	China_AmurRiver_N	EastAsia	0.485796	0.0391726	12.4014	2.56727e-35	20724
Mbuti	Ukraine_GlobularAmphora	China_Miaozigou_MN	EastAsia	NA	NA	NA	NA	NA
Mbuti	Ukraine_GlobularAmphora	China_NEastAsia_Coastal_EN	EastAsia	NA	NA	NA	NA	NA
Mbuti	Ukraine_GlobularAmphora	China_SEastAsia_Coastal_LN	EastAsia	NA	NA	NA	NA	NA
Mbuti	Ukraine_GlobularAmphora	China_Upper_YR_IA	EastAsia	NA	NA	NA	NA	NA
Mbuti	Ukraine_GlobularAmphora	China_Upper_YR_LN	EastAsia	NA	NA	NA	NA	NA
Mbuti	Ukraine_GlobularAmphora	China_WLR_LN	EastAsia	NA	NA	NA	NA	NA
Mbuti	Ukraine_GlobularAmphora	China_WLR_MN	EastAsia	NA	NA	NA	NA	NA
Mbuti	Ukraine_GlobularAmphora	China_Wuzhuangguoliang_LN	EastAsia	0.540001	0.0791685	6.82091	9.04667e-12	936
Mbuti	Ukraine_GlobularAmphora	China_Xinjian_IA	EastAsia	0.504687	0.0399277	12.64	1.27041e-36	21466
Mbuti	Ukraine_GlobularAmphora	China_Xinjian_IA_o1	EastAsia	0.512457	0.0404309	12.6749	8.14703e-37	7538
Mbuti	Ukraine_GlobularAmphora	China_Xinjiang_Chaganguole_BA_Chemurcheck	EastAsia	0.52837	0.0393663	13.4219	4.50131e-41	24033
Mbuti	Ukraine_GlobularAmphora	China_Xinjiang_Jierzankale_IA	EastAsia	0.518425	0.0403554	12.8465	9.00325e-38	24111
Mbuti	Ukraine_GlobularAmphora	China_Xinjiang_Junmachanyilian_Historical	EastAsia	0.509719	0.0408625	12.474	1.03509e-35	17901
Mbuti	Ukraine_GlobularAmphora	China_Xinjiang_Kuokesuxi_EIA	EastAsia	0.520351	0.0396336	13.1291	2.24446e-39	27495
Mbuti	Ukraine_GlobularAmphora	China_Xinjiang_Songshugou_EIA	EastAsia	0.526865	0.0402706	13.0831	4.1129e-39	25539
Mbuti	Ukraine_GlobularAmphora	China_Xinjiang_Tuoganbai_BA	EastAsia	0.537347	0.0408586	13.1514	1.67054e-39	25322
Mbuti	Ukraine_GlobularAmphora	China_Xinjiang_Wutulan_IA	EastAsia	0.546173	0.0415308	13.151	1.67856e-39	15672
Mbuti	Ukraine_GlobularAmphora	China_Xinjiang_Xiaohe_BA	EastAsia	0.513033	0.0415486	12.3478	5.0077e-35	31618
Mbuti	Ukraine_GlobularAmphora	China_YR_LBIA	EastAsia	NA	NA	NA	NA	NA
Mbuti	Ukraine_GlobularAmphora	China_YR_LN	EastAsia	NA	NA	NA	NA	NA
Mbuti	Ukraine_GlobularAmphora	China_YR_MN	EastAsia	NA	NA	NA	NA	NA
Mbuti	Ukraine_GlobularAmphora	Japan_HG_Jomon	EastAsia	0.452934	0.0415022	10.9135	9.93585e-28	26133
Mbuti	Ukraine_GlobularAmphora	Mongolia_Arkhangai_EarlyMedieval	EastAsia	0.522654	0.0404857	12.9096	3.97473e-38	32012
Mbuti	Ukraine_GlobularAmphora	Mongolia_Arkhangai_LateMedieval	EastAsia	0.503469	0.0400837	12.5604	3.48391e-36	30899
Mbuti	Ukraine_GlobularAmphora	Mongolia_Arkhangai_Xiongnu	EastAsia	0.53618	0.038358	13.9783	2.11423e-44	31528
Mbuti	Ukraine_GlobularAmphora	Mongolia_Arkhangai_XiongnuEarlyMedieval_2	EastAsia	0.502548	0.0369231	13.6107	3.46078e-42	23595
Mbuti	Ukraine_GlobularAmphora	Mongolia_Arkhangai_XiongnuEarlyMedieval_3	EastAsia	0.495312	0.0406637	12.1807	3.93988e-34	32012
Mbuti	Ukraine_GlobularAmphora	Mongolia_Bulgan_EarlyMedievalLateMedieval	EastAsia	0.495805	0.0397756	12.465	1.15817e-35	31442
Mbuti	Ukraine_GlobularAmphora	Mongolia_Bulgan_Xiongnu	EastAsia	0.47412	0.0404364	11.7251	9.48092e-32	26112
Mbuti	Ukraine_GlobularAmphora	Mongolia_Dornod_LateMedieval	EastAsia	0.495199	0.0411393	12.0371	2.26714e-33	31183
Mbuti	Ukraine_GlobularAmphora	Mongolia_EIA_Sagly_4	EastAsia	0.512712	0.0393744	13.0214	9.24038e-39	31609
Mbuti	Ukraine_GlobularAmphora	Mongolia_EIA_SlabGrave_1	EastAsia	0.484147	0.0402402	12.0314	2.42902e-33	31623
Mbuti	Ukraine_GlobularAmphora	Mongolia_Khovd_MLBAEarlyMedieval	EastAsia	0.525126	0.0404899	12.9693	1.82681e-38	28125
Mbuti	Ukraine_GlobularAmphora	Mongolia_Khovd_MLBAXiongnuLateMedieval	EastAsia	0.494576	0.0443104	11.1616	6.28398e-29	10247
Mbuti	Ukraine_GlobularAmphora	Mongolia_Khuvsgul_XiongnuLateMedieval_1	EastAsia	0.509472	0.0381161	13.3663	9.51148e-41	29210
Mbuti	Ukraine_GlobularAmphora	Mongolia_Khuvsgul_XiongnuLateMedieval_2	EastAsia	0.49609	0.0391655	12.6665	9.06524e-37	30080
Mbuti	Ukraine_GlobularAmphora	Mongolia_LBA_CenterWest_4	EastAsia	0.491424	0.0403038	12.193	3.38746e-34	30897
Mbuti	Ukraine_GlobularAmphora	Mongolia_LBA_Khovsgol_6	EastAsia	0.499232	0.0401319	12.4398	1.58925e-35	31675
Mbuti	Ukraine_GlobularAmphora	Mongolia_LBA_Ulaanzukh_2	EastAsia	0.481569	0.0395972	12.1617	4.9731e-34	24861
Mbuti	Ukraine_GlobularAmphora	Mongolia_North_N	EastAsia	0.48165	0.0400639	12.022	2.7218e-33	30301
Mbuti	Ukraine_GlobularAmphora	Mongolia_Selenge_LateMedieval	EastAsia	0.483381	0.0407827	11.8526	2.08627e-32	30235
Mbuti	Ukraine_GlobularAmphora	Mongolia_Selenge_XiongnuLateMedieval	EastAsia	0.492544	0.0400442	12.3	9.05625e-35	29128
Mbuti	Ukraine_GlobularAmphora	Mongolia_Selenge_XiongnuMedieval	EastAsia	0.504342	0.0418857	12.0409	2.16568e-33	19924
Mbuti	Ukraine_GlobularAmphora	Mongolia_Sukhbaatar_LateMedieval	EastAsia	0.486524	0.0391746	12.4194	2.05176e-35	32137
Mbuti	Ukraine_GlobularAmphora	Mongolia_Sukhbaatar_MLBAXiongnuLateMedieval	EastAsia	0.487361	0.04047	12.0425	2.12394e-33	32118
Mbuti	Ukraine_GlobularAmphora	Mongolia_Sukhbaatar_XiongnuLateMedieval	EastAsia	0.478937	0.0396532	12.0781	1.37807e-33	24484
Mbuti	Ukraine_GlobularAmphora	Mongolia_Tuv_LateMedieval	EastAsia	0.50248	0.0427706	11.7483	7.20909e-32	25510
Mbuti	Ukraine_GlobularAmphora	Mongolia_Umungobi_LateMedieval	EastAsia	0.487156	0.041244	11.8116	3.4014e-32	30715
Mbuti	Ukraine_GlobularAmphora	Mongolia_Uvs_EIAXiongnuLateMedival	EastAsia	0.516796	0.0404849	12.7651	2.56665e-37	30764
Mbuti	Ukraine_GlobularAmphora	Vietnam_BA_DongSonCulture	EastAsia	0.524127	0.0460808	11.3741	5.6281e-30	7345
Mbuti	Ukraine_GlobularAmphora	Vietnam_LN	EastAsia	0.489601	0.0395158	12.39	2.95967e-35	8283
Mbuti	Ukraine_GlobularAmphora	Vietnam_N	EastAsia	0.495914	0.0409313	12.1158	8.7133e-34	5998
Mbuti	Ukraine_GlobularAmphora	XiongNu	EastAsia	0.478853	0.0409291	11.6996	1.28073e-31	32037
Mbuti	Ukraine_GlobularAmphora	Central_MN	Europe_EF	0.561429	0.0417872	13.4354	3.7495e-41	30732
Mbuti	Ukraine_GlobularAmphora	Czech_Bohemia_FunnelBeaker_N	Europe_EF	0.565939	0.0419145	13.5022	1.51691e-41	29740
Mbuti	Ukraine_GlobularAmphora	Czech_Bohemia_GlobularAmphorae_N	Europe_EF	0.574125	0.0424271	13.5321	1.01157e-41	27873
Mbuti	Ukraine_GlobularAmphora	Czech_Bohemia_Jordanow_N	Europe_EF	0.577681	0.0420067	13.7521	4.94562e-43	27833
Mbuti	Ukraine_GlobularAmphora	Czech_Bohemia_Rivnac_N	Europe_EF	0.56485	0.0417329	13.5349	9.73158e-42	28025
Mbuti	Ukraine_GlobularAmphora	Czech_C_Baalberge	Europe_EF	0.564265	0.0398677	14.1534	1.77852e-45	31980
Mbuti	Ukraine_GlobularAmphora	Czech_N	Europe_EF	0.570562	0.0399536	14.2806	2.88956e-46	30531
Mbuti	Ukraine_GlobularAmphora	Hungary_C	Europe_EF	0.560562	0.040464	13.8533	1.21429e-43	30666
Mbuti	Ukraine_GlobularAmphora	Hungary_EN	Europe_EF	0.557977	0.0420494	13.2696	3.47545e-40	30261
Mbuti	Ukraine_GlobularAmphora	Iberia_Chl	Europe_EF	0.56495	0.0405266	13.9402	3.60798e-44	32532
Mbuti	Ukraine_GlobularAmphora	Iberia_EN	Europe_EF	0.574774	0.0427244	13.4531	2.95374e-41	27043
Mbuti	Ukraine_GlobularAmphora	Iberia_MN	Europe_EF	0.575524	0.0428497	13.4312	3.96919e-41	26372
Mbuti	Ukraine_GlobularAmphora	Italy_C	Europe_EF	0.564535	0.0402482	14.0263	1.07554e-44	31782
Mbuti	Ukraine_GlobularAmphora	Italy_C_BA	Europe_EF	0.584002	0.0446899	13.0679	5.02446e-39	24976
Mbuti	Ukraine_GlobularAmphora	Italy_N	Europe_EF	0.560775	0.0419782	13.3587	1.05366e-40	32485
Mbuti	Ukraine_GlobularAmphora	LBK_EN	Europe_EF	0.561369	0.0399484	14.0524	7.45096e-45	32533
Mbuti	Ukraine_GlobularAmphora	Poland_BKG	Europe_EF	0.562936	0.0409678	13.7409	5.77304e-43	32401
Mbuti	Ukraine_GlobularAmphora	Poland_GlobularAmphora	Europe_EF	0.568203	0.0411551	13.8064	2.33251e-43	32512
Mbuti	Ukraine_GlobularAmphora	Remedello	Europe_EF	0.573966	0.0437379	13.1228	2.43607e-39	12675
Mbuti	Ukraine_GlobularAmphora	Romania_C_Bodrogkeresztur	Europe_EF	0.565872	0.0407778	13.877	8.73798e-44	32326
Mbuti	Ukraine_GlobularAmphora	Romania_N	Europe_EF	0.569701	0.0422773	13.4753	2.18452e-41	13955
Mbuti	Ukraine_GlobularAmphora	Sweden_Megalithic	Europe_EF	0.571442	0.0412081	13.8672	1.00092e-43	31485
Mbuti	Ukraine_GlobularAmphora	Switzerland_EBA_1	Europe_EF	0.574837	0.0416483	13.8022	2.47324e-43	25977
Mbuti	Ukraine_GlobularAmphora	Switzerland_LN	Europe_EF	0.568564	0.0416252	13.6591	1.7814e-42	31196
Mbuti	Ukraine_GlobularAmphora	Czech_IA_Hallstatt	Europe_IA	0.563901	0.0401362	14.0497	7.73707e-45	26256
Mbuti	Ukraine_GlobularAmphora	Czech_IA_LaTene	Europe_IA	0.569105	0.0400117	14.2235	6.55118e-46	31944
Mbuti	Ukraine_GlobularAmphora	Denmark_EarlyViking	Europe_IA	0.562361	0.041146	13.6675	1.58859e-42	31418
Mbuti	Ukraine_GlobularAmphora	Denmark_IA	Europe_IA	0.552588	0.0411997	13.4124	5.11258e-41	31373
Mbuti	Ukraine_GlobularAmphora	Denmark_Viking	Europe_IA	0.554167	0.0405982	13.65	2.01786e-42	32482
Mbuti	Ukraine_GlobularAmphora	England_Viking	Europe_IA	0.554444	0.0405779	13.6637	1.67288e-42	32479
Mbuti	Ukraine_GlobularAmphora	Estonia_EarlyViking	Europe_IA	0.560499	0.0406155	13.8001	2.54499e-43	32480
Mbuti	Ukraine_GlobularAmphora	Estonia_EIA	Europe_IA	0.563592	0.0392206	14.3698	8.00668e-47	16089
Mbuti	Ukraine_GlobularAmphora	Greenland_EarlyNorse	Europe_IA	0.56113	0.0411862	13.6242	2.8747e-42	32365
Mbuti	Ukraine_GlobularAmphora	Greenland_LateNorse	Europe_IA	0.567464	0.0424633	13.3636	9.86101e-41	29959
Mbuti	Ukraine_GlobularAmphora	HungarianScythian	Europe_IA	0.543471	0.0411293	13.2137	7.31286e-40	28602
Mbuti	Ukraine_GlobularAmphora	Hungary_Conqueror_Commoner	Europe_IA	0.545929	0.039692	13.7541	4.80917e-43	32534
Mbuti	Ukraine_GlobularAmphora	Hungary_Conqueror_Elite	Europe_IA	0.537337	0.0394602	13.6172	3.16481e-42	32535
Mbuti	Ukraine_GlobularAmphora	Hungary_DanubeTisza_EAvar	Europe_IA	0.486953	0.0399479	12.1897	3.52713e-34	32380
Mbuti	Ukraine_GlobularAmphora	Hungary_DanubeTisza_LAvar	Europe_IA	0.507231	0.0390794	12.9795	1.59894e-38	32278
Mbuti	Ukraine_GlobularAmphora	Hungary_DanubeTisza_LSarmation_EHun	Europe_IA	0.559514	0.040934	13.6687	1.56154e-42	31756
Mbuti	Ukraine_GlobularAmphora	Hungary_DanubeTisza_MLAvar	Europe_IA	0.500149	0.0401443	12.4588	1.25281e-35	30309
Mbuti	Ukraine_GlobularAmphora	Hungary_EarlyArpadian	Europe_IA	0.549282	0.0398523	13.7829	3.22904e-43	32533
Mbuti	Ukraine_GlobularAmphora	Hungary_EarlyAvar	Europe_IA	0.525571	0.0395129	13.3013	2.27604e-40	32534
Mbuti	Ukraine_GlobularAmphora	Hungary_EarlyAvar_Elite	Europe_IA	0.498054	0.0395758	12.5848	2.55904e-36	32366
Mbuti	Ukraine_GlobularAmphora	Hungary_EIA_Prescythian_Mezocsat	Europe_IA	0.551406	0.0382498	14.4159	4.10891e-47	29207
Mbuti	Ukraine_GlobularAmphora	Hungary_Hun	Europe_IA	0.553425	0.039774	13.9142	5.19231e-44	32278
Mbuti	Ukraine_GlobularAmphora	Hungary_Hun_oEastAsian	Europe_IA	0.476068	0.0422803	11.2598	2.07175e-29	26098
Mbuti	Ukraine_GlobularAmphora	Hungary_IA_LaTene	Europe_IA	0.557108	0.0395278	14.0941	4.12869e-45	31689
Mbuti	Ukraine_GlobularAmphora	Hungary_Langobard	Europe_IA	0.554966	0.0402273	13.7958	2.70307e-43	32537
Mbuti	Ukraine_GlobularAmphora	Hungary_LateAvar	Europe_IA	0.535578	0.0397577	13.4711	2.31526e-41	32534
Mbuti	Ukraine_GlobularAmphora	Hungary_MidAvar	Europe_IA	0.554424	0.0398829	13.9013	6.21957e-44	32535
Mbuti	Ukraine_GlobularAmphora	Hungary_MidAvar_oEastAsiaHigh	Europe_IA	0.518707	0.0405262	12.7993	1.65427e-37	28980
Mbuti	Ukraine_GlobularAmphora	Hungary_MidAvar_oEastAsiaMedium	Europe_IA	0.535441	0.0428716	12.4894	8.5274e-36	31540
Mbuti	Ukraine_GlobularAmphora	Hungary_MidLateAvar	Europe_IA	0.539127	0.0400013	13.4778	2.11431e-41	32484
Mbuti	Ukraine_GlobularAmphora	Hungary_NorthHungaryMountains_LAvar	Europe_IA	0.548369	0.0410397	13.3619	1.00935e-40	25604
Mbuti	Ukraine_GlobularAmphora	Hungary_Tiszaregion_EAvar	Europe_IA	0.563857	0.0393498	14.3294	1.43442e-46	21732
Mbuti	Ukraine_GlobularAmphora	Hungary_Transtisza_EAvar	Europe_IA	0.498909	0.0395159	12.6255	1.52712e-36	32232
Mbuti	Ukraine_GlobularAmphora	Hungary_Transtisza_LAvar	Europe_IA	0.538406	0.037619	14.3121	1.83883e-46	27846
Mbuti	Ukraine_GlobularAmphora	Hungary_Transtisza_LSarmation_EHun	Europe_IA	0.554316	0.0401976	13.7898	2.93645e-43	32499
Mbuti	Ukraine_GlobularAmphora	Iceland_Viking	Europe_IA	0.557325	0.0406635	13.7058	9.37557e-43	32475
Mbuti	Ukraine_GlobularAmphora	Ingria_IA	Europe_IA	0.552552	0.040249	13.7283	6.86946e-43	13481
Mbuti	Ukraine_GlobularAmphora	Ireland_Viking	Europe_IA	0.551337	0.0422964	13.0351	7.72844e-39	29696
Mbuti	Ukraine_GlobularAmphora	Italy_IA_Republic	Europe_IA	0.562215	0.0408345	13.7681	3.96312e-43	32259
Mbuti	Ukraine_GlobularAmphora	Italy_Imperial	Europe_IA	0.552161	0.0408231	13.5257	1.10308e-41	32483
Mbuti	Ukraine_GlobularAmphora	Italy_LA	Europe_IA	0.548554	0.0401622	13.6585	1.79747e-42	32481
Mbuti	Ukraine_GlobularAmphora	Levänluhta	Europe_IA	0.5294	0.039727	13.3259	1.63542e-40	18586
Mbuti	Ukraine_GlobularAmphora	Norway_IA	Europe_IA	0.567832	0.0425609	13.3416	1.32526e-40	27905
Mbuti	Ukraine_GlobularAmphora	Norway_Viking	Europe_IA	0.55792	0.0405769	13.7497	5.11635e-43	32480
Mbuti	Ukraine_GlobularAmphora	Poland_Viking	Europe_IA	0.557395	0.0402831	13.837	1.52533e-43	31108
Mbuti	Ukraine_GlobularAmphora	Russia_Viking	Europe_IA	0.554443	0.0403835	13.7294	6.76574e-43	32394
Mbuti	Ukraine_GlobularAmphora	Scotland_Viking	Europe_IA	0.563345	0.0422626	13.3296	1.55675e-40	28028
Mbuti	Ukraine_GlobularAmphora	Slovakia_IA_Vekerzug	Europe_IA	0.561087	0.0400756	14.0007	1.54354e-44	31625
Mbuti	Ukraine_GlobularAmphora	Slovakia_LIA_LaTene	Europe_IA	0.554172	0.040741	13.6023	3.87862e-42	28195
Mbuti	Ukraine_GlobularAmphora	Slovenia_EIA	Europe_IA	0.562855	0.0388542	14.4863	1.47854e-47	31505
Mbuti	Ukraine_GlobularAmphora	Sweden_Viking	Europe_IA	0.555676	0.0404302	13.7441	5.52675e-43	32481
Mbuti	Ukraine_GlobularAmphora	BolshoyOleniOstrov	Europe_LNBA	0.502305	0.0390439	12.8651	7.07276e-38	29112
Mbuti	Ukraine_GlobularAmphora	Central_CWC	Europe_LNBA	0.552038	0.0404331	13.6531	1.93413e-42	31607
Mbuti	Ukraine_GlobularAmphora	Central_LNBA	Europe_LNBA	0.557724	0.0393872	14.16	1.61954e-45	32288
Mbuti	Ukraine_GlobularAmphora	Czech_BellBeaker	Europe_LNBA	0.555269	0.0392542	14.1455	1.99169e-45	32190
Mbuti	Ukraine_GlobularAmphora	Czech_Bohemia_BellBeaker	Europe_LNBA	0.550551	0.0409574	13.442	3.42904e-41	31429
Mbuti	Ukraine_GlobularAmphora	Czech_Bohemia_CordedWare	Europe_LNBA	0.552944	0.0402022	13.7541	4.81529e-43	32336
Mbuti	Ukraine_GlobularAmphora	Czech_Bohemia_Unetice_EBA	Europe_LNBA	0.55379	0.0401608	13.7893	2.95626e-43	32471
Mbuti	Ukraine_GlobularAmphora	Czech_CordedWare	Europe_LNBA	0.55621	0.0414467	13.4199	4.62447e-41	30116
Mbuti	Ukraine_GlobularAmphora	Czech_EBA	Europe_LNBA	0.548925	0.0393787	13.9397	3.63682e-44	30328
Mbuti	Ukraine_GlobularAmphora	Czech_EBA_Unetice	Europe_LNBA	0.550698	0.0391455	14.068	5.97572e-45	31962
Mbuti	Ukraine_GlobularAmphora	Estonia_CWC	Europe_LNBA	0.55625	0.0411938	13.5032	1.49644e-41	30570
Mbuti	Ukraine_GlobularAmphora	Estonia_LBA	Europe_LNBA	0.569639	0.0416025	13.6924	1.12677e-42	20908
Mbuti	Ukraine_GlobularAmphora	Fatyanovo	Europe_LNBA	0.548144	0.0394256	13.9033	6.0511e-44	32230
Mbuti	Ukraine_GlobularAmphora	Germany_BellBeaker	Europe_LNBA	0.562104	0.0395766	14.2029	8.78649e-46	31791
Mbuti	Ukraine_GlobularAmphora	Germany_Lech_EBA	Europe_LNBA	0.556264	0.0401869	13.8419	1.42317e-43	30400
Mbuti	Ukraine_GlobularAmphora	Germany_SouthernGermany_EBA	Europe_LNBA	0.56405	0.0413036	13.6562	1.85443e-42	25305
Mbuti	Ukraine_GlobularAmphora	Germany_Tollense_BA	Europe_LNBA	0.556673	0.0418265	13.3091	2.04946e-40	8861
Mbuti	Ukraine_GlobularAmphora	Hungary_BA	Europe_LNBA	0.555715	0.0393518	14.1217	2.79159e-45	29448
Mbuti	Ukraine_GlobularAmphora	Hungary_EBA_BellBeaker	Europe_LNBA	0.560271	0.0402801	13.9094	5.55774e-44	30875
Mbuti	Ukraine_GlobularAmphora	Latvia_BA	Europe_LNBA	0.552362	0.0415428	13.2962	2.43502e-40	31347
Mbuti	Ukraine_GlobularAmphora	Lithuania_BA	Europe_LNBA	0.536393	0.0417112	12.8597	7.58726e-38	12150
Mbuti	Ukraine_GlobularAmphora	Lithuania_CWC	Europe_LNBA	0.553217	0.0413091	13.3921	6.7209e-41	31831
Mbuti	Ukraine_GlobularAmphora	Northern_LNBA	Europe_LNBA	0.568435	0.045498	12.4936	8.0873e-36	29271
Mbuti	Ukraine_GlobularAmphora	Poland_BellBeaker	Europe_LNBA	0.560945	0.0383861	14.6132	2.31259e-48	31588
Mbuti	Ukraine_GlobularAmphora	Poland_CWC	Europe_LNBA	0.537947	0.0378412	14.2159	7.30211e-46	32195
Mbuti	Ukraine_GlobularAmphora	Poland_EBA	Europe_LNBA	0.571532	0.0406693	14.0531	7.36924e-45	30140
Mbuti	Ukraine_GlobularAmphora	Romania_BA_Arman	Europe_LNBA	0.576303	0.0413991	13.9207	4.745e-44	26081
Mbuti	Ukraine_GlobularAmphora	Serbia_Mokrin_EBA_Maros	Europe_LNBA	0.558383	0.0389227	14.346	1.12916e-46	32530
Mbuti	Ukraine_GlobularAmphora	Sweden_Mgl	Europe_LNBA	0.532922	0.0409016	13.0294	8.33039e-39	23323
Mbuti	Ukraine_GlobularAmphora	Switzerland_EBA_2	Europe_LNBA	0.555234	0.0409001	13.5754	5.60635e-42	30074
Mbuti	Ukraine_GlobularAmphora	Estonia_MA	Europe_MA	0.532557	0.037521	14.1936	1.00392e-45	13719
Mbuti	Ukraine_GlobularAmphora	Faroes_EarlyModern	Europe_MA	0.557066	0.042616	13.0717	4.77649e-39	32326
Mbuti	Ukraine_GlobularAmphora	Germany_EarlyMedieval	Europe_MA	0.556595	0.039187	14.2036	8.70516e-46	32391
Mbuti	Ukraine_GlobularAmphora	Italy_Medieval	Europe_MA	0.571508	0.0422966	13.5119	1.33006e-41	26677
Mbuti	Ukraine_GlobularAmphora	Italy_Medieval_EarlyModern	Europe_MA	0.549059	0.0404884	13.5609	6.83077e-42	32486
Mbuti	Ukraine_GlobularAmphora	Norway_Medieval	Europe_MA	0.555474	0.0422367	13.1514	1.66964e-39	32312
Mbuti	Ukraine_GlobularAmphora	EHG	EuropeHG_EHG	0.553182	0.04007	13.8054	2.3651e-43	27678
Mbuti	Ukraine_GlobularAmphora	Estonia_HG_CCC	EuropeHG_EHG	0.567847	0.0427716	13.2762	3.17939e-40	7989
Mbuti	Ukraine_GlobularAmphora	Latvia_HG_CCC	EuropeHG_EHG	0.55409	0.0398588	13.9013	6.21704e-44	30626
Mbuti	Ukraine_GlobularAmphora	WesternRussiaHG	EuropeHG_EHG	0.532276	0.0423764	12.5607	3.47396e-36	26611
Mbuti	Ukraine_GlobularAmphora	SHG	EuropeHG_SHG	0.553863	0.0399608	13.8602	1.10402e-43	27729
Mbuti	Ukraine_GlobularAmphora	Sweden_Gotland_Hemmor_PittedWare_BattleAxe	EuropeHG_SHG	0.587665	0.0400932	14.6575	1.2065e-48	29267
Mbuti	Ukraine_GlobularAmphora	Sweden_Gotland_Vasterbjers_PittedWare_BattleAxe	EuropeHG_SHG	0.562727	0.0402641	13.9759	2.18758e-44	32537
Mbuti	Ukraine_GlobularAmphora	Sweden_Mesolithic	EuropeHG_SHG	0.548542	0.0410959	13.3478	1.2193e-40	32538
Mbuti	Ukraine_GlobularAmphora	Iron_Gates_HG	EuropeHG_WHG	0.566875	0.0402292	14.0912	4.30475e-45	32434
Mbuti	Ukraine_GlobularAmphora	Italy_Mesolithic	EuropeHG_WHG	0.582875	0.042845	13.6043	3.7782e-42	31793
Mbuti	Ukraine_GlobularAmphora	Latvia_HG_M	EuropeHG_WHG	0.566112	0.038905	14.5511	5.74501e-48	32306
Mbuti	Ukraine_GlobularAmphora	Lithuania_HG_M	EuropeHG_WHG	0.560913	0.0410523	13.6634	1.67996e-42	31874
Mbuti	Ukraine_GlobularAmphora	WHG	EuropeHG_WHG	0.567043	0.0415909	13.6338	2.51955e-42	31921
Mbuti	Ukraine_GlobularAmphora	Anatolia_N	Levant/Anatolia_EF	0.561223	0.0399847	14.036	9.39121e-45	32236
Mbuti	Ukraine_GlobularAmphora	Levant_BA	Levant/Anatolia_EF	0.547204	0.038021	14.3922	5.79538e-47	23952
Mbuti	Ukraine_GlobularAmphora	Levant_N	Levant/Anatolia_EF	0.547988	0.0377851	14.5028	1.1637e-47	21673
Mbuti	Ukraine_GlobularAmphora	Natufian	Levant/Anatolia_EF	0.519581	0.0405437	12.8153	1.34548e-37	10176
Mbuti	Ukraine_GlobularAmphora	Russia_AngaraRiver_BA	Siberia	0.469873	0.0413975	11.3503	7.39334e-30	32523
Mbuti	Ukraine_GlobularAmphora	Russia_AngaraRiver_N	Siberia	0.475944	0.0435859	10.9197	9.28425e-28	29111
Mbuti	Ukraine_GlobularAmphora	Russia_Buryatia_PreBronze	Siberia	0.482028	0.0400576	12.0334	2.37306e-33	20181
Mbuti	Ukraine_GlobularAmphora	Russia_Buryatia_Xiongnu	Siberia	0.487488	0.0408453	11.935	7.7775e-33	29894
Mbuti	Ukraine_GlobularAmphora	Russia_DevilsCave_N	Siberia	0.481872	0.0410206	11.7471	7.31167e-32	32434
Mbuti	Ukraine_GlobularAmphora	Russia_Ekven_IA	Siberia	0.489543	0.0399387	12.2574	1.53427e-34	32190
Mbuti	Ukraine_GlobularAmphora	Russia_KolymaRiver_LN	Siberia	0.475316	0.0397928	11.9448	6.91466e-33	32526
Mbuti	Ukraine_GlobularAmphora	Russia_LenaRiver_BA	Siberia	0.498362	0.0417107	11.9481	6.64429e-33	32400
Mbuti	Ukraine_GlobularAmphora	Russia_LenaRiver_N	Siberia	0.476981	0.0383747	12.4296	1.80612e-35	32222
Mbuti	Ukraine_GlobularAmphora	Russia_MN_Boisman	Siberia	0.479628	0.0403146	11.8971	1.22476e-32	29374
Mbuti	Ukraine_GlobularAmphora	Russia_Siberia_Irkutsk_EBA	Siberia	0.485376	0.0422425	11.4902	1.47741e-30	22580
Mbuti	Ukraine_GlobularAmphora	Russia_Siberia_Lena_EBA	Siberia	0.489778	0.0407154	12.0293	2.49253e-33	31269
Mbuti	Ukraine_GlobularAmphora	Russia_Uelen_OldBeringSea	Siberia	0.486668	0.040376	12.0534	1.86111e-33	30360
Mbuti	Ukraine_GlobularAmphora	Russia_UstBelaya_Angara	Siberia	0.480867	0.0399726	12.0299	2.47453e-33	32076
Mbuti	Ukraine_GlobularAmphora	Shamanka_EBA	Siberia	0.500505	0.0428864	11.6705	1.80387e-31	24654
Mbuti	Ukraine_GlobularAmphora	Shamanka_EN	Siberia	0.484505	0.0407442	11.8914	1.31204e-32	32479
Mbuti	Ukraine_GlobularAmphora	UstIda_EBA	Siberia	0.477255	0.0415279	11.4924	1.44059e-30	16611
Mbuti	Ukraine_GlobularAmphora	UstIda_LN	Siberia	0.493896	0.0413766	11.9366	7.62606e-33	28295
Mbuti	Ukraine_GlobularAmphora	West_Siberia_N	Siberia	0.528179	0.0401265	13.1628	1.436e-39	25284
Mbuti	Ukraine_GlobularAmphora	Alan	West/CentralAsia	0.548303	0.0431205	12.7156	4.84423e-37	31299
Mbuti	Ukraine_GlobularAmphora	Armenia_ChL	West/CentralAsia	0.542227	0.0381551	14.2111	7.81798e-46	28767
Mbuti	Ukraine_GlobularAmphora	Armenia_EarlyMedieval	West/CentralAsia	0.543068	0.0398902	13.6141	3.30283e-42	30523
Mbuti	Ukraine_GlobularAmphora	Armenia_EBA	West/CentralAsia	0.547703	0.0392888	13.9404	3.59835e-44	29007
Mbuti	Ukraine_GlobularAmphora	Armenia_EBA_KuraAraxes	West/CentralAsia	0.539061	0.040038	13.4637	2.55683e-41	29380
Mbuti	Ukraine_GlobularAmphora	Armenia_EIA	West/CentralAsia	0.543171	0.0398663	13.6248	2.85097e-42	26796
Mbuti	Ukraine_GlobularAmphora	Armenia_IA	West/CentralAsia	0.539826	0.0397228	13.5898	4.6006e-42	26392
Mbuti	Ukraine_GlobularAmphora	Armenia_LBA	West/CentralAsia	0.542984	0.0388394	13.9802	2.05787e-44	32449
Mbuti	Ukraine_GlobularAmphora	Armenia_LBA_EIA	West/CentralAsia	0.545852	0.0391912	13.9279	4.28732e-44	32321
Mbuti	Ukraine_GlobularAmphora	Armenia_LBA_EIA_o	West/CentralAsia	0.538922	0.0406266	13.2653	3.68161e-40	25621
Mbuti	Ukraine_GlobularAmphora	Armenia_Lchashen_LBA	West/CentralAsia	0.543257	0.0396756	13.6925	1.12631e-42	30659
Mbuti	Ukraine_GlobularAmphora	Armenia_LIA	West/CentralAsia	0.545266	0.0410694	13.2767	3.16014e-40	28870
Mbuti	Ukraine_GlobularAmphora	Armenia_MBA	West/CentralAsia	0.532901	0.0376965	14.1366	2.25893e-45	22330
Mbuti	Ukraine_GlobularAmphora	Armenia_MLBA	West/CentralAsia	0.543405	0.0398233	13.6454	2.15001e-42	27673
Mbuti	Ukraine_GlobularAmphora	Armenia_UrartianEmpire	West/CentralAsia	0.548523	0.0382221	14.351	1.05067e-46	26393
Mbuti	Ukraine_GlobularAmphora	Bustan_BA	West/CentralAsia	0.535701	0.0390266	13.7266	7.04018e-43	21528
Mbuti	Ukraine_GlobularAmphora	Butkara_IA	West/CentralAsia	0.523845	0.0394387	13.2825	2.92457e-40	24359
Mbuti	Ukraine_GlobularAmphora	Dzharkutan1_BA	West/CentralAsia	0.526052	0.039852	13.2002	8.75476e-40	30827
Mbuti	Ukraine_GlobularAmphora	Gonur1_BA	West/CentralAsia	0.527442	0.0405978	12.9919	1.36011e-38	26567
Mbuti	Ukraine_GlobularAmphora	Iran_ChL	West/CentralAsia	0.528142	0.0382756	13.7984	2.60604e-43	29411
Mbuti	Ukraine_GlobularAmphora	Iran_Hasanlu_IA	West/CentralAsia	0.538552	0.0387413	13.9012	6.22781e-44	31232
Mbuti	Ukraine_GlobularAmphora	Iran_N	West/CentralAsia	0.514742	0.0393164	13.0923	3.64363e-39	25794
Mbuti	Ukraine_GlobularAmphora	Iraq_PPNA	West/CentralAsia	0.522614	0.0420867	12.4176	2.09868e-35	11199
Mbuti	Ukraine_GlobularAmphora	Namazga_CA	West/CentralAsia	0.523625	0.0392673	13.3349	1.45069e-40	21131
Mbuti	Ukraine_GlobularAmphora	Pakistan_Butkara_IA	West/CentralAsia	0.515167	0.0375228	13.7295	6.76412e-43	24896
Mbuti	Ukraine_GlobularAmphora	Pakistan_H_Barikot	West/CentralAsia	0.510815	0.0400047	12.7689	2.44658e-37	28740
Mbuti	Ukraine_GlobularAmphora	Pakistan_H_SaiduSharif	West/CentralAsia	0.519055	0.0399792	12.9831	1.52502e-38	31351
Mbuti	Ukraine_GlobularAmphora	Pakistan_Katelai_IA	West/CentralAsia	0.527216	0.0382927	13.7681	3.96727e-43	29640
Mbuti	Ukraine_GlobularAmphora	Pakistan_Loebanr_IA	West/CentralAsia	0.521752	0.03911	13.3406	1.34296e-40	31616
Mbuti	Ukraine_GlobularAmphora	Russia_Caucasus_Maikop_Novosvobodnaya	West/CentralAsia	0.5541	0.0401673	13.7948	2.73937e-43	19613
Mbuti	Ukraine_GlobularAmphora	Russia_North_Caucasus_MBA	West/CentralAsia	0.538635	0.0370959	14.5201	9.0405e-48	26962
Mbuti	Ukraine_GlobularAmphora	Sappali_Tepe_BA	West/CentralAsia	0.535193	0.039727	13.4718	2.2928e-41	32099
Mbuti	Ukraine_GlobularAmphora	Turkmenistan_C_Geoksyur	West/CentralAsia	0.520269	0.0392588	13.2523	4.37715e-40	29438
Mbuti	Ukraine_GlobularAmphora	Udegram_IA	West/CentralAsia	0.513122	0.0380353	13.4907	1.77495e-41	30173
Mbuti	Ukraine_GlobularAmphora	Uzbekistan_Bustan_BA	West/CentralAsia	0.533711	0.0419563	12.7207	4.54064e-37	21006
Mbuti	Ukraine_GlobularAmphora	Botai	WesternSteppe_CA	0.518225	0.0403046	12.8577	7.78542e-38	32521
Mbuti	Ukraine_GlobularAmphora	Russia_Steppe_Eneolithic	WesternSteppe_CA	0.534056	0.0405782	13.1612	1.4681e-39	28461
Mbuti	Ukraine_GlobularAmphora	Afanasievo	WesternSteppe_EMBA	0.537788	0.0392708	13.6944	1.09732e-42	32506
Mbuti	Ukraine_GlobularAmphora	Okunevo_EMBA	WesternSteppe_EMBA	0.495854	0.0377602	13.1316	2.16889e-39	32477
Mbuti	Ukraine_GlobularAmphora	Poltavka	WesternSteppe_EMBA	0.524009	0.0367841	14.2455	4.77943e-46	30196
Mbuti	Ukraine_GlobularAmphora	Potapovka	WesternSteppe_EMBA	0.536766	0.040043	13.4047	5.6722e-41	29676
Mbuti	Ukraine_GlobularAmphora	Russia_Steppe_Maikop	WesternSteppe_EMBA	0.53876	0.0395983	13.6056	3.70678e-42	27412
Mbuti	Ukraine_GlobularAmphora	Yamnaya_Caucasus	WesternSteppe_EMBA	0.530375	0.0358248	14.8047	1.36586e-49	20119
Mbuti	Ukraine_GlobularAmphora	Yamnaya_Kalmykia	WesternSteppe_EMBA	0.538886	0.0397766	13.5478	8.16409e-42	27600
Mbuti	Ukraine_GlobularAmphora	Yamnaya_Samara	WesternSteppe_EMBA	0.547374	0.0391527	13.9805	2.0503e-44	31752
Mbuti	Ukraine_GlobularAmphora	CentralSaka	WesternSteppe_IA	0.530492	0.0413189	12.839	9.91794e-38	29992
Mbuti	Ukraine_GlobularAmphora	Kangju	WesternSteppe_IA	0.536227	0.041236	13.0039	1.16313e-38	29950
Mbuti	Ukraine_GlobularAmphora	Kazakhstan_Berel_IA	WesternSteppe_IA	0.529508	0.0397461	13.3223	1.71816e-40	32354
Mbuti	Ukraine_GlobularAmphora	Kazakhstan_Birlik_Tasmola_EIA	WesternSteppe_IA	0.487727	0.0415278	11.7446	7.52784e-32	27079
Mbuti	Ukraine_GlobularAmphora	Kazakhstan_Sarmatian_IA	WesternSteppe_IA	0.534905	0.0389966	13.7167	8.06646e-43	31845
Mbuti	Ukraine_GlobularAmphora	Kazakhstan_Tasmola_EIA	WesternSteppe_IA	0.507373	0.0391516	12.9592	2.08482e-38	32446
Mbuti	Ukraine_GlobularAmphora	Kazakhstann_OtrarCulture_LIA	WesternSteppe_IA	0.539763	0.0386697	13.9583	2.79952e-44	30876
Mbuti	Ukraine_GlobularAmphora	Kyrgyzstan_AlaiNura_IA	WesternSteppe_IA	0.510349	0.039166	13.0304	8.2195e-39	31444
Mbuti	Ukraine_GlobularAmphora	Kyrgyzstan_Saka_IA	WesternSteppe_IA	0.534339	0.0396058	13.4914	1.75631e-41	26841
Mbuti	Ukraine_GlobularAmphora	Moldova_Cimmerian	WesternSteppe_IA	0.505959	0.041517	12.1868	3.65599e-34	13128
Mbuti	Ukraine_GlobularAmphora	Moldova_Glinoe_Scythian	WesternSteppe_IA	0.534721	0.0391233	13.6676	1.58572e-42	23702
Mbuti	Ukraine_GlobularAmphora	Nomad_IA	WesternSteppe_IA	0.516538	0.0406475	12.7077	5.3568e-37	28103
Mbuti	Ukraine_GlobularAmphora	Russia_Late_Sarmatian	WesternSteppe_IA	0.507031	0.0385588	13.1496	1.71159e-39	22016
Mbuti	Ukraine_GlobularAmphora	Russia_Sargat_IA	WesternSteppe_IA	0.518832	0.0384399	13.4972	1.6238e-41	31318
Mbuti	Ukraine_GlobularAmphora	Russia_Zrubnaya_Alakul	WesternSteppe_IA	0.548769	0.0397333	13.8113	2.17804e-43	32137
Mbuti	Ukraine_GlobularAmphora	Sarmatian	WesternSteppe_IA	0.533426	0.0395823	13.4764	2.15401e-41	29539
[truncated: 17,433 more rows]
