# Supplementary material for: North Pontic crossroads: Mobility in Ukraine from the Bronze Age to the early modern period
Source: Sci Adv. 2025 Jan 8;11(2):eadr0695. doi: 10.1126/sciadv.adr0695 (PMC11708899; doi:10.1126/sciadv.adr0695)
Supplement: Supplementary file 2 — Data S1 to S14 [file sciadv.adr0695_data_s1_to_s14.zip › adr0695_data_s14.xlsx]

## Sheet: DataS14
	Pair	Relatedness	Second Guess	Log Likelihood Ratio	Within Degree Second Guess	Within Degree Log Likelihood Ratio	k0	k1	k2	IBD Length	IBD Number
0	MJ14_._UKR042	Unrelated	Third Degree	16.587			1	0	0	0	1
1	MJ14_._UKR039	Unrelated	Third Degree	11.025			1	0	0	0	1
2	MJ14_._UKR043	Unrelated	Third Degree	15.758			1	0	0	0	1
3	MJ14_._UKR044	Parent-Child	Second Degree	33.216	Siblings	68.6884	0	1	0	291	1
4	MJ14_._UKR035	Parent-Child	Second Degree	36.359	Siblings	75.6094	0	1	0	291	1
5	MJ14_._UKR038	Parent-Child	Second Degree	35.682	Siblings	79.8756	0	1	0	291	1
6	MJ14_._UKR036	Unrelated	Third Degree	18.766			1	0	0	0	1
7	MJ14_._MJ16	Unrelated	Third Degree	15.539			1	0	0	0	1
8	MJ14_._MJ33	Unrelated	Third Degree	18.288			1	0	0	0	1
9	MJ14_._UKR087	Unrelated	Third Degree	16.339			1	0	0	0	1
10	MJ14_._UKR088	Unrelated	Third Degree	13.434			1	0	0	0	1
11	MJ14_._UKR078	Unrelated	Third Degree	18.586			1	0	0	0	1
12	MJ14_._UKR091	Unrelated	Third Degree	19.636			1	0	0	0	1
13	MJ14_._UKR083	Unrelated	Third Degree	15.936			1	0	0	0	1
14	MJ14_._UKR089	Unrelated	Third Degree	19.028			1	0	0	0	1
15	MJ14_._UKR090	Unrelated	Third Degree	17.026			1	0	0	0	1
16	MJ14_._UKR095	Unrelated	Third Degree	15.095			1	0	0	0	1
17	MJ14_._UKR096	Unrelated	Third Degree	14.11			1	0	0	0	1
18	MJ14_._MJ34	Unrelated	Third Degree	17.093			1	0	0	0	1
19	MJ14_._MJ13	Unrelated	Third Degree	17.841			1	0	0	0	1
20	MJ14_._MJ15	Unrelated	Third Degree	16.951			1	0	0	0	1
21	MJ14_._UKR105	Unrelated	Third Degree	19.803			1	0	0	0	1
22	MJ14_._UKR111	Unrelated	Third Degree	19.203			1	0	0	0	1
23	MJ14_._UKR116	Unrelated	Third Degree	17.189			1	0	0	0	1
24	MJ14_._UKR113	Unrelated	Third Degree	17.353			1	0	0	0	1
25	MJ14_._UKR114	Unrelated	Third Degree	12.32			0.985	0.015	0	3	2
26	MJ14_._UKR104	Unrelated	Third Degree	13.218			1	0	0	0	1
27	MJ14_._UKR131	Unrelated	Third Degree	18.553			1	0	0	0	1
28	MJ14_._UKR132	Unrelated	Third Degree	16.968			1	0	0	0	1
29	MJ14_._UKR133	Unrelated	Third Degree	13.057			1	0	0	0	1
30	MJ14_._UKR101	Unrelated	Third Degree	18.731			1	0	0	0	1
31	MJ14_._UKR109	Unrelated	Third Degree	16.989			1	0	0	0	1
32	MJ14_._UKR110	Unrelated	Third Degree	13.051			1	0	0	0	1
33	MJ14_._MJ35	Unrelated	Third Degree	17.075			1	0	0	0	1
34	MJ14_._UKR013	Unrelated	Third Degree	16.366			1	0	0	0	1
35	MJ14_._UKR014	Unrelated	Third Degree	17.639			1	0	0	0	1
36	MJ14_._MJ46	Unrelated	Third Degree	17.888			1	0	0	0	1
37	MJ14_._MJ47	Unrelated	Third Degree	16.982			1	0	0	0	1
38	UKR042_._UKR039	Unrelated	Third Degree	14.53			1	0	0	0	1
39	UKR042_._UKR043	Unrelated	Third Degree	17.83			1	0	0	0	1
40	UKR042_._UKR044	Unrelated	Third Degree	14.289			1	0	0	0	1
41	UKR042_._UKR035	Unrelated	Third Degree	18.512			1	0	0	0	1
42	UKR042_._UKR038	Unrelated	Third Degree	18.368			1	0	0	0	1
43	UKR042_._UKR036	Unrelated	Third Degree	18.523			1	0	0	0	1
44	UKR042_._MJ16	Unrelated	Third Degree	19.003			1	0	0	0	1
45	UKR042_._MJ33	Unrelated	Third Degree	14.578			1	0	0	0	1
46	UKR042_._UKR087	Unrelated	Third Degree	17.735			1	0	0	0	1
47	UKR042_._UKR088	Unrelated	Third Degree	19.665			1	0	0	0	1
48	UKR042_._UKR078	Unrelated	Third Degree	13.846			1	0	0	0	1
49	UKR042_._UKR091	Unrelated	Third Degree	18.845			1	0	0	0	1
50	UKR042_._UKR083	Unrelated	Third Degree	15.344			1	0	0	0	1
51	UKR042_._UKR089	Unrelated	Third Degree	17.54			1	0	0	0	1
52	UKR042_._UKR090	Unrelated	Third Degree	20.002			1	0	0	0	1
53	UKR042_._UKR095	Unrelated	Third Degree	15.996			1	0	0	0	1
54	UKR042_._UKR096	Unrelated	Third Degree	19.551			1	0	0	0	1
55	UKR042_._MJ34	Unrelated	Third Degree	16.456			1	0	0	0	1
56	UKR042_._MJ13	Unrelated	Third Degree	18.933			1	0	0	0	1
57	UKR042_._MJ15	Unrelated	Third Degree	19.181			1	0	0	0	1
58	UKR042_._UKR105	Unrelated	Third Degree	18.874			1	0	0	0	1
59	UKR042_._UKR111	Unrelated	Third Degree	17.328			1	0	0	0	1
60	UKR042_._UKR116	Unrelated	Third Degree	11.982			0.975	0.025	0	4	2
61	UKR042_._UKR113	Unrelated	Third Degree	19.506			1	0	0	0	1
62	UKR042_._UKR114	Unrelated	Third Degree	17.843			1	0	0	0	1
63	UKR042_._UKR104	Unrelated	Third Degree	16.444			1	0	0	0	1
64	UKR042_._UKR131	Unrelated	Third Degree	18.662			1	0	0	0	1
65	UKR042_._UKR132	Unrelated	Third Degree	18.951			1	0	0	0	1
66	UKR042_._UKR133	Unrelated	Third Degree	16.65			1	0	0	0	1
67	UKR042_._UKR101	Unrelated	Third Degree	12.323			1	0	0	0	1
68	UKR042_._UKR109	Unrelated	Third Degree	18.6			1	0	0	0	1
69	UKR042_._UKR110	Unrelated	Third Degree	18.624			1	0	0	0	1
70	UKR042_._MJ35	Unrelated	Third Degree	18.513			1	0	0	0	1
71	UKR042_._UKR013	Unrelated	Third Degree	14.567			1	0	0	0	1
72	UKR042_._UKR014	Unrelated	Third Degree	15.26			1	0	0	0	1
73	UKR042_._MJ46	Unrelated	Third Degree	14.911			1	0	0	0	1
74	UKR042_._MJ47	Unrelated	Third Degree	17.232			1	0	0	0	1
75	UKR039_._UKR043	Unrelated	Third Degree	18.02			1	0	0	0	1
76	UKR039_._UKR044	Unrelated	Third Degree	17.216			1	0	0	0	1
77	UKR039_._UKR035	Unrelated	Third Degree	19.07			1	0	0	0	1
78	UKR039_._UKR038	Unrelated	Third Degree	17.959			1	0	0	0	1
79	UKR039_._UKR036	Unrelated	Third Degree	12.926			1	0	0	0	1
80	UKR039_._MJ16	Unrelated	Third Degree	10.001			0.97	0.03	0	4	3
81	UKR039_._MJ33	Unrelated	Third Degree	9.759			1	0	0	0	1
82	UKR039_._UKR087	Unrelated	Third Degree	15.532			1	0	0	0	1
83	UKR039_._UKR088	Unrelated	Third Degree	15.747			1	0	0	0	1
84	UKR039_._UKR078	Unrelated	Third Degree	14.428			1	0	0	0	1
85	UKR039_._UKR091	Unrelated	Third Degree	17.026			1	0	0	0	1
86	UKR039_._UKR083	Unrelated	Third Degree	10.008			1	0	0	0	1
87	UKR039_._UKR089	Unrelated	Third Degree	16.058			1	0	0	0	1
88	UKR039_._UKR090	Unrelated	Third Degree	17.379			1	0	0	0	1
89	UKR039_._UKR095	Unrelated	Third Degree	18.705			1	0	0	0	1
90	UKR039_._UKR096	Unrelated	Third Degree	13.183			1	0	0	0	1
91	UKR039_._MJ34	Unrelated	Third Degree	12.319			0.979	0.021	0	4	3
92	UKR039_._MJ13	Unrelated	Third Degree	16.795			1	0	0	0	1
93	UKR039_._MJ15	Unrelated	Third Degree	16.666			1	0	0	0	1
94	UKR039_._UKR105	Unrelated	Third Degree	13.77			1	0	0	0	1
95	UKR039_._UKR111	Unrelated	Third Degree	12.777			1	0	0	0	1
96	UKR039_._UKR116	Unrelated	Third Degree	15.577			1	0	0	0	1
97	UKR039_._UKR113	Unrelated	Third Degree	15.835			1	0	0	0	1
98	UKR039_._UKR114	Unrelated	Third Degree	15.361			1	0	0	0	1
99	UKR039_._UKR104	Unrelated	Third Degree	11.818			0.982	0.018	0	2	2
100	UKR039_._UKR131	Unrelated	Third Degree	16.77			1	0	0	0	1
101	UKR039_._UKR132	Unrelated	Third Degree	15.949			1	0	0	0	1
102	UKR039_._UKR133	Unrelated	Third Degree	10.742			0.972	0.028	0	6	3
103	UKR039_._UKR101	Unrelated	Third Degree	13.586			1	0	0	0	1
104	UKR039_._UKR109	Unrelated	Third Degree	18.34			1	0	0	0	1
105	UKR039_._UKR110	Unrelated	Third Degree	11.386			0.979	0.021	0	1	1
106	UKR039_._MJ35	Unrelated	Third Degree	11.869			1	0	0	0	1
107	UKR039_._UKR013	Unrelated	Third Degree	12.306			0.982	0.018	0	4	3
108	UKR039_._UKR014	Unrelated	Third Degree	11.883			1	0	0	0	1
109	UKR039_._MJ46	Unrelated	Third Degree	11.822			0.981	0.019	0	1	1
110	UKR039_._MJ47	Unrelated	Third Degree	11.578			1	0	0	0	1
111	UKR043_._UKR044	Unrelated	Third Degree	17.309			1	0	0	0	1
112	UKR043_._UKR035	Unrelated	Third Degree	11.861			0.983	0.017	0	2	1
113	UKR043_._UKR038	Unrelated	Third Degree	14.504			1	0	0	0	1
114	UKR043_._UKR036	Unrelated	Third Degree	14.153			1	0	0	0	1
115	UKR043_._MJ16	Unrelated	Third Degree	11.601			1	0	0	0	1
116	UKR043_._MJ33	Unrelated	Third Degree	15.976			1	0	0	0	1
117	UKR043_._UKR087	Unrelated	Third Degree	10.477			0.972	0.028	0	4	4
118	UKR043_._UKR088	Unrelated	Third Degree	14.942			1	0	0	0	1
119	UKR043_._UKR078	Unrelated	Third Degree	17.545			1	0	0	0	1
120	UKR043_._UKR091	Unrelated	Third Degree	11.891			0.98	0.02	0	2	1
121	UKR043_._UKR083	Unrelated	Third Degree	18.77			1	0	0	0	1
122	UKR043_._UKR089	Unrelated	Third Degree	11.877			0.981	0.019	0	1	1
123	UKR043_._UKR090	Unrelated	Third Degree	13.952			1	0	0	0	1
124	UKR043_._UKR095	Unrelated	Third Degree	18.135			1	0	0	0	1
125	UKR043_._UKR096	Unrelated	Third Degree	17.746			1	0	0	0	1
126	UKR043_._MJ34	Unrelated	Third Degree	14.859			1	0	0	0	1
127	UKR043_._MJ13	Unrelated	Third Degree	15.237			1	0	0	0	1
128	UKR043_._MJ15	Unrelated	Third Degree	18.606			1	0	0	0	1
129	UKR043_._UKR105	Unrelated	Third Degree	17.116			1	0	0	0	1
130	UKR043_._UKR111	Unrelated	Third Degree	14.67			1	0	0	0	1
131	UKR043_._UKR116	Unrelated	Third Degree	11.713			0.982	0.018	0	2	2
132	UKR043_._UKR113	Unrelated	Third Degree	11.377			0.977	0.023	0	3	3
133	UKR043_._UKR114	Unrelated	Third Degree	12.775			1	0	0	0	1
134	UKR043_._UKR104	Unrelated	Third Degree	16.879			1	0	0	0	1
135	UKR043_._UKR131	Unrelated	Third Degree	17.854			1	0	0	0	1
136	UKR043_._UKR132	Unrelated	Third Degree	12.024			0.978	0.022	0	6	3
137	UKR043_._UKR133	Unrelated	Third Degree	11.513			0.981	0.019	0	2	2
138	UKR043_._UKR101	Unrelated	Third Degree	13.288			1	0	0	0	1
139	UKR043_._UKR109	Unrelated	Third Degree	12.919			0.989	0.011	0	2	2
140	UKR043_._UKR110	Unrelated	Third Degree	12.675			0.983	0.017	0	2	2
141	UKR043_._MJ35	Unrelated	Third Degree	12.022			0.98	0.02	0	4	3
142	UKR043_._UKR013	Unrelated	Third Degree	16.46			1	0	0	0	1
143	UKR043_._UKR014	Unrelated	Third Degree	19.474			1	0	0	0	1
144	UKR043_._MJ46	Unrelated	Third Degree	18.108			1	0	0	0	1
145	UKR043_._MJ47	Unrelated	Third Degree	14.56			1	0	0	0	1
146	UKR044_._UKR035	Unrelated	Third Degree	18.597			1	0	0	0	1
147	UKR044_._UKR038	Unrelated	Third Degree	12.241			1	0	0	0	1
148	UKR044_._UKR036	Unrelated	Third Degree	9.92			0.98	0.02	0	2	2
149	UKR044_._MJ16	Unrelated	Third Degree	19.382			1	0	0	0	1
150	UKR044_._MJ33	Unrelated	Third Degree	11.193			0.976	0.024	0	6	5
151	UKR044_._UKR087	Unrelated	Third Degree	12.366			1	0	0	0	1
152	UKR044_._UKR088	Unrelated	Third Degree	16.882			1	0	0	0	1
153	UKR044_._UKR078	Unrelated	Third Degree	11.785			0.982	0.018	0	2	2
154	UKR044_._UKR091	Unrelated	Third Degree	13.026			1	0	0	0	1
155	UKR044_._UKR083	Unrelated	Third Degree	14.635			1	0	0	0	1
156	UKR044_._UKR089	Unrelated	Third Degree	11.262			0.981	0.019	0	2	2
157	UKR044_._UKR090	Unrelated	Third Degree	19.831			1	0	0	0	1
158	UKR044_._UKR095	Unrelated	Third Degree	11.169			0.976	0.024	0	5	4
159	UKR044_._UKR096	Unrelated	Third Degree	11.558			0.978	0.022	0	2	2
160	UKR044_._MJ34	Unrelated	Third Degree	12.258			0.983	0.017	0	4	3
161	UKR044_._MJ13	Unrelated	Third Degree	11.088			0.983	0.017	0	1	1
162	UKR044_._MJ15	Unrelated	Third Degree	11.747			0.983	0.017	0	2	2
163	UKR044_._UKR105	Unrelated	Third Degree	11.942			0.98	0.02	0	4	2
164	UKR044_._UKR111	Unrelated	Third Degree	11.062			0.984	0.016	0	2	2
165	UKR044_._UKR116	Unrelated	Third Degree	14.476			1	0	0	0	1
166	UKR044_._UKR113	Unrelated	Third Degree	17.411			1	0	0	0	1
167	UKR044_._UKR114	Unrelated	Third Degree	18.34			1	0	0	0	1
168	UKR044_._UKR104	Unrelated	Third Degree	10.606			0.979	0.021	0	3	3
169	UKR044_._UKR131	Unrelated	Third Degree	15.383			1	0	0	0	1
170	UKR044_._UKR132	Unrelated	Third Degree	16.335			1	0	0	0	1
171	UKR044_._UKR133	Unrelated	Third Degree	11.012			0.978	0.022	0	4	4
172	UKR044_._UKR101	Unrelated	Third Degree	10.258			0.974	0.026	0	5	3
173	UKR044_._UKR109	Unrelated	Third Degree	12.178			0.988	0.012	0	1	1
174	UKR044_._UKR110	Unrelated	Third Degree	18.543			1	0	0	0	1
175	UKR044_._MJ35	Unrelated	Third Degree	13.446			1	0	0	0	1
176	UKR044_._UKR013	Unrelated	Third Degree	12.643			0.976	0.024	0	6	4
177	UKR044_._UKR014	Unrelated	Third Degree	13.026			1	0	0	0	1
178	UKR044_._MJ46	Unrelated	Third Degree	13.841			1	0	0	0	1
179	UKR044_._MJ47	Unrelated	Third Degree	18.474			1	0	0	0	1
180	UKR035_._UKR038	Identical	Siblings	90.829			0	0	1	0	1
181	UKR035_._UKR036	Unrelated	Third Degree	10.755			0.978	0.022	0	5	5
182	UKR035_._MJ16	Unrelated	Third Degree	12.576			0.979	0.021	0	6	6
183	UKR035_._MJ33	Unrelated	Third Degree	19.136			1	0	0	0	1
184	UKR035_._UKR087	Unrelated	Third Degree	12.551			1	0	0	0	1
185	UKR035_._UKR088	Unrelated	Third Degree	14.737			1	0	0	0	1
186	UKR035_._UKR078	Unrelated	Third Degree	11.06			1	0	0	0	1
187	UKR035_._UKR091	Unrelated	Third Degree	19.572			1	0	0	0	1
188	UKR035_._UKR083	Unrelated	Third Degree	14.605			1	0	0	0	1
189	UKR035_._UKR089	Unrelated	Third Degree	17.233			1	0	0	0	1
190	UKR035_._UKR090	Unrelated	Third Degree	11.101			0.977	0.023	0	5	3
191	UKR035_._UKR095	Unrelated	Third Degree	12.13			0.983	0.017	0	3	2
192	UKR035_._UKR096	Unrelated	Third Degree	12.801			0.983	0.017	0	2	2
193	UKR035_._MJ34	Unrelated	Third Degree	12.573			0.988	0.012	0	3	2
194	UKR035_._MJ13	Unrelated	Third Degree	10.404			0.971	0.029	0	4	4
195	UKR035_._MJ15	Unrelated	Third Degree	14.894			1	0	0	0	1
196	UKR035_._UKR105	Unrelated	Third Degree	12.296			0.983	0.017	0	3	2
197	UKR035_._UKR111	Unrelated	Third Degree	12.373			0.978	0.022	0	5	3
198	UKR035_._UKR116	Unrelated	Third Degree	14.488			1	0	0	0	1
199	UKR035_._UKR113	Unrelated	Third Degree	12.863			1	0	0	0	1
200	UKR035_._UKR114	Unrelated	Third Degree	17.434			1	0	0	0	1
201	UKR035_._UKR104	Unrelated	Third Degree	12.672			0.99	0.01	0	3	3
202	UKR035_._UKR131	Unrelated	Third Degree	11.277			0.975	0.025	0	5	5
203	UKR035_._UKR132	Unrelated	Third Degree	13.989			1	0	0	0	1
204	UKR035_._UKR133	Unrelated	Third Degree	10.827			0.978	0.022	0	4	3
205	UKR035_._UKR101	Unrelated	Third Degree	13.063			0.989	0.011	0	3	3
206	UKR035_._UKR109	Unrelated	Third Degree	11.866			0.984	0.016	0	2	2
207	UKR035_._UKR110	Unrelated	Third Degree	12.482			0.981	0.019	0	6	6
208	UKR035_._MJ35	Unrelated	Third Degree	6.558			0.966	0.034	0	6	5
209	UKR035_._UKR013	Unrelated	Third Degree	12.875			0.984	0.016	0	2	1
210	UKR035_._UKR014	Unrelated	Third Degree	16.937			1	0	0	0	1
211	UKR035_._MJ46	Unrelated	Third Degree	11.562			0.983	0.017	0	2	2
212	UKR035_._MJ47	Unrelated	Third Degree	12.893			0.981	0.019	0	4	3
213	UKR038_._UKR036	Unrelated	Third Degree	10.749			0.978	0.022	0	4	4
214	UKR038_._MJ16	Unrelated	Third Degree	12.934			0.98	0.02	0	5	5
215	UKR038_._MJ33	Unrelated	Third Degree	19.657			1	0	0	0	1
216	UKR038_._UKR087	Unrelated	Third Degree	11.892			0.985	0.015	0	3	3
217	UKR038_._UKR088	Unrelated	Third Degree	13.257			1	0	0	0	1
218	UKR038_._UKR078	Unrelated	Third Degree	12.266			0.981	0.019	0	3	3
219	UKR038_._UKR091	Unrelated	Third Degree	19.273			1	0	0	0	1
220	UKR038_._UKR083	Unrelated	Third Degree	15.216			1	0	0	0	1
221	UKR038_._UKR089	Unrelated	Third Degree	18.252			1	0	0	0	1
222	UKR038_._UKR090	Unrelated	Third Degree	15.667			1	0	0	0	1
223	UKR038_._UKR095	Unrelated	Third Degree	11.467			0.981	0.019	0	3	2
224	UKR038_._UKR096	Unrelated	Third Degree	12.847			0.983	0.017	0	3	2
225	UKR038_._MJ34	Unrelated	Third Degree	13			0.987	0.013	0	3	2
226	UKR038_._MJ13	Unrelated	Third Degree	6.641			1	0	0	0	1
227	UKR038_._MJ15	Unrelated	Third Degree	17.599			1	0	0	0	1
228	UKR038_._UKR105	Unrelated	Third Degree	12.048			0.981	0.019	0	3	2
229	UKR038_._UKR111	Unrelated	Third Degree	12.662			0.984	0.016	0	3	1
230	UKR038_._UKR116	Unrelated	Third Degree	19.433			1	0	0	0	1
231	UKR038_._UKR113	Unrelated	Third Degree	13.812			1	0	0	0	1
232	UKR038_._UKR114	Unrelated	Third Degree	17.427			1	0	0	0	1
233	UKR038_._UKR104	Unrelated	Third Degree	12.463			0.987	0.013	0	3	3
234	UKR038_._UKR131	Unrelated	Third Degree	14.677			1	0	0	0	1
235	UKR038_._UKR132	Unrelated	Third Degree	14.296			1	0	0	0	1
236	UKR038_._UKR133	Unrelated	Third Degree	14.196			1	0	0	0	1
237	UKR038_._UKR101	Unrelated	Third Degree	12.432			0.984	0.016	0	2	2
238	UKR038_._UKR109	Unrelated	Third Degree	12.86			0.987	0.013	0	3	3
239	UKR038_._UKR110	Unrelated	Third Degree	12.389			0.975	0.025	0	8	7
240	UKR038_._MJ35	Unrelated	Third Degree	6.53			0.966	0.034	0	4	4
241	UKR038_._UKR013	Unrelated	Third Degree	13.112			0.983	0.017	0	4	3
242	UKR038_._UKR014	Unrelated	Third Degree	18.584			1	0	0	0	1
243	UKR038_._MJ46	Unrelated	Third Degree	11.899			0.983	0.017	0	2	2
244	UKR038_._MJ47	Unrelated	Third Degree	15.012			1	0	0	0	1
245	UKR036_._MJ16	Unrelated	Third Degree	12.527			0.988	0.012	0	1	1
246	UKR036_._MJ33	Parent-Child	Second Degree	35.438	Siblings	71.8453	0	1	0	291	1
247	UKR036_._UKR087	Unrelated	Third Degree	10.146			0.977	0.023	0	4	4
248	UKR036_._UKR088	Unrelated	Third Degree	10.528			0.972	0.028	0	4	4
249	UKR036_._UKR078	Unrelated	Third Degree	10.768			0.978	0.022	0	7	6
250	UKR036_._UKR091	Unrelated	Third Degree	14.714			1	0	0	0	1
251	UKR036_._UKR083	Unrelated	Third Degree	10.556			0.976	0.024	0	3	3
252	UKR036_._UKR089	Unrelated	Third Degree	11.161			0.983	0.017	0	2	2
253	UKR036_._UKR090	Unrelated	Third Degree	14.536			1	0	0	0	1
254	UKR036_._UKR095	Unrelated	Third Degree	11.035			0.975	0.025	0	2	2
255	UKR036_._UKR096	Unrelated	Third Degree	9.994			1	0	0	0	1
256	UKR036_._MJ34	Unrelated	Third Degree	12.211			0.982	0.018	0	2	2
257	UKR036_._MJ13	Unrelated	Third Degree	10.357			0.977	0.023	0	3	3
258	UKR036_._MJ15	Unrelated	Third Degree	11.785			0.979	0.021	0	3	3
259	UKR036_._UKR105	Unrelated	Third Degree	10.04			0.97	0.03	0	7	5
260	UKR036_._UKR111	Unrelated	Third Degree	10.947			0.976	0.024	0	4	3
261	UKR036_._UKR116	Unrelated	Third Degree	11.651			0.983	0.017	0	2	2
262	UKR036_._UKR113	Unrelated	Third Degree	10.498			0.977	0.023	0	4	4
263	UKR036_._UKR114	Unrelated	Third Degree	9.696			0.976	0.024	0	4	4
264	UKR036_._UKR104	Unrelated	Third Degree	10.253			0.982	0.018	0	5	5
265	UKR036_._UKR131	Unrelated	Third Degree	12.215			0.982	0.018	0	6	6
266	UKR036_._UKR132	Unrelated	Third Degree	11.521			0.984	0.016	0	2	2
267	UKR036_._UKR133	Unrelated	Third Degree	9.729			0.964	0.036	0	8	5
268	UKR036_._UKR101	Unrelated	Third Degree	10.31			0.974	0.026	0	3	3
269	UKR036_._UKR109	Unrelated	Third Degree	11.333			0.981	0.019	0	3	3
270	UKR036_._UKR110	Unrelated	Third Degree	12.445			0.99	0.01	0	2	2
271	UKR036_._MJ35	Unrelated	Third Degree	9.852			0.973	0.027	0	7	7
272	UKR036_._UKR013	Unrelated	Third Degree	13.867			0.99	0.01	0	3	3
273	UKR036_._UKR014	Unrelated	Third Degree	10.341			0.968	0.032	0	5	4
274	UKR036_._MJ46	Unrelated	Third Degree	11.515			1	0	0	0	1
275	UKR036_._MJ47	Unrelated	Third Degree	15.437			1	0	0	0	1
276	MJ16_._MJ33	Unrelated	Third Degree	11.82			0.978	0.022	0	2	2
277	MJ16_._UKR087	Unrelated	Third Degree	12.31			0.984	0.016	0	2	2
278	MJ16_._UKR088	Unrelated	Third Degree	12.491			0.981	0.019	0	2	2
279	MJ16_._UKR078	Unrelated	Third Degree	17.921			1	0	0	0	1
280	MJ16_._UKR091	Unrelated	Third Degree	15.576			1	0	0	0	1
281	MJ16_._UKR083	Unrelated	Third Degree	15.342			1	0	0	0	1
282	MJ16_._UKR089	Unrelated	Third Degree	10.858			0.976	0.024	0	6	5
283	MJ16_._UKR090	Unrelated	Third Degree	17.993			1	0	0	0	1
284	MJ16_._UKR095	Unrelated	Third Degree	11.044			0.966	0.034	0	6	5
285	MJ16_._UKR096	Unrelated	Third Degree	17.277			1	0	0	0	1
286	MJ16_._MJ34	Unrelated	Third Degree	11.917			1	0	0	0	1
287	MJ16_._MJ13	Unrelated	Third Degree	15.397			1	0	0	0	1
288	MJ16_._MJ15	Unrelated	Third Degree	17.662			1	0	0	0	1
289	MJ16_._UKR105	Unrelated	Third Degree	16.509			1	0	0	0	1
290	MJ16_._UKR111	Unrelated	Third Degree	11.6			0.982	0.018	0	4	4
291	MJ16_._UKR116	Unrelated	Third Degree	12.582			1	0	0	0	1
292	MJ16_._UKR113	Unrelated	Third Degree	12.796			1	0	0	0	1
293	MJ16_._UKR114	Unrelated	Third Degree	18.468			1	0	0	0	1
294	MJ16_._UKR104	Unrelated	Third Degree	14.684			1	0	0	0	1
295	MJ16_._UKR131	Unrelated	Third Degree	18.186			1	0	0	0	1
296	MJ16_._UKR132	Unrelated	Third Degree	13.597			0.987	0.013	0	3	2
297	MJ16_._UKR133	Unrelated	Third Degree	11.327			0.981	0.019	0	2	2
298	MJ16_._UKR101	Unrelated	Third Degree	11.27			0.983	0.017	0	4	4
299	MJ16_._UKR109	Unrelated	Third Degree	18.008			1	0	0	0	1
300	MJ16_._UKR110	Unrelated	Third Degree	13.254			0.986	0.014	0	3	3
301	MJ16_._MJ35	Unrelated	Third Degree	11.631			0.974	0.026	0	6	4
302	MJ16_._UKR013	Unrelated	Third Degree	15.57			1	0	0	0	1
303	MJ16_._UKR014	Unrelated	Third Degree	11.914			0.98	0.02	0	1	1
304	MJ16_._MJ46	Unrelated	Third Degree	11.434			0.974	0.026	0	3	3
305	MJ16_._MJ47	Unrelated	Third Degree	15.916			1	0	0	0	1
306	MJ33_._UKR087	Unrelated	Third Degree	11.714			0.987	0.013	0	1	1
307	MJ33_._UKR088	Unrelated	Third Degree	17.755			1	0	0	0	1
308	MJ33_._UKR078	Unrelated	Third Degree	11.969			0.978	0.022	0	4	2
309	MJ33_._UKR091	Unrelated	Third Degree	12.141			1	0	0	0	1
310	MJ33_._UKR083	Unrelated	Third Degree	13.148			1	0	0	0	1
311	MJ33_._UKR089	Unrelated	Third Degree	13.673			1	0	0	0	1
312	MJ33_._UKR090	Unrelated	Third Degree	15.586			1	0	0	0	1
313	MJ33_._UKR095	Unrelated	Third Degree	14.845			1	0	0	0	1
314	MJ33_._UKR096	Unrelated	Third Degree	14.947			1	0	0	0	1
315	MJ33_._MJ34	Unrelated	Third Degree	12.971			0.985	0.015	0	3	3
316	MJ33_._MJ13	Unrelated	Third Degree	14.017			1	0	0	0	1
317	MJ33_._MJ15	Unrelated	Third Degree	12.347			1	0	0	0	1
318	MJ33_._UKR105	Unrelated	Third Degree	16.176			1	0	0	0	1
319	MJ33_._UKR111	Unrelated	Third Degree	14.68			1	0	0	0	1
320	MJ33_._UKR116	Unrelated	Third Degree	15.705			1	0	0	0	1
321	MJ33_._UKR113	Unrelated	Third Degree	14.402			1	0	0	0	1
322	MJ33_._UKR114	Unrelated	Third Degree	18.081			1	0	0	0	1
323	MJ33_._UKR104	Unrelated	Third Degree	12.394			1	0	0	0	1
324	MJ33_._UKR131	Unrelated	Third Degree	12.685			1	0	0	0	1
325	MJ33_._UKR132	Unrelated	Third Degree	15.609			1	0	0	0	1
326	MJ33_._UKR133	Unrelated	Third Degree	16.948			1	0	0	0	1
327	MJ33_._UKR101	Unrelated	Third Degree	17.114			1	0	0	0	1
328	MJ33_._UKR109	Unrelated	Third Degree	14.555			1	0	0	0	1
329	MJ33_._UKR110	Unrelated	Third Degree	13.399			1	0	0	0	1
330	MJ33_._MJ35	Unrelated	Third Degree	12.363			1	0	0	0	1
331	MJ33_._UKR013	Unrelated	Third Degree	12.101			0.976	0.024	0	6	3
332	MJ33_._UKR014	Unrelated	Third Degree	15.893			1	0	0	0	1
333	MJ33_._MJ46	Unrelated	Third Degree	10.8			0.969	0.031	0	7	5
334	MJ33_._MJ47	Unrelated	Third Degree	8.556			0.961	0.039	0	4	2
335	UKR087_._UKR088	Unrelated	Third Degree	11.808			0.976	0.024	0	5	4
336	UKR087_._UKR078	Unrelated	Third Degree	12.42			0.982	0.018	0	2	2
337	UKR087_._UKR091	Unrelated	Third Degree	12.989			0.984	0.016	0	5	4
338	UKR087_._UKR083	Unrelated	Third Degree	10.965			0.979	0.021	0	1	1
339	UKR087_._UKR089	Unrelated	Third Degree	15.212			1	0	0	0	1
340	UKR087_._UKR090	Unrelated	Third Degree	18.868			1	0	0	0	1
341	UKR087_._UKR095	Unrelated	Third Degree	15.016			1	0	0	0	1
342	UKR087_._UKR096	Unrelated	Third Degree	12.567			0.985	0.015	0	4	4
343	UKR087_._MJ34	Unrelated	Third Degree	10.801			0.971	0.029	0	8	4
344	UKR087_._MJ13	Unrelated	Third Degree	12.01			1	0	0	0	1
345	UKR087_._MJ15	Unrelated	Third Degree	20.049			1	0	0	0	1
346	UKR087_._UKR105	Unrelated	Third Degree	16.087			1	0	0	0	1
347	UKR087_._UKR111	Unrelated	Third Degree	10.389			0.971	0.029	0	8	7
348	UKR087_._UKR116	Unrelated	Third Degree	10.361			0.991	0.009	0	2	2
349	UKR087_._UKR113	Unrelated	Third Degree	11.79			0.983	0.017	0	2	2
350	UKR087_._UKR114	Unrelated	Third Degree	18.629			1	0	0	0	1
351	UKR087_._UKR104	Unrelated	Third Degree	12.271			0.988	0.012	0	1	1
352	UKR087_._UKR131	Unrelated	Third Degree	17.975			1	0	0	0	1
353	UKR087_._UKR132	Unrelated	Third Degree	11.526			0.984	0.016	0	2	2
354	UKR087_._UKR133	Unrelated	Third Degree	11.058			0.975	0.025	0	3	3
355	UKR087_._UKR101	Unrelated	Third Degree	11.956			0.986	0.014	0	3	3
356	UKR087_._UKR109	Unrelated	Third Degree	12.105			0.98	0.02	0	3	3
357	UKR087_._UKR110	Unrelated	Third Degree	12.416			0.979	0.021	0	4	3
358	UKR087_._MJ35	Unrelated	Third Degree	15.325			1	0	0	0	1
359	UKR087_._UKR013	Unrelated	Third Degree	16.119			1	0	0	0	1
360	UKR087_._UKR014	Unrelated	Third Degree	11.945			0.984	0.016	0	4	3
361	UKR087_._MJ46	Unrelated	Third Degree	13.739			1	0	0	0	1
362	UKR087_._MJ47	Unrelated	Third Degree	16.283			1	0	0	0	1
363	UKR088_._UKR078	Unrelated	Third Degree	13.014			0.986	0.014	0	1	1
364	UKR088_._UKR091	Unrelated	Third Degree	15.462			1	0	0	0	1
365	UKR088_._UKR083	Unrelated	Third Degree	17.402			1	0	0	0	1
366	UKR088_._UKR089	Unrelated	Third Degree	12.253			1	0	0	0	1
367	UKR088_._UKR090	Unrelated	Third Degree	13.952			1	0	0	0	1
368	UKR088_._UKR095	Unrelated	Third Degree	11.921			0.978	0.022	0	2	2
369	UKR088_._UKR096	Unrelated	Third Degree	13.204			1	0	0	0	1
370	UKR088_._MJ34	Unrelated	Third Degree	13.019			0.979	0.021	0	5	5
371	UKR088_._MJ13	Unrelated	Third Degree	13.346			0.987	0.013	0	3	3
372	UKR088_._MJ15	Unrelated	Third Degree	18.258			1	0	0	0	1
373	UKR088_._UKR105	Unrelated	Third Degree	18.681			1	0	0	0	1
374	UKR088_._UKR111	Unrelated	Third Degree	13.415			0.988	0.012	0	3	2
375	UKR088_._UKR116	Unrelated	Third Degree	11.466			0.975	0.025	0	5	4
376	UKR088_._UKR113	Unrelated	Third Degree	11.884			0.981	0.019	0	3	3
377	UKR088_._UKR114	Unrelated	Third Degree	17.845			1	0	0	0	1
378	UKR088_._UKR104	Unrelated	Third Degree	17.33			1	0	0	0	1
379	UKR088_._UKR131	Unrelated	Third Degree	19.301			1	0	0	0	1
380	UKR088_._UKR132	Unrelated	Third Degree	10.98			0.979	0.021	0	4	3
381	UKR088_._UKR133	Unrelated	Third Degree	10.973			0.973	0.027	0	5	5
382	UKR088_._UKR101	Unrelated	Third Degree	12.373			0.978	0.022	0	3	3
383	UKR088_._UKR109	Unrelated	Third Degree	12.431			0.982	0.018	0	4	3
384	UKR088_._UKR110	Unrelated	Third Degree	17.354			1	0	0	0	1
385	UKR088_._MJ35	Unrelated	Third Degree	11.035			1	0	0	0	1
386	UKR088_._UKR013	Unrelated	Third Degree	19.775			1	0	0	0	1
387	UKR088_._UKR014	Unrelated	Third Degree	11.685			0.978	0.022	0	2	2
388	UKR088_._MJ46	Unrelated	Third Degree	18.127			1	0	0	0	1
389	UKR088_._MJ47	Unrelated	Third Degree	11.888			0.979	0.021	0	5	4
390	UKR078_._UKR091	Unrelated	Third Degree	19.618			1	0	0	0	1
391	UKR078_._UKR083	Unrelated	Third Degree	15.79			1	0	0	0	1
392	UKR078_._UKR089	Unrelated	Third Degree	11.167			0.981	0.019	0	3	2
393	UKR078_._UKR090	Unrelated	Third Degree	16.913			1	0	0	0	1
394	UKR078_._UKR095	Unrelated	Third Degree	10.773			0.976	0.024	0	4	3
395	UKR078_._UKR096	Unrelated	Third Degree	10.373			0.962	0.038	0	6	5
396	UKR078_._MJ34	Unrelated	Third Degree	18.607			1	0	0	0	1
397	UKR078_._MJ13	Unrelated	Third Degree	11.821			0.983	0.016	0	1	1
398	UKR078_._MJ15	Unrelated	Third Degree	11.631			0.98	0.02	0	2	2
399	UKR078_._UKR105	Unrelated	Third Degree	12.364			0.975	0.025	0	5	4
400	UKR078_._UKR111	Unrelated	Third Degree	10.759			0.969	0.031	0	6	4
401	UKR078_._UKR116	Unrelated	Third Degree	12.713			0.985	0.015	0	4	4
402	UKR078_._UKR113	Unrelated	Third Degree	10.935			0.973	0.027	0	6	4
403	UKR078_._UKR114	Unrelated	Third Degree	13.943			1	0	0	0	1
404	UKR078_._UKR104	Unrelated	Third Degree	11.664			0.982	0.018	0	5	3
405	UKR078_._UKR131	Unrelated	Third Degree	13.794			1	0	0	0	1
406	UKR078_._UKR132	Unrelated	Third Degree	13.523			1	0	0	0	1
407	UKR078_._UKR133	Unrelated	Third Degree	11.424			0.976	0.024	0	4	3
408	UKR078_._UKR101	Unrelated	Third Degree	10.333			0.976	0.024	0	6	5
409	UKR078_._UKR109	Unrelated	Third Degree	10.817			0.974	0.026	0	8	6
410	UKR078_._UKR110	Unrelated	Third Degree	12.959			0.98	0.02	0	5	4
411	UKR078_._MJ35	Unrelated	Third Degree	12.717			0.984	0.016	0	4	3
412	UKR078_._UKR013	Unrelated	Third Degree	11.794			0.969	0.031	0	6	3
413	UKR078_._UKR014	Unrelated	Third Degree	13.515			0.988	0.012	0	3	2
414	UKR078_._MJ46	Unrelated	Third Degree	15.51			1	0	0	0	1
415	UKR078_._MJ47	Unrelated	Third Degree	18.492			1	0	0	0	1
416	UKR091_._UKR083	Unrelated	Third Degree	16.743			1	0	0	0	1
417	UKR091_._UKR089	Identical	Siblings	91.863			0	0	1	0	1
418	UKR091_._UKR090	Parent-Child	Second Degree	30.712	Siblings	67.062	0	1	0	292	1
419	UKR091_._UKR095	Unrelated	Third Degree	11.483			0.975	0.025	0	3	3
420	UKR091_._UKR096	Unrelated	Third Degree	18.979			1	0	0	0	1
421	UKR091_._MJ34	Unrelated	Third Degree	10.365			0.967	0.033	0	9	4
422	UKR091_._MJ13	Unrelated	Third Degree	12.42			0.985	0.015	0	1	1
423	UKR091_._MJ15	Unrelated	Third Degree	18.943			1	0	0	0	1
424	UKR091_._UKR105	Unrelated	Third Degree	17.621			1	0	0	0	1
425	UKR091_._UKR111	Unrelated	Third Degree	12.313			0.986	0.014	0	3	3
426	UKR091_._UKR116	Unrelated	Third Degree	12.629			1	0	0	0	1
427	UKR091_._UKR113	Unrelated	Third Degree	12.874			0.988	0.012	0	3	3
428	UKR091_._UKR114	Unrelated	Third Degree	18.986			1	0	0	0	1
429	UKR091_._UKR104	Unrelated	Third Degree	10.674			0.979	0.021	0	3	3
430	UKR091_._UKR131	Unrelated	Third Degree	17.34			1	0	0	0	1
431	UKR091_._UKR132	Unrelated	Third Degree	17.552			1	0	0	0	1
432	UKR091_._UKR133	Unrelated	Third Degree	16.678			1	0	0	0	1
433	UKR091_._UKR101	Unrelated	Third Degree	16.272			1	0	0	0	1
434	UKR091_._UKR109	Unrelated	Third Degree	15.733			1	0	0	0	1
435	UKR091_._UKR110	Unrelated	Third Degree	12.015			0.979	0.021	0	2	2
436	UKR091_._MJ35	Unrelated	Third Degree	12.811			1	0	0	0	1
437	UKR091_._UKR013	Unrelated	Third Degree	19.367			1	0	0	0	1
438	UKR091_._UKR014	Unrelated	Third Degree	13.432			1	0	0	0	1
439	UKR091_._MJ46	Unrelated	Third Degree	13.495			0.984	0.016	0	5	5
440	UKR091_._MJ47	Unrelated	Third Degree	13.459			1	0	0	0	1
441	UKR083_._UKR089	Unrelated	Third Degree	17.02			1	0	0	0	1
442	UKR083_._UKR090	Unrelated	Third Degree	17.79			1	0	0	0	1
443	UKR083_._UKR095	Unrelated	Third Degree	10.378			0.97	0.03	0	5	5
444	UKR083_._UKR096	Unrelated	Third Degree	11.327			0.975	0.025	0	6	5
445	UKR083_._MJ34	Unrelated	Third Degree	17.636			1	0	0	0	1
446	UKR083_._MJ13	Unrelated	Third Degree	18.13			1	0	0	0	1
447	UKR083_._MJ15	Unrelated	Third Degree	16.664			1	0	0	0	1
448	UKR083_._UKR105	Unrelated	Third Degree	17.941			1	0	0	0	1
449	UKR083_._UKR111	Unrelated	Third Degree	13.835			1	0	0	0	1
450	UKR083_._UKR116	Unrelated	Third Degree	17.506			1	0	0	0	1
451	UKR083_._UKR113	Unrelated	Third Degree	11.842			0.981	0.019	0	1	1
452	UKR083_._UKR114	Unrelated	Third Degree	15.401			1	0	0	0	1
453	UKR083_._UKR104	Unrelated	Third Degree	9.187			0.957	0.043	0	7	6
454	UKR083_._UKR131	Unrelated	Third Degree	11.735			1	0	0	0	1
455	UKR083_._UKR132	Unrelated	Third Degree	17.786			1	0	0	0	1
456	UKR083_._UKR133	Unrelated	Third Degree	11.958			1	0	0	0	1
457	UKR083_._UKR101	Unrelated	Third Degree	16.769			1	0	0	0	1
458	UKR083_._UKR109	Unrelated	Third Degree	13.347			1	0	0	0	1
459	UKR083_._UKR110	Unrelated	Third Degree	13.958			1	0	0	0	1
460	UKR083_._MJ35	Unrelated	Third Degree	11.296			0.97	0.03	0	6	3
461	UKR083_._UKR013	Unrelated	Third Degree	15.341			1	0	0	0	1
462	UKR083_._UKR014	Unrelated	Third Degree	17.585			1	0	0	0	1
463	UKR083_._MJ46	Unrelated	Third Degree	13.526			1	0	0	0	1
464	UKR083_._MJ47	Unrelated	Third Degree	12.42			1	0	0	0	1
465	UKR089_._UKR090	Parent-Child	Second Degree	24.824	Siblings	53.5994	0	1	0	292	1
466	UKR089_._UKR095	Unrelated	Third Degree	8.798			0.985	0.015	0	3	3
467	UKR089_._UKR096	Unrelated	Third Degree	15.638			1	0	0	0	1
468	UKR089_._MJ34	Unrelated	Third Degree	10.623			0.969	0.031	0	9	4
469	UKR089_._MJ13	Unrelated	Third Degree	11.304			0.98	0.02	0	3	3
470	UKR089_._MJ15	Unrelated	Third Degree	17.809			1	0	0	0	1
471	UKR089_._UKR105	Unrelated	Third Degree	11.519			0.985	0.015	0	2	2
472	UKR089_._UKR111	Unrelated	Third Degree	10.293			0.99	0.01	0	2	2
473	UKR089_._UKR116	Unrelated	Third Degree	12.027			0.984	0.016	0	2	2
474	UKR089_._UKR113	Unrelated	Third Degree	8.132			0.986	0.014	0	3	3
475	UKR089_._UKR114	Unrelated	Third Degree	19.875			1	0	0	0	1
476	UKR089_._UKR104	Unrelated	Third Degree	10.339			0.974	0.026	0	4	4
477	UKR089_._UKR131	Unrelated	Third Degree	14.148			1	0	0	0	1
478	UKR089_._UKR132	Unrelated	Third Degree	12.024			1	0	0	0	1
479	UKR089_._UKR133	Unrelated	Third Degree	13.986			1	0	0	0	1
480	UKR089_._UKR101	Unrelated	Third Degree	16.987			1	0	0	0	1
481	UKR089_._UKR109	Unrelated	Third Degree	13.87			1	0	0	0	1
482	UKR089_._UKR110	Unrelated	Third Degree	12.305			0.982	0.018	0	4	3
483	UKR089_._MJ35	Unrelated	Third Degree	12.925			1	0	0	0	1
484	UKR089_._UKR013	Unrelated	Third Degree	18.128			1	0	0	0	1
485	UKR089_._UKR014	Unrelated	Third Degree	13.574			1	0	0	0	1
486	UKR089_._MJ46	Unrelated	Third Degree	12.9			0.986	0.014	0	4	4
487	UKR089_._MJ47	Unrelated	Third Degree	15.772			1	0	0	0	1
488	UKR090_._UKR095	Unrelated	Third Degree	19.71			1	0	0	0	1
489	UKR090_._UKR096	Unrelated	Third Degree	19.901			1	0	0	0	1
490	UKR090_._MJ34	Unrelated	Third Degree	14.62			1	0	0	0	1
491	UKR090_._MJ13	Unrelated	Third Degree	15.817			1	0	0	0	1
492	UKR090_._MJ15	Unrelated	Third Degree	17.929			1	0	0	0	1
493	UKR090_._UKR105	Unrelated	Third Degree	12.144			1	0	0	0	1
494	UKR090_._UKR111	Unrelated	Third Degree	15.704			1	0	0	0	1
495	UKR090_._UKR116	Unrelated	Third Degree	11.302			0.982	0.018	0	3	3
496	UKR090_._UKR113	Unrelated	Third Degree	14.599			1	0	0	0	1
497	UKR090_._UKR114	Unrelated	Third Degree	17.439			1	0	0	0	1
498	UKR090_._UKR104	Unrelated	Third Degree	14.024			1	0	0	0	1
499	UKR090_._UKR131	Unrelated	Third Degree	18.922			1	0	0	0	1
500	UKR090_._UKR132	Unrelated	Third Degree	18.487			1	0	0	0	1
501	UKR090_._UKR133	Unrelated	Third Degree	12.814			1	0	0	0	1
502	UKR090_._UKR101	Unrelated	Third Degree	19.348			1	0	0	0	1
503	UKR090_._UKR109	Unrelated	Third Degree	17.41			1	0	0	0	1
504	UKR090_._UKR110	Unrelated	Third Degree	14.28			1	0	0	0	1
505	UKR090_._MJ35	Unrelated	Third Degree	15.351			1	0	0	0	1
506	UKR090_._UKR013	Unrelated	Third Degree	17.71			1	0	0	0	1
507	UKR090_._UKR014	Unrelated	Third Degree	18.976			1	0	0	0	1
508	UKR090_._MJ46	Unrelated	Third Degree	16.679			1	0	0	0	1
509	UKR090_._MJ47	Unrelated	Third Degree	12.953			1	0	0	0	1
510	UKR095_._UKR096	Unrelated	Third Degree	10.038			0.973	0.027	0	5	4
511	UKR095_._MJ34	Third Degree	Unrelated	0.35			0.816	0.184	0	53	20
512	UKR095_._MJ13	Unrelated	Third Degree	12.73			0.986	0.014	0	3	3
513	UKR095_._MJ15	Unrelated	Third Degree	11.238			0.977	0.023	0	4	3
514	UKR095_._UKR105	Unrelated	Third Degree	12.598			0.981	0.019	0	3	1
515	UKR095_._UKR111	Unrelated	Third Degree	7.908			0.949	0.051	0	14	8
516	UKR095_._UKR116	Unrelated	Third Degree	17.309			1	0	0	0	1
517	UKR095_._UKR113	Unrelated	Third Degree	11.957			0.976	0.024	0	5	3
518	UKR095_._UKR114	Unrelated	Third Degree	15.922			1	0	0	0	1
519	UKR095_._UKR104	Unrelated	Third Degree	11.719			0.983	0.017	0	2	2
520	UKR095_._UKR131	Unrelated	Third Degree	11.746			0.979	0.021	0	5	2
521	UKR095_._UKR132	Unrelated	Third Degree	11.623			0.975	0.025	0	5	5
522	UKR095_._UKR133	Unrelated	Third Degree	11.383			0.97	0.03	0	5	5
523	UKR095_._UKR101	Unrelated	Third Degree	9.171			0.979	0.021	0	5	4
524	UKR095_._UKR109	Unrelated	Third Degree	10.306			0.969	0.031	0	6	5
525	UKR095_._UKR110	Unrelated	Third Degree	12.396			0.978	0.022	0	5	4
526	UKR095_._MJ35	Unrelated	Third Degree	13.669			1	0	0	0	1
527	UKR095_._UKR013	Unrelated	Third Degree	14.561			1	0	0	0	1
528	UKR095_._UKR014	Unrelated	Third Degree	17.853			1	0	0	0	1
529	UKR095_._MJ46	Unrelated	Third Degree	13.723			0.986	0.014	0	4	4
530	UKR095_._MJ47	Unrelated	Third Degree	18.044			1	0	0	0	1
531	UKR096_._MJ34	Unrelated	Third Degree	15.798			1	0	0	0	1
532	UKR096_._MJ13	Unrelated	Third Degree	14.587			1	0	0	0	1
533	UKR096_._MJ15	Unrelated	Third Degree	13.635			1	0	0	0	1
534	UKR096_._UKR105	Unrelated	Third Degree	11.075			0.969	0.031	0	6	4
535	UKR096_._UKR111	Unrelated	Third Degree	10.601			0.979	0.021	0	5	3
536	UKR096_._UKR116	Unrelated	Third Degree	13.34			1	0	0	0	1
537	UKR096_._UKR113	Unrelated	Third Degree	12.485			0.98	0.02	0	4	2
538	UKR096_._UKR114	Unrelated	Third Degree	16.279			1	0	0	0	1
539	UKR096_._UKR104	Unrelated	Third Degree	9.925			1	0	0	0	1
540	UKR096_._UKR131	Unrelated	Third Degree	19.012			1	0	0	0	1
541	UKR096_._UKR132	Unrelated	Third Degree	12.774			0.981	0.019	0	3	2
542	UKR096_._UKR133	Unrelated	Third Degree	12.16			0.982	0.018	0	3	3
543	UKR096_._UKR101	Unrelated	Third Degree	11.768			0.983	0.017	0	3	3
544	UKR096_._UKR109	Unrelated	Third Degree	13.256			0.985	0.015	0	4	3
545	UKR096_._UKR110	Unrelated	Third Degree	10.585			0.958	0.042	0	6	5
546	UKR096_._MJ35	Unrelated	Third Degree	13.651			1	0	0	0	1
547	UKR096_._UKR013	Unrelated	Third Degree	12.482			1	0	0	0	1
548	UKR096_._UKR014	Unrelated	Third Degree	12.414			0.989	0.011	0	1	1
549	UKR096_._MJ46	Unrelated	Third Degree	12.768			0.982	0.018	0	5	4
550	UKR096_._MJ47	Unrelated	Third Degree	16.481			1	0	0	0	1
551	MJ34_._MJ13	Unrelated	Third Degree	12.185			1	0	0	0	1
552	MJ34_._MJ15	Unrelated	Third Degree	18.705			1	0	0	0	1
553	MJ34_._UKR105	Unrelated	Third Degree	18.107			1	0	0	0	1
554	MJ34_._UKR111	Unrelated	Third Degree	10.665			0.976	0.024	0	3	3
555	MJ34_._UKR116	Unrelated	Third Degree	18.376			1	0	0	0	1
556	MJ34_._UKR113	Unrelated	Third Degree	18.067			1	0	0	0	1
557	MJ34_._UKR114	Unrelated	Third Degree	17.444			1	0	0	0	1
558	MJ34_._UKR104	Unrelated	Third Degree	15.579			1	0	0	0	1
559	MJ34_._UKR131	Unrelated	Third Degree	17.717			1	0	0	0	1
560	MJ34_._UKR132	Unrelated	Third Degree	15.672			1	0	0	0	1
561	MJ34_._UKR133	Unrelated	Third Degree	17.767			1	0	0	0	1
562	MJ34_._UKR101	Unrelated	Third Degree	12.687			0.987	0.013	0	3	3
563	MJ34_._UKR109	Unrelated	Third Degree	10.931			0.971	0.029	0	6	5
564	MJ34_._UKR110	Unrelated	Third Degree	17.469			1	0	0	0	1
565	MJ34_._MJ35	Unrelated	Third Degree	18.97			1	0	0	0	1
566	MJ34_._UKR013	Unrelated	Third Degree	16.479			1	0	0	0	1
567	MJ34_._UKR014	Unrelated	Third Degree	17.871			1	0	0	0	1
568	MJ34_._MJ46	Unrelated	Third Degree	11.724			0.98	0.02	0	5	5
569	MJ34_._MJ47	Unrelated	Third Degree	12.415			0.981	0.019	0	2	1
570	MJ13_._MJ15	Unrelated	Third Degree	11.534			0.98	0.02	0	2	2
571	MJ13_._UKR105	Unrelated	Third Degree	14.311			1	0	0	0	1
572	MJ13_._UKR111	Unrelated	Third Degree	10.425			0.975	0.025	0	3	3
573	MJ13_._UKR116	Unrelated	Third Degree	15.588			1	0	0	0	1
574	MJ13_._UKR113	Unrelated	Third Degree	11.636			0.979	0.021	0	6	6
575	MJ13_._UKR114	Unrelated	Third Degree	12.498			0.986	0.014	0	1	1
576	MJ13_._UKR104	Unrelated	Third Degree	12.396			0.985	0.015	0	2	2
577	MJ13_._UKR131	Unrelated	Third Degree	11.056			0.982	0.018	0	2	2
578	MJ13_._UKR132	Unrelated	Third Degree	14.084			1	0	0	0	1
579	MJ13_._UKR133	Unrelated	Third Degree	10.424			0.977	0.023	0	2	2
580	MJ13_._UKR101	Unrelated	Third Degree	12.029			0.981	0.019	0	6	5
581	MJ13_._UKR109	Unrelated	Third Degree	12.513			1	0	0	0	1
582	MJ13_._UKR110	Unrelated	Third Degree	17.815			1	0	0	0	1
583	MJ13_._MJ35	Unrelated	Third Degree	17.688			1	0	0	0	1
584	MJ13_._UKR013	Unrelated	Third Degree	13.617			1	0	0	0	1
585	MJ13_._UKR014	Unrelated	Third Degree	16.529			1	0	0	0	1
586	MJ13_._MJ46	Unrelated	Third Degree	11.862			0.98	0.02	0	2	2
587	MJ13_._MJ47	Unrelated	Third Degree	14.512			1	0	0	0	1
588	MJ15_._UKR105	Unrelated	Third Degree	17.314			1	0	0	0	1
589	MJ15_._UKR111	Unrelated	Third Degree	12.301			0.987	0.013	0	1	1
590	MJ15_._UKR116	Unrelated	Third Degree	15.364			1	0	0	0	1
591	MJ15_._UKR113	Unrelated	Third Degree	14.427			1	0	0	0	1
592	MJ15_._UKR114	Unrelated	Third Degree	18.754			1	0	0	0	1
593	MJ15_._UKR104	Unrelated	Third Degree	13.64			1	0	0	0	1
594	MJ15_._UKR131	Unrelated	Third Degree	17.11			1	0	0	0	1
595	MJ15_._UKR132	Unrelated	Third Degree	18.176			1	0	0	0	1
596	MJ15_._UKR133	Unrelated	Third Degree	11.561			0.977	0.023	0	4	4
597	MJ15_._UKR101	Unrelated	Third Degree	11.932			0.982	0.018	0	4	3
598	MJ15_._UKR109	Unrelated	Third Degree	16.22			1	0	0	0	1
599	MJ15_._UKR110	Unrelated	Third Degree	14.884			1	0	0	0	1
600	MJ15_._MJ35	Unrelated	Third Degree	14.347			1	0	0	0	1
601	MJ15_._UKR013	Unrelated	Third Degree	13.156			0.987	0.013	0	4	4
602	MJ15_._UKR014	Unrelated	Third Degree	17.699			1	0	0	0	1
603	MJ15_._MJ46	Unrelated	Third Degree	15.156			1	0	0	0	1
604	MJ15_._MJ47	Unrelated	Third Degree	15.148			1	0	0	0	1
605	UKR105_._UKR111	Unrelated	Third Degree	13.744			0.988	0.012	0	4	3
606	UKR105_._UKR116	Unrelated	Third Degree	12.621			0.986	0.014	0	4	3
607	UKR105_._UKR113	Unrelated	Third Degree	12.054			1	0	0	0	1
608	UKR105_._UKR114	Unrelated	Third Degree	18.807			1	0	0	0	1
609	UKR105_._UKR104	Unrelated	Third Degree	12.601			0.988	0.012	0	2	2
610	UKR105_._UKR131	Unrelated	Third Degree	14.522			1	0	0	0	1
611	UKR105_._UKR132	Unrelated	Third Degree	16.804			1	0	0	0	1
612	UKR105_._UKR133	Unrelated	Third Degree	17.69			1	0	0	0	1
613	UKR105_._UKR101	Unrelated	Third Degree	14.232			1	0	0	0	1
614	UKR105_._UKR109	Unrelated	Third Degree	12.969			1	0	0	0	1
615	UKR105_._UKR110	Unrelated	Third Degree	12.179			1	0	0	0	1
616	UKR105_._MJ35	Unrelated	Third Degree	16.081			1	0	0	0	1
617	UKR105_._UKR013	Unrelated	Third Degree	11.685			0.972	0.028	0	5	3
618	UKR105_._UKR014	Unrelated	Third Degree	14.696			1	0	0	0	1
619	UKR105_._MJ46	Unrelated	Third Degree	11.909			0.979	0.021	0	3	3
620	UKR105_._MJ47	Unrelated	Third Degree	16.613			1	0	0	0	1
621	UKR111_._UKR116	Unrelated	Third Degree	11.147			0.981	0.019	0	2	2
622	UKR111_._UKR113	Unrelated	Third Degree	10.58			0.973	0.027	0	5	4
623	UKR111_._UKR114	Unrelated	Third Degree	16.224			1	0	0	0	1
624	UKR111_._UKR104	Unrelated	Third Degree	11.462			0.981	0.019	0	3	3
625	UKR111_._UKR131	Unrelated	Third Degree	10.307			0.968	0.032	0	5	5
626	UKR111_._UKR132	Unrelated	Third Degree	15.47			1	0	0	0	1
627	UKR111_._UKR133	Unrelated	Third Degree	10.78			0.966	0.034	0	8	6
628	UKR111_._UKR101	Unrelated	Third Degree	11.873			0.976	0.024	0	6	5
629	UKR111_._UKR109	Unrelated	Third Degree	12.096			0.977	0.023	0	5	3
630	UKR111_._UKR110	Unrelated	Third Degree	17.835			1	0	0	0	1
631	UKR111_._MJ35	Unrelated	Third Degree	13.966			1	0	0	0	1
632	UKR111_._UKR013	Unrelated	Third Degree	16.329			1	0	0	0	1
633	UKR111_._UKR014	Unrelated	Third Degree	13.29			0.986	0.014	0	3	2
634	UKR111_._MJ46	Unrelated	Third Degree	13.069			0.982	0.018	0	5	5
635	UKR111_._MJ47	Unrelated	Third Degree	14.398			1	0	0	0	1
636	UKR116_._UKR113	Unrelated	Third Degree	10.887			0.984	0.016	0	2	2
637	UKR116_._UKR114	Unrelated	Third Degree	17.08			1	0	0	0	1
638	UKR116_._UKR104	Unrelated	Third Degree	15.841			1	0	0	0	1
639	UKR116_._UKR131	Unrelated	Third Degree	15.03			1	0	0	0	1
640	UKR116_._UKR132	Unrelated	Third Degree	12.163			0.986	0.014	0	2	2
641	UKR116_._UKR133	Unrelated	Third Degree	11.598			0.978	0.022	0	3	3
642	UKR116_._UKR101	Unrelated	Third Degree	11.159			1	0	0	0	1
643	UKR116_._UKR109	Unrelated	Third Degree	13.958			1	0	0	0	1
644	UKR116_._UKR110	Unrelated	Third Degree	14.827			1	0	0	0	1
645	UKR116_._MJ35	Unrelated	Third Degree	17.781			1	0	0	0	1
646	UKR116_._UKR013	Unrelated	Third Degree	16.242			1	0	0	0	1
647	UKR116_._UKR014	Unrelated	Third Degree	15.703			1	0	0	0	1
648	UKR116_._MJ46	Unrelated	Third Degree	14.874			1	0	0	0	1
649	UKR116_._MJ47	Unrelated	Third Degree	15.353			1	0	0	0	1
650	UKR113_._UKR114	Unrelated	Third Degree	17.682			1	0	0	0	1
651	UKR113_._UKR104	Unrelated	Third Degree	14.4			1	0	0	0	1
652	UKR113_._UKR131	Unrelated	Third Degree	13.667			1	0	0	0	1
653	UKR113_._UKR132	Unrelated	Third Degree	11.926			0.982	0.018	0	1	1
654	UKR113_._UKR133	Unrelated	Third Degree	11.306			0.978	0.022	0	3	3
655	UKR113_._UKR101	Unrelated	Third Degree	12.281			0.984	0.016	0	4	4
656	UKR113_._UKR109	Unrelated	Third Degree	12.058			0.976	0.024	0	4	3
657	UKR113_._UKR110	Unrelated	Third Degree	15.066			1	0	0	0	1
658	UKR113_._MJ35	Unrelated	Third Degree	16.4			1	0	0	0	1
659	UKR113_._UKR013	Unrelated	Third Degree	17.384			1	0	0	0	1
660	UKR113_._UKR014	Unrelated	Third Degree	14.166			1	0	0	0	1
661	UKR113_._MJ46	Unrelated	Third Degree	18.069			1	0	0	0	1
662	UKR113_._MJ47	Unrelated	Third Degree	17.064			1	0	0	0	1
663	UKR114_._UKR104	Unrelated	Third Degree	17.401			1	0	0	0	1
664	UKR114_._UKR131	Unrelated	Third Degree	17.136			1	0	0	0	1
665	UKR114_._UKR132	Unrelated	Third Degree	17.98			1	0	0	0	1
666	UKR114_._UKR133	Unrelated	Third Degree	12.435			0.987	0.013	0	1	1
667	UKR114_._UKR101	Unrelated	Third Degree	19.655			1	0	0	0	1
668	UKR114_._UKR109	Unrelated	Third Degree	12.544			1	0	0	0	1
669	UKR114_._UKR110	Unrelated	Third Degree	19.467			1	0	0	0	1
670	UKR114_._MJ35	Unrelated	Third Degree	18.229			1	0	0	0	1
671	UKR114_._UKR013	Unrelated	Third Degree	19.718			1	0	0	0	1
672	UKR114_._UKR014	Unrelated	Third Degree	20.092			1	0	0	0	1
673	UKR114_._MJ46	Unrelated	Third Degree	15.761			1	0	0	0	1
674	UKR114_._MJ47	Unrelated	Third Degree	18.31			1	0	0	0	1
675	UKR104_._UKR131	Unrelated	Third Degree	17.573			1	0	0	0	1
676	UKR104_._UKR132	Unrelated	Third Degree	12.005			1	0	0	0	1
677	UKR104_._UKR133	Unrelated	Third Degree	14.194			1	0	0	0	1
678	UKR104_._UKR101	Unrelated	Third Degree	14.55			1	0	0	0	1
679	UKR104_._UKR109	Unrelated	Third Degree	11.437			0.98	0.02	0	1	1
680	UKR104_._UKR110	Unrelated	Third Degree	10.971			0.972	0.028	0	3	3
681	UKR104_._MJ35	Unrelated	Third Degree	18.887			1	0	0	0	1
682	UKR104_._UKR013	Unrelated	Third Degree	12.596			1	0	0	0	1
683	UKR104_._UKR014	Unrelated	Third Degree	17.088			1	0	0	0	1
684	UKR104_._MJ46	Unrelated	Third Degree	10.744			0.978	0.022	0	4	4
685	UKR104_._MJ47	Unrelated	Third Degree	11.897			1	0	0	0	1
686	UKR131_._UKR132	Unrelated	Third Degree	15.502			1	0	0	0	1
687	UKR131_._UKR133	Unrelated	Third Degree	10.662			0.978	0.022	0	2	2
688	UKR131_._UKR101	Unrelated	Third Degree	18.379			1	0	0	0	1
689	UKR131_._UKR109	Unrelated	Third Degree	17.51			1	0	0	0	1
690	UKR131_._UKR110	Unrelated	Third Degree	15.911			1	0	0	0	1
691	UKR131_._MJ35	Unrelated	Third Degree	18.561			1	0	0	0	1
692	UKR131_._UKR013	Unrelated	Third Degree	18.449			1	0	0	0	1
693	UKR131_._UKR014	Unrelated	Third Degree	19.751			1	0	0	0	1
694	UKR131_._MJ46	Unrelated	Third Degree	17.829			1	0	0	0	1
695	UKR131_._MJ47	Unrelated	Third Degree	15.866			1	0	0	0	1
696	UKR132_._UKR133	Unrelated	Third Degree	12.908			1	0	0	0	1
697	UKR132_._UKR101	Unrelated	Third Degree	17.849			1	0	0	0	1
698	UKR132_._UKR109	Unrelated	Third Degree	13.623			1	0	0	0	1
699	UKR132_._UKR110	Unrelated	Third Degree	11.881			0.978	0.022	0	5	3
700	UKR132_._MJ35	Unrelated	Third Degree	10.856			0.978	0.022	0	4	4
701	UKR132_._UKR013	Unrelated	Third Degree	18.682			1	0	0	0	1
702	UKR132_._UKR014	Unrelated	Third Degree	17.734			1	0	0	0	1
703	UKR132_._MJ46	Unrelated	Third Degree	17.107			1	0	0	0	1
704	UKR132_._MJ47	Unrelated	Third Degree	18.463			1	0	0	0	1
705	UKR133_._UKR101	Unrelated	Third Degree	11.046			0.964	0.036	0	11	7
706	UKR133_._UKR109	Unrelated	Third Degree	15.695			1	0	0	0	1
707	UKR133_._UKR110	Unrelated	Third Degree	13.673			0.985	0.015	0	5	4
708	UKR133_._MJ35	Unrelated	Third Degree	16.031			1	0	0	0	1
709	UKR133_._UKR013	Unrelated	Third Degree	11.79			0.977	0.023	0	7	6
710	UKR133_._UKR014	Unrelated	Third Degree	13.699			0.99	0.01	0	3	2
711	UKR133_._MJ46	Unrelated	Third Degree	11.585			0.97	0.03	0	7	6
712	UKR133_._MJ47	Unrelated	Third Degree	16.175			1	0	0	0	1
713	UKR101_._UKR109	Unrelated	Third Degree	11.925			0.983	0.017	0	4	4
714	UKR101_._UKR110	Unrelated	Third Degree	15.613			1	0	0	0	1
715	UKR101_._MJ35	Unrelated	Third Degree	16.402			1	0	0	0	1
716	UKR101_._UKR013	Unrelated	Third Degree	19.176			1	0	0	0	1
717	UKR101_._UKR014	Unrelated	Third Degree	13.282			1	0	0	0	1
718	UKR101_._MJ46	Unrelated	Third Degree	11.305			0.98	0.02	0	3	3
719	UKR101_._MJ47	Unrelated	Third Degree	13.766			1	0	0	0	1
720	UKR109_._UKR110	Unrelated	Third Degree	7.369			0.954	0.046	0	9	5
721	UKR109_._MJ35	Unrelated	Third Degree	12.642			0.979	0.021	0	6	5
722	UKR109_._UKR013	Unrelated	Third Degree	12.735			0.983	0.017	0	2	1
723	UKR109_._UKR014	Unrelated	Third Degree	11.437			0.982	0.018	0	3	2
724	UKR109_._MJ46	Unrelated	Third Degree	15.86			1	0	0	0	1
725	UKR109_._MJ47	Unrelated	Third Degree	14.562			1	0	0	0	1
726	UKR110_._MJ35	Unrelated	Third Degree	15.5			1	0	0	0	1
727	UKR110_._UKR013	Unrelated	Third Degree	15.663			1	0	0	0	1
728	UKR110_._UKR014	Unrelated	Third Degree	18.36			1	0	0	0	1
729	UKR110_._MJ46	Unrelated	Third Degree	11.033			0.971	0.029	0	5	4
730	UKR110_._MJ47	Unrelated	Third Degree	18.64			1	0	0	0	1
731	MJ35_._UKR013	Unrelated	Third Degree	12.268			0.977	0.023	0	5	4
732	MJ35_._UKR014	Unrelated	Third Degree	18.62			1	0	0	0	1
733	MJ35_._MJ46	Unrelated	Third Degree	14.156			1	0	0	0	1
734	MJ35_._MJ47	Unrelated	Third Degree	13.33			1	0	0	0	1
735	UKR013_._UKR014	Unrelated	Third Degree	18.752			1	0	0	0	1
736	UKR013_._MJ46	Unrelated	Third Degree	12.858			1	0	0	0	1
737	UKR013_._MJ47	Unrelated	Third Degree	18.97			1	0	0	0	1
738	UKR014_._MJ46	Unrelated	Third Degree	19.328			1	0	0	0	1
739	UKR014_._MJ47	Unrelated	Third Degree	17.851			1	0	0	0	1
740	MJ46_._MJ47	Unrelated	Third Degree	16.368			1	0	0	0	1
